# Supplementary material for: Experimental and theoretical evidences for the formation of transition metal complexes with five coplanar metal–carbon σ bonds
Source: Natl Sci Rev. 2023 Dec 20;10(12):nwad325. doi: 10.1093/nsr/nwad325 (PMC10789241; doi:10.1093/nsr/nwad325)
Supplement: nwad325_Supplemental_Files [file nwad325_supplemental_files.zip]

Archive with 7 entries (7 files):
- 3a.cif
- 3b.cif
- 4a.cif
- 4b.cif
- 5a.cif
- Supplementary data-Revised.pdf
- 2.cif
