# Supplementary material for: Experimental and theoretical evidences for the formation of transition metal complexes with five coplanar metal–carbon σ bonds
Source: Natl Sci Rev. 2023 Dec 20;10(12):nwad325. doi: 10.1093/nsr/nwad325 (PMC10789241; doi:10.1093/nsr/nwad325)
Supplement: nwad325_Supplemental_Files [file nwad325_supplemental_files.zip › 3a.cif]

data_hyh20180517
_audit_creation_date               2021-11-13
_audit_creation_method
;
Olex2 1.3
(compiled 2020.11.12 svn.r5f609507 for OlexSys, GUI svn.r6408)
;
_shelx_SHELXL_version_number       '2014/7'
_audit_contact_author_address      ?
_audit_contact_author_email        ?
_audit_contact_author_name         ''
_audit_contact_author_phone        ?
_publ_contact_author_id_orcid      ?
_publ_section_references
;
Dolomanov, O.V., Bourhis, L.J., Gildea, R.J, Howard, J.A.K. & Puschmann, H.
 (2009), J. Appl. Cryst. 42, 339-341.
;
_chemical_name_common              ?
_chemical_name_systematic          ?
_chemical_formula_moiety           'C70 H62 O2 Os P3, B F4'
_chemical_formula_sum              'C73 H68 B F4 O4 Os P3'
_chemical_formula_weight           1379.19
_chemical_melting_point            ?
_chemical_oxdiff_formula           C292H280B4F16O16Os4P12
loop_
  _atom_type_symbol
  _atom_type_description
  _atom_type_scat_dispersion_real
  _atom_type_scat_dispersion_imag
  _atom_type_scat_source
 'C' 'C' 0.0181 0.0091 'International Tables Vol C Tables 4.2.6.8 and 6.1.1.4'
 'H' 'H' 0.0000 0.0000 'International Tables Vol C Tables 4.2.6.8 and 6.1.1.4'
 'B' 'B' 0.0090 0.0039 'International Tables Vol C Tables 4.2.6.8 and 6.1.1.4'
 'F' 'F' 0.0727 0.0534 'International Tables Vol C Tables 4.2.6.8 and 6.1.1.4'
 'O' 'O' 0.0492 0.0322 'International Tables Vol C Tables 4.2.6.8 and 6.1.1.4'
 'Os' 'Os' -4.9801 6.2216
 'International Tables Vol C Tables 4.2.6.8 and 6.1.1.4'
 'P' 'P' 0.2955 0.4335 'International Tables Vol C Tables 4.2.6.8 and 6.1.1.4'

_shelx_space_group_comment
;
The symmetry employed for this shelxl refinement is uniquely defined
by the following loop, which should always be used as a source of
symmetry information in preference to the above space-group names.
They are only intended as comments.
;
_space_group_crystal_system        'monoclinic'
_space_group_IT_number             14
_space_group_name_H-M_alt          'P 1 21/c 1'
_space_group_name_Hall             '-P 2ybc'
loop_
  _space_group_symop_operation_xyz
 'x, y, z'
 '-x, y+1/2, -z+1/2'
 '-x, -y, -z'
 'x, -y-1/2, z-1/2'

_cell_length_a                     17.4519(7)
_cell_length_b                     17.5653(6)
_cell_length_c                     21.0051(7)
_cell_angle_alpha                  90
_cell_angle_beta                   105.479(4)
_cell_angle_gamma                  90
_cell_volume                       6205.5(4)
_cell_formula_units_Z              4
_cell_measurement_reflns_used      13068
_cell_measurement_temperature      100.01(10)
_cell_measurement_theta_max        65.8300
_cell_measurement_theta_min        4.3460
_shelx_estimated_absorpt_T_max     ?
_shelx_estimated_absorpt_T_min     ?
_exptl_absorpt_coefficient_mu      5.124
_exptl_absorpt_correction_T_max    0.126
_exptl_absorpt_correction_T_min    0.010
_exptl_absorpt_correction_type     gaussian
_exptl_absorpt_process_details
;
CrysAlisPro 1.171.38.43 (Rigaku Oxford Diffraction, 2015)
Numerical absorption correction based on gaussian integration over
			a multifaceted crystal model
Empirical absorption correction using spherical harmonics,
 implemented in SCALE3 ABSPACK scaling algorithm.
;
_exptl_absorpt_special_details     ?
_exptl_crystal_colour              black
_exptl_crystal_colour_lustre       .
_exptl_crystal_colour_modifier     .
_exptl_crystal_colour_primary      black
_exptl_crystal_density_diffrn      1.476
_exptl_crystal_density_meas        ?
_exptl_crystal_density_method      ?
_exptl_crystal_description         needle
_exptl_crystal_F_000               2800
loop_
  _exptl_crystal_face_index_h
  _exptl_crystal_face_index_k
  _exptl_crystal_face_index_l
  _exptl_crystal_face_perp_dist
 -1 9 8 0.4230
 1 11 0 0.1374
 -11 2 0 0.1279
 5 -8 -9 0.4395
 -8 2 12 0.5905
 -6 -10 0 0.1450
 3 -11 0 0.1394
 -8 7 1 0.1285
 -5 -6 -8 0.3730
 9 -7 0 0.1122
 -10 -6 0 0.0997
 8 -6 -9 0.4606
 10 5 0 0.1283

_exptl_crystal_size_max            0.8
_exptl_crystal_size_mid            0.3
_exptl_crystal_size_min            0.2
loop_
  _exptl_oxdiff_crystal_face_indexfrac_h
  _exptl_oxdiff_crystal_face_indexfrac_k
  _exptl_oxdiff_crystal_face_indexfrac_l
  _exptl_oxdiff_crystal_face_x
  _exptl_oxdiff_crystal_face_y
  _exptl_oxdiff_crystal_face_z
 -1.1439 9.3604 7.7595 0.0364 -0.0004 0.9993
 1.3182 11.3167 -0.1279 -0.0152 -0.5770 0.8166
 -10.8180 1.5523 -0.0108 0.9994 -0.0257 0.0217
 5.1606 -8.0048 -8.8664 -0.3681 -0.1521 -0.9173
 -7.5307 2.4053 11.8453 0.4748 0.6187 0.6260
 -5.6489 -9.8081 0.4820 0.4163 0.5438 -0.7287
 2.9940 -10.9406 0.3027 -0.3776 0.5479 -0.7465
 -8.4299 7.4103 0.6354 0.8222 -0.2904 0.4895
 -4.9331 -5.5044 -8.3995 0.5645 -0.2001 -0.8008
 8.7222 -6.8422 0.0779 -0.8577 0.3030 -0.4153
 -9.5686 -5.5826 0.2418 0.8162 0.3382 -0.4685
 7.8785 -6.1755 -8.7584 -0.6012 -0.2498 -0.7590
 9.6547 5.4705 -0.3730 -0.8224 -0.3409 0.4554

_exptl_transmission_factor_max     ?
_exptl_transmission_factor_min     ?
_diffrn_reflns_av_R_equivalents    0.0453
_diffrn_reflns_av_unetI/netI       0.0404
_diffrn_reflns_Laue_measured_fraction_full  0.983
_diffrn_reflns_Laue_measured_fraction_max  0.983
_diffrn_reflns_limit_h_max         13
_diffrn_reflns_limit_h_min         -20
_diffrn_reflns_limit_k_max         20
_diffrn_reflns_limit_k_min         -18
_diffrn_reflns_limit_l_max         24
_diffrn_reflns_limit_l_min         -17
_diffrn_reflns_number              21105
_diffrn_reflns_point_group_measured_fraction_full  0.983
_diffrn_reflns_point_group_measured_fraction_max  0.983
_diffrn_reflns_theta_full          65.000
_diffrn_reflns_theta_max           65.000
_diffrn_reflns_theta_min           3.638
_diffrn_ambient_environment        N~2~
_diffrn_ambient_temperature        100.01(10)
_diffrn_detector                   'CCD plate'
_diffrn_detector_area_resol_mean   10.4741
_diffrn_detector_type              Atlas
_diffrn_measured_fraction_theta_full  0.983
_diffrn_measured_fraction_theta_max  0.983
_diffrn_measurement_details
;
List of Runs (angles in degrees, time in seconds):

  # Type    Start    End  Width  t~exp~   \w     \q     \k     \f   Frames
--------------------------------------------------------------------------
  1  \w    -70.00  33.00   1.00    1.00    --  -40.38  57.00  30.00  103
  2  \w    -41.00  25.00   1.00    1.00    --  -40.38  37.00 150.00   66
  3  \w     69.00  97.00   1.00    3.00    --   91.16 -45.00  60.00   28
  4  \w     61.00 160.00   1.00    3.00    --   91.16  30.00 -60.00   99
  5  \w    123.00 159.00   1.00    3.00    --   91.16 125.00  30.00   36
  6  \w     65.00 166.00   1.00    3.00    --   91.16  45.00-150.00  101
  7  \w     25.00  87.00   1.00    3.00    --   91.16 -30.00  30.00   62
  8  \w     24.00  87.00   1.00    3.00    --   91.16 -45.00 -90.00   63
  9  \w    -65.00 -40.00   1.00    1.00    --  -40.38 -37.00-180.00   25
 10  \w   -116.00 -87.00   1.00    1.00    --  -40.38 -37.00-180.00   29
;
_diffrn_measurement_device         'four-circle diffractometer'
_diffrn_measurement_device_type    'SuperNova, Dual, Cu at zero, Atlas'
_diffrn_measurement_method         '\w scans'
_diffrn_orient_matrix_type        
 'CrysAlisPro convention (1999,Acta A55,543-557)'
_diffrn_orient_matrix_UB_11        -0.0910684000
_diffrn_orient_matrix_UB_12        0.0090446000
_diffrn_orient_matrix_UB_13        -0.0196501000
_diffrn_orient_matrix_UB_21        -0.0048220000
_diffrn_orient_matrix_UB_22        -0.0497576000
_diffrn_orient_matrix_UB_23        0.0592663000
_diffrn_orient_matrix_UB_31        0.0082341000
_diffrn_orient_matrix_UB_32        0.0716903000
_diffrn_orient_matrix_UB_33        0.0435216000
_diffrn_radiation_monochromator    mirror
_diffrn_radiation_probe            x-ray
_diffrn_radiation_type             'Cu K\a'
_diffrn_radiation_wavelength       1.54184
_diffrn_source                     'micro-focus sealed X-ray tube'
_diffrn_source_type                'SuperNova (Cu) X-ray Source'
_reflns_Friedel_coverage           0.000
_reflns_Friedel_fraction_full      .
_reflns_Friedel_fraction_max       .
_reflns_number_gt                  9804
_reflns_number_total               10382
_reflns_odcompleteness_completeness  99.88
_reflns_odcompleteness_iscentric   1
_reflns_odcompleteness_theta       61.08
_reflns_special_details
;
 Reflections were merged by SHELXL according to the crystal
 class for the calculation of statistics and refinement.
 
 Structure factors included contributions from the .fab file.
 
 _reflns_Friedel_fraction is defined as the number of unique
 Friedel pairs measured divided by the number that would be
 possible theoretically, ignoring centric projections and
 systematic absences.
;
_reflns_threshold_expression       'I > 2\s(I)'
_computing_cell_refinement         'CrysAlisPro 1.171.38.43 (Rigaku OD, 2015)'
_computing_data_collection         'CrysAlisPro 1.171.38.43 (Rigaku OD, 2015)'
_computing_data_reduction          'CrysAlisPro 1.171.38.43 (Rigaku OD, 2015)'
_computing_molecular_graphics      'Olex2 1.3 (Dolomanov et al., 2009)'
_computing_publication_material    'Olex2 1.3 (Dolomanov et al., 2009)'
_computing_structure_refinement    'ShelXL (Sheldrick, 2015)'
_computing_structure_solution      'ShelXT (Sheldrick, 2015)'
_refine_diff_density_max           2.144
_refine_diff_density_min           -2.536
_refine_diff_density_rms           0.157
_refine_ls_extinction_coef         .
_refine_ls_extinction_method       none
_refine_ls_goodness_of_fit_ref     1.084
_refine_ls_hydrogen_treatment      constr
_refine_ls_matrix_type             full
_refine_ls_number_parameters       742
_refine_ls_number_reflns           10382
_refine_ls_number_restraints       0
_refine_ls_R_factor_all            0.0671
_refine_ls_R_factor_gt             0.0651
_refine_ls_restrained_S_all        1.084
_refine_ls_shift/su_max            0.003
_refine_ls_shift/su_mean           0.000
_refine_ls_structure_factor_coef   Fsqd
_refine_ls_weighting_details      
 'w=1/[\s^2^(Fo^2^)+(0.1330P)^2^+11.6441P] where P=(Fo^2^+2Fc^2^)/3'
_refine_ls_weighting_scheme        calc
_refine_ls_wR_factor_gt            0.1849
_refine_ls_wR_factor_ref           0.1884
_refine_special_details            ?
_olex2_refinement_description
;
1. Others
 Fixed Sof: H02A(0.5) H02B(0.5) H02C(0.5) H02D(0.5) C02E(0.5) H02E(0.5)
 H02F(0.5) H02G(0.5) C02F(0.5) H02H(0.5) H02I(0.5) H02J(0.5)
2.a Secondary CH2 refined with riding coordinates:
 C01V(H01N,H01U), C028(H02A,H02B), C028(H02C,H02D), C1(H1A,H1B)
2.b Aromatic/amide H refined with riding coordinates:
 C00A(H00A), C00C(H00C), C00D(H00D), C00E(H00E), C00J(H00J), C00L(H00L),
 C00M(H00M), C00Q(H00Q), C00S(H00S), C00T(H00T), C00V(H00V), C00W(H00W),
 C00Z(H00Z), C010(H010), C011(H011), C012(H012), C013(H013), C014(H014),
 C015(H015), C016(H016), C017(H017), C018(H018), C019(H019), C01A(H01A),
 C01B(H01B), C01C(H01C), C01E(H01G), C01F(H01H), C01H(H01I), C01I(H01J),
 C01J(H01K), C01K(H01L), C01M(H01M), C01O(H01O), C01P(H01P), C01Q(H01Q),
 C01R(H01R), C01S(H01S), C01T(H01T), C01W(H01W), C01X(H01X), C01Y(H01Y),
 C01Z(H01Z), C020(H020), C021(H021), C022(H022), C023(H023), C025(H025),
 C026(H026), C027(H027)
2.c Idealised Me refined as rotating group:
 C01D(H01D,H01E,H01F), C02E(H02E,H02F,H02G), C02F(H02H,H02I,H02J)
;
_atom_sites_solution_hydrogens     geom
_atom_sites_solution_primary       dual
_atom_sites_solution_secondary     ?
loop_
  _atom_site_label
  _atom_site_type_symbol
  _atom_site_fract_x
  _atom_site_fract_y
  _atom_site_fract_z
  _atom_site_U_iso_or_equiv
  _atom_site_adp_type
  _atom_site_occupancy
  _atom_site_site_symmetry_order
  _atom_site_calc_flag
  _atom_site_refinement_flags_posn
  _atom_site_refinement_flags_adp
  _atom_site_refinement_flags_occupancy
  _atom_site_disorder_assembly
  _atom_site_disorder_group
 Os01 Os 0.71503(2) 0.63037(2) 0.31630(2) 0.03380(14) Uani 1 1 d . . . . .
 P002 P 0.83056(9) 0.41553(8) 0.24511(6) 0.0362(3) Uani 1 1 d . . . . .
 P003 P 0.70569(9) 0.68819(8) 0.21151(6) 0.0362(3) Uani 1 1 d . . . . .
 P004 P 0.70850(9) 0.57106(8) 0.41695(6) 0.0357(3) Uani 1 1 d . . . . .
 O005 O 0.4795(3) 0.6786(2) 0.2883(2) 0.0486(10) Uani 1 1 d . . . . .
 O006 O 0.5755(3) 0.8277(3) 0.3410(2) 0.0599(13) Uani 1 1 d . . . . .
 C007 C 0.6207(4) 0.7063(3) 0.3166(3) 0.0397(12) Uani 1 1 d . . . . .
 C008 C 0.7642(4) 0.7283(3) 0.3703(2) 0.0401(12) Uani 1 1 d . . . . .
 C009 C 0.8462(3) 0.3431(3) 0.3080(3) 0.0394(12) Uani 1 1 d . . . . .
 C00A C 0.7163(4) 0.7899(3) 0.3771(3) 0.0393(12) Uani 1 1 d . . . . .
 H00A H 0.7361 0.8338 0.4006 0.047 Uiso 1 1 calc R . . . .
 C00B C 0.8102(3) 0.5038(3) 0.2779(2) 0.0378(12) Uani 1 1 d . . . . .
 C00C C 0.7160(4) 0.4308(4) 0.4827(3) 0.0468(14) Uani 1 1 d . . . . .
 H00C H 0.7335 0.4596 0.5210 0.056 Uiso 1 1 calc R . . . .
 C00D C 0.8698(3) 0.5494(3) 0.3217(2) 0.0374(12) Uani 1 1 d . . . . .
 H00D H 0.9235 0.5367 0.3327 0.045 Uiso 1 1 calc R . . . .
 C00E C 0.6167(4) 0.6794(4) 0.4614(3) 0.0426(13) Uani 1 1 d . . . . .
 H00E H 0.6592 0.7121 0.4635 0.051 Uiso 1 1 calc R . . . .
 C00F C 0.6222(4) 0.6030(4) 0.4428(3) 0.0418(13) Uani 1 1 d . . . . .
 C00G C 0.6986(3) 0.4672(3) 0.4204(3) 0.0398(12) Uani 1 1 d . . . . .
 C00H C 0.8427(4) 0.6112(4) 0.3453(3) 0.0389(12) Uani 1 1 d . . . . .
 C00I C 0.7497(4) 0.3849(3) 0.1773(3) 0.0383(12) Uani 1 1 d . . . . .
 C00J C 0.5559(4) 0.5560(3) 0.4382(3) 0.0430(13) Uani 1 1 d . . . . .
 H00J H 0.5573 0.5056 0.4251 0.052 Uiso 1 1 calc R . . . .
 C00K C 0.5577(3) 0.6613(4) 0.2931(2) 0.0396(12) Uani 1 1 d . . . . .
 C00L C 0.8641(4) 0.5475(4) 0.4920(3) 0.0478(14) Uani 1 1 d . . . . .
 H00L H 0.8681 0.5192 0.4556 0.057 Uiso 1 1 calc R . . . .
 C00M C 0.7343(3) 0.5303(3) 0.2685(2) 0.0363(11) Uani 1 1 d . . . . .
 H00M H 0.6917 0.5042 0.2411 0.044 Uiso 1 1 calc R . . . .
 C00N C 0.7869(4) 0.6771(4) 0.1718(3) 0.0412(13) Uani 1 1 d . . . . .
 C00O C 0.6188(4) 0.6494(3) 0.1521(3) 0.0391(12) Uani 1 1 d . . . . .
 C00Q C 0.8482(4) 0.7288(3) 0.4008(3) 0.0409(12) Uani 1 1 d . . . . .
 H00Q H 0.8730 0.7687 0.4276 0.049 Uiso 1 1 calc R . . . .
 C00S C 0.8654(4) 0.6870(3) 0.2104(3) 0.0429(13) Uani 1 1 d . . . . .
 H00S H 0.8756 0.6931 0.2559 0.052 Uiso 1 1 calc R . . . .
 C00T C 0.6822(4) 0.3525(4) 0.1899(3) 0.0412(12) Uani 1 1 d . . . . .
 H00T H 0.6788 0.3477 0.2332 0.049 Uiso 1 1 calc R . . . .
 C00U C 0.6363(4) 0.7793(3) 0.3455(3) 0.0450(14) Uani 1 1 d . . . . .
 C00V C 0.7477(4) 0.8404(4) 0.2440(3) 0.0444(13) Uani 1 1 d . . . . .
 H00V H 0.7850 0.8198 0.2801 0.053 Uiso 1 1 calc R . . . .
 C00W C 0.6691(4) 0.4218(3) 0.3649(3) 0.0423(13) Uani 1 1 d . . . . .
 H00W H 0.6550 0.4443 0.3233 0.051 Uiso 1 1 calc R . . . .
 C00X C 0.7921(4) 0.5840(3) 0.4900(3) 0.0386(12) Uani 1 1 d . . . . .
 C00Y C 0.6951(4) 0.7922(3) 0.2006(3) 0.0421(13) Uani 1 1 d . . . . .
 C00Z C 0.7884(4) 0.6258(3) 0.5463(3) 0.0433(14) Uani 1 1 d . . . . .
 H00Z H 0.7415 0.6506 0.5469 0.052 Uiso 1 1 calc R . . . .
 C010 C 0.9289(4) 0.5523(4) 0.5459(3) 0.0510(15) Uani 1 1 d . . . . .
 H010 H 0.9758 0.5274 0.5456 0.061 Uiso 1 1 calc R . . . .
 C011 C 0.7529(4) 0.3949(3) 0.1121(3) 0.0399(12) Uani 1 1 d . . . . .
 H011 H 0.7970 0.4177 0.1033 0.048 Uiso 1 1 calc R . . . .
 C012 C 0.8538(5) 0.6305(4) 0.6008(3) 0.0511(17) Uani 1 1 d . . . . .
 H012 H 0.8503 0.6583 0.6376 0.061 Uiso 1 1 calc R . . . .
 C013 C 0.8893(4) 0.6673(4) 0.3882(3) 0.0415(13) Uani 1 1 d . . . . .
 H013 H 0.9439 0.6622 0.4061 0.050 Uiso 1 1 calc R . . . .
 C014 C 0.6202(4) 0.3274(4) 0.1380(3) 0.0455(14) Uani 1 1 d . . . . .
 H014 H 0.5762 0.3038 0.1464 0.055 Uiso 1 1 calc R . . . .
 C015 C 0.9243(4) 0.5941(4) 0.6009(3) 0.0529(16) Uani 1 1 d . . . . .
 H015 H 0.9682 0.5977 0.6375 0.064 Uiso 1 1 calc R . . . .
 C016 C 0.9154(4) 0.6778(4) 0.1155(3) 0.0520(15) Uani 1 1 d . . . . .
 H016 H 0.9580 0.6783 0.0967 0.062 Uiso 1 1 calc R . . . .
 C017 C 0.4755(4) 0.6435(4) 0.1097(3) 0.0470(14) Uani 1 1 d . . . . .
 H017 H 0.4257 0.6646 0.1061 0.056 Uiso 1 1 calc R . . . .
 C018 C 0.5423(4) 0.6803(4) 0.1463(3) 0.0453(14) Uani 1 1 d . . . . .
 H018 H 0.5372 0.7258 0.1674 0.054 Uiso 1 1 calc R . . . .
 C019 C 0.6234(3) 0.5803(3) 0.1199(2) 0.0383(12) Uani 1 1 d . . . . .
 H019 H 0.6729 0.5585 0.1231 0.046 Uiso 1 1 calc R . . . .
 C01A C 0.8715(4) 0.3636(4) 0.3738(3) 0.0468(15) Uani 1 1 d . . . . .
 H01A H 0.8788 0.4147 0.3853 0.056 Uiso 1 1 calc R . . . .
 C01B C 0.4880(4) 0.5838(4) 0.4530(3) 0.0490(14) Uani 1 1 d . . . . .
 H01B H 0.4446 0.5519 0.4498 0.059 Uiso 1 1 calc R . . . .
 C01C C 0.6430(4) 0.8250(4) 0.1447(3) 0.0483(14) Uani 1 1 d . . . . .
 H01C H 0.6084 0.7941 0.1141 0.058 Uiso 1 1 calc R . . . .
 C01D C 0.3432(4) 0.6490(4) 0.2446(4) 0.0591(17) Uani 1 1 d . . . . .
 H01D H 0.3077 0.6107 0.2207 0.089 Uiso 1 1 calc GR . . . .
 H01E H 0.3435 0.6917 0.2162 0.089 Uiso 1 1 calc GR . . . .
 H01F H 0.3257 0.6653 0.2820 0.089 Uiso 1 1 calc GR . . . .
 C01E C 0.9276(4) 0.6878(3) 0.1815(3) 0.0451(13) Uani 1 1 d . . . . .
 H01G H 0.9791 0.6954 0.2078 0.054 Uiso 1 1 calc R . . . .
 C01F C 0.6923(5) 0.9491(4) 0.1793(3) 0.0545(16) Uani 1 1 d . . . . .
 H01H H 0.6906 1.0015 0.1727 0.065 Uiso 1 1 calc R . . . .
 F01G F 0.8516(4) 1.0623(4) 0.4907(3) 0.114(2) Uani 1 1 d . . . . .
 C01H C 0.5500(4) 0.7067(4) 0.4767(3) 0.0457(14) Uani 1 1 d . . . . .
 H01I H 0.5486 0.7571 0.4898 0.055 Uiso 1 1 calc R . . . .
 C01I C 0.7073(4) 0.3534(4) 0.4873(4) 0.0503(15) Uani 1 1 d . . . . .
 H01J H 0.7199 0.3303 0.5287 0.060 Uiso 1 1 calc R . . . .
 C01J C 0.7453(4) 0.9183(4) 0.2342(3) 0.0497(15) Uani 1 1 d . . . . .
 H01K H 0.7794 0.9499 0.2646 0.060 Uiso 1 1 calc R . . . .
 C01K C 0.7744(4) 0.6679(4) 0.1038(3) 0.0463(14) Uani 1 1 d . . . . .
 H01L H 0.7229 0.6624 0.0768 0.056 Uiso 1 1 calc R . . . .
 C01L C 0.9177(4) 0.4217(3) 0.2154(3) 0.0403(12) Uani 1 1 d . . . . .
 C01M C 0.5559(4) 0.5442(4) 0.0838(3) 0.0485(14) Uani 1 1 d . . . . .
 H01M H 0.5601 0.4983 0.0629 0.058 Uiso 1 1 calc R . . . .
 F01N F 0.8121(6) 0.9511(4) 0.4436(3) 0.154(4) Uani 1 1 d . . . . .
 C01O C 0.9710(4) 0.3612(4) 0.2236(3) 0.0494(15) Uani 1 1 d . . . . .
 H01O H 0.9645 0.3188 0.2481 0.059 Uiso 1 1 calc R . . . .
 C01P C 0.4814(4) 0.5759(4) 0.0783(3) 0.0518(16) Uani 1 1 d . . . . .
 H01P H 0.4358 0.5516 0.0535 0.062 Uiso 1 1 calc R . . . .
 C01Q C 0.9917(4) 0.4876(4) 0.1506(3) 0.0530(15) Uani 1 1 d . . . . .
 H01Q H 0.9984 0.5295 0.1255 0.064 Uiso 1 1 calc R . . . .
 C01R C 0.6899(5) 0.3706(3) 0.0605(3) 0.0473(16) Uani 1 1 d . . . . .
 H01R H 0.6921 0.3766 0.0170 0.057 Uiso 1 1 calc R . . . .
 C01S C 0.8767(4) 0.2328(4) 0.4061(3) 0.0552(16) Uani 1 1 d . . . . .
 H01S H 0.8875 0.1959 0.4390 0.066 Uiso 1 1 calc R . . . .
 C01T C 0.8359(4) 0.2662(3) 0.2910(3) 0.0456(13) Uani 1 1 d . . . . .
 H01T H 0.8191 0.2519 0.2468 0.055 Uiso 1 1 calc R . . . .
 F01U F 0.8182(5) 1.0396(4) 0.3751(3) 0.114(2) Uani 1 1 d . . . . .
 C01V C 0.4245(4) 0.6171(4) 0.2675(4) 0.0540(16) Uani 1 1 d . . . . .
 H01N H 0.4276 0.5823 0.3039 0.065 Uiso 1 1 calc R . . . .
 H01U H 0.4374 0.5892 0.2319 0.065 Uiso 1 1 calc R . . . .
 C01W C 0.6240(4) 0.3375(4) 0.0738(3) 0.0469(14) Uani 1 1 d . . . . .
 H01W H 0.5818 0.3219 0.0391 0.056 Uiso 1 1 calc R . . . .
 C01X C 0.9288(4) 0.4858(4) 0.1793(3) 0.0467(14) Uani 1 1 d . . . . .
 H01X H 0.8942 0.5269 0.1745 0.056 Uiso 1 1 calc R . . . .
 C01Y C 0.6602(4) 0.3449(4) 0.3701(3) 0.0484(14) Uani 1 1 d . . . . .
 H01Y H 0.6406 0.3159 0.3322 0.058 Uiso 1 1 calc R . . . .
 C01Z C 0.4848(4) 0.6600(4) 0.4728(3) 0.0504(15) Uani 1 1 d . . . . .
 H01Z H 0.4397 0.6788 0.4832 0.060 Uiso 1 1 calc R . . . .
 C020 C 0.6802(4) 0.3096(4) 0.4316(3) 0.0521(15) Uani 1 1 d . . . . .
 H020 H 0.6753 0.2571 0.4350 0.063 Uiso 1 1 calc R . . . .
 C021 C 0.6425(4) 0.9027(4) 0.1347(3) 0.0533(16) Uani 1 1 d . . . . .
 H021 H 0.6079 0.9236 0.0973 0.064 Uiso 1 1 calc R . . . .
 C022 C 1.0340(5) 0.3646(4) 0.1948(4) 0.0579(18) Uani 1 1 d . . . . .
 H022 H 1.0694 0.3241 0.1996 0.069 Uiso 1 1 calc R . . . .
 C023 C 0.8509(4) 0.2111(4) 0.3403(3) 0.0517(15) Uani 1 1 d . . . . .
 H023 H 0.8437 0.1599 0.3292 0.062 Uiso 1 1 calc R . . . .
 C025 C 1.0441(4) 0.4277(4) 0.1591(3) 0.0570(17) Uani 1 1 d . . . . .
 H025 H 1.0868 0.4299 0.1405 0.068 Uiso 1 1 calc R . . . .
 C026 C 0.8862(4) 0.3085(4) 0.4230(3) 0.0557(16) Uani 1 1 d . . . . .
 H026 H 0.9025 0.3228 0.4672 0.067 Uiso 1 1 calc R . . . .
 C027 C 0.8377(4) 0.6667(4) 0.0762(3) 0.0546(16) Uani 1 1 d . . . . .
 H027 H 0.8287 0.6585 0.0310 0.066 Uiso 1 1 calc R . . . .
 C028 C 0.5953(6) 0.9021(4) 0.3700(4) 0.072(2) Uani 1 1 d . . . . .
 H02A H 0.5505 0.9359 0.3532 0.086 Uiso 0.5 1 calc R . P A 1
 H02B H 0.6401 0.9221 0.3562 0.086 Uiso 0.5 1 calc R . P A 1
 H02C H 0.5533 0.9192 0.3889 0.086 Uiso 0.5 1 calc R . P B 2
 H02D H 0.6440 0.8989 0.4054 0.086 Uiso 0.5 1 calc R . P B 2
 F02A F 0.7332(6) 1.0641(7) 0.4257(4) 0.175(4) Uani 1 1 d . . . . .
 B02D B 0.8026(7) 1.0270(6) 0.4362(6) 0.082(3) Uani 1 1 d . . . . .
 C02E C 0.6152(10) 0.9022(8) 0.4422(6) 0.055(3) Uani 0.5 1 d . . P C 1
 H02E H 0.5672 0.9018 0.4562 0.083 Uiso 0.5 1 calc GR . P C 1
 H02F H 0.6454 0.9470 0.4588 0.083 Uiso 0.5 1 calc GR . P C 1
 H02G H 0.6461 0.8578 0.4589 0.083 Uiso 0.5 1 calc GR . P C 1
 C02F C 0.6044(10) 0.9510(8) 0.3262(8) 0.065(4) Uani 0.5 1 d . . P C 2
 H02H H 0.6460 0.9341 0.3075 0.097 Uiso 0.5 1 calc GR . P C 2
 H02I H 0.6184 0.9997 0.3468 0.097 Uiso 0.5 1 calc GR . P C 2
 H02J H 0.5557 0.9555 0.2919 0.097 Uiso 0.5 1 calc GR . P C 2
 C1 C 0.5874(3) 0.5879(3) 0.2811(3) 0.0360(12) Uani 1 1 d . . . . .
 H1A H 0.5719 0.5732 0.2349 0.043 Uiso 1 1 calc R . . . .
 H1B H 0.5750 0.5479 0.3086 0.043 Uiso 1 1 calc R . . . .

loop_
  _atom_site_aniso_label
  _atom_site_aniso_U_11
  _atom_site_aniso_U_22
  _atom_site_aniso_U_33
  _atom_site_aniso_U_23
  _atom_site_aniso_U_13
  _atom_site_aniso_U_12
 Os01 0.0523(2) 0.03474(19) 0.01404(18) 0.00049(7) 0.00835(13) 0.00003(8)
 P002 0.0539(8) 0.0378(7) 0.0161(6) -0.0005(5) 0.0083(5) 0.0007(6)
 P003 0.0571(8) 0.0365(7) 0.0149(6) 0.0033(5) 0.0091(5) -0.0009(6)
 P004 0.0559(8) 0.0377(7) 0.0144(6) 0.0033(5) 0.0105(5) 0.0013(6)
 O005 0.056(2) 0.050(2) 0.043(2) 0.0025(19) 0.0179(19) 0.0052(19)
 O006 0.079(3) 0.054(3) 0.037(2) -0.010(2) 0.000(2) 0.020(2)
 C007 0.057(3) 0.040(3) 0.022(3) 0.002(2) 0.010(2) 0.010(2)
 C008 0.066(3) 0.040(3) 0.015(2) -0.002(2) 0.011(2) -0.006(3)
 C009 0.051(3) 0.042(3) 0.025(3) 0.004(2) 0.009(2) 0.002(2)
 C00A 0.063(3) 0.039(3) 0.017(2) -0.001(2) 0.014(2) -0.001(2)
 C00B 0.056(3) 0.042(3) 0.016(2) 0.003(2) 0.011(2) 0.001(2)
 C00C 0.064(4) 0.049(3) 0.026(3) 0.008(3) 0.010(3) -0.001(3)
 C00D 0.048(3) 0.045(3) 0.017(2) 0.001(2) 0.004(2) 0.003(2)
 C00E 0.061(3) 0.046(3) 0.023(3) 0.006(2) 0.015(2) 0.004(3)
 C00F 0.063(3) 0.046(3) 0.017(3) 0.009(2) 0.013(2) 0.006(3)
 C00G 0.051(3) 0.045(3) 0.023(3) 0.003(2) 0.009(2) 0.001(2)
 C00H 0.055(3) 0.042(3) 0.024(3) 0.004(2) 0.018(2) 0.001(3)
 C00I 0.053(3) 0.042(3) 0.018(3) 0.002(2) 0.005(2) 0.003(3)
 C00J 0.064(3) 0.045(3) 0.022(3) 0.005(2) 0.017(2) 0.004(3)
 C00K 0.051(3) 0.051(3) 0.012(2) 0.008(2) 0.002(2) 0.001(3)
 C00L 0.070(4) 0.053(3) 0.020(3) -0.002(2) 0.011(3) 0.000(3)
 C00M 0.055(3) 0.036(3) 0.019(2) 0.001(2) 0.012(2) -0.001(2)
 C00N 0.058(3) 0.038(3) 0.026(3) -0.001(2) 0.008(2) -0.002(2)
 C00O 0.063(3) 0.041(3) 0.015(3) 0.006(2) 0.012(2) 0.000(3)
 C00Q 0.063(3) 0.040(3) 0.018(2) -0.005(2) 0.009(2) -0.004(3)
 C00S 0.064(3) 0.037(3) 0.029(3) 0.001(2) 0.015(3) -0.003(3)
 C00T 0.059(3) 0.047(3) 0.018(3) 0.001(2) 0.012(2) -0.002(3)
 C00U 0.074(4) 0.035(3) 0.026(3) 0.004(2) 0.013(3) 0.013(3)
 C00V 0.066(4) 0.042(3) 0.028(3) 0.003(2) 0.018(3) 0.000(3)
 C00W 0.063(3) 0.042(3) 0.023(3) 0.003(2) 0.014(2) 0.000(3)
 C00X 0.060(3) 0.038(3) 0.021(3) 0.005(2) 0.016(2) 0.000(2)
 C00Y 0.072(4) 0.038(3) 0.020(3) 0.000(2) 0.019(3) -0.002(3)
 C00Z 0.054(3) 0.048(3) 0.024(3) -0.004(2) 0.003(3) 0.001(2)
 C010 0.054(3) 0.066(4) 0.028(3) -0.004(3) 0.003(3) 0.008(3)
 C011 0.055(3) 0.043(3) 0.021(3) -0.001(2) 0.008(2) -0.003(3)
 C012 0.075(4) 0.057(4) 0.021(3) -0.012(2) 0.013(3) -0.002(3)
 C013 0.052(3) 0.052(3) 0.020(3) -0.001(2) 0.008(2) -0.006(3)
 C014 0.058(3) 0.045(3) 0.032(3) 0.001(2) 0.010(3) -0.008(3)
 C015 0.067(4) 0.066(4) 0.022(3) -0.004(3) 0.005(3) -0.001(3)
 C016 0.074(4) 0.047(3) 0.042(4) -0.001(3) 0.028(3) -0.007(3)
 C017 0.049(3) 0.063(4) 0.024(3) 0.011(3) -0.001(2) -0.001(3)
 C018 0.068(4) 0.048(3) 0.020(3) 0.008(2) 0.011(3) 0.005(3)
 C019 0.053(3) 0.046(3) 0.012(2) 0.003(2) 0.002(2) -0.002(2)
 C01A 0.067(4) 0.049(4) 0.024(3) 0.005(2) 0.012(3) -0.001(3)
 C01B 0.064(4) 0.049(3) 0.035(3) 0.009(3) 0.015(3) 0.002(3)
 C01C 0.074(4) 0.045(3) 0.023(3) 0.002(2) 0.009(3) 0.001(3)
 C01D 0.066(4) 0.054(4) 0.055(4) 0.007(3) 0.013(3) 0.004(3)
 C01E 0.057(3) 0.044(3) 0.037(3) 0.004(3) 0.015(3) -0.002(3)
 C01F 0.091(5) 0.036(3) 0.040(4) 0.008(3) 0.025(3) 0.004(3)
 F01G 0.127(5) 0.119(5) 0.083(4) -0.031(4) 0.006(4) -0.020(4)
 C01H 0.068(4) 0.048(3) 0.024(3) 0.007(2) 0.016(3) 0.011(3)
 C01I 0.063(4) 0.050(3) 0.037(4) 0.011(3) 0.012(3) 0.003(3)
 C01J 0.078(4) 0.042(3) 0.034(3) -0.001(3) 0.022(3) -0.005(3)
 C01K 0.063(3) 0.058(4) 0.020(3) 0.001(2) 0.013(2) -0.008(3)
 C01L 0.061(3) 0.045(3) 0.016(2) -0.006(2) 0.014(2) -0.003(3)
 C01M 0.076(4) 0.046(3) 0.022(3) 0.001(2) 0.011(3) -0.005(3)
 F01N 0.268(10) 0.082(4) 0.084(4) 0.016(3) -0.004(5) -0.065(5)
 C01O 0.061(4) 0.052(4) 0.035(4) 0.004(3) 0.014(3) 0.005(3)
 C01P 0.070(4) 0.058(4) 0.023(3) 0.010(3) 0.005(3) -0.010(3)
 C01Q 0.072(4) 0.057(4) 0.034(3) 0.000(3) 0.022(3) -0.005(3)
 C01R 0.071(4) 0.048(4) 0.021(3) 0.001(2) 0.009(3) -0.006(3)
 C01S 0.062(4) 0.061(4) 0.039(4) 0.017(3) 0.008(3) 0.003(3)
 C01T 0.059(3) 0.043(3) 0.032(3) 0.000(2) 0.006(3) 0.003(3)
 F01U 0.172(6) 0.102(4) 0.077(4) 0.014(3) 0.051(4) 0.025(4)
 C01V 0.051(3) 0.060(4) 0.046(4) 0.013(3) 0.004(3) 0.001(3)
 C01W 0.061(3) 0.049(3) 0.024(3) 0.000(2) -0.002(2) -0.003(3)
 C01X 0.061(3) 0.049(3) 0.031(3) 0.002(3) 0.014(3) 0.000(3)
 C01Y 0.068(4) 0.045(3) 0.034(3) -0.004(3) 0.017(3) -0.007(3)
 C01Z 0.063(4) 0.054(4) 0.040(4) 0.010(3) 0.025(3) 0.011(3)
 C020 0.074(4) 0.041(3) 0.044(4) 0.007(3) 0.021(3) -0.001(3)
 C021 0.075(4) 0.048(4) 0.034(3) 0.009(3) 0.009(3) 0.004(3)
 C022 0.065(4) 0.066(5) 0.047(4) 0.006(3) 0.023(4) 0.016(3)
 C023 0.059(3) 0.043(3) 0.051(4) 0.010(3) 0.010(3) 0.006(3)
 C025 0.063(4) 0.074(5) 0.040(4) -0.002(3) 0.024(3) 0.000(3)
 C026 0.075(4) 0.066(4) 0.022(3) 0.007(3) 0.005(3) 0.000(3)
 C027 0.076(4) 0.073(5) 0.020(3) -0.006(3) 0.022(3) -0.015(4)
 C028 0.114(7) 0.052(4) 0.045(4) -0.007(3) 0.012(4) 0.025(4)
 F02A 0.157(7) 0.273(13) 0.101(6) -0.054(7) 0.043(5) 0.047(8)
 B02D 0.090(7) 0.071(6) 0.067(7) -0.007(5) -0.007(5) -0.002(5)
 C02E 0.091(9) 0.045(7) 0.032(6) -0.003(5) 0.020(6) 0.013(7)
 C02F 0.084(10) 0.049(8) 0.061(9) 0.014(7) 0.019(8) 0.018(7)
 C1 0.039(3) 0.047(3) 0.019(2) -0.004(2) 0.002(2) -0.015(2)

_geom_special_details
;
 All esds (except the esd in the dihedral angle between two l.s. planes)
 are estimated using the full covariance matrix.  The cell esds are taken
 into account individually in the estimation of esds in distances, angles
 and torsion angles; correlations between esds in cell parameters are only
 used when they are defined by crystal symmetry.  An approximate (isotropic)
 treatment of cell esds is used for estimating esds involving l.s. planes.
;
loop_
  _geom_bond_atom_site_label_1
  _geom_bond_atom_site_label_2
  _geom_bond_distance
  _geom_bond_site_symmetry_2
  _geom_bond_publ_flag
 Os01 P003 2.3900(13) . ?
 Os01 P004 2.3866(13) . ?
 Os01 C007 2.119(6) . ?
 Os01 C008 2.112(5) . ?
 Os01 C00H 2.173(6) . ?
 Os01 C00M 2.096(5) . ?
 Os01 C1 2.278(5) . ?
 P002 C009 1.801(6) . ?
 P002 C00B 1.771(6) . ?
 P002 C00I 1.799(6) . ?
 P002 C01L 1.795(6) . ?
 P003 C00N 1.836(7) . ?
 P003 C00O 1.819(6) . ?
 P003 C00Y 1.845(6) . ?
 P004 C00F 1.821(6) . ?
 P004 C00G 1.836(6) . ?
 P004 C00X 1.828(6) . ?
 O005 C00K 1.375(7) . ?
 O005 C01V 1.434(9) . ?
 O006 C00U 1.343(8) . ?
 O006 C028 1.444(9) . ?
 C007 C00K 1.337(9) . ?
 C007 C00U 1.413(8) . ?
 C008 C00A 1.398(9) . ?
 C008 C00Q 1.434(9) . ?
 C009 C01A 1.382(9) . ?
 C009 C01T 1.396(9) . ?
 C00A H00A 0.9300 . ?
 C00A C00U 1.390(9) . ?
 C00B C00D 1.435(8) . ?
 C00B C00M 1.367(8) . ?
 C00C H00C 0.9300 . ?
 C00C C00G 1.415(8) . ?
 C00C C01I 1.374(9) . ?
 C00D H00D 0.9300 . ?
 C00D C00H 1.332(9) . ?
 C00E H00E 0.9300 . ?
 C00E C00F 1.408(9) . ?
 C00E C01H 1.372(9) . ?
 C00F C00J 1.405(9) . ?
 C00G C00W 1.394(8) . ?
 C00H C013 1.434(9) . ?
 C00I C00T 1.396(9) . ?
 C00I C011 1.396(8) . ?
 C00J H00J 0.9300 . ?
 C00J C01B 1.390(9) . ?
 C00K C1 1.436(9) . ?
 C00L H00L 0.9300 . ?
 C00L C00X 1.402(9) . ?
 C00L C010 1.373(9) . ?
 C00M H00M 0.9300 . ?
 C00N C00S 1.405(9) . ?
 C00N C01K 1.397(8) . ?
 C00O C018 1.415(9) . ?
 C00O C019 1.403(9) . ?
 C00Q H00Q 0.9300 . ?
 C00Q C013 1.361(9) . ?
 C00S H00S 0.9300 . ?
 C00S C01E 1.378(9) . ?
 C00T H00T 0.9300 . ?
 C00T C014 1.389(9) . ?
 C00V H00V 0.9300 . ?
 C00V C00Y 1.395(9) . ?
 C00V C01J 1.382(9) . ?
 C00W H00W 0.9300 . ?
 C00W C01Y 1.368(9) . ?
 C00X C00Z 1.406(8) . ?
 C00Y C01C 1.402(9) . ?
 C00Z H00Z 0.9300 . ?
 C00Z C012 1.387(10) . ?
 C010 H010 0.9300 . ?
 C010 C015 1.390(9) . ?
 C011 H011 0.9300 . ?
 C011 C01R 1.389(9) . ?
 C012 H012 0.9300 . ?
 C012 C015 1.386(11) . ?
 C013 H013 0.9300 . ?
 C014 H014 0.9300 . ?
 C014 C01W 1.378(9) . ?
 C015 H015 0.9300 . ?
 C016 H016 0.9300 . ?
 C016 C01E 1.357(9) . ?
 C016 C027 1.401(10) . ?
 C017 H017 0.9300 . ?
 C017 C018 1.375(9) . ?
 C017 C01P 1.374(10) . ?
 C018 H018 0.9300 . ?
 C019 H019 0.9300 . ?
 C019 C01M 1.374(9) . ?
 C01A H01A 0.9300 . ?
 C01A C026 1.387(9) . ?
 C01B H01B 0.9300 . ?
 C01B C01Z 1.408(10) . ?
 C01C H01C 0.9300 . ?
 C01C C021 1.380(10) . ?
 C01D H01D 0.9600 . ?
 C01D H01E 0.9600 . ?
 C01D H01F 0.9600 . ?
 C01D C01V 1.481(10) . ?
 C01E H01G 0.9300 . ?
 C01F H01H 0.9300 . ?
 C01F C01J 1.382(10) . ?
 C01F C021 1.365(10) . ?
 F01G B02D 1.380(11) . ?
 C01H H01I 0.9300 . ?
 C01H C01Z 1.388(10) . ?
 C01I H01J 0.9300 . ?
 C01I C020 1.374(10) . ?
 C01J H01K 0.9300 . ?
 C01K H01L 0.9300 . ?
 C01K C027 1.378(9) . ?
 C01L C01O 1.393(9) . ?
 C01L C01X 1.400(9) . ?
 C01M H01M 0.9300 . ?
 C01M C01P 1.391(10) . ?
 F01N B02D 1.348(13) . ?
 C01O H01O 0.9300 . ?
 C01O C022 1.390(11) . ?
 C01P H01P 0.9300 . ?
 C01Q H01Q 0.9300 . ?
 C01Q C01X 1.386(9) . ?
 C01Q C025 1.374(10) . ?
 C01R H01R 0.9300 . ?
 C01R C01W 1.382(10) . ?
 C01S H01S 0.9300 . ?
 C01S C023 1.388(10) . ?
 C01S C026 1.375(10) . ?
 C01T H01T 0.9300 . ?
 C01T C023 1.390(9) . ?
 F01U B02D 1.399(14) . ?
 C01V H01N 0.9700 . ?
 C01V H01U 0.9700 . ?
 C01W H01W 0.9300 . ?
 C01X H01X 0.9300 . ?
 C01Y H01Y 0.9300 . ?
 C01Y C020 1.391(9) . ?
 C01Z H01Z 0.9300 . ?
 C020 H020 0.9300 . ?
 C021 H021 0.9300 . ?
 C022 H022 0.9300 . ?
 C022 C025 1.376(11) . ?
 C023 H023 0.9300 . ?
 C025 H025 0.9300 . ?
 C026 H026 0.9300 . ?
 C027 H027 0.9300 . ?
 C028 H02A 0.9700 . ?
 C028 H02B 0.9700 . ?
 C028 H02C 0.9700 . ?
 C028 H02D 0.9700 . ?
 C028 C02E 1.461(15) . ?
 C028 C02F 1.301(17) . ?
 F02A B02D 1.340(14) . ?
 C02E H02E 0.9600 . ?
 C02E H02F 0.9600 . ?
 C02E H02G 0.9600 . ?
 C02F H02H 0.9600 . ?
 C02F H02I 0.9600 . ?
 C02F H02J 0.9600 . ?
 C1 H1A 0.9700 . ?
 C1 H1B 0.9700 . ?

loop_
  _geom_angle_atom_site_label_1
  _geom_angle_atom_site_label_2
  _geom_angle_atom_site_label_3
  _geom_angle
  _geom_angle_site_symmetry_1
  _geom_angle_site_symmetry_3
  _geom_angle_publ_flag
 P004 Os01 P003 173.56(5) . . ?
 C007 Os01 P003 82.74(15) . . ?
 C007 Os01 P004 92.92(15) . . ?
 C007 Os01 C00H 146.6(2) . . ?
 C007 Os01 C1 60.9(2) . . ?
 C008 Os01 P003 93.83(14) . . ?
 C008 Os01 P004 89.33(15) . . ?
 C008 Os01 C007 72.0(2) . . ?
 C008 Os01 C00H 74.7(2) . . ?
 C008 Os01 C1 131.5(2) . . ?
 C00H Os01 P003 97.88(15) . . ?
 C00H Os01 P004 88.37(15) . . ?
 C00H Os01 C1 151.8(2) . . ?
 C00M Os01 P003 83.98(14) . . ?
 C00M Os01 P004 96.33(14) . . ?
 C00M Os01 C007 138.9(2) . . ?
 C00M Os01 C008 147.8(2) . . ?
 C00M Os01 C00H 73.8(2) . . ?
 C00M Os01 C1 80.7(2) . . ?
 C1 Os01 P003 91.15(14) . . ?
 C1 Os01 P004 82.57(14) . . ?
 C00B P002 C009 109.9(3) . . ?
 C00B P002 C00I 111.9(3) . . ?
 C00B P002 C01L 111.1(3) . . ?
 C00I P002 C009 107.6(3) . . ?
 C01L P002 C009 108.7(3) . . ?
 C01L P002 C00I 107.5(3) . . ?
 C00N P003 Os01 120.1(2) . . ?
 C00N P003 C00Y 96.5(3) . . ?
 C00O P003 Os01 108.19(18) . . ?
 C00O P003 C00N 104.6(3) . . ?
 C00O P003 C00Y 104.3(3) . . ?
 C00Y P003 Os01 121.03(18) . . ?
 C00F P004 Os01 111.60(18) . . ?
 C00F P004 C00G 101.6(3) . . ?
 C00F P004 C00X 104.4(3) . . ?
 C00G P004 Os01 119.75(18) . . ?
 C00X P004 Os01 118.27(18) . . ?
 C00X P004 C00G 98.8(3) . . ?
 C00K O005 C01V 115.2(5) . . ?
 C00U O006 C028 116.7(6) . . ?
 C00K C007 Os01 101.0(4) . . ?
 C00K C007 C00U 137.6(6) . . ?
 C00U C007 Os01 120.8(4) . . ?
 C00A C008 Os01 121.1(4) . . ?
 C00A C008 C00Q 121.1(5) . . ?
 C00Q C008 Os01 117.7(4) . . ?
 C01A C009 P002 119.7(5) . . ?
 C01A C009 C01T 119.5(5) . . ?
 C01T C009 P002 120.8(4) . . ?
 C008 C00A H00A 123.3 . . ?
 C00U C00A C008 113.5(5) . . ?
 C00U C00A H00A 123.3 . . ?
 C00D C00B P002 123.5(4) . . ?
 C00M C00B P002 122.0(4) . . ?
 C00M C00B C00D 114.3(5) . . ?
 C00G C00C H00C 119.6 . . ?
 C01I C00C H00C 119.6 . . ?
 C01I C00C C00G 120.8(6) . . ?
 C00B C00D H00D 122.4 . . ?
 C00H C00D C00B 115.1(5) . . ?
 C00H C00D H00D 122.4 . . ?
 C00F C00E H00E 119.2 . . ?
 C01H C00E H00E 119.2 . . ?
 C01H C00E C00F 121.5(6) . . ?
 C00E C00F P004 120.0(5) . . ?
 C00J C00F P004 122.0(5) . . ?
 C00J C00F C00E 117.6(6) . . ?
 C00C C00G P004 119.1(5) . . ?
 C00W C00G P004 123.6(4) . . ?
 C00W C00G C00C 117.1(6) . . ?
 C00D C00H Os01 117.5(5) . . ?
 C00D C00H C013 126.6(6) . . ?
 C013 C00H Os01 116.0(4) . . ?
 C00T C00I P002 119.6(4) . . ?
 C011 C00I P002 120.8(5) . . ?
 C011 C00I C00T 119.6(5) . . ?
 C00F C00J H00J 119.6 . . ?
 C01B C00J C00F 120.9(6) . . ?
 C01B C00J H00J 119.6 . . ?
 O005 C00K C1 125.6(5) . . ?
 C007 C00K O005 126.8(6) . . ?
 C007 C00K C1 107.2(5) . . ?
 C00X C00L H00L 119.0 . . ?
 C010 C00L H00L 119.0 . . ?
 C010 C00L C00X 122.1(6) . . ?
 Os01 C00M H00M 120.3 . . ?
 C00B C00M Os01 119.3(4) . . ?
 C00B C00M H00M 120.3 . . ?
 C00S C00N P003 118.5(5) . . ?
 C01K C00N P003 123.2(5) . . ?
 C01K C00N C00S 117.8(6) . . ?
 C018 C00O P003 120.7(5) . . ?
 C019 C00O P003 120.7(5) . . ?
 C019 C00O C018 117.6(6) . . ?
 C008 C00Q H00Q 122.0 . . ?
 C013 C00Q C008 116.0(5) . . ?
 C013 C00Q H00Q 122.0 . . ?
 C00N C00S H00S 119.7 . . ?
 C01E C00S C00N 120.6(6) . . ?
 C01E C00S H00S 119.7 . . ?
 C00I C00T H00T 120.0 . . ?
 C014 C00T C00I 120.0(5) . . ?
 C014 C00T H00T 120.0 . . ?
 O006 C00U C007 119.2(6) . . ?
 O006 C00U C00A 128.4(6) . . ?
 C00A C00U C007 112.4(5) . . ?
 C00Y C00V H00V 119.5 . . ?
 C01J C00V H00V 119.5 . . ?
 C01J C00V C00Y 121.0(6) . . ?
 C00G C00W H00W 119.2 . . ?
 C01Y C00W C00G 121.5(5) . . ?
 C01Y C00W H00W 119.2 . . ?
 C00L C00X P004 118.4(4) . . ?
 C00L C00X C00Z 117.1(5) . . ?
 C00Z C00X P004 124.5(5) . . ?
 C00V C00Y P003 119.5(5) . . ?
 C00V C00Y C01C 117.7(6) . . ?
 C01C C00Y P003 122.2(5) . . ?
 C00X C00Z H00Z 119.6 . . ?
 C012 C00Z C00X 120.9(6) . . ?
 C012 C00Z H00Z 119.6 . . ?
 C00L C010 H010 120.0 . . ?
 C00L C010 C015 120.1(6) . . ?
 C015 C010 H010 120.0 . . ?
 C00I C011 H011 120.1 . . ?
 C01R C011 C00I 119.8(6) . . ?
 C01R C011 H011 120.1 . . ?
 C00Z C012 H012 119.7 . . ?
 C015 C012 C00Z 120.5(6) . . ?
 C015 C012 H012 119.7 . . ?
 C00H C013 H013 122.4 . . ?
 C00Q C013 C00H 115.3(5) . . ?
 C00Q C013 H013 122.4 . . ?
 C00T C014 H014 120.1 . . ?
 C01W C014 C00T 119.8(6) . . ?
 C01W C014 H014 120.1 . . ?
 C010 C015 H015 120.3 . . ?
 C012 C015 C010 119.4(6) . . ?
 C012 C015 H015 120.3 . . ?
 C01E C016 H016 120.6 . . ?
 C01E C016 C027 118.9(6) . . ?
 C027 C016 H016 120.6 . . ?
 C018 C017 H017 119.6 . . ?
 C018 C017 C01P 120.9(7) . . ?
 C01P C017 H017 119.6 . . ?
 C00O C018 H018 119.7 . . ?
 C017 C018 C00O 120.5(6) . . ?
 C017 C018 H018 119.7 . . ?
 C00O C019 H019 119.5 . . ?
 C01M C019 C00O 121.0(6) . . ?
 C01M C019 H019 119.5 . . ?
 C009 C01A H01A 119.7 . . ?
 C009 C01A C026 120.6(6) . . ?
 C026 C01A H01A 119.7 . . ?
 C00J C01B H01B 119.8 . . ?
 C00J C01B C01Z 120.3(6) . . ?
 C01Z C01B H01B 119.8 . . ?
 C00Y C01C H01C 119.7 . . ?
 C021 C01C C00Y 120.7(6) . . ?
 C021 C01C H01C 119.7 . . ?
 H01D C01D H01E 109.5 . . ?
 H01D C01D H01F 109.5 . . ?
 H01E C01D H01F 109.5 . . ?
 C01V C01D H01D 109.5 . . ?
 C01V C01D H01E 109.5 . . ?
 C01V C01D H01F 109.5 . . ?
 C00S C01E H01G 119.3 . . ?
 C016 C01E C00S 121.5(6) . . ?
 C016 C01E H01G 119.3 . . ?
 C01J C01F H01H 120.0 . . ?
 C021 C01F H01H 120.0 . . ?
 C021 C01F C01J 120.0(6) . . ?
 C00E C01H H01I 119.5 . . ?
 C00E C01H C01Z 120.9(6) . . ?
 C01Z C01H H01I 119.5 . . ?
 C00C C01I H01J 119.5 . . ?
 C00C C01I C020 120.9(6) . . ?
 C020 C01I H01J 119.5 . . ?
 C00V C01J C01F 119.9(6) . . ?
 C00V C01J H01K 120.0 . . ?
 C01F C01J H01K 120.0 . . ?
 C00N C01K H01L 119.7 . . ?
 C027 C01K C00N 120.5(6) . . ?
 C027 C01K H01L 119.7 . . ?
 C01O C01L P002 120.8(5) . . ?
 C01O C01L C01X 119.7(6) . . ?
 C01X C01L P002 119.3(5) . . ?
 C019 C01M H01M 119.8 . . ?
 C019 C01M C01P 120.4(6) . . ?
 C01P C01M H01M 119.8 . . ?
 C01L C01O H01O 120.2 . . ?
 C022 C01O C01L 119.6(6) . . ?
 C022 C01O H01O 120.2 . . ?
 C017 C01P C01M 119.6(6) . . ?
 C017 C01P H01P 120.2 . . ?
 C01M C01P H01P 120.2 . . ?
 C01X C01Q H01Q 119.9 . . ?
 C025 C01Q H01Q 119.9 . . ?
 C025 C01Q C01X 120.1(6) . . ?
 C011 C01R H01R 120.0 . . ?
 C01W C01R C011 119.9(6) . . ?
 C01W C01R H01R 120.0 . . ?
 C023 C01S H01S 119.8 . . ?
 C026 C01S H01S 119.8 . . ?
 C026 C01S C023 120.4(6) . . ?
 C009 C01T H01T 120.1 . . ?
 C023 C01T C009 119.8(6) . . ?
 C023 C01T H01T 120.1 . . ?
 O005 C01V C01D 108.6(6) . . ?
 O005 C01V H01N 110.0 . . ?
 O005 C01V H01U 110.0 . . ?
 C01D C01V H01N 110.0 . . ?
 C01D C01V H01U 110.0 . . ?
 H01N C01V H01U 108.3 . . ?
 C014 C01W C01R 120.8(6) . . ?
 C014 C01W H01W 119.6 . . ?
 C01R C01W H01W 119.6 . . ?
 C01L C01X H01X 120.2 . . ?
 C01Q C01X C01L 119.7(6) . . ?
 C01Q C01X H01X 120.2 . . ?
 C00W C01Y H01Y 119.7 . . ?
 C00W C01Y C020 120.6(6) . . ?
 C020 C01Y H01Y 119.7 . . ?
 C01B C01Z H01Z 120.6 . . ?
 C01H C01Z C01B 118.8(6) . . ?
 C01H C01Z H01Z 120.6 . . ?
 C01I C020 C01Y 119.0(6) . . ?
 C01I C020 H020 120.5 . . ?
 C01Y C020 H020 120.5 . . ?
 C01C C021 H021 119.7 . . ?
 C01F C021 C01C 120.6(6) . . ?
 C01F C021 H021 119.7 . . ?
 C01O C022 H022 119.9 . . ?
 C025 C022 C01O 120.2(7) . . ?
 C025 C022 H022 119.9 . . ?
 C01S C023 C01T 119.8(6) . . ?
 C01S C023 H023 120.1 . . ?
 C01T C023 H023 120.1 . . ?
 C01Q C025 C022 120.7(7) . . ?
 C01Q C025 H025 119.6 . . ?
 C022 C025 H025 119.6 . . ?
 C01A C026 H026 120.1 . . ?
 C01S C026 C01A 119.8(6) . . ?
 C01S C026 H026 120.1 . . ?
 C016 C027 H027 119.7 . . ?
 C01K C027 C016 120.6(6) . . ?
 C01K C027 H027 119.7 . . ?
 O006 C028 H02A 108.8 . . ?
 O006 C028 H02B 108.8 . . ?
 O006 C028 H02C 109.4 . . ?
 O006 C028 H02D 109.4 . . ?
 O006 C028 C02E 113.8(8) . . ?
 H02A C028 H02B 107.7 . . ?
 H02C C028 H02D 108.0 . . ?
 C02E C028 H02A 108.8 . . ?
 C02E C028 H02B 108.8 . . ?
 C02F C028 O006 111.1(10) . . ?
 C02F C028 H02C 109.4 . . ?
 C02F C028 H02D 109.4 . . ?
 F01G B02D F01U 117.5(10) . . ?
 F01N B02D F01G 108.6(9) . . ?
 F01N B02D F01U 102.3(9) . . ?
 F02A B02D F01G 104.5(10) . . ?
 F02A B02D F01N 125.3(12) . . ?
 F02A B02D F01U 99.3(9) . . ?
 C028 C02E H02E 109.5 . . ?
 C028 C02E H02F 109.5 . . ?
 C028 C02E H02G 109.5 . . ?
 H02E C02E H02F 109.5 . . ?
 H02E C02E H02G 109.5 . . ?
 H02F C02E H02G 109.5 . . ?
 C028 C02F H02H 109.5 . . ?
 C028 C02F H02I 109.5 . . ?
 C028 C02F H02J 109.5 . . ?
 H02H C02F H02I 109.5 . . ?
 H02H C02F H02J 109.5 . . ?
 H02I C02F H02J 109.5 . . ?
 Os01 C1 H1A 113.5 . . ?
 Os01 C1 H1B 113.5 . . ?
 C00K C1 Os01 90.9(3) . . ?
 C00K C1 H1A 113.5 . . ?
 C00K C1 H1B 113.5 . . ?
 H1A C1 H1B 110.8 . . ?

_smtbx_masks_special_details       ?
loop_
  _smtbx_masks_void_nr
  _smtbx_masks_void_average_x
  _smtbx_masks_void_average_y
  _smtbx_masks_void_average_z
  _smtbx_masks_void_volume
  _smtbx_masks_void_count_electrons
  _smtbx_masks_void_content
 1 0.000 0.500 0.000 343.7 79.2 ?
 2 0.000 0.000 0.500 343.7 79.2 ?
 3 0.489 0.133 0.795 9.6 0.0 ?
 4 0.489 0.367 0.295 9.6 0.0 ?
 5 0.511 0.633 0.705 9.6 0.0 ?
 6 0.511 0.867 0.205 9.6 0.0 ?

_shelx_res_file
;
    hyh20180517.res created by SHELXL-2014/7

TITL hyh20180517_a.res in P2(1)/c
REM Old TITL hyh20180517 in P2(1)/c
REM SHELXT solution in P2(1)/c
REM R1 0.102, Rweak 0.005, Alpha 0.038, Orientation as input
REM Formula found by SHELXT: C79 B2 O3 P3 Os
CELL 1.54184 17.451856 17.565297 21.005112 90 105.4794 90
ZERR 4 0.000718 0.000577 0.000693 0 0.0038 0
LATT 1
SYMM -X,0.5+Y,0.5-Z
SFAC C H B F O Os P
UNIT 292 272 4 16 16 4 12

L.S. 4 0 0
PLAN  20
BOND $H
list 4
fmap 2 53
acta
ABIN
OMIT 0 130
REM <olex2.extras>
REM <HklSrc "%.\\hyh20180517.hkl">
REM </olex2.extras>

WGHT    0.133000   11.644100
FVAR       2.08384
OS01  6    0.715028    0.630370    0.316302    11.00000    0.05231    0.03474 =
         0.01404    0.00049    0.00835    0.00003
P002  7    0.830560    0.415529    0.245112    11.00000    0.05393    0.03782 =
         0.01611   -0.00053    0.00832    0.00071
P003  7    0.705687    0.688189    0.211505    11.00000    0.05709    0.03646 =
         0.01491    0.00325    0.00913   -0.00089
P004  7    0.708500    0.571060    0.416946    11.00000    0.05586    0.03765 =
         0.01440    0.00326    0.01055    0.00132
O005  5    0.479502    0.678621    0.288323    11.00000    0.05568    0.05011 =
         0.04271    0.00252    0.01786    0.00521
O006  5    0.575547    0.827709    0.341025    11.00000    0.07892    0.05448 =
         0.03730   -0.00954   -0.00030    0.01996
C007  1    0.620737    0.706272    0.316644    11.00000    0.05691    0.03982 =
         0.02212    0.00165    0.01011    0.00957
C008  1    0.764201    0.728293    0.370319    11.00000    0.06589    0.03986 =
         0.01460   -0.00190    0.01107   -0.00629
C009  1    0.846169    0.343113    0.307989    11.00000    0.05073    0.04207 =
         0.02492    0.00390    0.00908    0.00247
C00A  1    0.716299    0.789916    0.377130    11.00000    0.06336    0.03945 =
         0.01681   -0.00058    0.01369   -0.00128
AFIX  43
H00A  2    0.736074    0.833801    0.400563    11.00000   -1.20000
AFIX   0
C00B  1    0.810164    0.503794    0.277932    11.00000    0.05648    0.04158 =
         0.01627    0.00260    0.01148    0.00116
C00C  1    0.715994    0.430778    0.482747    11.00000    0.06392    0.04950 =
         0.02605    0.00792    0.01033   -0.00098
AFIX  43
H00C  2    0.733519    0.459561    0.521043    11.00000   -1.20000
AFIX   0
C00D  1    0.869776    0.549392    0.321676    11.00000    0.04805    0.04480 =
         0.01653    0.00137    0.00389    0.00272
AFIX  43
H00D  2    0.923456    0.536730    0.332723    11.00000   -1.20000
AFIX   0
C00E  1    0.616682    0.679411    0.461447    11.00000    0.06126    0.04631 =
         0.02250    0.00614    0.01528    0.00395
AFIX  43
H00E  2    0.659175    0.712125    0.463504    11.00000   -1.20000
AFIX   0
C00F  1    0.622201    0.603042    0.442779    11.00000    0.06336    0.04624 =
         0.01700    0.00861    0.01297    0.00562
C00G  1    0.698609    0.467199    0.420415    11.00000    0.05140    0.04479 =
         0.02306    0.00250    0.00948    0.00050
C00H  1    0.842656    0.611189    0.345323    11.00000    0.05490    0.04228 =
         0.02415    0.00428    0.01845    0.00066
C00I  1    0.749728    0.384940    0.177303    11.00000    0.05253    0.04154 =
         0.01807    0.00207    0.00465    0.00259
C00J  1    0.555853    0.555994    0.438202    11.00000    0.06430    0.04546 =
         0.02235    0.00541    0.01706    0.00379
AFIX  43
H00J  2    0.557319    0.505564    0.425093    11.00000   -1.20000
AFIX   0
C00K  1    0.557705    0.661303    0.293129    11.00000    0.05118    0.05144 =
         0.01230    0.00802    0.00174    0.00112
C00L  1    0.864074    0.547507    0.491997    11.00000    0.06993    0.05301 =
         0.01985   -0.00247    0.01101    0.00030
AFIX  43
H00L  2    0.868084    0.519167    0.455626    11.00000   -1.20000
AFIX   0
C00M  1    0.734338    0.530318    0.268494    11.00000    0.05507    0.03643 =
         0.01875    0.00097    0.01205   -0.00117
AFIX  43
H00M  2    0.691738    0.504232    0.241132    11.00000   -1.20000
AFIX   0
C00N  1    0.786878    0.677098    0.171841    11.00000    0.05800    0.03789 =
         0.02552   -0.00061    0.00757   -0.00186
C00O  1    0.618802    0.649434    0.152102    11.00000    0.06260    0.04052 =
         0.01500    0.00568    0.01203   -0.00038
C00Q  1    0.848178    0.728795    0.400811    11.00000    0.06333    0.03993 =
         0.01842   -0.00517    0.00932   -0.00434
AFIX  43
H00Q  2    0.873004    0.768680    0.427591    11.00000   -1.20000
AFIX   0
C00S  1    0.865428    0.687018    0.210413    11.00000    0.06384    0.03733 =
         0.02916    0.00087    0.01499   -0.00324
AFIX  43
H00S  2    0.875552    0.693109    0.255885    11.00000   -1.20000
AFIX   0
C00T  1    0.682247    0.352504    0.189941    11.00000    0.05935    0.04682 =
         0.01819    0.00129    0.01189   -0.00230
AFIX  43
H00T  2    0.678838    0.347734    0.233195    11.00000   -1.20000
AFIX   0
C00U  1    0.636258    0.779251    0.345493    11.00000    0.07366    0.03500 =
         0.02588    0.00439    0.01267    0.01273
C00V  1    0.747739    0.840414    0.244004    11.00000    0.06596    0.04202 =
         0.02820    0.00347    0.01785    0.00018
AFIX  43
H00V  2    0.785010    0.819833    0.280080    11.00000   -1.20000
AFIX   0
C00W  1    0.669059    0.421777    0.364884    11.00000    0.06349    0.04167 =
         0.02308    0.00337    0.01413    0.00004
AFIX  43
H00W  2    0.655042    0.444294    0.323308    11.00000   -1.20000
AFIX   0
C00X  1    0.792078    0.584027    0.490046    11.00000    0.06014    0.03778 =
         0.02108    0.00515    0.01624    0.00040
C00Y  1    0.695080    0.792239    0.200566    11.00000    0.07156    0.03823 =
         0.02025    0.00003    0.01901   -0.00219
C00Z  1    0.788428    0.625780    0.546279    11.00000    0.05397    0.04822 =
         0.02367   -0.00378    0.00323    0.00137
AFIX  43
H00Z  2    0.741539    0.650553    0.546909    11.00000   -1.20000
AFIX   0
C010  1    0.928861    0.552266    0.545923    11.00000    0.05439    0.06554 =
         0.02847   -0.00387    0.00297    0.00827
AFIX  43
H010  2    0.975836    0.527438    0.545642    11.00000   -1.20000
AFIX   0
C011  1    0.752889    0.394887    0.112116    11.00000    0.05500    0.04304 =
         0.02064   -0.00052    0.00814   -0.00297
AFIX  43
H011  2    0.797018    0.417728    0.103276    11.00000   -1.20000
AFIX   0
C012  1    0.853829    0.630514    0.600829    11.00000    0.07506    0.05725 =
         0.02098   -0.01167    0.01304   -0.00243
AFIX  43
H012  2    0.850334    0.658321    0.637627    11.00000   -1.20000
AFIX   0
C013  1    0.889347    0.667346    0.388175    11.00000    0.05208    0.05185 =
         0.01975   -0.00131    0.00809   -0.00609
AFIX  43
H013  2    0.943897    0.662163    0.406074    11.00000   -1.20000
AFIX   0
C014  1    0.620212    0.327359    0.137963    11.00000    0.05796    0.04516 =
         0.03208    0.00057    0.00991   -0.00845
AFIX  43
H014  2    0.576232    0.303769    0.146405    11.00000   -1.20000
AFIX   0
C015  1    0.924320    0.594146    0.600931    11.00000    0.06696    0.06584 =
         0.02223   -0.00448    0.00528   -0.00139
AFIX  43
H015  2    0.968171    0.597729    0.637460    11.00000   -1.20000
AFIX   0
C016  1    0.915443    0.677819    0.115517    11.00000    0.07408    0.04699 =
         0.04197   -0.00070    0.02783   -0.00663
AFIX  43
H016  2    0.958003    0.678325    0.096692    11.00000   -1.20000
AFIX   0
C017  1    0.475540    0.643463    0.109664    11.00000    0.04875    0.06274 =
         0.02356    0.01149   -0.00094   -0.00129
AFIX  43
H017  2    0.425694    0.664564    0.106093    11.00000   -1.20000
AFIX   0
C018  1    0.542343    0.680253    0.146258    11.00000    0.06791    0.04786 =
         0.02001    0.00837    0.01142    0.00483
AFIX  43
H018  2    0.537235    0.725782    0.167351    11.00000   -1.20000
AFIX   0
C019  1    0.623394    0.580282    0.119923    11.00000    0.05290    0.04617 =
         0.01165    0.00305    0.00151   -0.00190
AFIX  43
H019  2    0.672861    0.558528    0.123111    11.00000   -1.20000
AFIX   0
C01A  1    0.871545    0.363553    0.373826    11.00000    0.06740    0.04886 =
         0.02421    0.00491    0.01214   -0.00081
AFIX  43
H01A  2    0.878841    0.414698    0.385289    11.00000   -1.20000
AFIX   0
C01B  1    0.488036    0.583804    0.453003    11.00000    0.06356    0.04935 =
         0.03498    0.00898    0.01472    0.00224
AFIX  43
H01B  2    0.444633    0.551911    0.449795    11.00000   -1.20000
AFIX   0
C01C  1    0.642960    0.825034    0.144732    11.00000    0.07445    0.04506 =
         0.02295    0.00161    0.00867    0.00119
AFIX  43
H01C  2    0.608371    0.794140    0.114131    11.00000   -1.20000
AFIX   0
C01D  1    0.343182    0.649017    0.244570    11.00000    0.06582    0.05424 =
         0.05547    0.00691    0.01308    0.00406
AFIX 137
H01D  2    0.307670    0.610735    0.220713    11.00000   -1.50000
H01E  2    0.343525    0.691746    0.216152    11.00000   -1.50000
H01F  2    0.325665    0.665252    0.282010    11.00000   -1.50000
AFIX   0
C01E  1    0.927605    0.687808    0.181515    11.00000    0.05659    0.04353 =
         0.03674    0.00364    0.01532   -0.00194
AFIX  43
H01G  2    0.979071    0.695358    0.207836    11.00000   -1.20000
AFIX   0
C01F  1    0.692327    0.949141    0.179311    11.00000    0.09128    0.03637 =
         0.04029    0.00806    0.02501    0.00428
AFIX  43
H01H  2    0.690616    1.001539    0.172734    11.00000   -1.20000
AFIX   0

F01G  4    0.851581    1.062325    0.490725    11.00000    0.12746    0.11923 =
         0.08312   -0.03072    0.00553   -0.02047
C01H  1    0.550024    0.706671    0.476676    11.00000    0.06786    0.04760 =
         0.02386    0.00731    0.01596    0.01139
AFIX  43
H01I  2    0.548571    0.757112    0.489759    11.00000   -1.20000
AFIX   0
C01I  1    0.707277    0.353375    0.487334    11.00000    0.06297    0.04978 =
         0.03713    0.01130    0.01161    0.00268
AFIX  43
H01J  2    0.719873    0.330325    0.528689    11.00000   -1.20000
AFIX   0
C01J  1    0.745348    0.918286    0.234226    11.00000    0.07773    0.04163 =
         0.03387   -0.00096    0.02209   -0.00513
AFIX  43
H01K  2    0.779376    0.949892    0.264561    11.00000   -1.20000
AFIX   0
C01K  1    0.774370    0.667856    0.103765    11.00000    0.06297    0.05759 =
         0.01957    0.00101    0.01298   -0.00797
AFIX  43
H01L  2    0.722887    0.662424    0.076846    11.00000   -1.20000
AFIX   0
C01L  1    0.917734    0.421710    0.215433    11.00000    0.06145    0.04527 =
         0.01598   -0.00562    0.01358   -0.00288
C01M  1    0.555937    0.544209    0.083775    11.00000    0.07627    0.04576 =
         0.02227    0.00075    0.01122   -0.00537
AFIX  43
H01M  2    0.560116    0.498331    0.062857    11.00000   -1.20000
AFIX   0

F01N  4    0.812149    0.951084    0.443572    11.00000    0.26791    0.08204 =
         0.08362    0.01552   -0.00359   -0.06468
C01O  1    0.971020    0.361184    0.223554    11.00000    0.06099    0.05240 =
         0.03545    0.00441    0.01392    0.00538
AFIX  43
H01O  2    0.964508    0.318755    0.248075    11.00000   -1.20000
AFIX   0
C01P  1    0.481407    0.575912    0.078278    11.00000    0.07006    0.05763 =
         0.02349    0.00951    0.00535   -0.00958
AFIX  43
H01P  2    0.435845    0.551557    0.053526    11.00000   -1.20000
AFIX   0
C01Q  1    0.991702    0.487616    0.150572    11.00000    0.07243    0.05720 =
         0.03377   -0.00037    0.02160   -0.00519
AFIX  43
H01Q  2    0.998440    0.529476    0.125500    11.00000   -1.20000
AFIX   0
C01R  1    0.689937    0.370575    0.060501    11.00000    0.07088    0.04765 =
         0.02123    0.00141    0.00859   -0.00633
AFIX  43
H01R  2    0.692120    0.376554    0.017029    11.00000   -1.20000
AFIX   0
C01S  1    0.876663    0.232811    0.406108    11.00000    0.06204    0.06131 =
         0.03902    0.01747    0.00783    0.00301
AFIX  43
H01S  2    0.887515    0.195875    0.439022    11.00000   -1.20000
AFIX   0
C01T  1    0.835921    0.266249    0.290990    11.00000    0.05854    0.04271 =
         0.03231    0.00021    0.00629    0.00271
AFIX  43
H01T  2    0.819117    0.251934    0.246817    11.00000   -1.20000
AFIX   0

F01U  4    0.818222    1.039575    0.375104    11.00000    0.17210    0.10208 =
         0.07699    0.01449    0.05089    0.02506
C01V  1    0.424463    0.617110    0.267456    11.00000    0.05095    0.05976 =
         0.04614    0.01306    0.00415    0.00146
AFIX  23
H01N  2    0.427565    0.582326    0.303925    11.00000   -1.20000
H01U  2    0.437430    0.589185    0.231868    11.00000   -1.20000
AFIX   0
C01W  1    0.624042    0.337483    0.073821    11.00000    0.06058    0.04860 =
         0.02400   -0.00034   -0.00159   -0.00284
AFIX  43
H01W  2    0.581769    0.321856    0.039073    11.00000   -1.20000
AFIX   0
C01X  1    0.928833    0.485793    0.179256    11.00000    0.06097    0.04926 =
         0.03117    0.00184    0.01436    0.00030
AFIX  43
H01X  2    0.894198    0.526917    0.174500    11.00000   -1.20000
AFIX   0
C01Y  1    0.660192    0.344865    0.370101    11.00000    0.06831    0.04489 =
         0.03426   -0.00406    0.01740   -0.00673
AFIX  43
H01Y  2    0.640615    0.315894    0.332180    11.00000   -1.20000
AFIX   0
C01Z  1    0.484758    0.660031    0.472828    11.00000    0.06314    0.05395 =
         0.04046    0.01022    0.02513    0.01113
AFIX  43
H01Z  2    0.439698    0.678777    0.483152    11.00000   -1.20000
AFIX   0
C020  1    0.680196    0.309564    0.431636    11.00000    0.07353    0.04146 =
         0.04445    0.00720    0.02124   -0.00066
AFIX  43
H020  2    0.675315    0.257098    0.435027    11.00000   -1.20000
AFIX   0
C021  1    0.642463    0.902717    0.134717    11.00000    0.07478    0.04790 =
         0.03381    0.00887    0.00863    0.00385
AFIX  43
H021  2    0.607859    0.923625    0.097264    11.00000   -1.20000
AFIX   0
C022  1    1.034010    0.364609    0.194763    11.00000    0.06532    0.06557 =
         0.04720    0.00623    0.02291    0.01579
AFIX  43
H022  2    1.069433    0.324111    0.199633    11.00000   -1.20000
AFIX   0
C023  1    0.850913    0.211149    0.340296    11.00000    0.05850    0.04280 =
         0.05082    0.00991    0.00954    0.00568
AFIX  43
H023  2    0.843702    0.159899    0.329201    11.00000   -1.20000
AFIX   0
C025  1    1.044083    0.427737    0.159091    11.00000    0.06307    0.07373 =
         0.04005   -0.00180    0.02374    0.00041
AFIX  43
H025  2    1.086827    0.429897    0.140540    11.00000   -1.20000
AFIX   0
C026  1    0.886233    0.308529    0.422962    11.00000    0.07468    0.06582 =
         0.02231    0.00679    0.00532   -0.00014
AFIX  43
H026  2    0.902503    0.322804    0.467166    11.00000   -1.20000
AFIX   0
C027  1    0.837676    0.666725    0.076185    11.00000    0.07608    0.07263 =
         0.02033   -0.00586    0.02198   -0.01544
AFIX  43
H027  2    0.828718    0.658524    0.031050    11.00000   -1.20000
AFIX   0
C028  1    0.595290    0.902068    0.370045    11.00000    0.11383    0.05174 =
         0.04456   -0.00652    0.01208    0.02496
PART 1
AFIX  23
H02A  2    0.550541    0.935912    0.353214    10.50000   -1.20000
H02B  2    0.640105    0.922095    0.356226    10.50000   -1.20000
AFIX  23
PART 0
PART 2
H02C  2    0.553253    0.919249    0.388887    10.50000   -1.20000
H02D  2    0.644014    0.898864    0.405411    10.50000   -1.20000
AFIX   0

PART 0
F02A  4    0.733227    1.064062    0.425750    11.00000    0.15713    0.27331 =
         0.10105   -0.05437    0.04336    0.04656
B02D  3    0.802608    1.027008    0.436229    11.00000    0.09049    0.07124 =
         0.06716   -0.00726   -0.00689   -0.00188

PART 1
C02E  1    0.615179    0.902182    0.442172    10.50000    0.09094    0.04468 =
         0.03207   -0.00298    0.02047    0.01259
AFIX 137
H02E  2    0.567151    0.901832    0.456217    10.50000   -1.50000
H02F  2    0.645382    0.947017    0.458779    10.50000   -1.50000
H02G  2    0.646071    0.857771    0.458908    10.50000   -1.50000
AFIX   0
PART 0
PART 2
C02F  1    0.604445    0.951034    0.326169    10.50000    0.08419    0.04946 =
         0.06066    0.01449    0.01905    0.01751
AFIX 137
H02H  2    0.646022    0.934055    0.307480    10.50000   -1.50000
H02I  2    0.618365    0.999714    0.346788    10.50000   -1.50000
H02J  2    0.555701    0.955458    0.291869    10.50000   -1.50000
AFIX   0
PART 0
C1    1    0.587357    0.587904    0.281121    11.00000    0.03902    0.04721 =
         0.01863   -0.00371    0.00236   -0.01464
AFIX  23
H1A   2    0.571924    0.573154    0.234948    11.00000   -1.20000
H1B   2    0.574973    0.547865    0.308593    11.00000   -1.20000
AFIX   0
HKLF 4

REM  hyh20180517_a.res in P2(1)/c
REM R1 =  0.0651 for    9804 Fo > 4sig(Fo)  and  0.0671 for all   10382 data
REM    742 parameters refined using      0 restraints

END

WGHT      0.1330     11.6371

REM Highest difference peak  2.144,  deepest hole -2.536,  1-sigma level  0.157
Q1    1   0.7379  0.9831  0.4757  11.00000  0.05    2.14
Q2    1   0.7244  0.6337  0.3821  11.00000  0.05    1.96
Q3    1   0.6857  0.6786  0.3179  11.00000  0.05    1.83
Q4    1   0.6865  0.5832  0.3184  11.00000  0.05    1.75
Q5    1   0.7434  0.5778  0.3169  11.00000  0.05    1.63
Q6    1   0.7395  0.6816  0.3189  11.00000  0.05    1.63
Q7    1   0.6446  0.6316  0.2679  11.00000  0.05    1.60
Q8    1   0.7032  0.6267  0.2514  11.00000  0.05    1.48
Q9    1   0.7924  0.6266  0.3602  11.00000  0.05    1.42
Q10   1   0.7730  0.6275  0.2845  11.00000  0.05    1.38
Q11   1   0.6603  0.6268  0.3509  11.00000  0.05    1.37
Q12   1   0.6598  0.6061  0.3440  11.00000  0.05    1.36
Q13   1   0.7783  0.6324  0.3712  11.00000  0.05    1.33
Q14   1   0.8984  1.0484  0.4572  11.00000  0.05    1.13
Q15   1   0.7438  0.6822  0.3566  11.00000  0.05    1.07
Q16   1   0.7183  0.7737  0.3196  11.00000  0.05    1.01
Q17   1   0.7183  0.4907  0.3211  11.00000  0.05    0.95
Q18   1   0.6962  0.7677  0.3046  11.00000  0.05    0.92
Q19   1   0.8073  0.9798  0.3974  11.00000  0.05    0.84
Q20   1   0.6858  0.6199  0.4216  11.00000  0.05    0.73
;
_shelx_res_checksum                79322
_shelx_hkl_file
;
   0   0   2 372701. 2175.24   2
   0   0   3 62.6075 49.5794   2
   0   0   4 114736. 1689.01   2
   0   0   5 228.055 99.2985   2
   0   0   6 115367. 2188.37   2
   0   0   7 108.554 95.8772   2
   0   0   8 215613. 3707.63   2
   0   0   9 249.784 176.551   2
   0   0  10 50897.4 2185.18   2
   0   0  11 88.3645 164.421   2
   0   0  12 18972.3 782.589   7
   0   0  12 22425.9 1692.69   2
   0   0  13 117.093 87.2856   7
   0   0  13-296.466 272.213   2
   0   0  14 39390.4 1228.12   7
   0   0  14 44082.8 2855.28   2
   0   0  15 303.125 437.122   2
   0   0  15 386.435 150.959   7
   0   0  16 121777. 2321.22   7
   0   0  16 106910. 5245.71   2
   0   0  17 135.820 147.162   7
   0   0  17-1072.82 602.816   2
   0   0  18 16947.1 936.660   7
   0   0  19-106.462 177.104   7
   0   0  20 15688.5 871.399   7
   0   0  21 34.1922 146.257   7
   0   0  22 33213.4 1142.40   7
   0   0  23 203.663 105.170   7
   0   1   2 79770.2 953.940   2
   0  -1   2 80283.6 1075.61   2
   0  -1  -3 38946.9 523.007  10
   0   1   3 40458.3 562.547   1
   0   1   3 31206.4 749.717   2
   0  -1   3 31966.5 808.196   2
   0  -1   4 197011. 2307.91   2
   0   1   4 202268. 1349.68   1
   0  -1   5 167094. 2384.44   2
   0   1   5 171668. 2350.59   2
   0   1   6 94464.9 1111.32   1
   0  -1   6 96370.9 2021.30   2
   0   1   7 21062.4 1041.63   2
   0  -1   7 21410.4 1069.53   2
   0   1   7 18133.2 518.344   1
   0   1   8 73547.2 2176.17   2
   0  -1   8 76905.4 2243.84   2
   0   1   9 20448.8 1248.79   2
   0  -1   9 21409.9 1302.58   2
   0   1  10 54662.8 2201.14   2
   0  -1  10 63102.5 2516.30   2
   0  -1  11 69440.9 2822.81   2
   0   1  11 64598.0 2588.39   2
   0   1  12 52469.9 1335.44   7
   0  -1  12 51251.2 1276.21   7
   0   1  13 38152.1 1184.38   7
   0   1  13 37233.1 2375.88   2
   0  -1  13 35802.7 1129.56   7
   0  -1  13 41729.4 2573.18   2
   0   1  14 7599.71 553.156   7
   0   1  14 8195.92 1232.56   2
   0  -1  14 8648.27 1308.01   2
   0  -1  14 7096.06 524.210   7
   0  -1  15 770.397 200.312   7
   0   1  15 808.701 465.608   2
   0  -1  15 608.597 418.108   2
   0   1  15 471.983 166.334   7
   0   1  16 31522.3 1193.40   7
   0  -1  16 28201.5 2776.58   2
   0  -1  16 30312.5 1141.17   7
   0   1  16 28627.8 2678.58   2
   0   1  17 7470.49 1520.87   2
   0  -1  17 10790.3 709.682   7
   0  -1  17 10781.0 1882.22   2
   0   1  17 11244.0 753.857   7
   0   1  18 74196.8 1944.14   7
   0  -1  18 71522.6 1853.19   7
   0   1  19 63641.9 1809.17   7
   0  -1  19 59812.7 1702.92   7
   0   1  20 45842.5 1497.03   7
   0  -1  20 42706.7 1394.91   7
   0   1  21 25388.8 1071.50   7
   0  -1  21 24338.8 997.656   7
   0  -1  22 2780.25 323.907   7
   0   1  22 3265.90 368.464   7
   0  -1  23 5229.38 397.894   7
   0   1  23 4477.24 383.543   7
   0   2   0 452.820 76.1720   1
   0   2   1 322254. 1889.41   1
   0   2  -1 308146. 2113.10   1
   0   2   2 96455.5 1043.34   2
   0   2   2 98953.2 1005.07   1
   0   2   3 4046.34 276.617   2
   0  -2   3 4128.94 297.456   2
   0   2   3 4691.34 220.605   1
   0  -2   4 64812.9 1355.00   2
   0   2   4 68512.4 861.616   1
   0   2   5 29289.0 591.299   1
   0   2   5 27429.5 962.496   2
   0   2   6 25824.2 550.730   1
   0  -2   6 25709.9 1051.38   2
   0  -2   7 285114. 3861.58   2
   0   2   7 265053. 3708.59   2
   0  -2   8 265.115 190.321   2
   0   2   8 87.0616 27.8882   1
   0  -2   9 300814. 4880.75   2
   0   2   9 309900. 4717.19   2
   0  -2  10 24654.2 1577.69   2
   0   2  10 18648.4 1266.42   2
   0   2  11 22960.5 1548.78   2
   0  -2  11 21212.5 785.285   7
   0  -2  12 30018.8 972.115   7
   0   2  12 34169.6 2068.18   2
   0  -2  12 33787.8 2164.51   2
   0   2  13 66462.3 3132.05   2
   0  -2  13 59218.7 1449.32   7
   0   2  13 58510.1 1455.88   7
   0  -2  13 57139.9 1602.30   4
   0  -2  13 65022.4 3251.35   2
   0   2  14 463.448 154.864   7
   0  -2  14 423.485 288.534   2
   0   2  14 103.615 213.293   2
   0  -2  14 132.929 100.560   4
   0  -2  14 193.140 108.802   7
   0   2  15 23244.3 998.477   7
   0  -2  15 24135.8 1159.37   4
   0  -2  15 22796.0 962.663   7
   0   2  15 22372.9 2139.48   2
   0  -2  15 22937.6 2344.63   2
   0  -2  16 5802.20 518.252   7
   0   2  16 6194.40 1282.82   2
   0  -2  16 8097.12 1528.44   2
   0   2  16 6083.22 529.619   7
   0  -2  17 10708.8 709.296   7
   0   2  17 11369.3 745.530   7
   0   2  18 775.153 205.341   7
   0  -2  18 566.146 186.306   7
   0  -2  19 6400.42 555.602   7
   0   2  19 5804.04 547.496   7
   0  -2  20 1480.26 261.340   7
   0   2  20 1467.59 281.894   7
   0  -2  21 40704.5 1260.42   7
   0   2  21 41706.2 1372.86   7
   0  -2  22 4548.12 396.375   7
   0   2  22 4121.39 411.941   7
   0  -2  23 20362.4 749.309   7
   0   2  23 16259.1 713.156   7
   0   3   0 75.7645 49.5201   1
   0   3  -1 80197.6 1239.50   1
   0   3   1 75241.3 1096.64   1
   0   3   2 122186. 1134.97   2
   0   3  -2 127642. 1730.03   1
   0   3   2 125247. 1377.56   1
   0  -3   2 125720. 1444.06   2
   0   3   3 24412.9 644.696   2
   0  -3   3 23633.4 720.727   2
   0   3   3 24171.6 593.044   1
   0   3   4 383549. 3038.75   2
   0   3   4 371410. 2308.02   1
   0   3   5 58300.6 887.584   1
   0   3   5 58999.8 1360.66   2
   0  -3   6 353241. 3882.76   2
   0   3   6 356489. 3751.66   2
   0  -3   7 7326.33 618.874   2
   0   3   7 7580.54 613.536   2
   0  -3   8 3447.04 476.881   2
   0   3   8 3002.77 426.460   2
   0  -3   9 46438.3 1907.86   2
   0   3   9 37543.0 1636.63   2
   0   3  10 134482. 3376.88   2
   0  -3  10 154845. 3927.89   2
   0  -3  11 45673.1 1178.81   7
   0  -3  11 51677.3 2462.10   2
   0   3  11 47832.5 2203.09   2
   0  -3  12 9863.72 1163.28   2
   0   3  12 8671.72 536.408   7
   0   3  12 10531.9 1126.81   2
   0  -3  12 9960.01 571.668   7
   0  -3  12 9755.27 640.192   4
   0   3  13 101375. 3771.20   2
   0  -3  13 102642. 1925.84   7
   0   3  13 98325.7 1895.66   7
   0  -3  13 107617. 4112.15   2
   0  -3  13 99768.9 2100.43   4
   0  -3  14 1699.79 257.079   7
   0  -3  14 1992.71 676.723   2
   0   3  14 1768.79 558.635   2
   0  -3  14 2156.03 328.884   4
   0   3  14 1948.39 279.034   7
   0  -3  15 1021.46 245.359   4
   0  -3  15 1961.65 291.561   7
   0   3  15 1028.38 540.981   2
   0   3  15 1111.00 227.045   7
   0  -3  16 7273.30 577.367   7
   0   3  16 6116.64 539.326   7
   0  -3  16 6894.17 633.130   4
   0  -3  16 5103.84 1200.92   2
   0   3  16 4055.11 967.880   2
   0   3  17 23986.8 1079.96   7
   0  -3  17 24182.7 1053.73   7
   0  -3  18 18773.9 941.949   7
   0   3  18 18475.7 959.094   7
   0  -3  19 77160.2 1880.05   7
   0   3  19 71220.1 1856.55   7
   0  -3  20 10299.3 663.429   7
   0   3  20 10117.5 696.691   7
   0   3  21 23005.0 1022.34   7
   0  -3  21 26436.2 997.191   7
   0   3  22 1374.29 239.894   7
   0  -3  22 1676.96 242.311   7
   0  -3  23 128.109 79.7727   7
   0  -4   1 104445. 1122.30   2
   0   4  -1 104409. 1559.01   1
   0   4   2 151826. 1712.92   1
   0   4  -2 154502. 2034.69   1
   0   4   3 57222.1 951.992   2
   0   4   3 55912.6 1030.51   1
   0   4   4 5631.75 357.346   2
   0  -4   4 4916.94 386.402   2
   0   4   4 5826.55 328.191   1
   0  -4   5 18293.1 811.588   2
   0   4   5 18256.5 738.445   2
   0   4   5 19311.7 574.454   1
   0   4   6 90398.8 1198.30   1
   0  -4   6 92614.2 1993.28   2
   0   4   7 3954.83 240.529   1
   0  -4   7 4112.04 477.783   2
   0  -4   8 66194.5 2067.83   2
   0   4   8 65720.8 1932.65   2
   0  -4   9 9912.81 882.142   2
   0   4   9 9838.12 818.969   2
   0   4  10 18174.7 1210.41   2
   0  -4  10 24510.6 1563.10   2
   0  -4  11 21577.0 836.586   6
   0  -4  11 24145.4 855.472   7
   0  -4  11 24826.0 931.763   4
   0   4  11 24324.1 1514.84   2
   0   4  12 10741.1 1097.20   2
   0  -4  12 11287.0 679.020   4
   0  -4  12 10702.8 1193.01   2
   0   4  12 8753.68 528.231   7
   0  -4  12 11266.7 607.895   7
   0  -4  13 4371.68 449.029   4
   0   4  13 3490.78 355.418   7
   0   4  13 4054.26 745.552   2
   0  -4  13 4091.61 830.563   2
   0  -4  13 4135.43 390.912   7
   0  -4  14 118082. 2131.34   7
   0  -4  14 122307. 2381.14   4
   0   4  14 98324.7 3917.24   2
   0   4  14 105779. 2046.49   7
   0  -4  14 120126. 4755.99   2
   0  -4  15 18395.8 939.784   4
   0  -4  15 18439.7 2042.60   2
   0  -4  15 20769.0 933.485   7
   0   4  15 18068.4 870.850   7
   0  -4  16 122702. 2309.79   7
   0   4  16 120190. 2325.37   7
   0  -4  16 128190. 2546.34   4
   0  -4  16 127067. 5767.86   2
   0   4  17 15367.7 859.390   7
   0  -4  17 16110.5 938.125   4
   0  -4  17 15353.8 834.162   7
   0   4  18 9092.70 664.849   7
   0  -4  18 9248.59 711.262   4
   0  -4  18 9685.54 668.905   7
   0   4  19 1429.66 266.696   7
   0  -4  19 1486.78 273.995   7
   0  -4  20 3628.59 391.606   7
   0  -4  21 1903.45 266.590   7
   0  -4  22 25744.5 868.570   7
   0  -4  23 84.7121 65.1687   7
   0  -5   0 111.229 31.5447   2
   0   5   0 649.105 146.740   1
   0   5  -1 45697.8 1130.44   1
   0  -5   1 42493.9 735.086   2
   0   5   1 44568.6 1065.72   1
   0   5   2 46741.1 1074.26   1
   0  -5   2 45586.3 927.953   2
   0   5  -2 46307.2 1179.19   1
   0  -5   3 200262. 2222.28   2
   0   5   3 212569. 2257.46   1
   0   5   4 116874. 1645.29   1
   0  -5   4 121879. 1925.10   2
   0   5   5 34275.2 967.130   2
   0   5   5 32969.5 857.085   1
   0  -5   5 31123.9 1071.20   2
   0   5   6 66090.8 1528.71   2
   0   5   6 62313.8 1141.25   1
   0   5   7 1270.21 238.965   2
   0   5   7 1032.58 143.007   1
   0  -5   7 1392.88 276.671   2
   0  -5   8 7435.75 691.616   2
   0   5   8 9233.64 698.008   2
   0   5   9 51447.0 1800.14   2
   0  -5   9 55699.8 2108.02   2
   0  -5  10 61942.1 1290.21   7
   0   5  10 73590.7 2341.79   2
   0  -5  10 65239.3 1395.93   4
   0  -5  10 78792.3 2808.05   2
   0  -5  11 30218.0 1004.76   4
   0  -5  11 31244.3 957.292   7
   0  -5  11 27432.7 952.119   6
   0   5  11 32928.5 1708.70   2
   0  -5  11 36180.4 2028.64   2
   0  -5  12 87188.3 1822.98   4
   0  -5  12 86642.6 1672.48   7
   0   5  12 84056.1 2985.15   2
   0  -5  13 7862.53 1105.89   2
   0   5  13 7125.17 951.143   2
   0  -5  13 6818.65 496.165   7
   0  -5  13 7217.18 557.737   4
   0  -5  14 26401.3 2229.43   2
   0  -5  14 26274.4 1084.54   4
   0  -5  14 26223.4 984.072   7
   0  -5  15 73.5586 177.295   4
   0  -5  15 73.6892 111.192   7
   0  -5  15 453.120 454.430   2
   0  -5  16 5697.62 503.736   7
   0  -5  16 4876.20 493.667   4
   0  -5  16 4697.26 1098.18   2
   0  -5  17 1972.37 307.434   7
   0  -5  17 1602.54 293.533   4
   0  -5  18 42049.0 1458.15   4
   0  -5  18 44585.1 1388.87   7
   0  -5  19 3375.31 411.027   4
   0  -5  19 3685.39 397.795   7
   0  -5  20 31673.9 1112.37   7
   0  -5  21 5901.55 443.177   7
   0  -5  22 237.698 85.6288   7
   0  -5  23 3292.23 264.324   7
   0   6   0 50408.3 1230.69   1
   0  -6   1 19650.7 507.190   2
   0   6   1 21561.8 790.867   1
   0   6  -1 21167.5 816.966   1
   0   6   2 69764.2 1408.43   1
   0  -6   2 67375.7 1134.70   2
   0   6  -2 69827.4 1564.17   1
   0  -6   3 47737.0 1096.80   2
   0   6   3 48355.7 1161.48   1
   0   6   4 11338.3 556.812   1
   0  -6   4 11256.7 597.959   2
   0   6  -4 12353.7 753.672   1
   0  -6   5 76184.1 1705.38   2
   0   6   5 72202.7 1383.82   1
   0  -6   6 64662.2 1739.78   2
   0   6   6 57193.8 1209.77   1
   0  -6   7 173603. 3097.00   2
   0   6   7 168783. 2584.08   2
   0   6   8 37290.9 1342.06   2
   0  -6   8 39467.4 1623.07   2
   0   6   9 35601.7 1424.16   2
   0  -6   9 32355.5 921.348   4
   0  -6  10 1544.04 388.218   2
   0   6  10 1103.01 265.106   2
   0  -6  10 1833.23 223.820   7
   0  -6  10 1233.74 216.173   4
   0  -6  10 1477.48 213.400   6
   0  -6  11 16669.9 730.800   4
   0  -6  11 15212.7 672.720   7
   0  -6  11 16257.2 1319.50   2
   0   6  11 15020.1 1094.89   2
   0  -6  12 14539.5 1327.62   2
   0  -6  12 16102.7 712.981   7
   0  -6  12 13449.0 699.278   4
   0  -6  13 40481.3 1164.95   7
   0  -6  13 40456.6 1262.50   4
   0  -6  14 789.226 213.283   4
   0  -6  14 830.768 423.083   2
   0  -6  14 895.803 200.917   7
   0  -6  15 82636.2 1770.72   7
   0  -6  15 86262.3 1946.95   4
   0  -6  16 725.344 205.442   4
   0  -6  16 852.430 204.710   7
   0  -6  17 24557.9 1017.50   7
   0  -6  17 22725.3 1021.56   4
   0  -6  18 113.636 100.432   4
   0  -6  18 249.406 141.673   7
   0  -6  19 639.335 174.581   4
   0  -6  19 602.505 153.642   7
   0  -6  20 1022.67 207.090   4
   0  -6  20 1409.31 234.692   7
   0  -6  21 13408.0 647.103   7
   0  -6  22 41.9459 64.5044   7
   0   7   0 97.6914 82.1503   1
   0   7  -1 3693.30 365.951   1
   0   7   1 3960.22 365.994   1
   0  -7   1 3738.26 230.945   2
   0   7  -2 119631. 2156.85   1
   0  -7   2 116444. 1571.47   2
   0   7   2 113215. 1926.84   1
   0   7   3 132192. 2063.75   1
   0   7  -3 126716. 2333.96   1
   0  -7   3 127844. 1893.08   2
   0  -7   4 48947.6 1292.79   2
   0   7   4 48768.8 1244.82   1
   0  -7   5 73023.5 1731.92   2
   0   7   5 72606.5 1513.50   1
   0  -7   6 16399.2 893.627   2
   0   7   6 13858.3 651.287   1
   0  -7   7 2574.07 393.667   2
   0   7   7 2180.46 260.287   1
   0  -7   8 1338.01 189.172   4
   0  -7   8 1598.40 336.182   2
   0  -7   9 8436.03 474.572   4
   0  -7   9 9583.93 884.230   2
   0  -7  10 43322.4 1995.94   2
   0  -7  10 40528.8 1080.02   7
   0  -7  11 20141.3 1439.81   2
   0  -7  11 18185.1 761.400   4
   0  -7  12 10420.5 596.354   4
   0  -7  12 10343.9 568.753   7
   0  -7  12 9924.68 1092.92   2
   0  -7  13 34715.9 1069.96   7
   0  -7  13 32703.7 1109.41   4
   0  -7  13 32669.2 2157.23   2
   0  -7  14 6341.16 1042.46   2
   0  -7  14 7752.33 525.207   7
   0  -7  14 7810.73 565.948   4
   0  -7  15 836.691 204.732   4
   0  -7  15 900.259 192.038   7
   0  -7  15 355.549 289.262   2
   0  -7  16 1038.74 219.293   4
   0  -7  16 1458.12 250.110   7
   0  -7  17 35521.1 1163.47   7
   0  -7  17 33592.9 1176.23   4
   0  -7  18 16823.4 825.200   4
   0  -7  18 18020.8 819.440   7
   0  -7  19 18437.2 843.549   4
   0  -7  19 21742.1 880.273   7
   0  -7  20 4588.29 391.844   7
   0  -7  20 3695.42 356.456   4
   0  -7  21 5707.33 401.442   7
   0  -7  22 315.736 97.5595   7
   0   8   0 28196.8 1058.26   1
   0   8   1 39955.5 1229.38   1
   0   8  -1 38671.1 1261.24   1
   0   8  -2 61003.3 1619.55   1
   0   8   2 58789.8 1467.36   1
   0   8   3 8105.47 539.574   1
   0   8  -3 7779.21 602.103   1
   0   8   4 4731.67 414.301   1
   0  -8   4 5633.88 469.995   2
   0  -8   5 7867.25 613.849   2
   0   8   5 7168.64 519.467   1
   0   8   6 89523.4 1843.83   1
   0  -8   6 109384. 2449.30   2
   0  -8   7 7202.85 669.642   2
   0   8   7 7084.34 817.726   5
   0  -8   7 5924.59 384.622   4
   0  -8   8 50808.4 1145.60   4
   0  -8   8 59975.5 2064.72   2
   0  -8   9 937.097 169.587   4
   0  -8   9 1308.80 339.329   2
   0  -8  10 9576.78 938.848   2
   0  -8  10 7501.66 499.576   4
   0  -8  10 9469.19 516.112   7
   0  -8  11 680.301 143.702   4
   0  -8  11 1056.62 190.550   7
   0  -8  11 979.068 362.054   2
   0  -8  12 5044.95 410.064   4
   0  -8  12 4111.67 708.419   2
   0  -8  12 5210.03 404.776   7
   0  -8  13 2554.63 296.061   7
   0  -8  13 2151.86 557.969   2
   0  -8  13 1908.60 270.971   4
   0  -8  14 130974. 2253.16   4
   0  -8  14 127468. 2080.50   7
   0  -8  15 15676.9 750.200   7
   0  -8  15 14076.7 751.483   4
   0  -8  16 62469.9 1482.36   7
   0  -8  16 60608.5 1523.40   4
   0  -8  17 118.414 101.950   7
   0  -8  17 320.332 125.832   4
   0  -8  18 229.556 97.5683   4
   0  -8  18 71.6750 95.9509   7
   0  -8  19 23.7261 79.0041   7
   0  -8  19 85.4783 77.4996   4
   0  -8  20 2124.31 245.346   4
   0  -8  20 2807.57 283.781   7
   0  -8  21 345.602 104.699   7
   0   9   0 112.773 114.328   1
   0   9  -1 4147.95 439.246   1
   0   9   1 3913.16 427.070   1
   0   9  -2 56764.2 1648.37   1
   0   9   2 61924.1 1638.03   1
   0   9   3 44694.9 1393.70   1
   0   9   4 209811. 3001.43   1
   0  -9   5 5953.41 368.666   4
   0   9   5 6378.92 527.236   1
   0   9   6 52467.9 1522.60   1
   0  -9   6 50601.8 1089.42   4
   0  -9   7 6384.39 401.394   4
   0   9   7 4603.91 636.517   5
   0  -9   8 2301.06 252.468   4
   0  -9   9 3972.06 332.884   4
   0  -9   9 3830.58 562.010   2
   0  -9  10 50588.1 1212.94   4
   0  -9  10 56345.5 2334.07   2
   0  -9  11 8911.98 517.535   4
   0  -9  11 8512.44 961.570   2
   0  -9  11 9395.10 529.793   7
   0  -9  12 50179.5 1278.65   4
   0  -9  12 48107.8 2414.64   2
   0  -9  13 5622.89 433.040   7
   0  -9  13 5245.96 437.954   4
   0  -9  14 16077.9 738.182   7
   0  -9  14 14620.0 740.799   4
   0  -9  15 5.79408 123.606   4
   0  -9  15 48.8708 98.8131   7
   0  -9  16 3375.98 335.062   7
   0  -9  16 3354.76 358.069   4
   0  -9  17 3522.90 348.840   4
   0  -9  17 3768.55 351.081   7
   0  -9  18 29887.0 983.156   4
   0  -9  18 30410.2 946.640   7
   0  -9  19 3347.51 304.529   7
   0  -9  19 3295.09 307.141   4
   0  -9  20 8846.26 462.265   7
   0  -9  20 7812.32 431.254   4
   0  -9  21 941.252 135.619   7
   0  10   0 21897.4 1048.89   1
   0  10   1 55691.8 1237.39   5
   0  10   1 47920.6 1543.52   1
   0  10   2 1999.46 320.100   1
   0  10   2 1841.03 255.034   5
   0  10   3 36294.3 1087.05   5
   0  10   3 41615.9 1436.36   1
   0  10   4 2229.39 304.725   5
   0 -10   4 2273.39 226.451   4
   0  10   4 2936.06 388.990   1
   0 -10   5 41497.4 974.837   4
   0  10   5 34125.1 1247.89   5
   0  10   6 4293.02 497.646   5
   0 -10   6 6345.45 388.379   4
   0  10   7 17926.6 1161.99   5
   0 -10   7 31018.1 876.979   4
   0 -10   8 17053.0 662.642   4
   0 -10   9 1006.56 182.020   4
   0 -10  10 4280.56 354.790   4
   0 -10  11 15089.9 676.133   4
   0 -10  12 8353.35 519.541   4
   0 -10  13 47908.4 1268.88   4
   0 -10  14 10675.8 581.658   7
   0 -10  14 10012.6 594.918   4
   0 -10  15 81018.9 1588.01   7
   0 -10  15 78070.1 1618.27   4
   0 -10  16 9231.13 521.994   7
   0 -10  16 9628.63 560.705   4
   0 -10  17 33586.7 1013.67   4
   0 -10  17 34491.7 987.864   7
   0 -10  18 2152.26 241.268   7
   0 -10  18 2345.49 261.276   4
   0 -10  19 700.130 132.656   4
   0 -10  19 591.474 120.734   7
   0 -10  20 413.204 91.6113   4
   0  11   0 73.2751 87.8246   5
   0  11   1 19576.9 731.951   5
   0 -11   2 6840.98 387.188   4
   0  11   2 10251.3 558.198   5
   0 -11   3 104434. 1526.81   4
   0  11   3 129047. 1983.62   5
   0  11   4 19606.2 843.680   5
   0 -11   4 18060.2 641.415   4
   0 -11   5 76104.0 1328.33   4
   0  11   5 71918.1 1705.10   5
   0  11   6 75.1900 154.733   5
   0 -11   6 195.400 72.5725   4
   0  11   7 34.0371 238.050   5
   0 -11   7 779.596 144.018   4
   0 -11   8 13546.5 594.040   4
   0 -11   9 11985.6 577.754   4
   0 -11  10 981.857 177.343   4
   0 -11  11 63954.7 1391.80   4
   0 -11  12 17422.8 739.185   4
   0 -11  13 33967.0 1037.34   4
   0 -11  14 1406.82 219.926   4
   0 -11  15 28.2721 104.661   4
   0 -11  16 10668.9 557.196   4
   0 -11  17 21272.2 758.212   4
   0 -11  18 18730.2 679.076   4
   0 -11  19 22195.0 674.060   4
   0  12   0 11310.8 530.610   5
   0  12  -1 1434.22 199.763   5
   0  12   1 1764.19 222.421   5
   0  12   2 10068.5 523.471   5
   0 -12   3 20288.0 679.906   4
   0  12   3 24603.8 856.113   5
   0 -12   4 1975.06 218.037   4
   0  12   4 2089.52 266.495   5
   0 -12   5 8329.93 445.688   4
   0  12   5 8281.29 559.614   5
   0 -12   6 73802.4 1318.31   4
   0  12   6 73111.0 1756.42   5
   0 -12   7 462.124 125.389   4
   0  12   7 390.721 147.937   5
   0 -12   8 109992. 1701.78   4
   0 -12   9 7057.97 446.402   4
   0 -12  10 18725.7 731.117   4
   0 -12  11 5546.30 404.581   4
   0 -12  12 1590.61 227.295   4
   0 -12  13 22096.4 818.850   4
   0 -12  14 41344.6 1097.55   4
   0 -12  15 6889.32 441.734   4
   0 -12  16 34847.6 947.259   4
   0 -12  17 9070.99 462.937   4
   0 -12  18 218.448 79.8471   4
   0 -12  19 390.571 86.1540   4
   0  13   0 15.1967 71.4911   5
   0  13   1 149.915 86.2867   5
   0  13  -1 258.611 106.341   5
   0  13  -2 47187.3 1006.29   5
   0  13   2 43101.0 1082.10   5
   0 -13   3 2402.73 240.765   4
   0  13   3 2987.13 302.953   5
   0 -13   4 54601.5 1141.00   4
   0  13   4 65063.1 1439.93   5
   0  13   5 2363.64 300.316   5
   0 -13   5 2234.49 236.321   4
   0 -13   6 15106.9 615.136   4
   0  13   6 15465.3 765.570   5
   0  13   7-115.098 218.611   5
   0 -13   7 247.460 84.6260   4
   0 -13   8 451.880 120.747   4
   0 -13   9 18063.0 696.047   4
   0 -13  10 62041.5 1303.59   4
   0 -13  11 6918.28 442.442   4
   0 -13  12 36592.8 1010.91   4
   0 -13  13 474.564 132.052   4
   0 -13  14 7027.72 430.972   4
   0 -13  15 2415.06 248.744   4
   0 -13  16 548.277 119.847   4
   0 -13  17 8210.53 404.914   4
   0 -13  18 22908.0 612.934   4
   0  14   0 17151.1 632.457   5
   0  14   1 84712.8 1427.70   5
   0  14  -1 85647.5 1365.36   5
   0  14   2 5554.11 389.326   5
   0  14  -2 5096.25 338.210   5
   0  14  -3 37705.8 871.422   5
   0  14   3 37239.5 1040.79   5
   0 -14   4 112.188 61.3153   4
   0  14  -4 181.703 93.9192   5
   0  14   4 81.9646 108.005   5
   0 -14   5 13342.7 576.851   4
   0  14   5 14511.2 697.064   5
   0 -14   6 4700.19 343.885   4
   0  14   6 4681.03 417.120   5
   0 -14   7 32485.3 900.905   4
   0 -14   8 3517.76 304.399   4
   0 -14   9 15263.5 624.318   4
   0 -14  10 3221.06 290.568   4
   0 -14  11 239.832 85.9582   4
   0 -14  12 6323.21 400.943   4
   0 -14  13 17434.9 655.316   4
   0 -14  14 8296.55 436.880   4
   0 -14  15 19220.8 634.005   4
   0 -14  16 5088.06 309.691   4
   0 -14  17 19127.6 553.425   4
   0  15   0 132.892 88.1626   5
   0  15  -1 18971.2 623.732   5
   0  15   1 19525.6 689.736   5
   0  15  -2 246.847 98.9430   5
   0  15   2 92.4025 103.797   5
   0  15   3 34743.8 978.949   5
   0  15  -3 32392.5 783.639   5
   0  15   4 1339.63 205.930   5
   0  15  -4 1203.05 156.085   5
   0 -15   5 11129.9 518.367   4
   0  15  -5 11493.7 452.378   5
   0  15   5 12289.3 619.424   5
   0  15   6 807.868 161.415   5
   0 -15   6 806.676 147.346   4
   0  15  -6 822.390 131.436   5
   0 -15   7 1072.81 165.794   4
   0 -15   8 5068.71 351.532   4
   0 -15   9 23889.4 756.227   4
   0 -15  10 3331.38 287.175   4
   0 -15  11 57834.9 1164.85   4
   0 -15  12 3921.16 298.911   4
   0 -15  13 10142.8 462.702   4
   0 -15  14 1028.31 143.137   4
   0 -15  15-43.9728 68.9189   4
   0 -15  16 1210.73 136.925   4
   0  16   0 32711.0 833.395   5
   0  16   1 2503.53 244.875   5
   0  16  -1 2293.94 224.405   5
   0  16  -2 12187.8 478.624   5
   0  16  -2 11388.9 468.036   8
   0  16  -3 39.5486 51.3137   5
   0  16   3 6.86197 83.6024   5
   0  16  -4 97.4357 61.9996   5
   0  16   4-11.2321 98.5049   5
   0  16  -5 3716.49 250.567   5
   0  16   5 4416.92 367.644   5
   0 -16   6 20065.0 674.852   4
   0  16  -6 19985.3 555.758   5
   0 -16   7 19602.5 667.110   4
   0  16  -7 17232.0 507.642   5
   0  16  -8 57780.6 916.337   5
   0 -16   8 66269.7 1211.45   4
   0  16  -9 9561.71 368.990   5
   0 -16   9 11869.0 509.868   4
   0  16 -10 12248.9 405.968   5
   0 -16  10 14703.6 559.198   4
   0 -16  11 28.1412 59.0321   4
   0  16 -11 156.035 55.5146   5
   0 -16  12 338.044 85.9093   4
   0  16 -12 231.745 61.0866   5
   0 -16  13 2174.03 197.991   4
   0 -16  14 4830.34 277.597   4
   0 -16  15 1967.86 166.906   4
   0  17   0-111.941 91.6308   5
   0  17   1 21.1965 87.4568   5
   0  17  -1 116.159 63.5674   5
   0  17   2 13118.4 542.194   5
   0  17  -2 11575.5 448.653   5
   0  17  -3 1420.46 157.699   5
   0  17  -3 1473.51 152.816   8
   0  17  -4 24672.9 609.589   5
   0  17  -4 24840.4 631.741   8
   0  17  -5 343.906 78.2902   5
   0  17  -6 7305.62 315.657   5
   0 -17   7 463.789 102.298   4
   0  17  -7 429.922 78.6545   5
   0 -17   8 670.418 116.843   4
   0  17  -8 645.371 95.3369   5
   0  17  -9 412.381 77.5787   5
   0 -17   9 319.881 93.9456   4
   0  17 -10 25123.8 527.707   5
   0 -17  10 33489.3 771.035   4
   0 -17  11 273.599 74.1194   4
   0  17 -11 226.095 55.1017   5
   0 -17  12 17809.4 523.737   4
   0 -17  13 529.623 89.1439   4
   0  18   0 15225.9 507.903   5
   0  18   1 30881.6 760.848   5
   0  18  -1 30393.6 702.893   5
   0  18  -2 11217.9 414.173   5
   0  18   2 12951.1 495.032   5
   0  18   3 1044.67 149.861   5
   0  18  -3 889.011 115.932   5
   0  18  -4 3278.63 212.421   5
   0  18  -4 2682.41 182.830   8
   0  18  -5 1851.51 151.888   8
   0  18  -5 1885.83 156.199   5
   0  18  -6 221.153 56.3925   5
   0  18  -6 133.081 39.8396   8
   0  18  -7 5424.36 255.445   8
   0  18  -7 5229.45 243.896   5
   0  18  -8 2953.79 175.678   5
   0  18  -8 3287.57 197.254   8
   0  18  -9 18593.5 452.383   8
   0  18  -9 15405.0 382.363   5
   0  18 -10 1746.00 136.790   8
   0 -18  10 1696.58 153.798   4
   0  18 -11 1525.49 120.944   8
   0  19   0 36.6944 55.5393   5
   0  19   1 4600.06 266.116   5
   0  19  -1 4563.66 254.624   5
   0  19  -2 6144.35 286.745   5
   0  19   2 7227.61 333.814   5
   0  19  -3 9962.92 345.926   5
   0  19  -4 349.312 64.3180   5
   0  19  -5 1860.98 143.888   5
   0  19  -6-29.2411 29.8974   8
   0  19  -6-51.6627 46.8209   5
   0  19  -7 9.58818 21.4969   8
   0  19  -7-51.1147 45.2232   5
   0  19  -8 313.971 51.4948   8
   0  19  -8 256.948 48.1174   5
   0  20  -1 6168.38 259.486   5
   0  20  -2 4094.02 203.265   5
   0  20  -3 892.629 95.9287   5
   0  20  -4 558.074 74.3132   5
  -1   0  23 168.062 109.630   7
  -1   0  22 950.253 207.612   7
  -1   0  21-121.185 164.718   7
  -1   0  20 29858.3 1218.61   7
  -1   0  19 77.7879 182.256   7
  -1   0  18 271214. 3694.75   7
  -1   0  17-480.235 390.895   2
  -1   0  17 395.464 190.168   7
  -1   0  16 1568.34 294.812   7
  -1   0  16 1139.15 593.060   2
  -1   0  15 322.372 325.745   2
  -1   0  15 205.331 113.802   7
  -1   0  14 26127.4 1001.95   7
  -1   0  14 24755.5 1970.19   2
  -1   0  13-350.015 256.528   2
  -1   0  13 365.227 134.541   7
  -1   0  12 204677. 2830.71   6
  -1   0  12 182902. 2432.85   7
  -1   0  11 1487.58 372.977   2
  -1   0  10 70859.4 2360.86   2
  -1   0   9 262.575 165.887   2
  -1   0   8 138509. 2781.52   2
  -1   0   7 108.065 107.167   2
  -1   0   6 77558.7 1727.50   2
  -1   0   5 139.926 102.538   2
  -1   0   4 2237.46 240.101   2
  -1   0   3 64.7936 52.2459   2
  -1   0   2 245379. 1861.03   2
  -1   0  -1 155.977 44.7612   1
  -1   0  -2 368603. 1529.38   1
  -1   0  -2 489967. 2947.21  10
  -1   0  -3 77.4124 69.2038  10
   1   0   4 9514.61 583.956   2
  -1   0  -4 7886.42 419.749  10
   1   0   5 199.181 117.406   2
   1   0   6 77082.8 1991.26   2
   1   0   7 652.136 223.375   2
   1   0   8 3733.25 520.350   2
   1   0   9 192.638 133.060   2
   1   0  10 302552. 5676.39   2
   1   0  11 33.6875 79.7114   7
   1   0  11 417.086 272.439   2
   1   0  12 99210.6 3962.46   2
   1   0  12 92815.2 1740.75   7
   1   0  13 126.079 290.834   2
   1   0  13 348.538 118.612   7
   1   0  14 2059.90 722.450   2
   1   0  14 2232.78 304.574   7
   1   0  15-0.94611 115.125   7
   1   0  15-225.494 355.402   2
   1   0  16 1039.24 233.120   7
   1   0  16 1107.04 617.182   2
   1   0  17 147.247 138.772   7
   1   0  18 93180.0 2127.58   7
   1   0  19 258.250 121.478   7
   1   0  20 116667. 2301.38   7
   1   0  21 135.926 106.586   7
   1   0  22 3760.01 381.903   7
   1   0  23-70.9899 85.5238   7
  -1  -1  23 11116.5 604.073   7
  -1   1  23 10353.9 619.123   7
  -1   1  22 26604.0 1058.56   7
  -1  -1  22 24307.9 960.625   7
  -1  -1  21 36422.4 1251.18   7
  -1   1  21 35494.9 1284.86   7
  -1   1  20 14074.9 843.073   7
  -1  -1  20 14240.5 817.850   7
  -1   1  19 15028.8 894.856   7
  -1  -1  19 14542.8 853.864   7
  -1  -1  18 605.770 230.402   7
  -1   1  18 452.883 217.147   7
  -1  -1  17 37253.3 3181.15   2
  -1  -1  17 41606.8 1409.22   7
  -1   1  17 35635.1 3041.33   2
  -1   1  17 43731.5 1470.06   7
  -1   1  16 13123.7 1690.58   2
  -1  -1  16 12989.4 1709.82   2
  -1  -1  16 12983.9 765.009   7
  -1   1  16 12940.3 776.484   7
  -1  -1  15 35225.5 2594.02   2
  -1   1  15 31388.2 2387.34   2
  -1  -1  15 33917.9 1189.16   7
  -1   1  15 34761.0 1227.72   7
  -1  -1  14 70036.7 1629.14   7
  -1   1  14 77273.4 3427.53   2
  -1  -1  14 73759.2 3441.94   2
  -1   1  14 66843.6 1628.94   7
  -1  -1  13 53463.2 1355.73   7
  -1  -1  13 63164.9 2946.69   2
  -1   1  13 59575.7 1453.37   7
  -1   1  13 60684.2 2804.96   2
  -1  -1  12 7672.38 494.362   7
  -1  -1  12 8354.60 549.800   6
  -1   1  12 9144.23 1012.35   2
  -1   1  12 7854.03 507.357   7
  -1  -1  12 8841.25 1031.75   2
  -1   1  11 5053.29 698.842   2
  -1  -1  11 4105.09 639.071   2
  -1  -1  10 23259.0 1362.39   2
  -1   1  10 25991.1 1436.11   2
  -1  -1   9 119956. 2860.53   2
  -1   1   9 107726. 1776.70   1
  -1  -1   8 94495.4 2352.64   2
  -1   1   8 97072.9 2302.77   2
  -1  -1   7 93121.0 2143.87   2
  -1   1   7 92079.0 1453.04   1
  -1   1   7 92953.0 2054.63   2
  -1  -1   6 411046. 4135.79   2
  -1   1   6 401755. 2831.61   1
  -1   1   5 198286. 2460.89   2
  -1   1   5 196325. 1860.11   1
  -1   1   4 14137.8 472.310   1
  -1   1   4 14146.0 592.718   2
  -1  -1   3 21322.5 659.988   2
  -1   1   3 21677.6 562.087   1
  -1   1   2 11470.6 414.131   2
  -1  -1   2 11567.5 418.715   2
  -1   1   2 10757.9 375.879   1
  -1  -1   1 294044. 1725.28   2
  -1   1   1 292008. 2010.55   1
  -1   1   0 596543. 3191.06   1
  -1   1   0 523035. 2577.57  10
  -1   1  -1 507798. 2550.52   1
  -1   1  -1 453533. 2580.55  10
  -1   1  -2 236503. 1766.52   1
  -1   1  -3 27762.1 684.676   1
   1   1   4 26575.7 917.207   2
  -1  -1  -4 40994.0 1101.65  10
   1  -1   5 76584.7 1898.41   2
  -1  -1  -5 72646.6 1343.25  10
   1   1   5 72037.8 1658.66   2
   1  -1   6 1612.40 303.903   2
   1   1   6 1349.83 262.714   2
   1  -1   7 17866.4 1077.70   2
   1   1   7 16322.5 956.612   2
   1   1   8 187069. 3620.31   2
   1  -1   8 171287. 3597.67   2
   1  -1   9 150376. 3672.64   2
   1   1   9 142695. 3464.55   2
   1  -1  10 113766. 3563.20   2
   1   1  10 114559. 3512.33   2
   1  -1  11 3775.51 347.505   7
   1   1  11 4845.63 821.109   2
   1  -1  11 4407.36 826.920   2
   1  -1  12 20255.7 937.538   4
   1  -1  12 17363.8 754.453   7
   1   1  12 17274.2 759.572   7
   1   1  12 20101.9 1742.24   2
   1   1  13 47452.9 1299.30   7
   1  -1  13 44807.3 1246.49   7
   1  -1  13 49062.4 1558.23   4
   1   1  13 45764.4 2850.42   2
   1  -1  13 49583.6 3092.94   2
   1   1  14 32723.4 1130.93   7
   1   1  14 34520.6 2719.00   2
   1  -1  14 32030.5 1078.59   7
   1  -1  14 33851.6 2771.84   2
   1  -1  14 36977.4 1440.21   4
   1  -1  15 21467.6 2461.93   2
   1   1  15 17641.8 2134.64   2
   1   1  15 19432.7 918.268   7
   1  -1  15 19165.0 878.561   7
   1   1  16 17904.2 2330.71   2
   1  -1  16 20048.4 931.478   7
   1  -1  16 22920.4 2789.89   2
   1   1  16 21210.8 985.895   7
   1  -1  17 83927.0 1960.85   7
   1   1  17 83897.5 2021.39   7
   1   1  18 5401.48 523.467   7
   1  -1  18 5748.68 523.755   7
   1  -1  19-26.5787 155.019   7
   1   1  19 122.553 136.677   7
   1   1  20 626.876 206.665   7
   1  -1  20 388.091 139.059   7
   1  -1  21 16738.7 810.359   7
   1   1  21 16381.3 850.245   7
   1   1  22 32510.4 1089.95   7
   1  -1  22 32699.8 1044.60   7
   1  -1  23 12184.6 558.105   7
   1   1  23 10560.8 534.711   7
  -1   2  23 1318.44 225.707   7
  -1  -2  23 1487.50 217.681   7
  -1   2  22 1848.95 289.180   7
  -1  -2  22 2062.64 282.588   7
  -1  -2  21 51209.7 1467.93   7
  -1   2  21 49690.7 1509.52   7
  -1  -2  20 10448.7 699.329   7
  -1   2  20 10274.0 716.426   7
  -1  -2  19 179651. 2955.96   7
  -1   2  19 178048. 3037.34   7
  -1  -2  18 667.144 225.884   7
  -1   2  18 401.502 165.963   7
  -1  -2  17 96144.0 5160.90   2
  -1  -2  17 93020.4 2094.67   7
  -1   2  17 91847.2 2117.60   7
  -1  -2  16 8895.33 1478.87   2
  -1  -2  16 9126.60 643.720   7
  -1   2  16 7168.18 1218.41   2
  -1   2  16 9476.35 662.670   7
  -1   2  15 16982.4 1731.15   2
  -1   2  15 18495.0 902.509   7
  -1  -2  15 17770.9 868.925   7
  -1  -2  15 15901.2 1755.78   2
  -1   2  14 2693.51 639.674   2
  -1   2  14 3053.50 358.264   7
  -1  -2  14 2782.77 335.158   7
  -1  -2  14 3525.29 796.768   2
  -1  -2  14 3139.91 405.458   4
  -1  -2  13 49392.9 1518.62   4
  -1   2  13 47629.6 2448.36   2
  -1  -2  13 49409.8 1299.71   7
  -1  -2  13 45536.0 1350.15   6
  -1   2  13 45569.2 1288.90   7
  -1  -2  12 14701.9 718.960   6
  -1  -2  12 16799.5 1426.64   2
  -1  -2  12 15220.5 702.258   7
  -1   2  12 16403.3 1333.17   2
  -1   2  12 13992.4 676.141   7
  -1   2  11 272651. 5000.33   2
  -1  -2  11 265342. 5085.13   2
  -1  -2  10 3919.22 588.914   2
  -1   2  10 3503.46 539.281   2
  -1  -2   9 157132. 3311.15   2
  -1   2   9 157363. 2282.90   1
  -1   2   8 177.349 146.183   2
  -1  -2   8 276.628 146.617   2
  -1   2   8 209.323 82.2757   1
  -1   2   7 56216.0 1199.77   1
  -1   2   7 52775.3 1563.09   2
  -1   2   6 285421. 3294.75   2
  -1  -2   6 293862. 3508.83   2
  -1   2   5 608782. 4361.66   2
  -1  -2   5 626374. 4599.85   2
  -1  -2   4 89721.1 1558.97   2
  -1   2   4 96699.5 1538.83   2
  -1   2   3 275614. 2305.79   2
  -1  -2   3 245341. 2312.10   2
  -1   2   2 1601.08 192.960   1
  -1  -2   2 1266.20 140.547   2
  -1   2   1 509341. 3114.12   1
  -1  -2   1 499663. 2239.75   2
  -1   2   0 49263.7 958.325   1
  -1   2  -1 323.815 89.7215   1
  -1   2  -2 39161.9 881.568   1
  -1  -2  -2 44987.4 1097.58   9
  -1   2  -3 24868.7 768.314   1
   1   2   3 21961.2 676.328   2
   1   2   4 1737.43 232.186   2
  -1   2  -4 1652.73 236.652   1
   1   2   5 2493.30 304.403   2
   1  -2   5 2286.39 340.935   2
  -1  -2  -6 30509.6 896.935  10
   1   2   6 30059.9 1152.41   2
   1  -2   7 110085. 2716.92   2
   1   2   7 94641.5 2297.69   2
   1  -2   8 20415.6 1264.16   2
   1   2   8 20329.1 1180.84   2
   1   2   9 12962.8 1058.26   2
   1  -2   9 11524.6 1047.07   2
   1   2  10 12033.3 1120.23   2
   1  -2  10 12833.4 1221.51   2
   1  -2  11 136167. 2033.46   7
   1   2  11 138189. 4073.46   2
   1  -2  12 5647.09 481.968   4
   1   2  12 5819.79 439.186   7
   1  -2  12 6924.62 1113.53   2
   1  -2  12 6104.43 445.082   7
   1   2  12 5848.81 922.278   2
   1  -2  13 64795.6 1491.56   7
   1   2  13 67655.6 1559.04   7
   1  -2  13 80631.3 4047.63   2
   1   2  13 76021.8 3624.49   2
   1  -2  13 68116.0 1757.01   4
   1  -2  14 2534.19 316.063   7
   1   2  14 2317.36 645.354   2
   1   2  14 2361.73 297.685   7
   1  -2  14 2648.95 786.034   2
   1  -2  14 3109.91 399.504   4
   1   2  15 206.871 244.736   2
   1   2  15 186.679 107.331   7
   1  -2  15 378.807 141.114   4
   1  -2  15 106.300 282.777   2
   1  -2  15 454.497 165.085   7
   1  -2  16 18818.2 900.529   7
   1   2  16 19535.8 950.625   7
   1   2  16 16024.0 2147.87   2
   1  -2  16 21279.0 2761.55   2
   1  -2  16 20212.3 1083.67   4
   1  -2  17 98317.8 2094.98   7
   1   2  17 100339. 2189.79   7
   1   2  18 1390.33 281.791   7
   1  -2  18 1445.03 257.563   7
   1  -2  19 89918.8 1993.42   7
   1   2  19 91452.7 2128.43   7
   1   2  20-12.5624 180.589   7
   1  -2  20-34.1608 172.548   7
   1   2  21 82919.0 1918.39   7
   1  -2  21 79365.7 1699.48   7
   1   2  22 132.861 86.5788   7
   1  -2  22 251.896 112.536   7
   1  -2  23 159.340 83.0756   7
  -1  -3  23 6905.00 443.148   7
  -1  -3  22 58470.9 1414.68   7
  -1   3  22 44880.3 1359.99   7
  -1  -3  21 22997.2 968.788   7
  -1   3  21 19399.0 934.009   7
  -1  -3  20 15464.4 841.322   7
  -1   3  20 14716.7 833.920   7
  -1   3  19 22057.3 1042.87   7
  -1  -3  19 23399.4 1067.18   7
  -1   3  18 445.541 179.879   7
  -1  -3  18 1022.14 251.656   7
  -1   3  17 31867.5 1252.61   7
  -1  -3  17 30767.4 1196.18   7
  -1  -3  17 30752.6 2888.88   2
  -1  -3  16 2733.02 366.550   7
  -1   3  16 3072.43 383.116   7
  -1   3  16 2625.61 753.251   2
  -1  -3  16 2648.82 406.516   4
  -1  -3  16 3131.64 853.553   2
  -1  -3  15 81745.6 3954.82   2
  -1   3  15 82119.2 1867.80   7
  -1   3  15 79695.3 3686.68   2
  -1  -3  15 87895.1 1938.55   7
  -1  -3  15 86819.5 2129.58   4
  -1  -3  14 67221.9 1834.72   4
  -1   3  14 63265.4 1590.83   7
  -1  -3  14 68117.6 1619.85   7
  -1  -3  13 43898.6 1416.96   4
  -1  -3  13 40794.5 2371.39   2
  -1  -3  13 37720.9 1153.74   7
  -1   3  13 43306.0 2304.06   2
  -1  -3  13 38598.9 1228.13   6
  -1   3  13 40335.3 1219.46   7
  -1  -3  12 25747.7 917.474   7
  -1  -3  12 23293.8 963.142   4
  -1   3  12 25563.6 1643.78   2
  -1  -3  12 26503.6 948.844   6
  -1   3  12 21874.4 845.979   7
  -1   3  11 10963.7 991.169   2
  -1  -3  11 11075.6 1027.77   2
  -1  -3  11 10156.0 555.622   7
  -1  -3  11 9828.24 551.929   6
  -1   3  10 8246.30 780.811   2
  -1  -3  10 9006.33 858.569   2
  -1  -3   9 221305. 3903.26   2
  -1   3   9 241116. 3914.29   2
  -1   3   8 183844. 3138.52   2
  -1  -3   8 193248. 3381.93   2
  -1  -3   7 514801. 5096.01   2
  -1   3   7 522310. 3716.69   1
  -1   3   6 51415.4 1379.95   2
  -1  -3   6 50512.4 1450.33   2
  -1   3   5 309157. 2842.50   1
  -1   3   5 307477. 3039.71   2
  -1  -3   4 20798.4 764.883   2
  -1   3   4 21145.6 721.770   2
  -1   3   3 894.222 153.737   1
  -1  -3   3 775.577 137.991   2
  -1  -3   2 14441.1 480.693   2
  -1   3   2 16320.8 599.557   1
  -1   3   1 335361. 2691.08   1
  -1  -3   1 345869. 1862.72   2
  -1   3   0 53851.7 1105.65   1
   1   3   0 46617.4 954.135   1
   1   3   1 239590. 2000.65   1
  -1   3  -1 251950. 2426.42   1
   1   3   2 2517.85 162.954   2
   1   3   2 2745.07 204.906   1
  -1   3  -2 2656.50 271.533   1
   1   3   3 48934.8 783.233   1
  -1   3  -3 49371.6 1184.26   1
  -1  -3  -4 92495.9 1646.83   9
  -1   3  -4 82618.5 1748.49   1
   1   3   4 65493.3 1321.62   2
   1  -3   5 63833.3 1768.93   2
  -1   3  -5 70040.8 1791.05   1
   1  -3   6 9337.15 721.996   2
   1   3   6 8196.84 604.230   2
   1  -3   7 81193.3 2338.97   2
   1   3   7 71889.0 2023.85   2
   1  -3   8 166698. 3589.05   2
   1   3   8 164791. 3406.91   2
   1  -3   9 141521. 3582.23   2
   1   3   9 131680. 3285.32   2
   1   3  10 20123.9 1400.34   2
   1  -3  10 20905.2 1539.00   2
   1  -3  11 58363.9 1350.79   7
   1   3  11 65337.7 2730.93   2
   1  -3  11 57423.4 1447.31   4
   1  -3  11 67489.5 3051.96   2
   1  -3  12 9529.10 1309.23   2
   1  -3  12 7792.33 508.348   7
   1   3  12 6933.18 485.024   7
   1   3  12 8040.13 1066.54   2
   1  -3  12 8107.26 568.023   4
   1   3  13 1265.84 468.501   2
   1  -3  13 1493.36 628.577   2
   1  -3  13 1243.65 218.824   7
   1  -3  13 1015.12 225.555   4
   1   3  13 1001.93 204.511   7
   1  -3  14 946.732 497.102   2
   1  -3  14 1139.11 225.405   7
   1   3  14 894.252 465.890   2
   1  -3  14 1269.64 257.329   4
   1   3  14 869.321 182.201   7
   1  -3  15 92439.8 2145.84   4
   1   3  15 89223.5 1960.34   7
   1   3  15 74242.8 4090.85   2
   1  -3  15 88833.0 1878.67   7
   1  -3  15 107212. 5502.27   2
   1   3  16 31830.0 1213.12   7
   1  -3  16 35729.1 3482.99   2
   1  -3  16 34308.9 1352.56   4
   1  -3  16 33253.7 1200.90   7
   1  -3  17 52001.7 1684.81   4
   1  -3  17 50734.4 1501.62   7
   1   3  17 50738.9 1573.34   7
   1  -3  18 2554.88 341.631   7
   1   3  18 2228.13 331.461   7
   1  -3  19 587.896 164.722   7
   1   3  19 672.589 198.125   7
   1   3  20 4112.31 454.396   7
   1  -3  20 4570.63 436.908   7
   1  -3  21 11540.8 637.603   7
   1   3  21 9653.79 639.951   7
   1  -3  22 28561.0 907.287   7
   1  -3  23 25581.3 733.575   7
  -1  -4  23 72.9653 61.4194   7
  -1  -4  22 1152.99 200.990   7
  -1  -4  21 3102.13 349.182   7
  -1  -4  20 34953.3 1238.24   7
  -1  -4  19 2345.70 338.908   7
  -1   4  19 2058.01 313.865   7
  -1   4  18 79878.3 1955.65   7
  -1  -4  18 88269.3 2053.20   7
  -1  -4  17 5287.43 552.911   4
  -1  -4  17 5231.13 504.249   7
  -1   4  17 4814.36 486.302   7
  -1   4  16 6737.91 1165.88   2
  -1  -4  16 9180.26 1408.55   2
  -1  -4  16 9435.37 707.214   4
  -1  -4  16 10250.0 688.693   7
  -1   4  16 9649.95 664.008   7
  -1  -4  15 2014.34 302.969   7
  -1  -4  15 1824.60 312.398   4
  -1   4  15 1815.71 280.742   7
  -1   4  15 1686.89 545.089   2
  -1  -4  15 1406.85 550.469   2
  -1  -4  14 25480.8 1116.07   4
  -1   4  14 21504.0 917.123   7
  -1   4  14 20962.9 1724.89   2
  -1  -4  14 26915.8 2078.21   2
  -1  -4  14 24485.5 972.411   7
  -1   4  13 30223.2 1905.25   2
  -1  -4  13 28031.1 1033.57   6
  -1  -4  13 31394.8 2067.36   2
  -1  -4  13 32087.5 1071.92   7
  -1  -4  13 32057.1 1178.93   4
  -1  -4  12 198226. 2523.59   7
  -1  -4  12 183188. 2684.58   4
  -1  -4  12 189816. 2534.95   6
  -1   4  12 203117. 4561.04   2
  -1   4  11 28532.8 1571.98   2
  -1  -4  11 28156.7 1629.81   2
  -1  -4  11 27333.9 905.034   7
  -1  -4  11 24784.7 873.395   6
  -1  -4  10 108431. 2944.00   2
  -1   4  10 89257.8 2540.49   2
  -1   4   9 14023.0 938.292   2
  -1  -4   9 15341.8 1035.37   2
  -1   4   8 60777.0 1780.19   2
  -1   4   8 57838.3 1191.56   1
  -1  -4   8 57511.1 1848.85   2
  -1   4   7 99971.7 2112.10   2
  -1  -4   7 91398.3 2178.68   2
  -1   4   6 45639.6 1294.17   2
  -1   4   6 44696.3 1080.01   1
  -1  -4   6 46961.4 1417.22   2
  -1   4   5 3752.70 314.016   1
   1  -4  -5 1737.80 153.707   9
  -1   4   5 2523.08 280.094   2
  -1  -4   5 3045.68 331.935   2
  -1  -4   4 187096. 2325.29   2
  -1   4   4 202439. 2271.75   1
  -1  -4   3 31920.5 859.780   2
  -1   4   3 35963.7 944.261   1
  -1  -4   2 3428.78 240.815   2
  -1   4   2 3434.86 305.390   1
   1   4  -1 211823. 2366.58   1
  -1   4   1 219562. 2382.70   1
   1   4   0 77915.8 1363.43   1
  -1   4   0 87062.6 1528.78   1
  -1   4  -1 22467.7 777.077   1
   1   4   1 18362.9 625.073   1
   1   4   2 7886.56 391.082   1
   1   4   2 7844.82 241.829   2
  -1   4  -3 130942. 2063.95   1
   1   4   3 120037. 1381.32   2
   1   4   4 291722. 2713.87   2
   1  -4   4 300857. 3489.18   2
   1   4   4 289341. 2157.08   1
  -1   4  -4 322942. 3556.19   1
  -1  -4  -4 314755. 3288.49   9
   1   4   5 471.105 138.826   2
   1  -4   5 586.709 186.701   2
   1   4   5 514.803 92.0202   1
  -1   4  -5 657.088 212.834   1
   1   4   6 96131.3 2031.81   2
   1  -4   6 105900. 2432.19   2
   1  -4   7 507.720 184.450   2
   1   4   7 318.885 131.206   2
   1   4   8 680.691 221.035   2
   1  -4   8 580.787 245.866   2
   1   4   9 25384.3 1392.30   2
   1  -4   9 26768.0 1562.21   2
   1  -4  10 160400. 4255.42   2
   1   4  10 151377. 3731.56   2
   1  -4  11 38670.7 1179.65   4
   1  -4  11 39274.6 1098.20   7
   1   4  11 37447.2 2026.98   2
   1  -4  12 140993. 2135.41   7
   1  -4  12 143543. 2374.19   4
   1  -4  13 33173.7 1082.68   7
   1   4  13 35469.9 2306.15   2
   1   4  13 31887.9 1082.14   7
   1  -4  13 35538.8 1219.26   4
   1  -4  14 50360.5 1475.02   4
   1   4  14 45620.0 1349.12   7
   1   4  14 46609.6 2861.47   2
   1  -4  14 49505.8 1373.33   7
   1  -4  14 52451.8 3417.39   2
   1  -4  15 1698.69 288.449   7
   1  -4  15 1333.73 703.776   2
   1  -4  15 1400.53 271.618   4
   1   4  15 1250.21 483.210   2
   1   4  15 1142.25 236.687   7
   1   4  16 604.485 191.531   7
   1  -4  16 495.134 173.947   7
   1  -4  16 803.549 237.960   4
   1  -4  17 224.052 145.961   7
   1   4  17 414.581 183.657   7
   1  -4  17 249.006 109.655   4
   1  -4  18 59696.8 1717.53   4
   1   4  18 63294.6 1772.04   7
   1  -4  19 3437.63 392.271   7
   1   4  19 3193.32 404.239   7
   1  -4  20 62673.7 1542.10   7
   1  -4  21 6826.53 479.286   7
   1  -4  22 8829.83 486.800   7
   1  -4  23 2776.89 232.291   7
  -1  -5  23 4647.66 329.552   7
  -1  -5  22 5753.12 409.880   7
  -1  -5  21 7222.43 511.562   7
  -1  -5  20 7755.66 567.531   7
  -1  -5  19-168.905 195.623   7
  -1  -5  18 239.679 134.676   4
  -1  -5  18 383.017 163.971   7
  -1  -5  17 28544.2 1210.30   4
  -1  -5  17 28196.9 1135.31   7
  -1  -5  16 35325.3 1246.20   7
  -1  -5  16 33392.4 1313.13   4
  -1  -5  16 31555.3 2589.52   2
  -1  -5  15 74009.4 1911.55   4
  -1  -5  15 72731.8 3641.91   2
  -1  -5  15 69490.8 1716.59   7
  -1  -5  14 69590.0 3288.35   2
  -1  -5  14 68538.4 1604.94   7
  -1  -5  13 20451.1 834.432   7
  -1  -5  13 21243.6 1683.26   2
  -1  -5  13 22060.7 958.926   4
  -1   5  13 17867.2 1428.06   2
  -1  -5  13 20106.1 885.456   6
  -1  -5  12 22361.3 1585.53   2
  -1   5  12 18680.6 1357.54   2
  -1  -5  12 18930.5 809.847   6
  -1  -5  12 20340.6 866.443   4
  -1  -5  12 20564.3 802.101   7
  -1  -5  11 355.406 117.028   4
  -1   5  11 142.800 147.450   2
  -1  -5  11 502.664 237.095   2
  -1  -5  11 188.321 81.9971   7
  -1  -5  11 295.292 94.2148   6
  -1   5  10 2586.91 434.590   2
  -1  -5  10 2396.95 441.533   2
  -1  -5   9 3757.53 509.558   2
  -1   5   9 3180.94 435.372   2
  -1   5   8 84170.4 1509.77   1
  -1  -5   8 89785.0 2319.29   2
  -1   5   8 90193.0 2138.08   2
  -1  -5   7 40143.0 1440.49   2
  -1   5   7 41746.2 1074.26   1
  -1   5   7 44178.0 1374.26   2
  -1   5   6 125613. 1884.32   1
  -1  -5   6 120973. 2329.89   2
  -1   5   5 90756.3 1617.86   1
  -1  -5   5 81473.1 1749.70   2
  -1  -5   4 12894.1 625.185   2
  -1   5   4 11426.6 575.509   1
  -1   5   3 3947.64 341.881   1
  -1  -5   3 3943.95 308.756   2
  -1  -5   2 14306.6 504.185   2
  -1   5   2 14847.8 671.564   1
   1   5  -1 38830.3 1062.74   1
  -1   5   1 40331.5 1080.41   1
  -1  -5   1 42642.3 665.878   2
  -1   5   0 61732.1 1350.90   1
   1   5   0 53710.3 1221.07   1
  -1   5  -1 13602.4 665.648   1
   1   5   1 12724.8 564.818   1
   1   5   2 142216. 1827.01   1
  -1   5  -2 150774. 2251.46   1
   1   5   3 512.272 78.1417   2
   1   5   3 469.101 111.843   1
  -1   5  -4 18016.2 877.509   1
   1   5   4 16226.8 592.696   1
   1  -5   4 17634.5 834.974   2
   1   5   5 15811.9 569.053   1
   1  -5   5 18790.8 928.163   2
   1   5   5 17263.7 711.597   2
  -1  -5  -5 17638.9 855.624   9
   1  -5   6 3661.31 460.511   2
   1   5   6 3514.37 370.386   2
   1   5   7 30167.4 1213.69   2
   1  -5   7 29584.2 1387.57   2
   1  -5   8 60573.2 2139.97   2
   1   5   8 61590.3 1910.02   2
   1   5   9 2676.19 435.383   2
   1  -5   9 3575.79 574.755   2
   1  -5  10 74148.7 1457.55   7
   1  -5  10 71125.0 1477.45   4
   1   5  10 73873.1 2488.80   2
   1   5  11 9476.14 971.095   2
   1  -5  11 9530.60 539.838   7
   1  -5  11 10655.6 1228.28   2
   1  -5  11 9297.50 568.854   4
   1  -5  12 2996.95 315.247   7
   1   5  12 2765.65 555.751   2
   1  -5  12 3004.32 348.327   4
   1  -5  12 4074.51 827.817   2
   1  -5  13 82746.5 3909.04   2
   1  -5  13 78393.8 1777.83   4
   1  -5  13 78335.8 1627.48   7
   1   5  13 73588.7 3140.26   2
   1  -5  14 63671.8 1642.82   4
   1  -5  14 67150.5 3772.31   2
   1  -5  14 64402.9 1541.45   7
   1  -5  15 50763.0 1506.33   4
   1  -5  15 52198.0 1450.39   7
   1  -5  15 54377.6 3703.75   2
   1  -5  16 29990.4 1121.11   7
   1  -5  16 26431.3 1099.87   4
   1  -5  17 51173.0 1473.14   7
   1  -5  17 48990.8 1521.80   4
   1  -5  18 23454.6 1039.11   4
   1  -5  18 25911.1 1050.32   7
   1  -5  19 903.182 203.571   7
   1  -5  19 881.646 209.249   4
   1  -5  20 1965.70 275.118   7
   1  -5  21 449.328 125.378   7
   1  -5  22 12320.7 549.922   7
  -1  -6  23 5629.94 337.403   7
  -1  -6  22 4924.80 365.491   7
  -1  -6  21 3902.63 363.930   7
  -1  -6  20 25545.1 996.365   7
  -1  -6  19 26756.2 1056.05   7
  -1  -6  19 25901.6 1116.30   4
  -1  -6  18 22538.6 1037.85   4
  -1  -6  18 21253.3 954.332   7
  -1  -6  17 46517.3 1396.76   7
  -1  -6  17 44593.2 1458.40   4
  -1  -6  16 15646.5 868.364   4
  -1  -6  16 14854.7 782.695   7
  -1  -6  15 8741.41 582.267   7
  -1  -6  15 7772.63 1157.40   2
  -1  -6  15 8323.89 628.382   4
  -1  -6  14 7467.76 530.910   7
  -1  -6  14 6451.84 962.453   2
  -1  -6  14 7291.37 555.701   4
  -1  -6  13 32380.6 1038.62   7
  -1  -6  13 30661.2 1096.31   4
  -1  -6  13 31615.6 1990.66   2
  -1  -6  12 2218.39 276.787   6
  -1  -6  12 2505.84 279.096   7
  -1  -6  12 1932.03 269.107   4
  -1  -6  12 2108.32 509.773   2
  -1   6  12 1565.96 373.883   2
  -1  -6  11 115321. 1946.27   4
  -1   6  11 119194. 3024.76   2
  -1  -6  11 122017. 3395.27   2
  -1  -6  11 122457. 1885.61   7
  -1  -6  10 2284.69 438.378   2
  -1   6  10 1419.43 303.303   2
  -1  -6  10 1840.19 220.218   7
  -1  -6  10 1543.67 218.334   6
  -1  -6  10 1748.43 234.486   4
  -1  -6   9 70023.6 2210.05   2
  -1   6   9 75965.3 2070.17   2
  -1   6   8 3805.19 337.498   1
  -1  -6   8 4645.06 522.974   2
  -1  -6   7 61231.3 1790.30   2
  -1   6   7 61702.7 1372.52   1
  -1  -6   6 3031.00 371.577   2
  -1   6   6 3117.49 314.906   1
  -1  -6   5 38324.2 1211.92   2
  -1   6   5 37383.9 1078.88   1
  -1   6   4 73287.7 1507.23   1
  -1  -6   4 74582.2 1532.47   2
  -1   6   3 243091. 2743.33   1
  -1  -6   3 251462. 2505.43   2
  -1   6   2 21002.6 819.119   1
  -1  -6   2 23790.6 664.948   2
   1   6  -1 145327. 2160.67   1
  -1   6   1 149550. 2223.08   1
   1   6   0 8748.28 521.585   1
  -1   6   0 9588.83 580.547   1
   1   6   1 1294.43 199.697   1
  -1   6  -1 1227.64 214.248   1
  -1   6  -2 61801.1 1504.37   1
   1   6   2 57664.8 1280.04   1
  -1   6  -3 95293.4 1948.50   1
   1  -6   3 93137.8 1735.94   2
   1  -6   4 438.928 140.607   2
   1   6   4 507.124 125.971   1
  -1   6  -4 409.478 160.312   1
  -1   6  -5 212540. 3437.22   1
   1  -6   5 207036. 3068.02   2
   1   6   5 212003. 2344.90   1
   1  -6   6 19585.3 1025.33   2
   1   6   6 20252.6 805.064   2
   1  -6   7 52278.8 1787.09   2
   1   6   7 50467.3 1439.60   2
   1  -6   8 3729.19 529.957   2
   1   6   8 3992.57 446.130   2
   1  -6   9 26080.3 1524.46   2
   1   6   9 25542.3 1245.55   2
   1  -6  10 841.411 315.202   2
   1  -6  10 844.545 164.359   4
   1  -6  10 838.670 160.143   7
   1  -6  11 44452.9 1140.96   7
   1  -6  11 43504.2 1192.71   4
   1  -6  12 11988.8 1352.73   2
   1  -6  12 12983.2 689.577   4
   1  -6  12 13885.7 651.760   7
   1  -6  13 133951. 2084.62   7
   1  -6  13 127159. 2211.09   4
   1  -6  13 132681. 4711.13   2
   1  -6  14 5919.27 497.630   4
   1  -6  14 4933.78 987.350   2
   1  -6  14 5836.38 459.230   7
   1  -6  15 15548.3 806.863   4
   1  -6  15 16055.7 785.530   7
   1  -6  15 13749.3 1782.61   2
   1  -6  16 54083.8 1465.40   7
   1  -6  16 52680.5 1501.31   4
   1  -6  17 26207.5 1065.02   4
   1  -6  17 27389.7 1039.76   7
   1  -6  18 6720.79 508.840   7
   1  -6  18 5849.99 495.829   4
   1  -6  19 31648.6 1110.29   4
   1  -6  19 36306.1 1152.92   7
   1  -6  20 77.8071 59.8163   4
   1  -6  20 147.961 95.3106   7
   1  -6  21 9475.35 518.558   7
   1  -6  22-19.5484 76.6418   7
  -1  -7  22 20345.6 694.441   7
  -1  -7  21 22007.3 808.019   7
  -1  -7  20 7007.61 524.096   4
  -1  -7  20 8618.37 552.251   7
  -1  -7  19 15250.0 759.034   7
  -1  -7  19 13579.7 757.893   4
  -1  -7  18 2777.85 344.978   4
  -1  -7  18 3136.58 352.385   7
  -1  -7  17 12622.6 740.334   4
  -1  -7  17 13472.5 725.755   7
  -1  -7  16 27390.8 1100.49   4
  -1  -7  16 27247.5 1019.79   7
  -1  -7  15 94973.3 2022.07   4
  -1  -7  15 93480.8 1860.82   7
  -1  -7  14 6832.22 985.030   2
  -1  -7  14 8745.28 563.205   7
  -1  -7  14 8254.70 580.440   4
  -1  -7  13 22010.5 851.064   7
  -1  -7  13 20967.8 1609.09   2
  -1  -7  13 20158.2 874.578   4
  -1  -7  12 3921.04 658.715   2
  -1  -7  12 4028.96 357.879   7
  -1  -7  12 3570.15 355.204   4
  -1  -7  12 3188.99 327.510   6
  -1  -7  11 423.813 125.703   7
  -1  -7  11 479.353 144.682   4
  -1  -7  11 475.180 225.735   2
  -1  -7  11 265.198 106.640   6
  -1  -7  10 93.0903 76.0019   4
  -1  -7  10 56.2681 154.425   2
  -1  -7  10 100.491 84.3510   7
  -1  -7  10 271.424 106.078   6
  -1  -7   9 65435.6 1353.61   4
  -1  -7   9 69310.2 2212.06   2
  -1  -7   8 25604.4 1253.60   2
  -1  -7   8 22917.8 781.287   4
  -1  -7   7 178736. 3059.00   2
  -1   7   7 160045. 2390.70   1
  -1  -7   6 12125.9 741.672   2
  -1   7   6 11097.2 634.822   1
  -1   7   5 125412. 2112.32   1
  -1  -7   5 122414. 2195.82   2
  -1   7   4 21801.7 880.711   1
  -1  -7   4 23080.8 874.112   2
  -1   7   3 161.712 106.289   1
  -1  -7   3 255.957 82.1945   2
  -1  -7   2 12858.7 475.087   2
  -1   7   2 13271.6 702.627   1
  -1   7   1 131859. 2201.82   1
  -1   7   0 755.202 181.505   1
   1   7   0 775.592 174.526   1
   1  -7   1 45384.1 974.825   2
   1   7   1 46874.0 1257.52   1
  -1   7  -2 6396.62 508.914   1
   1  -7   2 6743.81 428.478   2
   1   7   2 6594.11 472.990   1
   1  -7   3 20307.8 804.941   2
   1   7   3 19663.3 801.869   1
  -1   7  -3 20214.7 939.693   1
  -1   7  -4 24232.6 1112.51   1
   1   7   4 21449.6 825.852   1
   1  -7   4 22797.9 948.453   2
   1  -7   5 39352.9 1343.43   2
  -1  -7  -5 37481.1 1317.40   9
   1  -7   6 43982.2 1521.12   2
   1  -7   7 122450. 2766.95   2
   1  -7   8 15959.1 1090.90   2
   1  -7   8 12935.6 571.924   4
   1  -7   9 69032.5 1339.61   7
   1  -7   9 73395.7 1390.51   4
   1  -7  10 7356.22 460.598   4
   1  -7  10 8379.79 944.138   2
   1  -7  10 7647.65 464.074   7
   1  -7  11 21866.4 1647.98   2
   1  -7  11 18837.1 767.903   4
   1  -7  11 22349.8 813.891   7
   1  -7  12 730.673 155.303   7
   1  -7  12 468.964 142.539   4
   1  -7  12 819.613 366.261   2
   1  -7  13 1927.11 272.068   4
   1  -7  13 2170.12 276.645   7
   1  -7  13 2280.00 639.958   2
   1  -7  14 4611.27 938.854   2
   1  -7  14 5058.45 421.188   7
   1  -7  14 5510.87 462.071   4
   1  -7  15 69822.7 1580.60   7
   1  -7  15 67759.8 1628.18   4
   1  -7  16 39814.1 1210.59   7
   1  -7  16 36509.2 1204.10   4
   1  -7  17 17624.7 833.382   4
   1  -7  17 18548.5 818.862   7
   1  -7  18 9998.16 611.036   4
   1  -7  18 10847.5 624.753   7
   1  -7  19 80.0537 67.7510   4
   1  -7  19 266.158 113.220   7
   1  -7  20 2232.37 262.261   7
   1  -7  20 1825.25 235.047   4
   1  -7  21 13020.3 573.580   7
   1  -7  22 5981.61 325.026   7
  -1  -8  22 44.0447 52.6906   7
  -1  -8  21 455.740 121.268   7
  -1  -8  20 16580.8 700.054   7
  -1  -8  20 14522.5 689.038   4
  -1  -8  19 8632.25 539.981   7
  -1  -8  19 7652.40 529.909   4
  -1  -8  18 19161.2 823.354   7
  -1  -8  18 17902.7 830.024   4
  -1  -8  17 6214.77 478.772   7
  -1  -8  17 5961.14 492.416   4
  -1  -8  16 47601.9 1315.79   7
  -1  -8  16 44761.0 1350.30   4
  -1  -8  15 4318.71 400.365   7
  -1  -8  15 3954.22 409.449   4
  -1  -8  14 2176.96 293.067   4
  -1  -8  14 1377.66 449.472   2
  -1  -8  14 1866.18 254.726   7
  -1  -8  13 13046.3 1260.46   2
  -1  -8  13 15714.4 762.399   4
  -1  -8  12 44911.3 1201.74   7
  -1  -8  12 41914.5 1194.25   4
  -1  -8  11 3583.36 599.849   2
  -1  -8  11 3173.09 326.707   4
  -1  -8  11 3803.29 341.340   7
  -1  -8  10 21928.8 783.055   7
  -1  -8  10 24196.7 1438.88   2
  -1  -8  10 22629.5 821.434   4
  -1  -8   9 3683.39 525.017   2
  -1  -8   9 3369.17 308.197   4
  -1  -8   8 1189.34 181.494   4
  -1  -8   8 1574.15 318.545   2
  -1   8   7 2537.75 319.182   1
  -1  -8   7 2255.67 234.661   4
  -1  -8   7 2757.41 398.205   2
  -1   8   7 2677.63 447.412   5
  -1   8   6 34409.6 1172.45   1
  -1  -8   6 38439.7 1378.55   2
  -1  -8   5 3391.18 378.559   2
  -1   8   5 3259.36 365.819   1
  -1   8   4 388541. 3902.82   1
  -1   8   3 6121.22 497.409   1
  -1   8   2 53681.6 1457.24   1
  -1   8   1 11908.3 690.968   1
  -1   8   0 4605.75 437.526   1
  -1   8  -1 9081.99 616.835   1
   1   8   1 9938.02 614.481   1
   1   8   2 29076.9 1046.32   1
  -1   8  -2 27706.7 1102.59   1
   1  -8   3 2111.86 270.376   2
  -1   8  -3 2436.72 362.682   1
   1   8   3 2097.03 284.804   1
  -1   8  -4 235013. 3572.61   1
   1  -8   4 223547. 2973.37   2
   1  -8   5 27230.2 1132.59   2
   1  -8   6 70372.1 1996.14   2
   1  -8   7 3862.98 304.702   4
   1   8   7 3494.85 547.436   5
   1  -8   7 4469.54 541.794   2
   1  -8   8 3311.47 315.134   4
   1  -8   8 4658.87 604.445   2
   1  -8   9 2681.52 271.849   4
   1  -8   9 2973.21 538.374   2
   1  -8   9 2730.65 272.510   7
   1  -8  10 5996.31 411.242   4
   1  -8  10 6823.12 440.196   7
   1  -8  11 965.674 181.341   7
   1  -8  11 1090.87 382.005   2
   1  -8  11 861.674 169.613   4
   1  -8  12 81671.0 1596.09   7
   1  -8  12 77251.1 1586.34   4
   1  -8  13 7800.00 511.820   7
   1  -8  13 6928.01 505.305   4
   1  -8  13 6448.53 1024.28   2
   1  -8  14 91557.8 1759.54   7
   1  -8  14 86233.2 1775.01   4
   1  -8  15 612.615 164.124   4
   1  -8  15 452.591 142.488   7
   1  -8  16 670.250 159.216   4
   1  -8  16 607.275 151.339   7
   1  -8  17 8089.03 539.185   4
   1  -8  17 7827.51 517.046   7
   1  -8  18 26008.5 934.288   4
   1  -8  18 27411.9 928.432   7
   1  -8  19 489.550 128.297   4
   1  -8  19 564.230 140.325   7
   1  -8  20 20659.1 724.228   7
   1  -8  20 17766.8 670.125   4
   1  -8  21 205.387 76.3738   7
  -1  -9  21 6325.08 367.392   7
  -1  -9  20 5805.58 386.468   7
  -1  -9  20 4994.10 371.415   4
  -1  -9  19 5533.72 422.299   4
  -1  -9  19 6238.10 431.148   7
  -1  -9  18 1249.73 197.134   7
  -1  -9  18 928.935 184.531   4
  -1  -9  17 225.136 82.0104   7
  -1  -9  17 268.891 117.247   4
  -1  -9  16 50009.8 1374.16   4
  -1  -9  16 55466.3 1385.88   7
  -1  -9  15 33944.9 1143.45   4
  -1  -9  15 35730.4 1099.74   7
  -1  -9  14 151264. 2250.24   7
  -1  -9  14 135697. 2262.75   4
  -1  -9  13 6355.83 459.940   7
  -1  -9  13 5648.07 454.003   4
  -1  -9  12 24949.5 886.188   7
  -1  -9  12 20994.9 841.842   4
  -1  -9  11 6684.67 464.223   4
  -1  -9  11 7226.97 472.967   7
  -1  -9  10 626.775 151.108   4
  -1  -9   9 182.656 93.6419   4
  -1  -9   8 45351.4 1111.72   4
  -1  -9   7 14792.9 618.696   4
  -1   9   7 15630.0 838.450   1
  -1   9   7 14429.6 950.725   5
  -1   9   6 27969.6 1229.15   5
  -1  -9   6 27707.8 821.756   4
  -1   9   5 10491.9 706.359   5
  -1   9   5 10603.2 691.242   1
  -1  -9   5 9500.62 473.748   4
  -1   9   4 885.353 200.859   1
  -1   9   3 6606.02 543.514   1
  -1   9   2 36480.0 1266.97   1
  -1   9   1 9578.62 655.768   1
  -1   9   0 10214.5 683.050   1
  -1   9  -1 14603.5 830.827   1
  -1   9  -2 20526.6 1024.16   1
  -1   9  -3 44237.5 1541.72   1
   1   9   4 7701.11 601.911   5
  -1   9  -4 12062.7 846.275   1
   1  -9   5 446.625 102.894   4
   1   9   5 121.507 194.531   5
   1   9   6 10953.9 1073.45   5
   1  -9   6 27633.9 789.924   4
   1  -9   7 39674.8 1707.04   2
   1  -9   7 33691.2 901.486   4
   1  -9   8 30631.2 898.592   4
   1  -9   8 36686.1 1780.29   2
   1  -9   9 8927.79 487.556   4
   1  -9   9 10265.4 987.322   2
   1  -9  10 2457.74 510.569   2
   1  -9  10 2339.09 263.152   4
   1  -9  11 1575.43 440.180   2
   1  -9  11 1483.55 221.216   4
   1  -9  11 1924.69 244.973   7
   1  -9  12 13532.5 657.497   4
   1  -9  12 11675.6 1261.12   2
   1  -9  13 5607.62 446.412   4
   1  -9  13 5951.34 441.277   7
   1  -9  14 71690.4 1575.65   4
   1  -9  14 79786.2 1617.14   7
   1  -9  15 30826.5 1028.28   4
   1  -9  15 34044.6 1055.72   7
   1  -9  16 52647.0 1274.16   7
   1  -9  16 50008.7 1297.03   4
   1  -9  17 6934.54 461.299   7
   1  -9  17 6906.94 476.622   4
   1  -9  18 14659.4 662.303   4
   1  -9  18 15801.9 665.847   7
   1  -9  19 519.427 120.508   4
   1  -9  19 689.932 138.560   7
   1  -9  20 66.0164 53.2194   7
   1  -9  20 125.560 61.1542   4
  -1 -10  20 1196.89 164.464   7
  -1 -10  20 1454.24 184.329   4
  -1 -10  19 7282.75 447.170   4
  -1 -10  19 7296.52 425.073   7
  -1 -10  18 9455.92 507.085   7
  -1 -10  18 9259.93 530.618   4
  -1 -10  17 57858.3 1307.19   7
  -1 -10  17 57088.5 1357.69   4
  -1 -10  16 603.651 138.499   7
  -1 -10  16 518.188 157.478   4
  -1 -10  15 3876.67 369.751   4
  -1 -10  15 4143.02 364.006   7
  -1 -10  14 889.715 176.159   4
  -1 -10  14 981.869 176.287   7
  -1 -10  13 56461.4 1386.71   4
  -1 -10  12 924.769 185.431   4
  -1 -10  11 64580.8 1475.13   4
  -1 -10  10 799.766 169.386   4
  -1 -10   9 36640.0 1014.61   4
  -1 -10   8 2723.64 275.857   4
  -1 -10   7 54.6210 83.5434   4
  -1  10   7-103.837 247.811   5
  -1 -10   6 6849.58 416.472   4
  -1  10   6 6541.76 575.798   5
  -1  10   6 7341.06 623.736   1
  -1  10   5 27715.7 1063.47   5
  -1 -10   5 27790.8 815.517   4
  -1 -10   4 13990.1 568.133   4
  -1  10   4 14234.9 712.372   5
  -1  10   4 15510.3 883.244   1
  -1  10   3 134152. 2006.51   5
  -1 -10   3 124032. 1642.15   4
  -1  10   2 23471.7 806.805   5
  -1  10   2 25603.3 1121.41   1
  -1  10   1 43694.9 1481.95   1
  -1  10   1 42657.4 1058.29   5
  -1  10   0 47.4948 105.721   1
  -1  10   0 158.772 95.1770   5
  -1  10  -1 16644.6 958.661   1
   1  10   1 18417.1 678.266   5
   1  10   2 7491.86 456.216   5
  -1  10  -2 7716.05 665.176   1
  -1  10  -3 125722. 2711.44   1
   1  10   3 122112. 1913.65   5
   1  10   4 18499.0 829.471   5
   1 -10   4 18099.7 620.681   4
   1 -10   5 139660. 1732.96   4
   1  10   5 108236. 2274.04   5
   1 -10   6 7023.82 406.186   4
   1  10   6 3379.36 469.231   5
   1  10   7 6626.93 726.865   5
   1 -10   7 16507.5 632.767   4
   1 -10   8 6400.84 410.352   4
   1 -10   9 13364.9 602.535   4
   1 -10  10 127.968 77.1133   4
   1 -10  11 38492.8 1069.54   4
   1 -10  12 48754.5 1239.18   4
   1 -10  13 106816. 1863.66   4
   1 -10  14 6332.26 443.369   7
   1 -10  14 6065.55 456.031   4
   1 -10  15 9953.39 546.538   7
   1 -10  15 9083.14 542.395   4
   1 -10  16 25.4230 111.919   4
   1 -10  16 134.124 76.2692   7
   1 -10  17 15141.2 663.361   4
   1 -10  17 14580.9 623.683   7
   1 -10  18 2938.10 278.013   4
   1 -10  18 2687.55 258.028   7
   1 -10  19 18841.1 635.218   4
   1 -10  19 15468.3 549.343   7
   1 -10  20 1129.91 142.469   4
  -1 -11  20 144.977 62.9023   4
  -1 -11  19 3491.91 283.467   4
  -1 -11  18 103.041 63.9236   4
  -1 -11  17 20714.5 766.760   4
  -1 -11  16 4194.59 364.028   4
  -1 -11  15 52215.2 1305.33   4
  -1 -11  14 6377.72 463.010   4
  -1 -11  13 28402.4 960.671   4
  -1 -11  12 3636.02 337.436   4
  -1 -11  11 317.396 104.398   4
  -1 -11  10 7032.16 457.527   4
  -1 -11   9 26846.6 868.405   4
  -1 -11   8 2710.36 273.203   4
  -1  11   7 49973.3 1589.42   5
  -1 -11   7 57834.2 1221.67   4
  -1  11   6 14520.3 943.900   1
  -1  11   6 12493.9 735.806   5
  -1 -11   6 14472.4 600.992   4
  -1 -11   5 39717.8 984.260   4
  -1  11   5 34776.3 1155.55   5
  -1  11   4 3148.28 329.100   5
  -1 -11   4 3088.66 272.182   4
  -1  11   4 3693.79 465.869   1
  -1  11   3 2095.39 264.256   5
  -1 -11   3 1832.18 207.643   4
  -1  11   3 2319.15 378.698   1
  -1  11   2 9525.04 739.213   1
  -1  11   2 9723.94 513.876   5
  -1  11   1 17167.5 666.094   5
  -1  11   1 15949.0 968.669   1
  -1  11   0 26448.0 810.362   5
   1  11   0 27412.5 809.569   5
  -1  11  -1 4745.51 539.841   1
   1  11   1 5891.61 391.996   5
   1  11   2 32732.3 914.523   5
  -1  11  -2 29086.9 1334.63   1
   1  11   3 9050.15 517.412   5
   1 -11   3 8167.06 417.819   4
   1 -11   4 11692.8 505.308   4
   1  11   4 12432.0 632.189   5
   1  11   5 30877.0 1091.95   5
   1 -11   5 34829.7 886.434   4
   1 -11   6 34791.0 899.681   4
   1  11   6 27676.4 1117.12   5
   1  11   7 39842.4 1467.29   5
   1 -11   7 62009.0 1218.38   4
   1 -11   8 4337.54 337.511   4
   1 -11   9 42137.8 1073.99   4
   1 -11  10 1421.96 210.510   4
   1 -11  11 7073.40 463.470   4
   1 -11  12 9133.54 537.326   4
   1 -11  13 13319.2 647.679   4
   1 -11  14 3963.79 354.271   4
   1 -11  15 27593.2 900.075   4
   1 -11  16 17027.6 687.917   4
   1 -11  17 34409.8 932.622   4
   1 -11  18 6197.93 370.777   4
   1 -11  19 576.994 100.854   4
  -1 -12  19 3397.87 253.379   4
  -1 -12  18 42924.3 972.110   4
  -1 -12  17 1837.29 221.868   4
  -1 -12  16 28086.3 877.555   4
  -1 -12  15 229.276 97.2363   4
  -1 -12  14 406.941 130.640   4
  -1 -12  13 3666.39 339.698   4
  -1 -12  12 9528.37 544.473   4
  -1 -12  11 22027.3 806.453   4
  -1 -12  10 50013.5 1208.99   4
  -1 -12   9 1218.03 194.788   4
  -1 -12   8 8324.02 471.136   4
  -1  12   7 17784.3 900.916   5
  -1 -12   7 22096.0 753.268   4
  -1  12   6 6981.27 534.999   5
  -1 -12   6 7300.88 427.989   4
  -1  12   5 3512.40 364.059   5
  -1 -12   5 3293.62 290.161   4
  -1 -12   4 86636.5 1450.56   4
  -1  12   4 85982.0 1659.04   5
  -1  12   3 5522.57 414.583   5
  -1 -12   3 4356.33 329.512   4
  -1  12   3 5812.49 620.703   1
  -1  12   2 81123.6 2290.89   1
  -1  12   2 86612.0 1522.89   5
  -1  12   1 15552.4 638.855   5
  -1  12   1 14099.9 951.169   1
   1  12   0 147.282 90.0178   5
  -1  12   0 384.899 117.247   5
  -1  12  -1 1161.75 183.086   5
   1  12   1 1084.63 173.613   5
   1  12   2 21328.4 734.658   5
   1  12   3 16024.1 671.921   5
   1 -12   3 13647.6 551.847   4
   1  12   4 49685.4 1250.44   5
   1 -12   4 48010.9 1041.36   4
   1 -12   5 7441.06 425.778   4
   1  12   5 7849.65 522.484   5
   1  12   6 9087.50 595.821   5
   1 -12   6 8840.23 460.816   4
   1 -12   7 24643.2 776.444   4
   1  12   7 20152.1 935.416   5
   1 -12   8 155.362 79.0720   4
   1 -12   9 28.6593 107.728   4
   1 -12  10 11400.2 567.548   4
   1 -12  11 28013.5 896.733   4
   1 -12  12 48653.2 1174.90   4
   1 -12  13 1167.76 202.440   4
   1 -12  14 27704.1 873.323   4
   1 -12  15 1725.74 218.538   4
   1 -12  16 2315.20 241.775   4
   1 -12  17 117.200 64.0801   4
   1 -12  18 27516.7 705.350   4
   1 -12  19 5293.41 275.337   4
  -1 -13  18 3067.78 236.751   4
  -1 -13  17 3386.19 271.986   4
  -1 -13  16 27856.4 807.588   4
  -1 -13  15 3840.57 319.845   4
  -1 -13  14 50622.6 1184.02   4
  -1 -13  13 6773.42 442.337   4
  -1 -13  12 13665.2 628.231   4
  -1 -13  11 1079.28 184.183   4
  -1 -13  10 3430.57 316.543   4
  -1 -13   9 8334.09 484.003   4
  -1 -13   8 39807.7 1033.88   4
  -1 -13   7 17540.7 670.020   4
  -1 -13   6 14835.2 614.644   4
  -1  13   6 15025.6 776.005   5
  -1 -13   5 3364.10 295.499   4
  -1  13   5 3449.49 360.062   5
  -1 -13   4 4079.05 319.139   4
  -1  13   4 4638.79 396.449   5
  -1  13   3 3079.18 312.841   5
  -1 -13   3 2576.43 253.759   4
  -1  13   2 19731.9 750.573   5
   1  13  -2 21705.1 678.258   5
  -1  13   1 3912.95 323.388   5
   1  13  -1 3638.51 289.259   5
  -1  13   1 2859.56 290.741   8
  -1  13   0 49310.0 1087.37   5
   1  13   0 47493.1 1044.48   5
   1  13   1 4301.49 322.868   5
  -1  13  -1 4531.28 330.876   5
   1  13   2 28681.3 850.484   5
  -1  13  -2 31402.6 837.351   5
   1  13   3 15340.2 656.754   5
   1 -13   3 12803.6 545.086   4
   1  13   4 190.180 93.1132   5
   1 -13   4 117.986 63.3522   4
   1 -13   5 1604.96 197.438   4
   1  13   5 1748.75 253.791   5
   1  13   6 21558.0 882.155   5
   1 -13   6 21347.7 722.944   4
   1 -13   7 14207.7 597.436   4
   1  13   7 13742.3 729.733   5
   1 -13   8 87195.3 1495.51   4
   1 -13   9 9196.44 494.236   4
   1 -13  10 20840.8 744.469   4
   1 -13  11 948.432 167.298   4
   1 -13  12 2530.92 268.732   4
   1 -13  13 252.120 90.9632   4
   1 -13  14 32221.0 891.120   4
   1 -13  15 1368.09 178.866   4
   1 -13  16 38583.1 896.044   4
   1 -13  17 670.276 116.809   4
   1 -13  18 15811.8 474.529   4
  -1 -14  17 15406.0 517.458   4
  -1 -14  16 504.501 107.802   4
  -1 -14  15 173.144 75.2837   4
  -1 -14  14 1916.63 220.111   4
  -1 -14  13 30757.2 887.990   4
  -1 -14  12 10730.4 534.967   4
  -1 -14  11 54634.8 1204.57   4
  -1 -14  10 11385.7 555.939   4
  -1 -14   9 48191.6 1119.97   4
  -1 -14   8 219.982 84.8367   4
  -1 -14   7 1077.65 179.934   4
  -1  14   6 652.986 157.143   5
  -1 -14   6 761.685 144.759   4
  -1 -14   5 21596.2 735.169   4
  -1  14   5 24654.8 938.263   5
  -1  14   4 9738.56 563.610   5
  -1 -14   4 7497.28 437.464   4
   1  14  -3 14075.1 523.641   5
  -1  14   3 14463.2 669.658   5
  -1  14   2 12458.4 598.928   5
   1  14  -2 12644.8 508.821   5
   1  14  -1 12058.0 510.881   5
  -1  14   1 12086.8 556.809   5
   1  14   0 8.44258 89.4188   5
  -1  14   0 77.1149 86.2864   5
  -1  14   0 78.7119 68.4456   8
   1  14   1 5874.22 375.167   5
  -1  14  -1 6399.98 386.072   5
  -1  14  -2 39629.1 941.691   5
   1  14   2 39714.0 1015.47   5
   1  14   3 60797.5 1280.55   5
  -1  14  -3 61466.6 1134.14   5
   1  14   4 20117.1 778.771   5
  -1  14  -4 20934.1 655.389   5
   1 -14   5 35335.1 924.067   4
   1  14   5 37970.9 1111.06   5
   1 -14   6 1610.12 201.281   4
   1  14   6 1507.75 240.359   5
   1 -14   7 216.666 82.5432   4
   1 -14   8 739.995 140.677   4
   1 -14   9 19244.4 693.693   4
   1 -14  10 685.256 143.093   4
   1 -14  11 48321.3 1097.08   4
   1 -14  12 25067.6 785.971   4
   1 -14  13 34187.8 884.186   4
   1 -14  14 3570.18 279.564   4
   1 -14  15 403.008 95.2095   4
   1 -14  16 3547.25 250.314   4
   1 -14  17 4900.92 264.524   4
  -1 -15  16 279.609 73.6690   4
  -1 -15  15 11904.0 472.417   4
  -1 -15  14 4940.99 320.840   4
  -1 -15  13 14102.3 562.637   4
  -1 -15  12 45.9302 57.9567   4
  -1 -15  11 3447.26 291.072   4
  -1 -15  10 397.314 104.409   4
  -1 -15   9 14574.7 600.258   4
  -1 -15   8 8381.84 457.667   4
  -1 -15   7 32272.4 891.342   4
  -1 -15   6 5599.97 374.174   4
   1  15  -5 15474.1 519.436   5
  -1 -15   5 14975.7 618.420   4
  -1 -15   4 535.463 128.668   4
   1  15  -4 397.291 101.989   5
  -1  15   4 362.208 119.250   5
   1  15  -3 139.497 70.4801   5
  -1  15   3-5.29370 124.138   5
  -1  15   2 4931.62 365.801   5
   1  15  -2 4429.53 303.276   5
   1  15  -1 24151.5 697.626   5
  -1  15   1 25741.6 794.541   5
  -1  15   0 19841.6 680.261   5
   1  15   0 19316.5 638.540   5
  -1  15  -1 47600.2 1018.60   5
   1  15   1 49910.6 1064.70   5
  -1  15  -1 47523.6 1043.17   8
  -1  15  -2 20887.8 655.631   5
   1  15   2 20870.0 724.714   5
   1  15   3 18158.6 708.019   5
  -1  15  -3 17646.8 587.143   5
  -1  15  -4 4830.73 307.253   5
   1  15   4 4923.16 383.490   5
   1 -15   5 525.137 118.003   4
   1  15   5 391.322 127.807   5
  -1  15  -5 511.469 106.911   5
   1  15   6 3945.01 356.079   5
  -1  15  -6 3966.19 275.056   5
   1 -15   6 3938.11 307.279   4
   1 -15   7 37931.8 944.299   4
  -1  15  -7 36213.0 799.155   5
   1 -15   8 4084.02 316.249   4
  -1  15  -8 4565.19 286.405   5
   1 -15   9 41564.5 985.885   4
  -1  15  -9 39927.7 818.191   5
  -1  15 -10 299.414 87.5428   5
   1 -15  10 351.209 111.233   4
  -1  15 -11 3924.79 246.383   5
   1 -15  11 4543.58 320.022   4
   1 -15  12-33.2258 76.1754   4
   1 -15  13 6243.61 354.784   4
   1 -15  14 1999.87 194.516   4
   1 -15  15 12585.5 453.877   4
  -1  15 -16 3193.17 188.965   8
   1 -15  16 4494.90 249.017   4
  -1 -16  15 2126.28 178.610   4
  -1 -16  14 76.6571 42.8261   4
   1  16 -14 16.1872 24.0109   5
  -1 -16  13 756.627 119.495   4
   1  16 -13 546.345 80.6792   5
   1  16 -12 10089.1 342.151   5
  -1 -16  12 13188.2 512.826   4
  -1 -16  11 10896.3 477.150   4
   1  16 -11 8822.51 331.002   5
   1  16 -10 29496.1 618.380   5
  -1 -16  10 34263.8 861.990   4
   1  16  -9 2991.41 206.092   5
  -1 -16   9 3292.80 275.579   4
  -1 -16   8 3517.13 285.931   4
   1  16  -8 3211.96 217.124   5
   1  16  -7 13018.0 438.152   5
  -1 -16   7 14356.0 574.968   4
   1  16  -6 4248.16 259.137   5
  -1 -16   6 4461.25 323.303   4
   1  16  -5 4482.04 268.911   5
  -1 -16   5 4178.38 309.811   4
   1  16  -4 12437.3 450.695   5
  -1  16   4 14517.9 632.285   5
   1  16  -3 4269.92 270.637   5
  -1  16   3 5140.35 371.950   5
   1  16  -2 11788.9 461.392   5
  -1  16   2 12769.6 560.306   5
  -1  16   1 17052.5 640.122   5
   1  16  -1 15877.6 549.222   5
   1  16   0 321.953 100.727   5
  -1  16   0 244.171 90.4203   5
  -1  16  -1 4671.49 314.439   5
   1  16   1 4570.31 325.685   5
  -1  16  -1 3852.08 276.067   8
  -1  16  -2 3070.08 250.412   8
  -1  16  -2 3224.64 247.668   5
   1  16   2 3752.34 302.752   5
  -1  16  -3 8472.27 411.474   8
   1  16   3 8957.78 477.170   5
  -1  16  -3 8530.17 390.027   5
  -1  16  -4 8858.02 391.173   5
   1  16   4 10744.0 536.001   5
   1  16   5 28216.2 891.401   5
  -1  16  -5 23320.5 626.669   5
   1 -16   6 5355.04 347.476   4
  -1  16  -6 4759.29 282.284   5
  -1  16  -7 11465.4 427.906   5
   1 -16   7 12196.8 521.292   4
   1 -16   8 112.899 69.7588   4
  -1  16  -8 107.667 67.4403   5
   1 -16   9 1979.30 211.057   4
  -1  16  -9 1628.47 159.075   5
  -1  16 -10 15658.5 460.909   5
   1 -16  10 20701.9 647.453   4
   1 -16  11 14477.7 528.643   4
   1 -16  12 27052.1 697.201   4
   1 -16  13 5112.23 292.597   4
   1 -16  14 2394.51 190.648   4
  -1 -17  13 26.2871 37.3225   4
   1  17 -12 3398.71 177.351   5
  -1 -17  12 4984.08 282.711   4
  -1 -17  11 24.2966 47.0771   4
   1  17 -11 93.5211 41.8459   5
   1  17 -10 7881.90 294.461   5
  -1 -17  10 9961.87 427.238   4
   1  17  -9 3171.10 192.429   5
  -1 -17   9 3525.10 262.565   4
  -1 -17   8 33603.1 818.162   4
   1  17  -8 27146.0 573.754   5
   1  17  -7 2041.54 165.577   5
  -1 -17   7 2014.68 203.375   4
   1  17  -6 10255.7 373.885   5
   1  17  -5 603.161 98.3089   5
   1  17  -4 311.705 75.9178   5
  -1  17   4 286.306 94.6603   5
   1  17  -3 422.341 90.8097   5
  -1  17   3 478.850 120.434   5
  -1  17   2 17882.0 638.997   5
   1  17  -2 16547.9 525.738   5
  -1  17   1 2818.27 250.570   5
   1  17  -1 2622.21 222.959   5
  -1  17   0 30221.4 783.370   5
   1  17   0 30241.5 759.078   5
   1  17   1 3313.50 262.456   5
  -1  17  -1 2585.78 222.519   5
  -1  17  -2 16399.6 537.957   5
   1  17   2 18197.1 627.468   5
  -1  17  -3 480.650 94.3464   5
   1  17   3 481.425 113.145   5
  -1  17  -3 363.530 79.8972   8
   1  17   4-23.3342 82.5760   5
  -1  17  -4 51.3041 53.8229   5
  -1  17  -4 34.2810 37.6682   8
  -1  17  -5 4700.73 279.512   8
  -1  17  -5 4682.77 266.663   5
  -1  17  -6 10613.5 418.463   8
  -1  17  -6 10249.0 382.469   5
  -1  17  -7 1448.66 145.843   5
   1 -17   8 32420.0 773.747   4
  -1  17  -8 26673.5 585.833   5
  -1  17  -9 2513.42 175.541   5
   1 -17   9 3089.62 240.419   4
   1 -17  10 31929.6 734.856   4
   1 -17  11 2647.21 206.576   4
  -1  17 -12 933.492 107.486   8
   1 -17  12 1045.92 124.936   4
  -1  17 -13 322.144 56.7738   8
  -1 -18  11 11777.7 395.616   4
   1  18 -11 11291.0 326.334   8
  -1 -18  10 15357.4 469.795   4
   1  18 -10 12451.7 329.522   5
  -1 -18   9 10663.6 402.884   4
   1  18  -9 10113.6 309.230   5
   1  18  -8 1983.07 143.013   5
   1  18  -7-8.96069 39.5990   8
   1  18  -7 62.4929 34.6855   5
   1  18  -6 81.3877 33.6732   8
   1  18  -6 114.769 42.5138   5
   1  18  -5 212.438 50.9796   5
   1  18  -5 173.144 44.1648   8
   1  18  -4 558.453 88.6710   5
   1  18  -3 8952.48 352.362   5
  -1  18   3 10317.6 453.671   5
  -1  18   2 1827.75 196.241   5
   1  18  -2 1636.62 163.517   5
   1  18  -1 14131.0 476.638   5
  -1  18   1 13925.0 510.909   5
   1  18   0 33.9225 49.9877   5
  -1  18   0 98.6592 64.2274   5
   1  18   1 1075.78 148.575   5
  -1  18  -1 1147.57 143.345   5
   1  18   2 5084.16 312.299   5
  -1  18  -2 5053.90 283.300   5
  -1  18  -3 5029.54 274.085   5
   1  18   3 5905.29 339.487   5
  -1  18  -4 3439.42 208.321   8
  -1  18  -4 3670.45 227.814   5
  -1  18  -5 3256.21 208.161   5
  -1  18  -5 2970.84 192.974   8
  -1  18  -6 1830.25 153.889   5
  -1  18  -6 2051.62 160.170   8
  -1  18  -7 1738.89 142.394   5
  -1  18  -7 2156.66 162.724   8
  -1  18  -8-1.17095 33.5026   5
  -1  18  -8 4.64596 36.5916   8
  -1  18  -9 3324.23 191.359   8
  -1  18 -10 4420.13 211.085   8
  -1  18 -11 11013.6 314.416   8
   1  19  -8 337.539 56.5899   5
   1  19  -8 328.381 53.8204   8
   1  19  -7 8599.55 261.952   8
   1  19  -7 11909.7 330.816   5
   1  19  -6 198.266 50.4595   5
   1  19  -5 4029.47 205.948   5
   1  19  -4 605.921 82.5258   5
   1  19  -3 270.159 58.5500   5
   1  19  -2 138.294 54.3911   5
  -1  19   1 33548.8 709.060   5
   1  19  -1 30721.7 644.167   5
  -1  19   0 3190.57 218.238   5
   1  19   0 3170.36 221.461   5
  -1  19  -1 40241.3 738.865   5
   1  19   1 43146.4 788.733   5
   1  19   2 444.930 99.9331   5
  -1  19  -2 458.309 92.0651   5
  -1  19  -3 10130.5 351.803   5
  -1  19  -4 893.476 106.096   5
  -1  19  -5-10.6158 35.4926   5
  -1  19  -5-8.64170 27.8186   8
  -1  19  -6 727.084 80.9041   8
  -1  19  -6 800.554 91.0661   5
  -1  19  -7 4094.12 185.577   8
  -1  19  -8 86.8642 28.5827   8
   1  20  -5 1895.57 126.461   5
   1  20  -4 5598.27 223.865   5
   1  20  -3 2853.16 168.849   5
   1  20  -2 7214.53 269.154   5
   1  20  -1 2187.65 155.141   5
   1  20   0 177.347 49.5356   5
  -1  20  -2 3916.84 199.901   5
  -1  20  -3 487.005 70.5706   5
  -2   0  24 2220.79 268.438   7
  -2   0  23 191.429 104.954   7
  -2   0  22 45767.5 1416.25   7
  -2   0  21 147.721 149.062   7
  -2   0  20 96441.6 2230.01   7
  -2   0  19 309.498 217.085   7
  -2   0  18 258.031 165.359   7
  -2   0  17 790.327 455.862   2
  -2   0  17 209.699 150.333   7
  -2   0  16 50426.7 1539.67   7
  -2   0  16 46962.6 2991.27   2
  -2   0  15 77.0924 268.053   2
  -2   0  15 461.126 177.329   7
  -2   0  14 89439.7 3475.06   2
  -2   0  14 91922.5 1873.04   7
  -2   0  13 222.126 140.285   6
  -2   0  13-50.9285 126.127   7
  -2   0  12 137745. 3688.72   2
  -2   0  12 110036. 2063.96   6
  -2   0  11 127.948 160.767   2
  -2   0  11 107.403 112.603   1
  -2   0  10 436.705 175.947   2
  -2   0   9 306.461 138.690   2
  -2   0   8 103247. 2315.77   2
  -2   0   7 98.3158 105.291   2
  -2   0   6 155837. 2420.77   2
  -2   0   5 116.446 88.2859   2
  -2   0   4 23016.4 781.954   2
  -2   0   3 43.4991 52.0290   2
  -2   0   2 64357.3 1379.79   9
  -2   0   1 83.1591 64.2166   9
  -2   0  -1 346.172 78.1754   1
  -2   0  -2 542917. 3264.06   1
  -2   0  -3 69.7693 90.8519  10
  -2   0  -3 262.084 78.8060   1
  -2   0  -4 7107.48 301.496   1
  -2   0  -4 8746.19 581.787  10
  -2   0  -5 65.3657 98.3341  10
   2   0   6 9412.16 815.650   2
   2   0   7 73.1581 129.592   2
   2   0   8 110576. 3202.96   2
   2   0   9-77.3795 225.059   2
   2   0  10 156774. 4439.19   2
   2   0  11 498.329 305.119   2
   2   0  11 584.634 138.714   7
   2   0  12 4097.58 474.335   4
   2   0  12 3970.45 912.526   2
   2   0  12 3118.42 329.642   7
   2   0  13 33.0255 96.5502   4
   2   0  13 33.3353 331.461   2
   2   0  13-31.4322 135.313   7
   2   0  14 83594.4 4733.69   2
   2   0  14 68950.0 1631.70   7
   2   0  15 201.195 121.243   7
   2   0  15 525.455 472.586   2
   2   0  16 278387. 10358.6   2
   2   0  16 267464. 3409.19   7
   2   0  17 116.567 152.490   7
   2   0  18 73313.8 1846.41   7
   2   0  19 160.677 144.514   7
   2   0  20 385.985 187.637   7
   2   0  21 307.447 140.381   7
   2   0  22 29232.7 934.385   7
  -2  -1  24 2471.92 271.654   7
  -2  -1  23 13723.5 693.977   7
  -2   1  23 12541.5 694.884   7
  -2  -1  22 1151.00 222.363   7
  -2   1  22 1015.78 217.592   7
  -2   1  21 3452.69 413.409   7
  -2  -1  21 3253.67 394.251   7
  -2   1  20 49517.5 1604.01   7
  -2  -1  20 50743.0 1575.18   7
  -2  -1  19 70703.5 1881.89   7
  -2   1  19 75043.4 1989.68   7
  -2  -1  18 128961. 2576.00   7
  -2   1  18 129181. 2586.53   7
  -2  -1  17 15384.4 886.732   7
  -2  -1  17 14433.1 1810.81   2
  -2   1  17 15108.6 881.689   7
  -2   1  17 12865.6 1707.15   2
  -2   1  16 33240.5 1264.08   7
  -2  -1  16 30126.5 2431.50   2
  -2  -1  16 31622.2 1200.73   7
  -2   1  16 32528.4 2479.96   2
  -2  -1  15 1292.91 494.574   2
  -2   1  15 1347.78 260.622   7
  -2  -1  15 1467.32 259.308   7
  -2   1  15 1025.68 430.888   2
  -2  -1  14 3391.80 361.990   7
  -2   1  14 3499.80 376.317   7
  -2  -1  14 3683.43 731.970   2
  -2  -1  14 3817.20 425.245   6
  -2   1  14 2992.53 640.799   2
  -2   1  13 1403.66 242.995   7
  -2   1  13 815.167 286.009   2
  -2   1  13 1722.09 317.255   6
  -2  -1  13 1079.70 198.947   6
  -2  -1  13 1351.47 222.555   7
  -2  -1  13 1132.19 386.306   2
  -2  -1  12 78895.2 2816.83   2
  -2   1  12 77929.4 2767.89   2
  -2   1  12 73922.2 1712.58   6
  -2  -1  12 72837.7 1639.37   6
  -2  -1  11 146745. 3557.86   2
  -2   1  11 158684. 3628.51   2
  -2  -1  10 111170. 2851.71   2
  -2   1  10 115702. 2855.76   2
  -2   1   9 86613.6 1808.10   1
  -2  -1   9 90064.2 2383.32   2
  -2   1   8 82019.0 1651.70   1
  -2   1   8 79856.3 2015.02   2
  -2   1   7 80968.2 1537.18   1
  -2   1   7 76748.0 1833.96   2
  -2  -1   7 80468.6 1925.20   2
  -2  -1   6 284014. 3326.77   2
  -2   1   6 276836. 3193.42   2
  -2   1   5 146013. 1870.31   1
  -2   1   5 172145. 1515.22   9
  -2  -1   5 151681. 2233.01   2
  -2   1   5 172619. 2314.35   2
  -2   1   4 16542.2 603.962   1
  -2  -1   4 17728.5 698.425   2
  -2   1   4 17693.3 438.162   9
  -2   1   4 16208.9 665.454   2
  -2   1   3 15814.0 572.113   1
  -2  -1   3 16890.9 628.403   2
  -2  -1   2 334836. 2630.12   2
  -2   1   2 300286. 2407.52   1
  -2   1   1 101706. 1381.70   1
  -2   1   0 218157. 2058.17  10
  -2   1   0 237489. 2241.67   1
  -2  -1  -1 34316.3 984.721   9
  -2   1  -1 34885.3 922.357   1
  -2   1  -1 34688.1 903.366  10
  -2   1  -2 21389.0 776.420  10
  -2  -1  -2 20518.6 448.419   1
  -2   1  -3 859812. 4349.05   1
  -2   1  -3 790834. 5101.13  10
  -2   1  -4 59718.9 1214.82   1
  -2   1  -4 59394.8 1478.93  10
  -2   1  -5 115973. 1846.50   1
   2   1   5 115094. 2466.45   2
  -2  -1  -6 11887.5 790.257  10
   2   1   6 9141.72 752.922   2
   2  -1   6 11294.7 927.360   2
   2   1   7 12793.5 962.492   2
   2  -1   7 14126.0 1108.79   2
   2  -1   8 881.820 331.614   2
   2   1   8 1126.23 331.185   2
   2   1   9 4118.84 638.454   2
   2  -1   9 5108.60 790.839   2
   2  -1  10 166299. 4725.09   2
   2   1  10 143787. 4214.50   2
   2   1  11 86697.1 1644.20   7
   2  -1  11 98582.7 4044.47   2
   2   1  11 101057. 3921.24   2
   2  -1  11 82606.7 1556.45   7
   2  -1  12 65355.0 1448.57   7
   2  -1  12 70211.0 1774.53   4
   2   1  12 71112.7 3692.32   2
   2   1  12 67849.9 1517.34   7
   2   1  13 4869.12 1047.66   2
   2   1  13 4107.52 391.263   7
   2  -1  13 4072.39 377.281   7
   2  -1  13 6069.00 1259.31   2
   2  -1  13 4708.69 486.686   4
   2   1  14 19051.1 2199.84   2
   2  -1  14 17965.8 981.582   4
   2  -1  14 19125.8 2351.93   2
   2  -1  14 16505.3 788.820   7
   2   1  14 17043.4 814.888   7
   2   1  15 1539.83 648.135   2
   2   1  15 526.376 146.423   7
   2  -1  15 1070.97 612.191   2
   2  -1  15 912.133 239.636   4
   2  -1  15 429.755 141.340   7
   2  -1  16 10800.6 2106.48   2
   2   1  16 9269.18 665.394   7
   2  -1  16 8879.50 620.821   7
   2   1  16 9445.07 1858.71   2
   2   1  17 2070.55 327.676   7
   2  -1  17 1506.71 279.514   7
   2  -1  18 30915.3 1163.85   7
   2   1  18 31538.4 1243.99   7
   2   1  19 61647.5 1736.60   7
   2  -1  19 56919.9 1578.55   7
   2  -1  20 55807.5 1518.69   7
   2   1  20 55053.2 1598.59   7
   2   1  21 29693.6 1068.68   7
   2  -1  21 29419.1 1039.31   7
   2  -1  22 7955.71 476.079   7
   2   1  22 7808.47 486.059   7
  -2  -2  24 421.997 111.798   7
  -2   2  23 18566.5 849.115   7
  -2  -2  23 20723.2 818.419   7
  -2   2  22 89.0246 100.062   7
  -2  -2  22 155.269 136.307   7
  -2  -2  21 76488.1 1841.80   7
  -2   2  21 73332.3 1863.59   7
  -2   2  20 4252.69 464.481   7
  -2  -2  20 4710.27 483.586   7
  -2  -2  19 51194.8 1575.12   7
  -2   2  19 46996.0 1564.51   7
  -2  -2  18 14685.9 871.532   7
  -2   2  18 15355.5 889.212   7
  -2   2  17 3898.91 979.755   2
  -2  -2  17 4583.46 486.879   7
  -2   2  17 3586.45 425.220   7
  -2  -2  17 4001.02 974.410   2
  -2  -2  16 2287.41 711.022   2
  -2   2  16 2255.28 341.483   7
  -2  -2  16 2644.45 359.347   7
  -2   2  16 2413.66 699.381   2
  -2   2  15 68270.4 3270.36   2
  -2   2  15 65496.6 1698.31   7
  -2  -2  15 62783.8 3224.41   2
  -2  -2  15 68729.3 1682.58   7
  -2   2  14-203.862 217.914   2
  -2  -2  14 113.783 232.901   2
  -2  -2  14 240.807 121.689   6
  -2   2  14 546.648 141.722   7
  -2  -2  14 180.456 105.221   7
  -2   2  13 127455. 2179.74   7
  -2   2  13 135733. 3936.71   2
  -2  -2  13 128499. 3931.24   2
  -2  -2  13 121297. 2066.85   7
  -2  -2  13 136626. 2326.59   6
  -2   2  12 445.897 263.590   2
  -2   2  12 230.985 109.501   7
  -2   2  12 420.539 159.422   6
  -2  -2  12 437.431 216.251   2
  -2  -2  12 282.560 120.653   6
  -2  -2  11 63628.8 2362.42   2
  -2   2  11 57030.7 2185.26   2
  -2  -2  10 1621.44 378.525   2
  -2   2  10 1843.63 287.881   1
  -2   2  10 1428.53 335.111   2
  -2   2   9 32314.0 1399.02   2
  -2  -2   9 35775.1 1508.53   2
  -2   2   9 37061.6 1172.14   1
  -2   2   8 7199.75 607.575   2
  -2  -2   8 7823.50 658.559   2
  -2   2   8 7764.83 507.025   1
  -2   2   7 510914. 4682.57   2
  -2  -2   7 524482. 4942.29   2
  -2   2   6 1541.11 252.077   2
  -2   2   6 1901.94 238.122   1
  -2  -2   6 1834.67 279.666   2
  -2  -2   5 429460. 3790.30   2
  -2   2   5 437381. 3347.76   1
  -2   2   4 27524.7 879.613   2
  -2  -2   4 29619.1 910.413   2
  -2   2   4 28279.1 840.172   1
  -2   2   3 17163.8 458.472  10
  -2   2   3 16328.4 638.739   1
  -2   2   2 33744.7 733.671  10
  -2  -2   2 33446.1 825.557   2
  -2   2   2 31881.0 919.689   1
  -2   2   1 44830.2 1095.58   1
  -2   2   1 42674.8 912.617  10
  -2   2   0 1049.17 194.305   1
  -2   2   0 159.522 87.9977  10
  -2   2  -1 158349. 2015.99  10
  -2  -2  -1 161691. 2328.98   9
  -2  -2  -2 7896.94 566.876   9
  -2   2  -2 6071.30 416.937   1
  -2   2  -3 255075. 2720.35   1
  -2   2  -4 18981.6 778.573   1
  -2   2  -5 70677.3 1672.59   1
  -2  -2  -5 82739.5 1919.60  10
   2  -2   6 20354.0 1251.03   2
  -2  -2  -6 23365.8 1155.59  10
   2  -2   7 20572.7 1348.23   2
  -2  -2  -7 21966.0 1067.22  10
   2  -2   8 87328.5 2968.56   2
   2   2   8 73710.4 2395.40   2
   2  -2   9 419418. 7015.52   2
   2   2   9 413720. 6346.22   2
   2   2  10 560.845 289.629   2
   2  -2  10 548.198 280.088   2
   2  -2  11 35139.9 1126.81   4
   2   2  11 35625.8 1059.41   7
   2   2  11 38945.7 2421.61   2
   2  -2  11 37033.8 1058.98   7
   2   2  12 21454.1 1933.71   2
   2  -2  12 19800.6 894.479   4
   2   2  12 19453.0 824.599   7
   2  -2  12 18814.9 776.892   7
   2  -2  13 1090.07 202.324   7
   2  -2  13 1340.35 254.251   4
   2   2  13 1126.42 212.448   7
   2   2  13 1433.50 524.397   2
   2  -2  13 1794.69 750.714   2
   2   2  14 854.622 488.694   2
   2   2  14 599.638 156.725   7
   2  -2  14 921.229 212.939   4
   2  -2  14 777.067 175.748   7
   2  -2  15 3837.39 453.188   4
   2  -2  15 2895.24 342.637   7
   2   2  15 3071.54 363.420   7
   2  -2  15 3978.14 1183.21   2
   2   2  15 2183.01 821.073   2
   2  -2  16 8852.94 2052.53   2
   2  -2  16 7363.06 637.078   4
   2   2  16 5110.84 1322.43   2
   2  -2  16 6651.85 537.946   7
   2   2  16 6695.50 564.812   7
   2   2  17 38271.4 1354.92   7
   2  -2  17 35168.1 1230.29   7
   2   2  18 1437.51 281.691   7
   2  -2  18 1504.82 256.696   7
   2  -2  19 27808.2 1071.72   7
   2   2  19 29545.9 1217.91   7
   2   2  20 394.680 146.476   7
   2  -2  20-56.1420 165.882   7
   2  -2  21 22518.0 877.618   7
   2   2  21 21527.4 899.936   7
   2  -2  22 272.296 99.6303   7
   2   2  22 197.581 94.7281   7
  -2  -3  24 1406.47 187.003   7
  -2  -3  23 6836.16 457.254   7
  -2   3  22 316.543 125.970   7
  -2  -3  22 166.556 143.812   7
  -2   3  21 15338.9 841.845   7
  -2  -3  21 16711.5 853.007   7
  -2   3  20 5202.84 508.490   7
  -2  -3  20 5734.80 529.662   7
  -2  -3  19 37961.6 1356.75   7
  -2   3  19 37379.4 1376.00   7
  -2  -3  18 43882.9 1490.78   7
  -2   3  18 36745.8 1351.63   7
  -2  -3  17 77864.5 1979.26   7
  -2  -3  17 69711.8 3976.08   2
  -2   3  17 71668.8 1870.39   7
  -2   3  16 39528.8 1353.85   7
  -2  -3  16 38254.4 1328.42   7
  -2   3  15 1347.67 457.501   2
  -2   3  15 1351.25 249.610   7
  -2  -3  15 1735.86 320.798   4
  -2  -3  15 1588.85 543.078   2
  -2  -3  15 1815.74 287.961   7
  -2   3  14 7759.97 1035.31   2
  -2   3  14 7749.56 559.041   7
  -2  -3  14 7681.65 551.773   7
  -2  -3  14 7803.07 575.106   6
  -2  -3  14 8437.28 1096.86   2
  -2  -3  14 7997.92 645.780   4
  -2   3  13 18298.4 817.561   7
  -2  -3  13 19355.1 913.273   4
  -2  -3  13 21139.5 1581.47   2
  -2   3  13 23196.0 1612.92   2
  -2  -3  13 21342.3 912.299   6
  -2  -3  13 21669.3 888.588   7
  -2   3  12 64927.6 2487.37   2
  -2  -3  12 56923.8 1406.05   6
  -2  -3  12 62339.8 2496.62   2
  -2   3  11 49534.1 2016.72   2
  -2  -3  11 46963.5 2012.22   2
  -2  -3  10 109926. 2830.31   2
  -2   3  10 117166. 2881.53   2
  -2   3   9 166447. 2639.09   1
  -2   3   9 161554. 3104.81   2
  -2  -3   8 1265.91 281.556   2
  -2   3   8 1354.91 276.269   2
  -2   3   8 1867.42 279.797   1
  -2  -3   7 227954. 3244.09   2
  -2   3   7 247793. 3312.95   2
  -2   3   6 93122.6 1865.56   2
  -2  -3   6 93261.0 1926.44   2
  -2   3   5 1162.26 208.843   1
  -2  -3   5 957.364 196.233   2
  -2   3   5 862.153 178.373   2
  -2  -3   4 37187.0 1021.85   2
  -2   3   4 38523.6 1108.76   1
  -2   3   3 123313. 1923.03   1
  -2  -3   3 123580. 1705.04   2
  -2   3   2 213301. 2519.47   1
  -2  -3   2 214990. 2052.79   2
  -2   3   1 99429.8 1783.26   1
  -2   3   0 42144.7 1143.36   1
  -2   3  -1 3156.88 320.961   1
  -2   3  -2 806.383 185.582   1
  -2  -3  -2 788.186 182.591   9
  -2   3  -3 26578.9 961.216   1
  -2  -3  -3 30831.7 1153.07   9
   2   3   4 48022.2 1295.90   2
  -2   3  -4 56338.9 1459.14   1
   2   3   5 88524.2 1939.19   2
  -2   3  -5 122718. 2430.32   1
   2  -3   6 19908.9 1235.30   2
  -2  -3  -6 18799.0 952.552  10
   2   3   6 16573.2 925.428   2
  -2   3  -6 20067.2 1114.79   1
  -2  -3  -7 61208.1 1949.79  10
   2  -3   7 54574.3 2180.34   2
   2   3   8 5387.05 648.464   2
   2  -3   8 6661.81 821.966   2
   2  -3   9 30394.7 1886.36   2
   2   3   9 29575.5 1674.62   2
   2   3  10 75345.0 3014.32   2
   2  -3  10 83646.6 3346.28   2
   2   3  11 44441.5 2481.19   2
   2  -3  11 39400.6 1179.08   4
   2  -3  11 42998.2 1135.52   7
   2  -3  11 40564.1 2618.79   2
   2   3  12 69017.0 3304.58   2
   2  -3  12 71540.0 1521.37   7
   2  -3  12 71766.7 1650.81   4
   2   3  12 66763.6 1540.83   7
   2  -3  13 71068.8 1568.97   7
   2  -3  13 76171.2 1781.06   4
   2   3  13 72601.9 1654.62   7
   2  -3  14 8467.98 566.102   7
   2  -3  14 9620.65 665.505   4
   2   3  14 8722.92 601.472   7
   2   3  15 14720.9 811.071   7
   2   3  15 13127.3 1875.20   2
   2  -3  15 14866.0 842.720   4
   2  -3  15 16789.5 2394.83   2
   2  -3  15 14933.0 778.288   7
   2  -3  16 17312.2 861.278   7
   2   3  16 17197.0 892.277   7
   2   3  16 14419.7 2080.35   2
   2  -3  16 17635.2 929.129   4
   2   3  17 21659.8 1039.38   7
   2  -3  17 21891.7 1051.99   4
   2  -3  17 21828.9 967.773   7
   2   3  18 5303.12 523.112   7
   2  -3  18 5771.25 489.437   7
   2   3  19 33880.8 1315.94   7
   2  -3  19 33105.0 1141.82   7
   2  -3  20 36452.6 1161.45   7
   2   3  20 35350.1 1236.70   7
   2   3  21 43772.1 1244.67   7
   2  -3  21 51808.6 1286.45   7
   2  -3  22 3757.90 302.710   7
  -2  -4  23 419.914 120.277   7
  -2  -4  22 42732.1 1209.00   7
  -2  -4  21 2765.80 333.503   7
  -2  -4  20 24270.5 1049.93   7
  -2   4  19 16999.6 903.399   7
  -2  -4  19 22631.3 1041.33   7
  -2   4  18 4045.12 443.661   7
  -2  -4  18 4625.08 484.269   7
  -2  -4  17 10776.2 730.127   7
  -2  -4  17 9507.26 749.323   4
  -2   4  17 9560.85 672.067   7
  -2  -4  16 51169.2 1712.07   4
  -2   4  16 36555.9 2534.09   2
  -2   4  16 43299.6 1395.12   7
  -2  -4  16 41789.1 2800.54   2
  -2  -4  16 51586.0 1541.87   7
  -2  -4  15 13423.7 1477.45   2
  -2   4  15 12438.7 1364.34   2
  -2  -4  15 16320.1 943.782   4
  -2  -4  15 15067.6 794.327   7
  -2   4  15 13816.3 766.205   7
  -2  -4  14 147048. 2650.84   4
  -2   4  14 110821. 3760.14   2
  -2  -4  14 134828. 2273.10   7
  -2  -4  14 123977. 2267.96   6
  -2   4  14 116985. 2163.57   7
  -2  -4  14 131880. 4203.30   2
  -2   4  13 14170.3 711.855   7
  -2  -4  13 15906.3 824.919   4
  -2  -4  13 15747.7 1353.15   2
  -2  -4  13 17479.1 820.974   6
  -2  -4  13 18597.4 816.321   7
  -2   4  13 16511.3 1354.47   2
  -2   4  12 138991. 3613.32   2
  -2  -4  12 143428. 3752.58   2
  -2  -4  12 132175. 2127.43   6
  -2  -4  12 136572. 2287.47   4
  -2  -4  11 15345.2 695.973   6
  -2  -4  11 16278.7 1179.39   2
  -2   4  11 17147.1 1188.72   2
  -2   4  10 184.432 135.152   2
  -2  -4  10 462.161 203.138   2
  -2   4   9 12013.3 844.723   2
  -2  -4   9 12591.7 899.639   2
  -2  -4   8 308147. 4087.24   2
  -2   4   8 292274. 3868.49   2
  -2   4   7 1356.55 234.239   1
  -2  -4   7 864.793 217.780   2
  -2  -4   6 309200. 3525.91   2
  -2   4   6 311766. 3477.22   2
  -2  -4   5 13136.9 674.281   2
  -2   4   5 14138.8 716.995   1
  -2   4   4 35774.1 1116.39   1
  -2  -4   4 31887.8 957.935   2
  -2   4   3 10193.9 595.290   1
  -2  -4   3 9124.73 462.726   2
  -2   4   2 1240.83 217.139   1
  -2  -4   2 1221.53 163.973   2
  -2   4   1 68222.5 1506.23   1
  -2   4   0 225222. 2737.18   1
  -2   4  -1 126385. 2086.81   1
   2   4   2 212064. 1744.10   2
  -2   4  -2 267714. 3086.35   1
   2   4   3 24380.0 718.752   2
  -2   4  -3 24138.0 985.419   1
  -2  -4  -3 21680.9 885.359   9
  -2   4  -4 876.087 216.063   1
   2   4   4 817.818 162.174   2
  -2  -4  -4 914.204 225.846   9
  -2   4  -5 34853.2 1317.64   1
   2   4   5 27150.6 1002.16   2
   2  -4   6 80212.5 2476.49   2
  -2   4  -6 77504.0 2383.29   1
  -2  -4  -7 11900.2 791.346  10
   2  -4   7 12986.5 1052.98   2
   2   4   7 12495.3 874.565   2
   2   4   8 86372.5 2581.09   2
   2  -4   8 84675.1 2904.26   2
   2  -4   9 2855.02 577.944   2
   2   4   9 1984.53 447.136   2
   2  -4  10 31131.3 1002.63   4
   2   4  10 33540.4 1887.30   2
   2  -4  10 32271.7 953.923   7
   2   4  11 395.377 123.077   7
   2  -4  11 312.687 104.775   7
   2   4  11 73.8784 182.252   2
   2  -4  11 606.206 168.938   4
   2  -4  11 567.869 343.588   2
   2   4  12 4799.78 417.542   7
   2  -4  12 5585.26 459.113   4
   2  -4  12 5812.14 439.384   7
   2   4  12 5908.10 949.063   2
   2   4  13 8065.33 1176.25   2
   2  -4  13 7465.98 553.744   4
   2   4  13 6417.62 496.284   7
   2  -4  13 8089.27 539.636   7
   2  -4  14 101031. 2073.80   4
   2   4  14 98528.3 1988.68   7
   2  -4  15 2427.94 312.881   7
   2  -4  15 3348.13 1066.37   2
   2   4  15 2322.19 334.626   7
   2  -4  15 2371.40 331.562   4
   2   4  16 152384. 2668.36   7
   2  -4  16 147706. 2625.90   4
   2  -4  17 4139.75 453.430   4
   2   4  17 3988.22 458.354   7
   2  -4  17 4397.62 444.038   7
   2  -4  18 36414.8 1224.48   7
   2   4  18 35929.7 1375.67   7
   2  -4  18 32147.3 1213.08   4
   2  -4  19 7069.84 530.547   7
   2   4  19 6436.48 544.823   7
   2  -4  20 243.486 134.642   7
   2  -4  21 2215.27 267.621   7
   2  -4  22 18883.2 645.726   7
  -2  -5  23 18292.9 676.421   7
  -2  -5  22 232.768 96.6858   7
  -2  -5  21 935.328 195.047   7
  -2  -5  20 13474.1 757.587   7
  -2  -5  19 5113.23 497.036   7
  -2  -5  18 47386.1 1496.51   7
  -2  -5  18 49764.8 1678.40   4
  -2  -5  17 1215.03 260.781   4
  -2  -5  17 900.055 218.534   7
  -2  -5  16 28701.0 1260.97   4
  -2  -5  16 27813.3 1134.12   7
  -2  -5  16 24592.5 2143.63   2
  -2  -5  15 190.980 295.119   2
  -2  -5  15 3.18327 153.539   7
  -2   5  15 516.095 292.048   2
  -2  -5  15 111.533 137.845   4
  -2  -5  14 7851.03 574.690   6
  -2  -5  14 8076.84 616.117   4
  -2  -5  14 8632.06 569.818   7
  -2  -5  14 7841.76 1017.03   2
  -2   5  14 8187.85 1013.59   2
  -2  -5  13 2563.83 561.838   2
  -2  -5  13 2124.80 272.996   7
  -2  -5  13 2568.88 332.797   4
  -2  -5  13 2038.08 296.598   6
  -2   5  13 1980.05 472.451   2
  -2  -5  12 58671.1 2390.41   2
  -2  -5  12 62079.8 1429.50   7
  -2  -5  12 54823.4 1374.89   6
  -2   5  12 60174.0 2349.76   2
  -2  -5  12 59664.3 1479.85   4
  -2   5  11 80133.5 2522.34   2
  -2  -5  11 75211.9 1591.06   4
  -2   5  10 80018.1 2326.33   2
  -2  -5  10 77276.5 2387.43   2
  -2   5   9 54736.8 1437.44   1
  -2   5   9 54610.8 1789.34   2
  -2  -5   9 54597.8 1865.35   2
  -2  -5   8 142712. 2812.70   2
  -2   5   8 169799. 2550.27   1
  -2   5   7 10835.0 648.630   1
  -2  -5   7 9042.35 665.027   2
  -2   5   6 85353.1 1796.32   1
  -2  -5   6 77350.6 1784.16   2
  -2  -5   5 31149.4 1049.68   2
  -2   5   5 31286.3 1081.93   1
  -2   5   4 174315. 2515.50   1
  -2  -5   4 163018. 2207.58   2
  -2  -5   3 6688.11 408.689   2
  -2   5   3 6697.80 494.461   1
  -2   5   2 72260.5 1582.54   1
  -2   5   1 133883. 2211.67   1
  -2   5   0 25388.5 962.589   1
  -2   5  -1 5766.20 469.393   1
  -2   5  -2 31983.2 1122.93   1
  -2   5  -3 30117.8 1139.37   1
   2   5   3 24238.2 621.313   2
   2   5   4 200482. 2267.01   2
  -2   5  -4 216564. 3167.73   1
   2   5   5 153840. 2335.07   2
  -2   5  -5 164807. 2945.75   1
  -2   5  -6 143334. 3157.34   1
   2   5   6 137291. 2490.52   2
   2  -5   7 45446.8 1902.11   2
   2   5   7 34258.7 1379.26   2
   2  -5   8 458.836 229.268   2
   2   5   8 381.255 155.926   2
   2  -5   9 33342.2 976.299   4
   2   5   9 35861.0 1692.39   2
   2  -5  10 110723. 3747.55   2
   2  -5  10 111112. 1748.02   7
   2  -5  10 116697. 1929.75   4
   2   5  10 118946. 3385.76   2
   2   5  11 17230.7 1404.75   2
   2  -5  11 17517.4 784.158   4
   2  -5  11 19518.2 762.274   7
   2  -5  11 20623.6 1783.65   2
   2  -5  12 56068.9 1421.77   4
   2   5  12 53971.3 2671.80   2
   2  -5  12 58292.1 1357.99   7
   2  -5  13 29554.3 1011.26   7
   2  -5  13 29163.1 1056.62   4
   2   5  14 49736.0 1449.50   7
   2  -5  14 54601.9 1508.18   4
   2  -5  14 62009.9 1528.39   7
   2  -5  14 57499.7 3847.13   2
   2  -5  15 10872.1 690.430   4
   2  -5  15 10753.5 657.040   7
   2  -5  15 11207.3 1832.82   2
   2  -5  16 4175.44 436.215   4
   2  -5  16 4827.46 443.715   7
   2  -5  17 1598.44 268.348   7
   2  -5  17 1426.41 255.098   4
   2  -5  18 39090.2 1245.22   7
   2  -5  18 35335.5 1204.38   4
   2  -5  19 21326.2 888.921   7
   2  -5  19 18594.3 850.335   4
   2  -5  20 14939.5 710.379   7
   2  -5  21 2705.67 281.011   7
   2  -5  22 20733.3 641.104   7
  -2  -6  23 15577.4 583.866   7
  -2  -6  22 878.845 166.683   7
  -2  -6  21 34165.5 1086.25   7
  -2  -6  20 76.6680 138.551   7
  -2  -6  19 6659.94 591.894   4
  -2  -6  19 6882.92 548.655   7
  -2  -6  18 8888.63 637.713   7
  -2  -6  18 8316.38 656.531   4
  -2  -6  17 11422.1 780.210   4
  -2  -6  17 11144.0 704.737   7
  -2  -6  16 714.677 314.675   2
  -2  -6  16 1262.87 245.856   7
  -2  -6  16 1348.76 285.599   4
  -2  -6  15 86290.7 1858.89   7
  -2  -6  15 91962.0 2077.03   4
  -2  -6  14 831.871 368.371   2
  -2  -6  14 1133.60 225.194   6
  -2  -6  14 1474.33 249.795   4
  -2  -6  14 909.994 182.165   7
  -2  -6  13 69035.2 1531.74   7
  -2  -6  13 66896.3 1622.85   4
  -2  -6  13 70166.5 2771.36   2
  -2  -6  13 69547.0 1597.32   6
  -2  -6  12 13278.5 658.680   7
  -2  -6  12 14624.2 726.915   4
  -2  -6  12 13567.4 679.149   6
  -2  -6  12 13268.4 1125.67   2
  -2  -6  11 19189.8 1287.93   2
  -2  -6  11 19853.5 819.804   4
  -2  -6  10 877.566 272.469   2
  -2  -6  10 882.151 177.441   4
  -2  -6  10 704.266 153.492   6
  -2  -6   9 45766.4 1728.63   2
  -2  -6   8 1772.10 314.563   2
  -2   6   8 2220.59 308.087   1
  -2  -6   7 122989. 2486.89   2
  -2   6   7 132552. 2328.22   1
  -2   6   6 1082.98 222.060   1
  -2  -6   6 929.214 204.612   2
  -2  -6   5 131511. 2213.45   2
  -2   6   5 145181. 2406.75   1
  -2  -6   4 1414.26 211.779   2
  -2   6   4 1621.26 266.906   1
  -2   6   3 2794.07 330.787   1
  -2  -6   3 3119.67 286.297   2
  -2   6   2 2195.58 294.237   1
  -2   6   1 24220.3 987.062   1
  -2   6   0 384.838 131.915   1
  -2   6  -1 208249. 2895.24   1
  -2   6  -2 3337.56 385.862   1
  -2   6  -3 117618. 2303.09   1
  -2  -6  -4 8791.68 619.370   9
   2   6   4 7365.43 340.775   2
  -2   6  -5 2753.42 399.203   1
  -2  -6  -5 2110.53 298.484   9
   2  -6   5 3066.50 428.901   2
   2   6   5 2298.35 242.739   2
  -2   6  -6 15906.4 1039.90   1
   2  -6   6 14200.3 967.782   2
   2   6   7 165378. 2767.40   2
   2  -6   7 201186. 3914.61   2
   2  -6   8 46109.1 1064.71   4
   2  -6   8 52476.5 2163.66   2
   2   6   8 50725.3 1701.34   2
   2  -6   9 118062. 1782.79   4
   2  -6   9 120332. 1761.13   7
   2  -6  10 3431.44 326.497   4
   2  -6  10 4048.15 334.394   7
   2  -6  11 23952.8 883.842   4
   2  -6  11 27145.8 1966.72   2
   2  -6  11 27935.0 901.628   7
   2  -6  12 33932.4 1028.99   7
   2  -6  12 30964.5 1030.94   4
   2  -6  12 33647.0 2416.85   2
   2  -6  13 12332.7 649.141   7
   2  -6  13 12137.3 678.347   4
   2  -6  13 13914.5 1693.09   2
   2  -6  14 650.226 163.971   7
   2  -6  14 479.649 165.548   4
   2  -6  15 48894.2 1351.33   7
   2  -6  15 48988.4 1412.67   4
   2  -6  16 8059.75 582.627   4
   2  -6  16 8858.73 586.655   7
   2  -6  17 100862. 2022.27   4
   2  -6  17 111238. 2023.81   7
   2  -6  18 1041.30 207.725   7
   2  -6  18 729.226 174.963   4
   2  -6  19 4062.01 379.391   4
   2  -6  19 4832.43 413.177   7
   2  -6  20 381.519 126.864   4
   2  -6  20 584.311 140.792   7
   2  -6  21 8767.17 460.778   7
   2   6  21 7982.57 529.059   3
   2  -6  22 1839.73 180.081   7
  -2  -7  22 1812.10 222.683   7
  -2  -7  21 12369.0 625.777   7
  -2  -7  20 1463.93 257.425   4
  -2  -7  20 2127.45 285.574   7
  -2  -7  19 27814.1 1114.48   4
  -2  -7  19 28557.7 1066.95   7
  -2  -7  18 16325.4 829.016   7
  -2  -7  18 15509.7 837.404   4
  -2  -7  17 97577.3 1994.87   7
  -2  -7  17 88047.5 2026.98   4
  -2  -7  16 23602.5 983.176   7
  -2  -7  16 25554.8 1094.64   4
  -2  -7  15 24266.3 1033.37   4
  -2  -7  15 26526.0 1018.12   7
  -2  -7  14 395.897 147.967   4
  -2  -7  14 79.5641 104.627   6
  -2  -7  14 336.757 128.049   7
  -2  -7  14 460.630 266.222   2
  -2  -7  13 19757.8 800.776   7
  -2  -7  13 19539.8 834.154   6
  -2  -7  13 17941.6 1401.86   2
  -2  -7  13 19505.1 874.527   4
  -2  -7  12 34088.8 1064.08   6
  -2  -7  12 34296.1 1090.27   4
  -2  -7  12 32901.1 1001.88   7
  -2  -7  12 30701.5 1710.35   2
  -2  -7  11 11163.1 616.752   4
  -2  -7  11 9365.51 537.982   7
  -2  -7  11 10865.4 965.172   2
  -2  -7  11 9379.98 544.304   6
  -2  -7  10 32812.5 1026.98   4
  -2  -7  10 35795.5 1649.84   2
  -2  -7   9 51125.3 1232.12   4
  -2  -7   9 57894.8 1957.33   2
  -2  -7   8 2691.34 276.713   4
  -2   7   8 2796.86 342.263   1
  -2  -7   8 3274.82 434.372   2
  -2  -7   7 7137.01 605.609   2
  -2   7   7 6793.26 536.141   1
  -2  -7   6 29371.1 1143.44   2
  -2   7   6 31996.6 1189.51   1
  -2  -7   5 43687.9 1298.64   2
  -2   7   5 46261.3 1418.86   1
  -2  -7   4 99318.7 1790.16   2
  -2   7   4 95674.6 1978.03   1
  -2   7   3 222615. 3019.66   1
  -2  -7   3 238542. 2432.89   2
  -2   7   2 160004. 2530.55   1
  -2   7   1 65857.9 1635.49   1
  -2   7   0 31079.3 1149.91   1
  -2   7  -1 538.520 163.491   1
  -2   7  -2 74418.4 1848.01   1
  -2   7  -3 51033.4 1571.40   1
  -2   7  -4 72373.7 1954.22   1
   2  -7   4 79585.3 1987.28   2
  -2   7  -5 148957. 3025.16   1
   2  -7   5 164955. 3051.61   2
  -2   7  -6 7850.99 743.341   1
   2  -7   6 6980.13 674.754   2
   2  -7   7 16667.1 616.461   4
   2  -7   7 19010.9 1197.50   2
   2  -7   8 2677.83 259.670   4
   2  -7   8 2842.90 490.634   2
   2  -7   9 5790.13 400.189   7
   2  -7   9 6490.38 805.701   2
   2  -7   9 5260.93 381.487   4
   2  -7  10 18762.9 732.599   4
   2  -7  10 19527.6 1517.68   2
   2  -7  10 21145.6 775.019   7
   2  -7  11 35996.2 1035.61   7
   2  -7  11 35514.7 2226.24   2
   2  -7  12 42446.9 2693.63   2
   2  -7  12 40831.1 1168.28   4
   2  -7  12 46428.6 1192.36   7
   2  -7  13 89365.7 4085.54   2
   2  -7  13 95105.3 1758.75   7
   2  -7  13 85323.1 1732.85   4
   2  -7  14 17165.5 763.176   7
   2  -7  14 16484.4 773.152   4
   2  -7  15 8847.73 558.083   7
   2  -7  15 8603.53 573.643   4
   2  -7  16 14912.2 750.690   4
   2  -7  16 15300.5 733.176   7
   2  -7  17 9375.14 586.134   4
   2  -7  17 9566.02 574.137   7
   2  -7  18 7877.18 518.694   7
   2  -7  18 7309.31 495.627   4
   2  -7  19 4095.53 352.294   4
   2  -7  19 4555.67 382.026   7
   2  -7  20 5055.51 374.388   7
   2   7  20 4836.32 431.416   3
   2  -7  20 3827.30 318.030   4
   2  -7  21 8216.02 405.263   7
  -2  -8  22 32670.9 835.222   7
  -2  -8  21 5242.74 373.536   7
  -2  -8  20 13302.1 647.873   7
  -2  -8  20 11152.7 635.778   4
  -2  -8  19 1880.66 273.131   4
  -2  -8  19 2346.40 295.577   7
  -2  -8  18 2656.28 315.149   7
  -2  -8  18 2497.57 324.391   4
  -2  -8  17 358.630 114.194   7
  -2  -8  17 467.486 146.348   4
  -2  -8  16 33732.2 1116.38   7
  -2  -8  16 35783.2 1246.11   4
  -2  -8  15 9641.90 638.072   4
  -2  -8  15 9499.08 592.030   7
  -2  -8  14 111886. 2000.99   7
  -2  -8  14 98908.4 1980.59   4
  -2  -8  13 4590.13 717.135   2
  -2  -8  13 5936.28 472.649   4
  -2  -8  13 6491.27 469.495   7
  -2  -8  13 5954.42 467.202   6
  -2  -8  12 22211.0 1475.78   2
  -2  -8  12 24763.7 931.618   4
  -2  -8  12 22392.8 858.670   6
  -2  -8  12 25858.4 892.513   7
  -2  -8  11 1193.75 214.762   4
  -2  -8  11 891.242 168.759   7
  -2  -8  11 1017.67 303.547   2
  -2  -8  11 699.286 150.918   6
  -2  -8  10 1929.55 234.651   7
  -2  -8  10 2030.19 253.997   4
  -2  -8  10 2396.51 436.380   2
  -2  -8   9 120.892 78.2780   4
  -2  -8   9 150.014 119.878   2
  -2   8   8 52828.5 1570.79   1
  -2  -8   8 56730.5 1849.38   2
  -2  -8   7 7245.89 617.577   2
  -2   8   7 7641.26 626.639   5
  -2   8   7 7830.99 591.583   1
  -2  -8   7 7152.64 437.083   4
  -2  -8   6 135390. 2484.82   2
  -2   8   6 131879. 2415.52   1
  -2   8   5 746.242 180.793   1
  -2   8   4 46143.4 1411.87   1
  -2   8   3 1090.60 231.279   1
  -2   8   2 15214.0 820.269   1
  -2   8   1 11339.5 725.304   1
  -2   8   0 89833.2 2040.66   1
  -2   8  -1 41554.8 1392.33   1
  -2   8  -2 62990.1 1765.82   1
   2  -8   3 55724.0 1552.36   2
  -2   8  -3 58620.8 1752.57   1
   2  -8   4 5579.82 516.099   2
  -2   8  -4 5338.05 552.134   1
  -2   8  -5 4539.93 544.064   1
   2  -8   5 4645.36 512.710   2
   2   8   6 57922.6 2148.98   5
   2  -8   6 64955.5 1191.66   4
   2  -8   7 4635.66 332.088   4
   2  -8   7 5161.27 617.461   2
   2   8   7 4266.52 555.613   5
   2  -8   8 135982. 1848.76   4
   2  -8   8 157279. 3640.96   2
   2  -8   9 264.897 87.8228   4
   2  -8   9 315.222 100.660   7
   2  -8   9 543.689 240.912   2
   2  -8  10 21222.3 780.584   4
   2  -8  10 22361.6 1642.17   2
   2  -8  10 23518.9 824.030   7
   2  -8  11 1376.98 204.778   7
   2  -8  11 1359.48 201.719   4
   2  -8  11 1309.16 452.928   2
   2  -8  12 10984.6 1337.56   2
   2  -8  12 10045.9 572.346   4
   2  -8  12 12645.8 630.433   7
   2  -8  13 953.539 177.394   7
   2  -8  13 687.542 166.842   4
   2  -8  14 40290.1 1183.62   4
   2  -8  14 45389.3 1229.14   7
   2  -8  15 17774.7 774.170   7
   2  -8  15 16082.2 755.887   4
   2  -8  16 58603.6 1428.92   4
   2  -8  16 64536.9 1456.53   7
   2  -8  17 3170.76 319.121   7
   2  -8  17 2969.23 320.969   4
   2  -8  18 11576.0 584.294   7
   2  -8  18 10267.2 555.168   4
   2  -8  19 161.351 74.9669   4
   2  -8  19 169.337 84.3832   7
   2  -8  20 678.788 124.896   7
   2  -8  20 604.842 115.431   4
  -2  -9  21 615.518 126.643   4
  -2  -9  21 769.434 137.546   7
  -2  -9  20 1116.85 176.246   7
  -2  -9  20 966.999 176.674   4
  -2  -9  19 382.651 126.176   7
  -2  -9  19 408.402 127.428   4
  -2  -9  18 12859.8 686.862   4
  -2  -9  18 14686.4 694.627   7
  -2  -9  17 5936.92 457.095   7
  -2  -9  17 6322.13 499.246   4
  -2  -9  16 26535.8 953.049   7
  -2  -9  16 25950.6 1017.46   4
  -2  -9  15 4152.26 410.130   4
  -2  -9  15 3846.86 370.149   7
  -2  -9  14 2040.58 272.787   4
  -2  -9  14 2119.25 274.799   7
  -2  -9  13 431.859 132.117   4
  -2  -9  13 109.559 98.3444   7
  -2  -9  12 25094.8 932.042   4
  -2  -9  12 23419.9 858.365   7
  -2  -9  11 5207.92 411.577   4
  -2  -9  11 5230.13 400.958   7
  -2  -9  10 45413.3 1183.86   4
  -2  -9   9 28772.2 922.241   4
  -2  -9   8 38848.4 1053.83   4
  -2   9   7 203.772 125.901   1
  -2   9   7 47.9428 188.809   5
  -2  -9   7 64.2254 58.9456   4
  -2  -9   6 1106.84 167.623   4
  -2   9   6 1108.11 251.564   1
  -2   9   6 1208.92 240.439   5
  -2   9   5 21821.8 1039.63   1
  -2   9   5 21429.0 916.471   5
  -2   9   4 73384.0 1887.46   1
  -2   9   3 37678.2 1353.85   1
  -2   9   2 88388.5 2077.43   1
  -2   9   1 4675.10 478.955   1
  -2   9   0 4201.03 456.565   1
  -2   9  -1 4323.64 478.683   1
  -2   9  -2 23536.3 1112.62   1
  -2   9  -3 4184.52 501.754   1
  -2   9  -4 195430. 3515.14   1
   2   9   4 120372. 2200.73   5
   2  -9   5 55427.3 1768.61   2
  -2   9  -5 52959.3 1910.73   1
   2  -9   6 174443. 1955.96   4
   2  -9   6 189488. 3521.57   2
   2  -9   7 29254.6 840.642   4
   2  -9   7 34520.7 1640.09   2
   2  -9   8 4951.49 674.879   2
   2  -9   8 5036.38 360.478   4
   2  -9   9 3164.96 579.490   2
   2  -9   9 2789.79 276.107   4
   2  -9  10 3992.30 337.859   4
   2  -9  10 4099.96 708.837   2
   2  -9  11 3725.06 335.708   7
   2  -9  11 3429.01 697.491   2
   2  -9  11 3508.95 329.205   4
   2  -9  12 40889.2 1137.17   4
   2  -9  12 45529.4 1181.85   7
   2  -9  13 68167.4 1450.48   7
   2  -9  13 66809.0 1478.33   4
   2  -9  14 36272.2 1091.13   4
   2  -9  14 41116.0 1131.02   7
   2  -9  15 20673.4 823.778   4
   2  -9  15 20709.2 809.692   7
   2  -9  16 863.539 168.311   7
   2  -9  16 683.339 154.301   4
   2  -9  17 2578.55 278.419   7
   2  -9  17 2474.32 282.698   4
   2  -9  18 11807.5 553.007   7
   2  -9  18 11064.0 540.652   4
   2  -9  19 2505.58 233.676   7
   2  -9  19 2417.30 234.205   4
   2  -9  20 10387.2 433.625   4
   2  -9  20 10781.1 426.791   7
  -2 -10  20 627.267 131.501   4
  -2 -10  20 650.373 122.655   7
  -2 -10  19 4340.97 355.635   4
  -2 -10  19 3696.76 312.802   7
  -2 -10  18 5823.61 430.591   4
  -2 -10  18 5807.00 409.374   7
  -2 -10  17 2693.62 292.265   7
  -2 -10  17 2696.54 308.894   4
  -2 -10  16 12160.8 672.803   4
  -2 -10  16 11640.0 614.741   7
  -2 -10  15 85675.2 1659.59   7
  -2 -10  15 84772.6 1751.96   4
  -2 -10  14 5159.78 413.149   7
  -2 -10  14 3988.48 380.205   4
  -2 -10  13 53113.9 1358.39   4
  -2 -10  12 5510.96 438.255   4
  -2 -10  11 1821.52 246.591   4
  -2 -10  10 201.605 100.543   4
  -2 -10   9 3506.10 324.576   4
  -2 -10   8 7444.72 460.098   4
  -2  10   7 41485.1 1410.55   5
  -2 -10   7 39383.2 1033.38   4
  -2  10   7 37406.4 1461.87   1
  -2  10   6 12269.9 828.474   1
  -2 -10   6 11226.4 541.878   4
  -2  10   6 13411.0 763.059   5
  -2 -10   5 99148.7 1546.10   4
  -2  10   5 104848. 2372.71   1
  -2  10   4 5587.92 545.784   1
  -2  10   4 5716.39 433.650   5
  -2  10   3 12529.4 814.597   1
  -2  10   3 11683.4 582.517   5
  -2  10   2 2338.33 363.140   1
  -2  10   2 2022.26 238.921   5
  -2  10   1 98654.4 1543.83   5
  -2  10   1 108352. 2396.64   1
  -2  10   0 13644.2 568.073   5
  -2  10   0 14530.4 887.540   1
  -2  10  -1 61912.5 1837.06   1
   2  10   1 69727.0 1277.20   5
   2  10   2 2122.29 239.766   5
  -2  10  -2 2336.33 380.519   1
   2  10   3 59434.3 1278.92   5
   2 -10   3 53748.8 1026.95   4
  -2  10  -4 596.601 217.215   1
   2  10   4 312.318 102.686   5
   2 -10   4 365.580 96.0903   4
   2  10   5 2852.33 353.397   5
   2 -10   5 3988.67 297.141   4
   2  10   6 7763.68 646.012   5
   2 -10   6 10715.9 493.251   4
   2  10   7 37868.1 1500.84   5
   2 -10   7 49188.2 1084.54   4
   2 -10   8 4372.29 334.753   4
   2 -10   9 8854.13 492.120   4
   2 -10  10 602.202 146.428   4
   2 -10  11 4989.57 386.122   4
   2 -10  12 9807.06 547.371   4
   2 -10  13 48.9474 106.081   4
   2 -10  14 9437.62 528.206   7
   2 -10  14 9080.06 528.394   4
   2 -10  15 52199.2 1224.74   7
   2 -10  15 47982.4 1206.52   4
   2 -10  16 4674.70 371.342   4
   2 -10  16 4169.69 338.488   7
   2 -10  17 63563.9 1252.40   7
   2 -10  17 70452.2 1360.02   4
   2 -10  18 857.333 140.670   4
   2 -10  18 622.735 119.093   7
   2 -10  19 3019.22 240.328   4
  -2 -11  20 344.863 86.3060   4
  -2 -11  19 18574.4 672.338   4
  -2 -11  18 8378.87 482.297   4
  -2 -11  17 31406.1 977.627   4
  -2 -11  16 27982.0 960.877   4
  -2 -11  15 17487.9 773.964   4
  -2 -11  14 63.7625 95.0645   4
  -2 -11  13 9468.03 559.217   4
  -2 -11  12 18855.7 795.413   4
  -2 -11  11 26159.0 906.429   4
  -2 -11  10 1566.19 227.253   4
  -2 -11   9 10339.1 550.331   4
  -2 -11   8 11740.9 574.043   4
  -2 -11   7 2663.07 269.976   4
  -2  11   7 2413.10 328.169   5
  -2  11   6 42.4610 89.4661   1
  -2  11   6 108.000 132.646   5
  -2 -11   6 269.544 98.9458   4
  -2  11   5 53784.1 1374.01   5
  -2  11   5 55538.5 1825.21   1
  -2 -11   5 53958.6 1160.59   4
  -2  11   4 9816.03 761.275   1
  -2  11   4 9707.02 555.159   5
  -2 -11   4 9207.68 470.080   4
  -2  11   3 82552.4 1504.65   5
  -2  11   3 82969.5 2207.42   1
  -2  11   2 6544.35 616.281   1
  -2  11   2 5941.52 388.977   5
  -2  11   1 75967.3 1344.55   5
  -2  11   1 76558.9 2107.93   1
  -2  11   0 4325.19 512.363   1
  -2  11   0 4270.45 318.936   5
   2  11   1 4408.84 330.964   5
  -2  11  -1 4011.26 514.892   1
  -2  11  -1 4769.71 335.464   5
  -2  11  -2 11668.9 876.956   1
   2  11   2 12042.4 553.211   5
  -2  11  -3 71536.2 2201.85   1
   2  11   3 67376.0 1344.05   5
   2 -11   4 37112.6 889.724   4
   2  11   4 38132.3 1071.39   5
   2 -11   5 69971.0 1241.86   4
   2  11   5 59821.7 1464.01   5
   2 -11   6 15929.5 608.124   4
   2  11   6 13632.7 770.535   5
   2  11   7 30639.9 1223.56   5
   2 -11   7 37601.2 950.543   4
   2 -11   8 618.876 140.125   4
   2 -11   9 486.925 123.306   4
   2 -11  10 87.5575 87.3083   4
   2 -11  11 73188.6 1458.08   4
   2 -11  12 7016.67 462.574   4
   2 -11  13 80177.7 1520.84   4
   2 -11  14 7348.66 459.015   4
   2 -11  15 7612.15 457.713   4
   2 -11  16 42.2089 82.0605   4
   2 -11  17 218.346 83.2388   4
   2 -11  18 5792.04 334.377   4
   2 -11  19 7147.87 333.762   4
  -2 -12  19 207.110 77.7693   4
  -2 -12  18 2348.45 236.597   4
  -2 -12  17 2390.60 255.411   4
  -2 -12  16 14379.0 643.259   4
  -2 -12  15 10502.5 571.772   4
  -2 -12  14 38351.6 1099.95   4
  -2 -12  13 9574.77 547.879   4
  -2 -12  12 8155.73 507.253   4
  -2 -12  11 4319.15 372.086   4
  -2 -12  10 437.975 132.116   4
  -2 -12   9 1920.13 237.843   4
  -2 -12   8 44628.2 1120.22   4
  -2  12   7 21295.8 940.478   5
  -2 -12   7 22209.5 779.321   4
  -2  12   6 71436.2 2288.73   1
  -2 -12   6 78473.9 1429.05   4
  -2  12   6 74699.6 1666.77   5
  -2  12   5 13025.0 957.549   1
  -2 -12   5 13069.8 582.948   4
  -2  12   5 13023.4 676.410   5
  -2  12   4 30802.4 981.209   5
  -2  12   4 33265.2 1513.49   1
  -2 -12   4 31286.1 888.177   4
  -2  12   3 8639.64 496.114   5
  -2  12   3 9464.02 803.724   1
  -2 -12   3 8382.82 458.807   4
  -2  12   2 8962.46 476.314   5
  -2  12   2 7421.64 463.101   8
  -2 -12   2 7922.21 436.530   4
  -2  12   2 9005.80 776.845   1
  -2  12   1 6459.51 397.913   5
  -2  12   1 5971.97 631.754   1
  -2  12   0 66977.4 1221.02   5
  -2  12   0 62683.2 2052.82   1
  -2  12  -1 3512.29 500.158   1
  -2  12  -1 3794.17 296.490   5
   2  12   1 3453.50 288.584   5
   2  12   2 32227.2 881.845   5
  -2  12  -2 34184.8 862.047   5
   2  12   3 3350.47 303.267   5
   2 -12   3 2264.92 221.007   4
   2 -12   4 230.909 73.1786   4
   2  12   4 270.343 88.7237   5
   2 -12   5 207.258 66.6556   4
   2  12   5-22.9312 135.065   5
   2  12   6 34862.1 1139.54   5
   2 -12   6 39288.8 956.068   4
   2  12   7 1713.05 274.240   5
   2 -12   7 2391.81 248.032   4
   2 -12   8 91462.7 1519.15   4
   2 -12   9 13457.4 599.464   4
   2 -12  10 30445.5 910.433   4
   2 -12  11 594.765 146.270   4
   2 -12  12 16059.3 668.946   4
   2 -12  13 5569.41 392.885   4
   2 -12  14 7598.48 448.723   4
   2 -12  15 2109.61 230.972   4
   2 -12  16 24824.9 750.484   4
   2 -12  17 5023.56 313.856   4
   2 -12  18 2003.19 179.062   4
  -2 -13  18 16214.9 560.596   4
  -2 -13  17 3037.26 262.087   4
  -2 -13  16 8854.16 473.404   4
  -2 -13  15 7387.95 450.943   4
  -2 -13  14 565.236 129.647   4
  -2 -13  13 4199.47 353.851   4
  -2 -13  12 10364.5 553.765   4
  -2 -13  11 5724.39 419.638   4
  -2 -13  10 91574.7 1625.96   4
  -2 -13   9 11825.2 576.267   4
  -2 -13   8 13431.7 610.017   4
  -2 -13   7 369.923 88.4242   4
  -2  13   6 266.927 144.795   5
  -2 -13   6 315.043 91.6900   4
  -2 -13   5 14852.6 625.782   4
  -2  13   5 14745.3 703.176   5
  -2  13   5 13214.1 1017.17   1
  -2  13   4 19407.0 773.115   5
  -2 -13   4 18014.2 684.594   4
  -2  13   4 17779.1 1169.55   1
  -2  13   3 4949.51 379.897   5
  -2  13   3 4708.82 598.640   1
  -2 -13   3 4917.20 357.428   4
  -2  13   2 69540.2 1374.74   8
  -2  13   2 72444.5 2319.99   1
  -2  13   2 74068.4 1390.79   5
  -2  13   1 369.978 110.882   8
  -2  13   1 591.288 215.098   1
   2  13  -1 600.825 134.248   5
  -2  13   1 389.285 113.128   5
   2  13   0 10783.9 488.780   5
  -2  13   0 10391.4 486.165   5
  -2  13  -1 8504.21 429.970   5
   2  13   1 8306.97 442.879   5
  -2  13  -2 28190.5 772.084   5
   2  13   2 27162.1 816.398   5
  -2  13  -3 1403.15 187.940   5
   2  13   3 1342.90 203.846   5
   2 -13   4 70960.2 1274.88   4
   2  13   4 76768.4 1516.34   5
   2 -13   5 667.567 137.317   4
   2  13   5 533.714 151.119   5
   2  13   6 44582.3 1237.83   5
   2 -13   6 46685.2 1059.38   4
   2 -13   7 204.851 98.8243   4
   2 -13   8 5033.40 354.960   4
   2 -13   9 6219.60 402.737   4
   2 -13  10 9205.93 492.044   4
   2 -13  11 5377.29 373.158   4
   2 -13  12 34431.7 931.676   4
   2 -13  13 8641.44 462.894   4
   2 -13  14 22739.4 724.961   4
   2 -13  15 1481.77 186.245   4
   2 -13  16-1.00930 84.6106   4
  -2  13 -17 2215.90 172.855   8
   2 -13  17 3195.79 223.259   4
  -2 -14  18 1156.27 136.866   4
  -2 -14  17 777.182 124.669   4
  -2 -14  16 11283.8 485.959   4
  -2 -14  15 11544.0 522.281   4
  -2 -14  14 1544.70 207.212   4
  -2 -14  13 27172.2 849.378   4
  -2 -14  12 5338.31 386.554   4
  -2 -14  11 695.379 153.485   4
  -2 -14  10 939.139 171.321   4
  -2 -14   9 3531.39 315.152   4
  -2 -14   8 3472.83 307.469   4
  -2 -14   7 16441.7 656.890   4
  -2  14   6 7464.38 525.328   5
  -2 -14   6 7456.72 442.842   4
  -2 -14   5 8612.75 474.041   4
  -2  14   5 8976.22 550.522   5
  -2  14   4 4743.66 393.124   5
  -2 -14   4 3989.24 322.591   4
   2  14  -3 1799.62 194.511   5
  -2 -14   3 1429.70 196.429   4
  -2  14   3 1618.73 222.839   5
   2  14  -2 378.566 104.528   5
  -2  14   2 84.9816 98.1131   5
   2  14  -1 21819.0 665.855   5
  -2  14   1 20217.8 706.830   5
  -2  14   1 21270.3 734.666   8
  -2  14   0 16172.8 649.125   8
   2  14   0 15817.8 585.905   5
  -2  14   0 15935.4 599.359   5
   2  14   1 66846.2 1236.55   5
  -2  14  -1 64920.2 1177.39   5
  -2  14  -2 9199.39 446.555   5
   2  14   2 9757.59 498.124   5
   2  14   3 64198.8 1304.55   5
  -2  14  -3 59557.7 1102.55   5
  -2  14  -4 2218.52 222.916   5
   2  14   4 1848.16 248.517   5
   2 -14   5 176.883 76.0087   4
   2  14   5 80.6680 101.476   5
  -2  14  -5 159.429 73.3041   5
   2 -14   6 3094.04 278.135   4
   2  14   6 2567.23 303.147   5
  -2  14  -6 2945.25 244.945   5
   2 -14   7 23245.9 747.811   4
   2 -14   8 1645.43 206.850   4
   2 -14   9 28214.6 825.812   4
   2 -14  10 3627.74 301.912   4
   2 -14  11 14808.8 592.389   4
   2 -14  12 2348.78 236.466   4
   2 -14  13 763.099 138.975   4
   2 -14  14 5535.44 335.405   4
   2 -14  15 19788.5 598.619   4
  -2  14 -16 1574.67 143.514   8
   2 -14  16 1965.24 176.292   4
  -2 -15  17 11252.5 403.153   4
  -2 -15  16 779.706 117.901   4
  -2 -15  15 5884.05 341.526   4
  -2 -15  14 565.589 121.706   4
  -2 -15  13 1219.33 177.333   4
  -2 -15  12 4705.41 341.717   4
  -2 -15  11 47684.1 1091.56   4
  -2 -15  10 8148.81 454.679   4
  -2 -15   9 26319.2 811.644   4
  -2 -15   8 9896.59 501.406   4
  -2 -15   7 957.422 160.464   4
  -2 -15   6-56.1426 74.3376   4
  -2 -15   5 6465.58 402.224   4
  -2  15   5 7212.66 486.653   5
   2  15  -4 1144.92 153.447   5
  -2  15   4 962.739 178.078   5
  -2 -15   4 871.639 154.896   4
  -2  15   3 40356.2 1071.60   5
   2  15  -3 38341.6 833.679   5
  -2  15   2 623.996 140.811   5
   2  15  -2 366.936 109.387   5
  -2  15   1 62637.6 1229.00   5
   2  15  -1 61324.4 1106.31   5
  -2  15   0 3915.64 304.985   8
   2  15   0 3486.57 282.125   5
  -2  15   0 3821.24 302.350   5
  -2  15  -1 251.175 83.4367   5
   2  15   1 358.709 108.081   5
  -2  15  -1 206.080 78.2602   8
  -2  15  -2 4293.75 301.022   5
   2  15   2 4769.65 340.926   5
  -2  15  -2 4539.22 332.484   8
  -2  15  -3 33829.4 810.112   5
   2  15   3 34983.4 967.900   5
  -2  15  -4 3757.49 272.603   5
   2  15   4 4361.57 357.075   5
   2  15   5 47245.4 1171.13   5
  -2  15  -5 41757.8 871.352   5
  -2  15  -6 2397.75 212.441   5
   2 -15   6 2319.46 235.589   4
   2  15   6 2518.17 280.160   5
  -2  15  -7 27181.9 682.019   5
   2 -15   7 30163.0 833.186   4
  -2  15  -8 1116.90 144.650   5
   2 -15   8 1462.56 188.548   4
   2 -15   9 1529.03 188.130   4
   2 -15  10 52.9689 55.8797   4
   2 -15  11 37311.7 888.771   4
   2 -15  12 758.936 130.333   4
   2 -15  13 32721.5 783.749   4
   2 -15  14 223.735 67.9371   4
   2 -15  15 1802.02 161.709   4
  -2  15 -15 1479.93 134.271   8
  -2 -16  15 232.991 64.8717   4
  -2 -16  14 13535.4 487.621   4
   2  16 -14 8985.03 292.520   5
  -2 -16  13 5282.06 323.711   4
  -2 -16  12 12410.0 506.381   4
  -2 -16  11 8797.23 435.350   4
  -2 -16  10 236.156 82.1632   4
  -2 -16   9 8758.49 449.631   4
  -2 -16   8 24752.1 757.310   4
   2  16  -8 24091.2 575.950   5
   2  16  -7 11437.6 405.242   5
  -2 -16   7 12008.2 530.495   4
  -2 -16   6 22642.6 729.244   4
   2  16  -6 21943.2 573.385   5
  -2 -16   5 5468.87 361.086   4
   2  16  -5 5374.27 289.623   5
   2  16  -4 3558.56 241.724   5
  -2  16   4 3914.29 339.079   5
  -2  16   3 564.178 134.968   5
   2  16  -3 502.935 104.033   5
   2  16  -2 296.322 85.7142   5
  -2  16   2 290.594 102.441   5
   2  16  -1 5663.38 328.190   5
  -2  16   1 6622.44 393.915   5
   2  16   0 25287.6 702.778   5
  -2  16   0 24148.9 734.284   5
  -2  16  -1 15582.1 567.713   5
   2  16   1 15945.9 577.587   5
  -2  16  -1 15594.7 554.248   8
  -2  16  -2 20180.0 625.488   5
  -2  16  -2 20398.2 642.253   8
   2  16   3 7367.18 430.261   5
  -2  16  -3 6858.16 375.281   8
  -2  16  -3 6687.51 352.766   5
  -2  16  -4 1671.99 188.131   8
   2  16   4 2296.28 250.602   5
  -2  16  -4 1929.56 187.722   5
   2  16   5 301.347 83.5724   5
  -2  16  -5 305.139 78.8002   5
  -2  16  -6 7209.23 341.277   5
   2 -16   7 8245.10 417.715   4
  -2  16  -7 6646.75 323.915   5
  -2  16  -8 38057.6 743.737   5
   2 -16   8 50400.5 1019.56   4
   2 -16   9 19911.1 633.398   4
   2 -16  10 43909.2 918.822   4
   2 -16  11 8254.23 388.913   4
   2 -16  12 7149.18 349.970   4
  -2  16 -13-9.78710 52.0470   8
   2 -16  13 63.7623 42.4437   4
  -2  16 -14 1769.79 137.591   8
   2 -16  14 2235.98 170.739   4
   2  17 -13 285.103 51.7999   5
  -2 -17  13 366.036 75.8979   4
   2  17 -12 8230.78 274.755   5
  -2 -17  12 11777.4 443.559   4
   2  17 -11 261.783 61.5665   5
  -2 -17  11 163.979 63.7556   4
  -2 -17  10 50583.2 980.676   4
   2  17 -10 38659.7 637.291   5
  -2 -17   9 662.580 120.134   4
   2  17  -9 742.016 104.889   5
   2  17  -8 5232.37 250.232   5
  -2 -17   8 5718.29 341.011   4
  -2 -17   7 70.5260 46.0848   4
   2  17  -7 72.8247 45.9315   5
   2  17  -6 2170.65 173.451   5
  -2 -17   6 2262.00 217.705   4
   2  17  -5 3296.71 214.736   5
   2  17  -4 14835.9 463.493   5
  -2  17   3 2221.78 242.570   5
   2  17  -3 2015.24 177.424   5
   2  17  -2 27665.3 667.148   5
  -2  17   2 31573.9 847.716   5
   2  17  -1 290.805 84.8440   5
  -2  17   1 267.764 92.9553   5
  -2  17   0 10339.8 461.682   5
   2  17   0 10609.6 444.229   5
   2  17   1 478.590 107.236   5
  -2  17  -1 349.072 78.5985   8
  -2  17  -1 467.393 104.658   5
  -2  17  -2 3980.94 256.340   8
  -2  17  -2 3970.59 271.666   5
   2  17   2 4102.92 301.409   5
  -2  17  -3 238.420 68.3277   8
   2  17   3 137.341 100.704   5
  -2  17  -3 223.710 58.0534   5
  -2  17  -4 12142.9 448.723   8
   2  17   4 13220.4 551.329   5
  -2  17  -5 2558.19 201.117   5
  -2  17  -5 2753.15 218.173   8
  -2  17  -6 6719.87 312.039   5
  -2  17  -6 7368.80 351.725   8
  -2  17  -7 774.205 106.278   5
  -2  17  -7 1027.43 133.606   8
  -2  17  -8 730.988 111.971   8
   2 -17   9 2211.14 194.256   4
  -2  17  -9 2317.36 187.606   8
  -2  17 -10 11760.2 394.255   8
   2 -17  10 11909.1 435.635   4
  -2  17 -11 837.174 106.713   8
   2 -17  11 701.547 107.037   4
  -2  17 -12 23852.6 498.041   8
   2 -17  12 22809.9 540.503   4
   2  18 -11 380.547 59.5393   5
  -2 -18  11 343.333 68.3821   4
   2  18 -10 30.6158 28.3001   5
  -2 -18  10-64.1557 67.6398   4
   2  18  -9 4193.00 197.095   5
  -2 -18   9 4492.50 267.220   4
   2  18  -8 5494.83 238.011   5
  -2 -18   8 5863.12 308.610   4
   2  18  -7 7498.44 281.653   5
   2  18  -6 3116.94 189.769   8
   2  18  -6 4139.06 216.799   5
   2  18  -5 4530.98 232.723   5
   2  18  -4 79.1784 46.1281   5
   2  18  -3 668.259 94.6726   5
   2  18  -2 181.596 57.0890   5
  -2  18   2 209.226 71.4803   5
  -2  18   1 13721.3 508.670   5
   2  18  -1 13390.0 458.015   5
   2  18   0 12578.2 454.819   5
  -2  18   0 12509.8 478.303   5
  -2  18  -1 40633.9 835.359   5
   2  18   1 42177.7 858.089   5
  -2  18  -2 11914.4 436.841   5
   2  18   2 12559.4 475.454   5
   2  18   3 6719.77 359.917   5
  -2  18  -3 6016.88 303.312   5
  -2  18  -4 6860.16 316.045   5
  -2  18  -4 6513.71 289.308   8
  -2  18  -5 1273.70 133.009   5
  -2  18  -5 1362.31 133.663   8
  -2  18  -6 240.148 58.8298   8
  -2  18  -6 85.3197 34.7932   5
  -2  18  -7 11881.8 375.092   8
  -2  18  -8 2233.10 162.153   8
  -2  18  -9 21022.3 470.991   8
  -2  18 -10 1813.36 134.041   8
   2  19  -9 11366.1 293.921   5
   2  19  -8 182.796 45.6977   5
   2  19  -7 1839.33 129.435   5
   2  19  -6 114.041 33.7909   5
   2  19  -5 468.514 70.8969   5
   2  19  -4 47.2239 42.9527   5
   2  19  -3 12612.3 383.375   5
   2  19  -2 209.538 67.0020   5
   2  19  -1 22311.2 533.088   5
   2  19   0 310.050 78.9152   5
  -2  19   0 355.766 77.9497   5
   2  19   1 1025.32 126.325   5
  -2  19  -1 1060.20 129.521   5
   2  19   2 1750.76 163.560   5
  -2  19  -2 1721.48 153.626   5
  -2  19  -3 11003.8 373.964   5
  -2  19  -4 76.8929 31.7949   8
  -2  19  -4 150.085 53.3108   5
  -2  19  -5 9387.83 293.185   8
  -2  19  -6 1200.19 103.294   8
  -2  19  -7 3890.55 180.230   8
   2  20  -6 5502.47 204.089   5
   2  20  -5 4705.73 196.065   5
   2  20  -4 4769.12 203.330   5
   2  20  -3 4.45811 29.0856   5
   2  20  -2 126.388 41.4362   5
   2  20  -1 5240.94 230.774   5
   2  20   0 11673.7 351.487   5
  -3   0  24 38320.1 1125.04   7
  -3   0  23 61.5373 97.4558   7
  -3   0  22 39929.8 1366.91   7
  -3   0  21-67.7228 200.302   7
  -3   0  20 18651.4 992.303   7
  -3   0  19 261.190 190.664   7
  -3   0  18 194539. 3248.37   7
  -3   0  17 262.942 163.758   7
  -3   0  17 10.7794 283.150   2
  -3   0  16 37959.9 2541.99   2
  -3   0  16 39168.7 1350.51   7
  -3   0  15 78.0385 100.006   7
  -3   0  15 99.4885 215.646   2
  -3   0  15 164.879 165.843   6
  -3   0  14 873.795 339.551   2
  -3   0  14 930.632 210.769   6
  -3   0  13 58.4176 98.8437   6
  -3   0  13 201.384 232.119   2
  -3   0  12 49061.4 1835.54   1
  -3   0  12 46203.5 1349.44   6
  -3   0  11 214.876 163.439   2
  -3   0  10 90088.7 2430.42   2
  -3   0   9 178.072 128.848   2
  -3   0   8 83664.6 2036.01   2
  -3   0   7 180.436 126.546   2
  -3   0   6 101371. 1975.10   2
  -3   0   5 148.072 94.1758   2
  -3   0   4 2531.03 297.854   2
  -3   0   3 184.329 102.364   9
  -3   0   2 489970. 3880.34   9
  -3   0   1 134.648 95.9170   9
  -3   0   0 26509.6 771.603   1
  -3   0  -1 274.258 86.4155   1
  -3   0  -2 689.162 152.215   1
  -3   0  -3 420.149 144.962  10
  -3   0  -3 4540.36 365.460   1
  -3   0  -4 99122.2 1464.99   1
  -3   0  -4 111788. 2283.59  10
  -3   0  -5 180.784 73.7285   1
  -3   0  -5 197.657 130.505  10
  -3   0  -6 215502. 3569.83  10
   3   0   7 102.258 199.708   2
   3   0   8 194407. 4807.24   2
   3   0   9 35.1282 273.429   2
   3   0  10 11033.7 1335.89   2
   3   0  10 9893.43 543.545   7
   3   0  11 1.44229 366.896   2
   3   0  11 282.711 136.909   4
   3   0  11 84.8708 91.4149   7
   3   0  12 59334.8 1396.38   7
   3   0  12 60904.1 3739.16   2
   3   0  13 361.808 111.431   7
   3   0  13 270.002 381.560   2
   3   0  13 323.623 203.126   4
   3   0  14 17387.3 1014.18   4
   3   0  14 18355.3 2493.81   2
   3   0  14 14532.8 741.333   7
   3   0  15-80.1645 348.804   2
   3   0  15-3.74229 161.499   7
   3   0  16 41699.8 1353.61   7
   3   0  17 117.797 135.096   7
   3   0  18 22572.2 1020.93   7
   3   0  19 180.457 145.652   7
   3   0  20 156384. 2508.14   7
   3   0  21 0.49117 95.4520   7
   3   0  22 33154.6 895.025   7
  -3   1  24 334.633 120.309   7
  -3  -1  24 318.358 112.856   7
  -3   1  23 7274.46 536.590   7
  -3  -1  23 7808.69 546.126   7
  -3   1  22 28053.0 1144.07   7
  -3  -1  22 28703.4 1116.42   7
  -3  -1  21 43937.3 1461.63   7
  -3   1  21 43274.9 1482.42   7
  -3   1  20 84806.7 2102.03   7
  -3  -1  20 88699.9 2119.98   7
  -3   1  19 60976.3 1804.72   7
  -3  -1  19 63724.0 1816.06   7
  -3   1  18 3760.96 455.010   7
  -3  -1  18 4319.09 478.165   7
  -3   1  17 340.770 142.931   7
  -3  -1  17 76.2068 305.292   2
  -3   1  17 10.6912 348.384   2
  -3  -1  17-114.424 180.382   7
  -3  -1  16 9285.17 1288.91   2
  -3   1  16 8738.55 1233.08   2
  -3   1  16 9053.17 658.385   7
  -3  -1  16 9206.44 652.058   7
  -3   1  15 18959.8 1643.00   2
  -3  -1  15 21514.2 1058.38   6
  -3  -1  15 19782.8 1691.04   2
  -3  -1  15 19104.4 927.163   7
  -3   1  15 20012.0 948.013   7
  -3  -1  14 46741.6 2422.45   2
  -3  -1  14 48222.3 1510.77   6
  -3   1  14 50761.7 1604.04   6
  -3   1  14 45537.0 2381.85   2
  -3   1  14 47987.6 1418.65   7
  -3   1  13 83440.7 2969.25   2
  -3  -1  13 78604.9 2879.57   2
  -3  -1  13 82575.1 1878.12   6
  -3   1  13 83663.4 1951.93   6
  -3  -1  12 51794.5 1418.97   6
  -3   1  12 46951.4 2067.62   2
  -3   1  12 47184.9 1383.33   6
  -3  -1  12 48927.6 2094.64   2
  -3   1  11 18869.3 1220.39   2
  -3   1  11 17660.3 991.220   1
  -3  -1  11 17332.8 1161.13   2
  -3   1  10 28568.6 1203.73   1
  -3  -1  10 25907.8 1329.18   2
  -3   1  10 29017.9 1397.39   2
  -3  -1   9 5838.98 594.420   2
  -3   1   9 5976.60 519.334   1
  -3   1   9 6746.52 625.913   2
  -3  -1   8 38659.8 1408.62   2
  -3   1   8 35153.0 807.174   9
  -3   1   8 38018.1 1234.75   1
  -3   1   8 39840.2 1410.34   2
  -3   1   7 83647.7 1284.07   9
  -3  -1   7 90600.3 2013.44   2
  -3   1   7 93179.2 1830.41   1
  -3   1   7 83922.4 1936.99   2
  -3   1   6 7240.96 366.447   9
  -3   1   6 7224.28 536.985   2
  -3  -1   6 7243.73 545.973   2
  -3   1   6 8087.77 526.149   1
  -3   1   5 4386.47 289.255   9
  -3   1   5 3959.02 378.886   2
  -3  -1   5 4512.56 407.337   2
  -3  -1   4 2692.36 302.045   2
  -3   1   4 2535.54 223.553   9
  -3   1   4 2687.67 284.555   1
  -3   1   3 513.243 132.994   1
  -3   1   2 5077.43 362.198   1
  -3  -1   1 19219.7 821.475   9
  -3   1   1 16431.5 630.086   1
  -3  -1   0 60971.7 1551.13   9
  -3   1   0 50678.0 1128.23   1
  -3   1  -1 167314. 2247.50   1
  -3  -1  -1 167163. 2475.99   9
  -3   1  -2 336637. 3418.66  10
  -3  -1  -2 337620. 2480.86   1
  -3  -1  -3 17099.5 549.746   1
  -3   1  -3 16631.0 798.065  10
  -3  -1  -4 65941.3 1709.12  10
  -3   1  -4 61851.1 1429.40   1
  -3  -1  -5 89831.4 2157.25  10
  -3   1  -5 89029.2 1788.63   1
  -3  -1  -6 25495.8 1263.91  10
  -3  -1  -7 8645.18 815.706  10
   3  -1   7 9560.99 1075.81   2
   3   1   7 6742.57 807.814   2
   3   1   8 39485.4 2072.92   2
   3  -1   8 52926.9 2680.30   2
   3  -1   9 122015. 4320.77   2
   3   1   9 90906.6 3395.23   2
   3   1  10 236540. 2664.08   7
   3  -1  10 228399. 2556.59   7
   3   1  11 70673.1 1518.09   7
   3  -1  11 72411.6 1497.19   7
   3  -1  11 70963.9 1683.03   4
   3   1  12 32521.6 1230.84   4
   3   1  12 36265.9 2844.99   2
   3  -1  12 31688.5 1020.33   7
   3   1  12 32848.0 1063.59   7
   3  -1  12 33882.0 1211.37   4
   3   1  13 22662.7 2504.36   2
   3  -1  13 23210.3 2683.81   2
   3  -1  13 17172.1 775.241   7
   3  -1  13 19484.6 951.659   4
   3   1  13 18455.1 830.454   7
   3  -1  14 2858.29 397.550   4
   3   1  14 1642.33 757.342   2
   3  -1  14 2325.61 931.232   2
   3  -1  14 2231.94 290.028   7
   3   1  14 2066.49 311.212   7
   3  -1  15 18987.4 2851.21   2
   3   1  15 14258.7 2317.85   2
   3  -1  15 17550.7 967.716   4
   3   1  15 15407.3 821.267   7
   3  -1  15 15729.4 792.518   7
   3  -1  16 63309.6 1622.85   7
   3   1  16 63911.6 1723.68   7
   3  -1  17 34165.8 1212.28   7
   3   1  17 38420.4 1346.56   7
   3   1  18 52951.8 1605.97   7
   3  -1  18 50437.0 1472.74   7
   3   1  19 58894.2 1681.79   7
   3  -1  19 53406.9 1490.11   7
   3   1  20 1130.58 234.145   7
   3  -1  20 1310.21 243.363   7
   3  -1  21 186.940 103.111   7
   3   1  21 199.363 98.3642   7
   3   1  22 10998.9 516.988   7
   3  -1  22 12023.1 525.895   7
  -3  -2  24 159.286 78.1721   7
  -3  -2  23 9660.94 587.194   7
  -3   2  23 8095.16 570.093   7
  -3   2  22 854.220 194.076   7
  -3  -2  22 638.823 160.112   7
  -3  -2  21 752.780 208.057   7
  -3   2  21 478.216 161.960   7
  -3   2  20 566.286 185.803   7
  -3  -2  20 776.565 234.698   7
  -3  -2  19 175997. 3018.40   7
  -3   2  19 170156. 2960.15   7
  -3  -2  18 3018.87 395.560   7
  -3   2  18 2994.51 409.167   7
  -3  -2  17 139777. 2638.17   7
  -3   2  17 143958. 2714.53   7
  -3   2  17 119938. 4896.75   2
  -3  -2  17 124743. 5065.30   2
  -3  -2  16 22294.2 1114.58   6
  -3   2  16 19205.5 1797.90   2
  -3  -2  16 23239.3 2030.73   2
  -3   2  16 22619.4 1041.03   7
  -3  -2  16 21827.2 992.057   7
  -3  -2  15 95941.7 2155.29   6
  -3   2  15 89974.1 3604.69   2
  -3  -2  15 90338.6 3662.51   2
  -3  -2  15 91106.3 1997.05   7
  -3   2  15 89686.4 1984.61   7
  -3  -2  14 11448.9 1211.79   2
  -3   2  14 9841.86 1105.26   2
  -3   2  14 10046.3 659.095   7
  -3  -2  14 11467.0 716.491   6
  -3  -2  13 766.899 185.662   6
  -3  -2  13 1459.73 408.899   2
  -3   2  13 1055.09 217.180   6
  -3   2  13 613.403 282.609   2
  -3  -2  12 1125.72 335.648   2
  -3   2  12 1134.22 217.682   6
  -3   2  12 1237.98 368.808   2
  -3  -2  12 1048.30 213.105   6
  -3  -2  11 113469. 2971.71   2
  -3   2  11 109362. 2950.01   2
  -3   2  10 7739.68 734.614   2
  -3   2  10 7864.67 612.437   1
  -3  -2  10 8109.08 757.622   2
  -3  -2   9 284215. 4087.13   2
  -3   2   9 278859. 3463.84   1
  -3   2   9 284833. 4103.90   2
  -3   2   8 20683.8 1034.85   2
  -3   2   8 20430.9 890.936   1
  -3  -2   8 20928.2 1047.89   2
  -3  -2   7 457.994 171.696   2
  -3   2   7 876.246 183.976   1
  -3   2   7 633.605 179.653   2
  -3   2   6 39262.7 1246.37   2
  -3   2   6 39970.9 1154.22   1
  -3  -2   5 185433. 2570.04   2
  -3   2   5 181889. 2362.99   1
  -3   2   4 126917. 1407.04  10
  -3   2   4 133722. 1978.41   1
  -3   2   3 994506. 5299.08   1
  -3   2   3 999999. 4232.28  10
  -3   2   2 20061.7 761.822   1
  -3   2   2 16592.5 589.742  10
  -3   2   1 33969.3 1031.81   1
  -3   2   1 30908.6 883.626  10
  -3   2   0 854.691 170.239  10
  -3  -2   0 884.816 191.884   9
  -3   2   0 1347.03 222.105   1
  -3   2  -1 78311.2 1610.74   1
  -3  -2  -1 79858.9 1793.24   9
  -3  -2  -2 40521.8 1343.16   9
  -3   2  -2 44060.0 1328.09   1
  -3   2  -3 44258.0 1316.09   1
  -3   2  -3 34701.6 1157.60  10
  -3   2  -4 7831.54 553.000   1
  -3   2  -5 43940.6 1411.97   1
   3   2   6 39836.0 1737.96   2
  -3  -2  -6 39522.7 1487.00  10
   3   2   7 11896.9 1008.03   2
  -3  -2  -7 11686.0 927.139  10
   3  -2   7 13808.2 1294.89   2
   3  -2   8 15236.2 1453.55   2
  -3  -2  -8 13250.0 995.154  10
   3   2   8 11997.7 1113.52   2
   3  -2   9 359.829 279.675   2
   3   2   9 477.540 264.575   2
   3  -2  10 561.522 287.654   2
   3   2  10 606.975 328.832   2
   3   2  10 570.558 129.225   7
   3  -2  10 743.938 165.953   4
   3  -2  10 768.767 155.318   7
   3  -2  11 116639. 2073.59   4
   3  -2  11 115223. 1873.77   7
   3   2  11 116208. 1957.31   7
   3  -2  12 2203.25 307.850   4
   3  -2  12 1931.85 249.667   7
   3  -2  12 2692.34 857.584   2
   3   2  12 1963.50 273.818   7
   3   2  12 2428.03 788.436   2
   3  -2  13 147078. 2509.85   4
   3   2  13 150470. 2387.53   7
   3   2  14 9078.42 1630.22   2
   3   2  14 9215.80 616.740   7
   3  -2  14 8658.99 571.569   7
   3  -2  14 9455.23 665.725   4
   3   2  15 91998.4 2022.10   7
   3  -2  15 96592.9 2147.29   4
   3   2  15 89130.0 5509.26   2
   3  -2  15 93858.0 1928.84   7
   3   2  16 4174.47 457.775   7
   3  -2  16 4561.18 443.185   7
   3  -2  16 4483.47 482.196   4
   3  -2  17 7507.28 631.428   4
   3   2  17 8541.02 651.909   7
   3  -2  17 8429.56 600.819   7
   3  -2  18 8142.88 582.784   7
   3   2  18 8758.25 670.727   7
   3  -2  19 54936.6 1467.67   7
   3   2  19 56019.8 1601.05   7
   3   2  20 282.568 97.5335   7
   3  -2  20 440.460 145.664   7
   3  -2  21 57371.5 1265.71   7
   3   2  21 55326.9 1305.01   7
   3  -2  22 319.168 94.3904   7
  -3  -3  24 1029.34 167.501   7
  -3  -3  23 14293.2 689.740   7
  -3  -3  22 14864.5 780.013   7
  -3   3  22 11227.5 694.988   7
  -3   3  21 36595.2 1315.41   7
  -3  -3  21 41346.7 1374.71   7
  -3  -3  20 28742.1 1196.34   7
  -3   3  20 25974.1 1139.52   7
  -3  -3  19 50948.7 1607.29   7
  -3   3  19 46277.4 1516.80   7
  -3  -3  18 1223.86 251.521   7
  -3   3  18 1121.87 243.062   7
  -3  -3  17 1773.51 620.823   2
  -3  -3  17 2161.12 344.261   7
  -3   3  17 2363.87 351.356   7
  -3   3  17 2567.66 709.968   2
  -3  -3  16 11807.3 739.501   7
  -3   3  16 11611.2 737.683   7
  -3   3  16 9169.54 1251.99   2
  -3  -3  16 10877.1 1364.75   2
  -3  -3  16 11559.5 789.718   6
  -3  -3  15 33148.3 2180.31   2
  -3   3  15 30988.3 1163.98   7
  -3  -3  15 30764.0 1209.27   6
  -3  -3  15 33176.6 1215.41   7
  -3   3  15 28658.9 2037.70   2
  -3   3  14 57064.3 1525.40   7
  -3  -3  14 58480.6 1698.54   4
  -3  -3  14 64866.0 2797.33   2
  -3  -3  14 64547.0 1667.49   6
  -3   3  14 58539.8 2661.13   2
  -3  -3  13 91895.7 1907.31   6
  -3  -3  13 72663.0 1823.34   4
  -3  -3  13 87246.9 3016.78   2
  -3   3  13 74804.3 1684.11   7
  -3   3  13 79188.6 2876.00   2
  -3  -3  12 87812.9 2809.96   2
  -3   3  12 94896.3 2953.20   2
  -3   3  12 85571.1 1912.82   6
  -3  -3  12 91999.5 1834.23   6
  -3  -3  11 24485.0 1379.63   2
  -3  -3  11 20406.8 834.162   6
  -3   3  11 23740.5 1371.46   2
  -3   3  10 11520.5 784.407   1
  -3   3  10 10734.5 864.425   2
  -3  -3  10 10478.2 837.979   2
  -3  -3   9 12249.5 845.883   2
  -3   3   9 13788.2 818.034   1
  -3   3   9 13426.4 891.013   2
  -3  -3   8 153776. 2802.56   2
  -3   3   8 152868. 2801.32   2
  -3   3   7 45879.9 1363.85   1
  -3  -3   7 49171.3 1490.10   2
  -3   3   6 83058.8 1767.30   1
  -3  -3   6 96559.9 1947.38   2
  -3  -3   5 146361. 2275.83   2
  -3   3   5 141545. 2260.54   1
  -3  -3   4 72641.3 1513.29   2
  -3   3   4 71252.7 1598.64   1
  -3   3   3 6532.71 480.346   1
  -3   3   3 6189.41 361.507  10
  -3   3   2 49221.1 1281.51   1
  -3   3   2 45588.7 1047.33  10
  -3   3   1 127280. 1824.60  10
  -3   3   1 136867. 2090.73   1
  -3   3   0 1457.31 243.966   1
  -3   3   0 869.634 175.581  10
  -3  -3  -1 33645.4 1161.45   9
  -3   3  -1 45607.7 1346.25   1
  -3  -3  -2 135674. 2324.20   9
  -3   3  -2 165310. 2597.68   1
  -3  -3  -3 66265.8 1867.70   9
  -3   3  -3 55069.0 1556.59   1
  -3   3  -4 75866.0 1855.18   1
  -3   3  -5 11115.3 757.169   1
   3   3   5 11151.2 816.787   2
   3   3   6 746.577 236.988   2
  -3  -3  -6 823.894 217.376  10
   3   3   7 145384. 3416.18   2
  -3  -3  -7 175611. 3398.41  10
  -3  -3  -8 5209.04 655.022  10
   3   3   8 4294.37 625.996   2
   3  -3   8 6305.63 936.032   2
   3   3   9 244480. 5224.33   2
   3  -3   9 272953. 6436.59   2
   3   3  10 74849.2 1525.62   7
   3  -3  10 88515.4 3966.44   2
   3  -3  10 80248.4 1509.03   7
   3  -3  10 75351.7 1552.92   4
   3   3  10 86675.5 3423.61   2
   3  -3  11 59212.7 1338.70   7
   3   3  11 53890.4 1337.50   7
   3  -3  11 61726.8 1459.62   4
   3   3  11 72815.5 3519.76   2
   3  -3  11 74945.3 3909.04   2
   3   3  12 4741.87 414.760   7
   3   3  12 5520.52 1048.70   2
   3  -3  12 4414.28 385.671   7
   3  -3  12 5829.92 1257.14   2
   3  -3  12 4201.27 404.438   4
   3   3  13 3815.19 946.289   2
   3  -3  13 5519.84 1361.07   2
   3  -3  13 3723.46 365.549   7
   3   3  13 3857.14 389.799   7
   3  -3  13 4349.54 431.607   4
   3  -3  14 7290.34 570.879   4
   3   3  14 7852.31 571.808   7
   3  -3  14 7689.93 545.421   7
   3   3  14 8032.58 1481.00   2
   3   3  15 55820.6 1576.51   7
   3  -3  15 55696.8 1490.56   7
   3  -3  15 54334.1 1563.29   4
   3   3  16 9295.94 673.290   7
   3  -3  16 9429.70 628.612   7
   3  -3  16 8943.02 643.827   4
   3  -3  17 56898.2 1522.77   7
   3  -3  17 54013.2 1570.56   4
   3  -3  18 24898.8 996.320   7
   3   3  18 24955.9 1112.75   7
   3   3  19 5190.01 487.355   7
   3  -3  19 5495.83 465.034   7
   3  -3  20 360.066 140.742   7
   3   3  20 282.065 118.399   7
   3   3  21 177.215 87.8316   7
   3  -3  21 117.304 71.4869   7
   3  -3  22 16893.9 575.000   7
  -3  -4  24 31261.7 857.895   7
  -3  -4  23 1400.58 213.380   7
  -3  -4  22 17210.4 793.904   7
  -3  -4  21-80.2250 133.207   7
  -3  -4  20 5466.54 511.425   7
  -3  -4  19 3885.73 447.514   7
  -3   4  19 3048.10 383.919   7
  -3   4  18 47330.0 1509.77   7
  -3  -4  18 59245.1 1733.07   7
  -3  -4  17 1508.12 283.634   7
  -3  -4  17 1416.07 531.482   2
  -3   4  17 1417.16 269.527   7
  -3  -4  16 54847.3 1687.74   6
  -3   4  16 51499.0 1536.61   7
  -3  -4  16 51421.2 1535.91   7
  -3  -4  16 54438.8 2993.29   2
  -3  -4  15 181.824 153.513   4
  -3   4  15 251.154 120.827   7
  -3  -4  15 410.471 271.901   2
  -3  -4  15 51.7056 165.285   7
  -3  -4  15 394.988 171.171   6
  -3   4  15 559.784 288.402   2
  -3  -4  14 4511.70 440.945   6
  -3   4  14 4666.65 763.975   2
  -3  -4  14 4969.62 485.952   4
  -3   4  14 4109.21 401.642   7
  -3  -4  14 4741.01 756.210   2
  -3  -4  13 4856.52 449.115   6
  -3   4  13 4296.81 681.044   2
  -3  -4  13 4436.64 446.609   4
  -3   4  13 3481.86 362.835   7
  -3  -4  13 4503.19 677.820   2
  -3  -4  12 84894.9 1754.29   6
  -3  -4  12 82927.7 1791.90   4
  -3   4  12 87848.3 2813.62   2
  -3  -4  12 81830.9 2693.80   2
  -3  -4  11 7783.42 779.862   2
  -3   4  11 7453.95 767.039   2
  -3  -4  11 6991.02 487.392   6
  -3  -4  10 215312. 3792.17   2
  -3   4  10 224165. 3347.80   1
  -3   4  10 215240. 3816.93   2
  -3  -4   9 28807.9 1296.68   2
  -3   4   9 31601.6 1371.44   2
  -3   4   9 32036.3 1210.51   1
  -3  -4   8 75333.3 1971.95   2
  -3   4   8 76704.3 1842.67   1
  -3   4   7 93612.7 1972.45   1
  -3  -4   7 85801.5 1978.87   2
  -3  -4   6 619.245 162.342   2
  -3   4   6 522.332 164.159   1
  -3   4   5 8409.50 562.215   1
  -3  -4   5 8927.97 561.610   2
  -3  -4   4 177929. 2404.67   2
  -3   4   4 173423. 2487.18   1
  -3   4   3 2739.48 323.319   1
  -3   4   2 64488.1 1505.31   1
  -3   4   1 27971.7 1006.16   1
  -3   4   0 151086. 2485.44   1
  -3   4  -1 580.213 176.712   1
  -3  -4  -2 999.864 218.614   9
  -3   4  -2 1170.02 245.860   1
  -3  -4  -3 8665.39 595.262   9
  -3   4  -3 12106.9 771.602   1
  -3   4  -4 82557.9 2069.04   1
   3   4   4 82135.7 1855.56   2
   3   4   5 37202.6 1358.20   2
  -3   4  -5 42557.9 1524.61   1
   3   4   6 115285. 2607.18   2
  -3   4  -6 123337. 2947.21   1
   3  -4   7 37426.8 2041.98   2
  -3   4  -7 41507.4 2079.99   1
  -3  -4  -7 24362.7 1208.16  10
   3   4   7 26656.8 1363.06   2
   3  -4   8 54497.4 2634.09   2
   3   4   8 43830.4 1947.30   2
   3  -4   9 2737.98 284.505   4
   3  -4   9 3727.18 742.149   2
   3  -4   9 2881.51 284.301   7
   3   4   9 3098.23 587.547   2
   3  -4  10 8160.10 503.198   4
   3   4  10 7201.93 491.007   7
   3  -4  10 9259.69 520.332   7
   3   4  10 8652.12 1096.89   2
   3  -4  11 6439.29 1145.04   2
   3  -4  11 6075.46 439.668   7
   3   4  11 5947.31 948.950   2
   3   4  11 5114.20 425.857   7
   3  -4  11 5333.12 430.211   4
   3  -4  12 107416. 1958.84   4
   3  -4  12 105056. 1838.43   7
   3   4  12 100586. 4167.61   2
   3   4  12 99393.9 1936.64   7
   3   4  13 669.263 187.505   7
   3  -4  13 475.835 149.827   4
   3  -4  13 1192.75 635.119   2
   3   4  13 300.606 295.919   2
   3  -4  13 1089.57 195.475   7
   3   4  14 14561.6 806.320   7
   3  -4  14 16647.1 791.576   7
   3  -4  14 15141.3 799.120   4
   3  -4  15 1204.65 228.323   7
   3  -4  15 1129.14 748.654   2
   3  -4  15 1172.20 236.659   4
   3   4  15 1141.46 248.352   7
   3   4  16 34961.5 1331.43   7
   3  -4  16 36266.4 1215.83   7
   3  -4  17 3429.97 387.858   4
   3   4  17 3826.95 436.010   7
   3  -4  17 3801.41 403.940   7
   3  -4  18 14281.5 768.215   4
   3   4  18 13954.2 796.102   7
   3  -4  18 15909.7 793.800   7
   3  -4  19 1341.04 234.721   4
   3   4  19 1009.15 205.777   7
   3  -4  19 1473.20 238.721   7
   3  -4  20 67614.2 1460.82   7
   3  -4  21 4049.30 320.650   7
   3  -4  22 37465.3 818.280   7
  -3  -5  23 4976.61 372.029   7
  -3  -5  22 46535.5 1250.42   7
  -3  -5  21 17188.1 823.449   7
  -3  -5  20 58535.0 1590.45   7
  -3  -5  19 15278.8 854.771   7
  -3  -5  18 34318.4 1294.22   7
  -3  -5  18 32985.6 1413.58   4
  -3  -5  17 34179.6 1440.33   4
  -3  -5  17 35829.4 1318.68   7
  -3  -5  16 7258.70 607.773   6
  -3  -5  16 7145.70 638.852   4
  -3  -5  16 7335.61 571.584   7
  -3  -5  15 50841.0 1526.89   6
  -3  -5  15 52438.7 1651.37   4
  -3  -5  15 49354.7 1426.34   7
  -3  -5  14 161381. 2510.81   7
  -3  -5  14 158713. 2725.03   4
  -3  -5  13 86214.4 1873.91   4
  -3  -5  13 85825.1 1829.10   6
  -3  -5  12 81892.1 2701.42   2
  -3  -5  12 83880.2 1746.57   6
  -3  -5  12 85431.2 1796.83   4
  -3  -5  11 348.144 115.390   6
  -3  -5  11 615.167 158.044   4
  -3  -5  11 624.741 233.870   2
  -3   5  10 13610.5 821.628   1
  -3  -5  10 13706.4 964.471   2
  -3   5   9 69811.2 1836.00   1
  -3  -5   9 65375.5 1960.34   2
  -3  -5   8 65136.1 1844.30   2
  -3   5   8 73742.2 1838.00   1
  -3  -5   7 132206. 2480.86   2
  -3   5   7 137713. 2421.94   1
  -3   5   6 153144. 2496.41   1
  -3  -5   6 145757. 2449.58   2
  -3   5   5 72379.1 1701.11   1
  -3  -5   5 79037.9 1716.28   2
  -3  -5   4 18755.3 788.213   2
  -3   5   4 16520.9 803.395   1
  -3   5   3 125767. 2167.53   1
  -3   5   2 20510.6 900.623   1
  -3   5   1 111676. 2119.59   1
  -3   5   0 118414. 2276.69   1
  -3   5  -1 123412. 2390.81   1
   3   5   2 100583. 1338.67   2
  -3   5  -2 126131. 2478.59   1
  -3  -5  -3 2073.62 291.472   9
   3   5   3 2103.11 225.110   2
  -3  -5  -4 14300.0 776.807   9
   3   5   4 15277.2 700.714   2
  -3   5  -5 136.282 126.862   1
   3   5   5 329.409 102.506   2
  -3   5  -6 14707.6 1023.64   1
   3   5   6 13570.9 842.656   2
  -3   5  -7 13203.2 1157.60   1
   3   5   7 10634.6 828.267   2
   3  -5   7 12771.7 1150.33   2
   3   5   8 58978.2 2196.68   2
   3  -5   8 52281.5 1168.68   4
   3  -5   9 6948.55 446.912   4
   3   5   9 7692.19 862.524   2
   3  -5   9 8060.45 462.258   7
   3  -5  10 81410.5 1592.81   4
   3  -5  10 87490.2 3635.96   2
   3  -5  10 89492.9 1580.78   7
   3  -5  11 15680.9 1670.06   2
   3  -5  11 16358.9 703.897   7
   3   5  11 13415.2 723.648   7
   3  -5  11 14650.8 691.898   4
   3   5  11 16155.9 1450.62   2
   3   5  12 28452.2 1085.06   7
   3  -5  12 31279.7 996.548   7
   3  -5  12 29471.1 1013.77   4
   3   5  13 22265.4 991.615   7
   3  -5  13 24847.9 928.454   7
   3  -5  13 24552.6 958.589   4
   3  -5  14 2934.93 1051.10   2
   3  -5  14 2254.72 294.482   7
   3  -5  14 2273.94 316.368   4
   3   5  14 2271.01 341.404   7
   3  -5  15 35563.2 1154.50   7
   3   5  15 33657.9 1286.82   7
   3  -5  15 36005.6 1214.59   4
   3  -5  16 111788. 2125.47   4
   3  -5  16 120139. 2150.37   7
   3  -5  17 45322.1 1326.33   7
   3  -5  17 38681.3 1230.00   4
   3  -5  18 55965.6 1444.60   7
   3  -5  18 48411.8 1345.77   4
   3  -5  19 21590.9 857.436   7
   3  -5  19 17297.9 777.472   4
   3  -5  20 1792.68 238.048   7
   3   5  21 2661.92 289.732   3
   3  -5  21 3020.67 262.254   7
  -3  -6  23 23188.2 739.532   7
  -3  -6  22 2572.74 288.359   7
  -3  -6  21 5.91804 121.777   7
  -3  -6  20 14310.3 767.665   7
  -3  -6  19 30395.8 1150.82   7
  -3  -6  19 30410.6 1299.26   4
  -3  -6  18 17361.4 983.637   4
  -3  -6  18 17415.8 903.412   7
  -3  -6  17 141568. 2558.42   7
  -3  -6  17 146366. 2886.91   4
  -3  -6  16 22734.3 994.596   7
  -3  -6  16 23961.3 1122.91   4
  -3  -6  15 46755.8 1482.58   4
  -3  -6  15 40955.3 1344.44   6
  -3  -6  15 38464.5 2279.31   2
  -3  -6  15 46122.9 1365.28   7
  -3  -6  14 2318.76 337.084   4
  -3  -6  14 2292.74 313.751   6
  -3  -6  14 2109.69 510.707   2
  -3  -6  14 2585.33 314.655   7
  -3  -6  13 10307.6 644.425   4
  -3  -6  13 10672.3 1043.96   2
  -3  -6  13 11189.9 645.978   6
  -3  -6  12 7767.33 524.148   6
  -3  -6  12 7218.93 809.833   2
  -3  -6  12 8073.40 554.981   4
  -3  -6  11 59115.5 1401.92   6
  -3  -6  11 62132.2 2201.40   2
  -3  -6  10 788.545 173.967   4
  -3  -6  10 1067.45 289.273   2
  -3  -6  10 720.729 149.774   6
  -3   6   9 135431. 2612.32   1
  -3  -6   9 114582. 2660.67   2
  -3   6   8 9001.56 666.194   1
  -3  -6   8 8749.15 687.280   2
  -3  -6   7 30481.6 1221.85   2
  -3   6   7 31388.0 1221.27   1
  -3  -6   6 1847.44 288.362   2
  -3   6   6 1839.56 293.647   1
  -3  -6   5 51998.4 1420.46   2
  -3   6   5 46186.9 1417.27   1
  -3   6   4 92806.8 1973.82   1
  -3  -6   4 106264. 1935.55   2
  -3   6   3 41273.9 1310.84   1
  -3   6   2 26093.0 1052.75   1
  -3   6   1 388112. 4210.42   1
  -3   6   0 18898.6 933.825   1
  -3   6  -1 8684.67 650.565   1
  -3   6  -2 8852.66 668.798   1
  -3  -6  -3 61848.3 1710.51   9
  -3   6  -3 80324.8 2101.06   1
  -3   6  -4 5394.20 559.338   1
  -3  -6  -4 4367.56 442.782   9
  -3  -6  -5 240099. 3383.94   9
  -3   6  -5 307759. 4377.11   1
  -3   6  -6 663.970 232.396   1
   3  -6   6 437.899 238.246   2
   3  -6   7 70083.8 2583.54   2
  -3   6  -7 69257.4 2556.07   1
   3  -6   8 6062.01 397.429   4
   3  -6   8 5579.09 782.055   2
   3  -6   9 2800.33 274.707   7
   3  -6   9 2572.57 273.937   4
   3  -6   9 3228.88 654.978   2
   3  -6  10 10425.5 551.001   4
   3  -6  10 12158.8 584.715   7
   3  -6  10 10917.6 1233.66   2
   3  -6  11 47903.5 1185.39   7
   3  -6  11 50558.3 2891.66   2
   3  -6  12 2952.59 311.768   7
   3  -6  12 2578.28 706.705   2
   3  -6  12 2806.30 322.547   4
   3  -6  13 194554. 2519.82   7
   3  -6  13 189558. 2594.13   4
   3  -6  14 11188.8 633.076   7
   3  -6  14 9905.91 618.131   4
   3  -6  14 10238.5 1678.71   2
   3  -6  15 49259.2 1322.54   7
   3  -6  15 45985.1 1344.82   4
   3  -6  16 1043.43 214.241   4
   3  -6  16 1046.38 212.337   7
   3  -6  17 3946.41 381.467   7
   3  -6  17 3122.80 342.131   4
   3  -6  18 1601.47 246.520   7
   3  -6  18 1308.21 218.568   4
   3  -6  19 26404.5 903.935   4
   3  -6  19 30405.4 974.187   7
   3  -6  20 382.148 108.456   7
   3   6  20 521.368 140.078   3
   3  -6  20 342.946 96.3841   4
   3   6  21 20658.3 708.735   3
   3  -6  21 25600.7 700.259   7
  -3  -7  23 8798.46 428.949   7
  -3  -7  22 6818.30 430.951   7
  -3  -7  21 19242.2 795.028   7
  -3  -7  20 1107.12 218.343   7
  -3  -7  19 16911.8 827.280   7
  -3  -7  19 15554.0 868.467   4
  -3  -7  18 1314.74 265.250   4
  -3  -7  18 1562.91 271.278   7
  -3  -7  17 48.2784 165.509   4
  -3  -7  17-40.6087 187.831   7
  -3  -7  16 7748.43 566.947   7
  -3  -7  16 8986.25 659.376   4
  -3  -7  15 74658.5 1795.94   6
  -3  -7  15 79930.2 1751.66   7
  -3  -7  15 74661.6 1829.63   4
  -3  -7  14 44951.8 1336.57   6
  -3  -7  14 39923.6 1351.60   4
  -3  -7  14 44216.6 1263.27   7
  -3  -7  14 38938.8 2120.97   2
  -3  -7  13 119203. 2085.82   6
  -3  -7  13 107546. 3317.27   2
  -3  -7  13 121681. 2035.30   7
  -3  -7  13 111061. 2096.47   4
  -3  -7  12 29022.8 1622.12   2
  -3  -7  12 28509.5 991.423   6
  -3  -7  12 29574.5 1052.24   4
  -3  -7  11 7906.84 535.675   4
  -3  -7  11 6976.34 752.814   2
  -3  -7  11 6696.78 473.593   6
  -3  -7  10 3305.65 490.904   2
  -3  -7  10 2805.17 294.884   6
  -3  -7  10 3409.36 340.439   4
  -3  -7   9 33645.2 1019.62   4
  -3  -7   9 35755.9 1505.80   2
  -3   7   8 50357.4 1610.02   1
  -3  -7   8 51031.6 1705.03   2
  -3  -7   7 34145.7 1314.02   2
  -3   7   7 34394.8 1330.61   1
  -3  -7   6 219870. 3172.78   2
  -3   7   6 209038. 3183.56   1
  -3   7   5 46238.5 1489.33   1
  -3  -7   5 47181.3 1377.76   2
  -3   7   4 28444.6 1160.63   1
  -3   7   3 22351.7 1020.63   1
  -3   7   2 3035.23 382.737   1
  -3   7   1 92902.1 2137.55   1
  -3   7   0 13511.7 799.912   1
  -3   7  -1 29423.1 1206.11   1
  -3   7  -2 27710.8 1235.75   1
  -3   7  -3 83288.4 2170.94   1
  -3   7  -4 10177.2 783.234   1
  -3  -7  -4 7786.02 600.859   9
   3  -7   5 1429.97 323.621   2
  -3   7  -5 2055.92 371.760   1
  -3  -7  -5 1572.50 275.541   9
   3  -7   6 2860.88 492.948   2
  -3   7  -6 2092.14 405.053   1
  -3   7  -7 69648.1 2534.18   1
   3  -7   7 66814.5 1244.07   4
   3  -7   8 10132.1 508.752   4
   3  -7   8 11617.1 1102.84   2
   3  -7   8 10878.7 531.409   7
   3  -7   9 69960.5 1385.20   4
   3  -7   9 76793.5 1438.78   7
   3  -7   9 74899.9 2944.80   2
   3  -7  10 12372.1 597.809   7
   3  -7  10 10459.6 544.918   4
   3  -7  10 9981.91 1161.02   2
   3  -7  11 55432.0 1293.60   4
   3  -7  11 60512.2 1333.27   7
   3  -7  11 56071.5 2961.82   2
   3  -7  12 733.021 398.751   2
   3  -7  12 1172.74 208.000   4
   3  -7  12 1039.12 188.005   7
   3  -7  13 3091.35 331.003   4
   3  -7  13 3412.10 891.806   2
   3  -7  13 3189.15 324.346   7
   3  -7  14 756.307 186.247   4
   3  -7  14 974.697 188.899   7
   3  -7  15 48852.0 1282.55   7
   3  -7  15 47789.1 1311.06   4
   3  -7  16 9828.61 579.960   7
   3  -7  16 9234.51 573.497   4
   3  -7  17 52241.6 1310.47   7
   3  -7  17 47296.1 1244.30   4
   3  -7  18 9844.11 549.268   7
   3  -7  18 8814.49 516.783   4
   3  -7  19 594.527 136.429   7
   3   7  19 292.865 107.941   3
   3  -7  19 354.527 112.610   4
   3   7  20 478.462 124.344   3
   3  -7  20 497.409 109.429   4
   3  -7  20 584.157 121.014   7
   3  -7  21 4979.06 283.388   7
  -3  -8  22 2141.11 222.843   7
  -3  -8  21 83.4108 84.5882   7
  -3  -8  20 5379.52 458.304   4
  -3  -8  20 5518.39 429.006   7
  -3  -8  19 3720.89 396.710   4
  -3  -8  19 4489.10 410.277   7
  -3  -8  18 43835.1 1386.59   4
  -3  -8  18 43435.5 1278.28   7
  -3  -8  17 880.589 220.360   4
  -3  -8  17 715.593 185.590   7
  -3  -8  16 133159. 2296.69   7
  -3  -8  16 129960. 2408.09   4
  -3  -8  15 2018.97 300.107   4
  -3  -8  15 2542.21 320.869   7
  -3  -8  15 1732.21 489.111   2
  -3  -8  14 12974.4 761.646   4
  -3  -8  14 13648.6 699.032   7
  -3  -8  14 14094.6 739.135   6
  -3  -8  13 1266.00 231.323   4
  -3  -8  13 1224.80 360.077   2
  -3  -8  13 1604.14 250.973   6
  -3  -8  13 1305.45 221.376   7
  -3  -8  12 13128.5 691.644   4
  -3  -8  12 11694.4 627.918   6
  -3  -8  12 11264.8 1016.52   2
  -3  -8  12 12159.6 621.262   7
  -3  -8  11 3098.74 313.150   6
  -3  -8  11 3684.46 563.436   2
  -3  -8  11 3365.79 348.980   4
  -3  -8  10 61440.7 2132.66   2
  -3  -8  10 56341.8 1362.90   4
  -3  -8   9 2619.78 419.947   2
  -3   8   9 2486.59 371.150   1
  -3  -8   9 2594.19 287.444   4
  -3   8   8 66062.1 1893.30   1
  -3  -8   8 59741.5 1306.19   4
  -3  -8   7 3409.49 424.503   2
  -3   8   7 4035.25 477.806   1
  -3   8   6 2407.64 363.149   1
  -3   8   5 614.214 206.771   1
  -3   8   4 319384. 3977.34   1
  -3   8   3 12150.7 779.537   1
  -3   8   2 66634.3 1790.11   1
  -3   8   1 15961.5 886.759   1
  -3   8   0 47015.5 1538.91   1
  -3   8  -1 215.203 139.648   1
  -3   8  -2 798.756 210.835   1
  -3   8  -3 10190.5 777.790   1
  -3   8  -4 63206.9 1998.60   1
  -3  -8  -4 63741.9 1835.10   9
  -3   8  -5 37439.3 1606.15   1
   3  -8   5 29463.6 775.892   4
   3  -8   5 41159.6 1694.22   2
  -3  -8  -5 31547.6 1269.29   9
   3  -8   6 137689. 1731.34   4
  -3   8  -6 143949. 3365.26   1
   3  -8   7 14772.4 588.733   4
   3   8   7 10720.6 719.004   5
   3  -8   8 8471.49 468.394   4
   3  -8   8 10657.4 1031.92   2
   3  -8   9 779.656 159.440   4
   3  -8   9 714.277 306.126   2
   3  -8   9 464.065 109.825   7
   3  -8  10 19395.4 748.107   7
   3  -8  10 18198.5 1555.31   2
   3  -8  11 230.746 102.399   4
   3  -8  11 701.579 337.985   2
   3  -8  11 638.564 145.590   7
   3  -8  12 85197.3 1620.89   4
   3  -8  12 85437.8 3977.11   2
   3  -8  13 1619.83 230.790   4
   3  -8  13 1993.39 254.231   7
   3  -8  13 2125.81 661.131   2
   3  -8  14 52297.0 1286.45   7
   3  -8  14 48419.5 1268.85   4
   3  -8  15 154.200 97.5099   4
   3  -8  15-16.0047 97.2227   7
   3  -8  16 14297.4 682.502   4
   3  -8  16 14536.2 672.604   7
   3  -8  17 2512.72 273.696   7
   3  -8  17 2489.91 276.380   4
   3   8  17 2420.65 325.689   3
   3  -8  18 13023.6 591.368   7
   3  -8  18 11190.0 545.898   4
   3  -8  19 693.066 129.787   7
   3  -8  19 660.877 130.895   4
   3  -8  20 10419.5 444.337   4
   3  -8  20 13841.0 490.583   7
  -3  -9  21 5948.12 378.889   7
  -3  -9  20 25562.9 856.712   7
  -3  -9  20 22149.6 846.655   4
  -3  -9  19 5599.54 435.712   7
  -3  -9  19 4782.23 417.298   4
  -3  -9  18 8135.15 567.947   4
  -3  -9  18 8344.48 535.193   7
  -3  -9  17 466.089 154.086   4
  -3  -9  17 550.002 151.213   7
  -3  -9  16 16689.2 828.357   4
  -3  -9  16 17372.0 786.411   7
  -3  -9  15 29915.0 1101.32   4
  -3  -9  15 30905.1 1060.01   7
  -3  -9  14 169143. 2422.89   7
  -3  -9  14 163953. 2535.64   4
  -3  -9  13 30204.6 1059.51   4
  -3  -9  13 30596.3 1011.59   7
  -3  -9  12 23422.1 876.473   6
  -3  -9  12 25599.1 894.414   7
  -3  -9  11 8172.31 528.926   4
  -3  -9  11 7038.70 460.423   7
  -3  -9  10 700.409 162.766   4
  -3  -9   9 657.123 150.734   4
  -3   9   8 37106.5 1464.72   1
  -3  -9   8 37073.2 1045.04   4
  -3   9   7 7651.72 650.662   1
  -3   9   6 150869. 2851.47   1
  -3   9   6 151148. 2352.55   5
  -3   9   5 58305.8 1406.39   5
  -3   9   5 59524.1 1769.83   1
  -3   9   4 109764. 2399.05   1
  -3   9   3 9119.91 694.558   1
  -3   9   2 2639.29 375.761   1
  -3   9   1 88680.6 2198.94   1
  -3   9   0 64085.9 1874.87   1
  -3   9  -1 10556.4 778.226   1
  -3   9  -2 131040. 2763.33   1
   3   9   3 11094.3 564.948   5
  -3   9  -3 12383.6 882.488   1
   3  -9   4 37101.3 1480.03   2
  -3  -9  -4 35332.8 1475.97   9
  -3   9  -4 35992.0 1533.66   1
   3  -9   4 29348.1 758.818   4
   3   9   4 25917.4 990.719   5
   3  -9   5 4256.48 299.399   4
  -3   9  -5 4243.00 564.581   1
   3  -9   5 5124.63 583.546   2
   3   9   5 4185.39 431.665   5
  -3   9  -6 692.279 259.006   1
   3   9   6 447.429 174.915   5
   3  -9   6 297.997 181.866   2
   3  -9   6 656.105 130.327   4
   3  -9   7 1060.00 164.007   4
   3   9   7 548.970 153.881   5
   3  -9   7 1206.49 328.483   2
   3  -9   8 11278.2 1047.19   2
   3  -9   8 10088.6 508.085   4
   3  -9   9 12722.7 582.778   4
   3  -9   9 13975.9 1271.66   2
   3  -9  10 4728.30 372.241   4
   3  -9  10 4792.60 799.224   2
   3  -9  11 7770.00 476.833   4
   3  -9  11 7965.19 491.856   7
   3  -9  12 17144.8 717.748   4
   3  -9  12 18586.0 752.126   7
   3  -9  13 6173.16 440.084   7
   3  -9  13 5668.44 423.245   4
   3  -9  14 14097.3 669.365   4
   3  -9  14 14520.6 662.899   7
   3  -9  15 8155.91 508.346   4
   3  -9  15 8488.87 510.129   7
   3  -9  16 58485.6 1312.05   4
   3  -9  16 57936.5 1280.41   7
   3  -9  17 16982.7 662.737   7
   3  -9  17 15720.5 643.401   4
   3  -9  18 17102.7 617.275   7
   3  -9  18 17177.1 630.662   4
   3  -9  19 1352.99 165.459   4
   3  -9  19 1330.57 157.927   7
  -3 -10  20 333.673 99.3561   4
  -3 -10  20 131.183 56.0262   7
  -3 -10  19 6001.10 432.275   4
  -3 -10  19 5484.87 393.715   7
  -3 -10  18 6342.67 439.181   7
  -3 -10  18 6084.51 456.441   4
  -3 -10  17 46970.6 1320.07   4
  -3 -10  17 49599.8 1263.66   7
  -3 -10  16 301.515 109.244   4
  -3 -10  16 292.970 95.4799   7
  -3 -10  15 10746.5 639.539   4
  -3 -10  15 11909.6 626.309   7
  -3 -10  14 5843.24 446.623   7
  -3 -10  14 5153.52 440.911   4
  -3 -10  13 23122.4 913.052   4
  -3 -10  12 5885.01 451.745   4
  -3 -10  11 40262.6 1156.66   4
  -3 -10  10 389.019 138.686   4
  -3 -10   9 38428.6 1082.09   4
  -3  10   8 907.643 263.181   1
  -3 -10   8 745.108 166.717   4
  -3 -10   7 20603.2 750.143   4
  -3  10   7 23558.2 1208.96   1
  -3  10   6 7413.04 674.205   1
  -3  10   6 7347.23 537.399   5
  -3  10   5 20881.2 850.775   5
  -3  10   5 20307.2 1100.25   1
  -3  10   4 6110.21 600.771   1
  -3  10   4 5787.70 426.108   5
  -3  10   3 65096.0 1937.83   1
  -3  10   3 59931.8 1276.71   5
  -3  10   2 35779.7 1436.08   1
  -3  10   2 32116.4 872.593   5
  -3  10   1 33621.6 871.014   5
  -3  10   1 39406.6 1510.74   1
  -3  10   0 504.600 119.618   5
  -3  10   0 363.444 170.556   1
  -3  10  -1 900.257 248.615   1
  -3  10  -1 841.608 143.092   5
  -3  10  -2 1701.12 325.480   1
   3  10   2 1486.79 202.991   5
   3 -10   3 26972.5 728.635   4
   3  10   3 28853.1 879.179   5
   3  10   4 1198.83 198.584   5
   3 -10   4 1144.02 158.254   4
  -3  10  -4 1281.77 336.069   1
  -3  10  -5 110405. 2945.27   1
   3 -10   5 111829. 1546.94   4
   3 -10   6 11102.8 507.216   4
   3  10   6 9467.95 644.328   5
   3  10   7 77443.2 1880.31   5
   3 -10   7 82475.2 1392.16   4
   3 -10   8 1983.38 230.516   4
   3 -10   9 69.3090 71.2281   4
   3 -10  10 8024.95 474.143   4
   3 -10  11 1677.72 226.542   4
   3 -10  12 14788.0 659.153   4
   3 -10  13 44653.4 1145.85   4
   3 -10  14 7349.89 466.623   4
   3 -10  15 22648.8 802.466   4
   3 -10  15 21758.0 757.857   7
   3 -10  16 1344.50 181.989   7
   3 -10  16 1499.85 206.959   4
   3 -10  17 1239.25 174.816   4
   3 -10  17 1209.17 164.403   7
   3 -10  18 173.187 66.8402   4
   3 -10  19 14873.6 489.905   4
  -3 -11  20 554.411 112.330   4
  -3 -11  19 4944.36 360.467   4
  -3 -11  18 7861.67 486.234   4
  -3 -11  17 1211.72 200.589   4
  -3 -11  16 2300.48 293.398   4
  -3 -11  15 46186.9 1269.10   4
  -3 -11  14 13648.5 685.482   4
  -3 -11  13 61619.9 1489.06   4
  -3 -11  12 204.273 105.462   4
  -3 -11  11 17973.5 767.109   4
  -3 -11  10 1572.64 224.095   4
  -3 -11   9 9633.91 550.490   4
  -3 -11   8 2168.47 262.254   4
  -3 -11   7 59088.6 1282.75   4
  -3  11   7 59161.6 1989.79   1
  -3 -11   6 21732.5 756.185   4
  -3  11   6 22056.7 1194.76   1
  -3  11   6 24092.4 931.980   5
  -3  11   5 60935.4 1973.55   1
  -3  11   5 62074.4 1420.92   5
  -3  11   4 4756.80 550.776   1
  -3  11   4 5163.31 395.108   5
  -3  11   3 934.643 248.975   1
  -3  11   3 562.334 132.657   8
  -3  11   3 747.089 149.908   5
  -3  11   2 1979.74 223.061   5
  -3  11   2 2056.68 364.236   1
  -3  11   2 1467.15 205.870   8
  -3  11   1 16826.5 615.691   5
  -3  11   1 18118.7 1061.63   1
  -3  11   0 3209.98 267.234   5
  -3  11   0 2962.30 435.571   1
   3  11   0 3968.10 304.803   5
  -3  11  -1 46789.9 1717.63   1
   3  11   1 50665.0 1085.18   5
  -3  11  -1 48468.2 1015.37   5
  -3  11  -2 21400.2 1209.95   1
  -3  11  -2 21179.9 665.304   5
   3  11   2 22024.2 726.907   5
   3  11   3 28237.3 853.127   5
   3 -11   3 25394.4 722.466   4
   3  11   4 6719.03 455.077   5
   3 -11   4 7425.91 400.380   4
  -3  11  -4 7626.60 774.050   1
   3  11   5 6974.64 493.633   5
   3 -11   5 7912.03 420.856   4
   3  11   6 10946.9 657.201   5
   3 -11   6 12367.6 530.841   4
   3  11   7 13646.6 756.310   5
   3 -11   7 16770.3 633.051   4
   3 -11   8 23016.4 760.417   4
   3 -11   9 28828.9 873.961   4
   3 -11  10 431.383 121.465   4
   3 -11  11 30933.5 930.132   4
   3 -11  12 3574.88 324.636   4
   3 -11  13 417.621 121.049   4
   3 -11  14 4.49924 105.048   4
   3 -11  15 22928.0 769.133   4
   3 -11  16 13402.1 562.428   4
   3 -11  17 23353.0 680.098   4
   3 -11  18 1456.14 157.645   4
  -3 -12  19 6120.97 361.757   4
  -3 -12  18 23231.8 755.787   4
  -3 -12  17 1708.05 222.580   4
  -3 -12  16 61272.6 1361.64   4
  -3 -12  15 373.759 140.943   4
  -3 -12  14 8721.71 532.734   4
  -3 -12  13 1284.34 199.726   4
  -3 -12  12 4877.26 402.752   4
  -3 -12  11 309.715 125.966   4
  -3 -12  10 52130.5 1270.43   4
  -3 -12   9 14897.2 673.796   4
  -3 -12   8 24193.1 844.059   4
  -3 -12   7 323.703 95.8906   4
  -3  12   6 1005.46 198.130   5
  -3 -12   6 1008.04 167.345   4
  -3  12   6 610.490 217.352   1
  -3  12   5 585.248 201.500   1
  -3 -12   5 821.014 153.897   4
  -3  12   5 824.455 172.096   5
  -3  12   4 91411.2 1612.05   5
  -3 -12   4 89518.4 1508.52   4
  -3  12   4 93706.9 2525.30   1
  -3  12   3 12970.1 938.673   1
  -3  12   3 13342.0 589.372   5
  -3  12   2 86922.2 2388.27   1
  -3  12   2 88826.1 1466.53   5
  -3  12   2 83647.9 1499.95   8
  -3  12   1 6911.02 398.385   5
  -3  12   1 6385.83 654.054   1
  -3  12   1 6682.96 424.748   8
  -3  12   0 28277.0 779.321   5
  -3  12   0 28026.9 1389.26   1
   3  12   1 233.933 97.4114   5
  -3  12  -1 204.566 165.659   1
  -3  12  -1 217.877 92.5377   5
  -3  12  -2 6459.72 692.019   1
  -3  12  -2 6725.76 376.702   5
   3  12   2 6350.77 398.235   5
   3  12   3 11475.3 550.639   5
   3 -12   3 10934.5 484.801   4
  -3  12  -3 11896.7 954.158   1
  -3  12  -3 12279.8 496.729   5
   3  12   4 5107.07 390.399   5
   3 -12   4 5771.04 359.202   4
   3  12   5 10844.5 595.873   5
   3 -12   5 11890.5 520.352   4
   3 -12   6 24500.2 754.970   4
   3  12   6 20839.9 871.318   5
   3  12   7 4089.72 399.932   5
   3 -12   7 5403.17 364.251   4
   3 -12   8 25508.9 790.994   4
   3 -12   9 516.561 126.793   4
   3 -12  10 1054.83 173.085   4
   3 -12  11 15111.6 630.477   4
   3 -12  12 26779.0 840.032   4
   3 -12  13 4538.36 343.790   4
   3 -12  14 38069.2 967.533   4
   3 -12  15 2100.85 220.849   4
   3 -12  16 1040.72 147.577   4
   3 -12  17 2540.59 206.988   4
  -3  12 -17 1581.76 148.779   8
   3 -12  18 2970.49 201.438   4
  -3 -13  19 1234.74 149.309   4
  -3 -13  18 1989.29 202.661   4
  -3 -13  17 2372.27 236.833   4
  -3 -13  16 7061.08 429.675   4
  -3 -13  15 5218.92 387.722   4
  -3 -13  14 30166.8 940.961   4
  -3 -13  13 4051.43 352.816   4
  -3 -13  12 14073.6 659.374   4
  -3 -13  11 64.0946 107.004   4
  -3 -13  10 365.730 126.380   4
  -3 -13   9 815.163 160.612   4
  -3 -13   8 26065.0 862.110   4
  -3 -13   7 1407.86 210.309   4
  -3 -13   6 29629.4 933.380   4
  -3  13   6 27834.4 1519.35   1
  -3  13   5 7566.07 494.392   5
  -3  13   5 7384.63 778.411   1
  -3 -13   5 7447.71 455.028   4
  -3  13   4 60239.2 2177.07   1
  -3 -13   4 60097.6 1264.09   4
  -3  13   4 59983.2 1316.01   5
  -3  13   3 1878.43 231.302   5
  -3 -13   3 2003.73 235.661   4
  -3  13   3 1493.17 208.179   8
  -3  13   3 1814.33 392.010   1
  -3  13   2 791.100 151.861   8
  -3 -13   2 754.411 145.341   4
  -3  13   2 857.005 275.634   1
  -3  13   2 606.780 128.652   5
  -3  13   1 4625.47 601.001   1
  -3  13   1 4828.09 357.044   8
   3  13  -1 5402.23 342.492   5
  -3  13   1 4850.40 334.487   5
  -3  13   0 40016.8 924.074   5
  -3  13   0 41344.4 1035.26   8
  -3  13   0 40309.9 1755.04   1
  -3  13  -1 15046.1 560.426   5
  -3  13  -1 13658.8 1022.80   1
  -3  13  -2 68770.5 1180.14   5
   3  13   2 70201.1 1286.87   5
   3  13   3 40081.1 1020.88   5
  -3  13  -3 39096.3 889.451   5
   3 -13   4 3424.90 281.885   4
   3  13   4 3906.71 347.118   5
  -3  13  -4 3766.35 280.779   5
  -3  13  -5 1277.50 169.475   5
   3  13   5 1290.00 219.697   5
   3 -13   5 1293.36 180.769   4
  -3  13  -6 2513.63 226.947   5
   3 -13   6 2648.63 253.282   4
   3 -13   7 715.054 140.337   4
   3 -13   8 15623.2 614.718   4
   3 -13   9 10434.4 509.058   4
   3 -13  10 20541.5 712.349   4
   3 -13  11 2511.77 252.598   4
   3 -13  12 14073.4 584.285   4
   3 -13  13 7095.59 408.827   4
   3 -13  14 6851.69 388.126   4
   3 -13  15 2666.66 230.045   4
  -3  13 -16 15849.8 469.586   8
   3 -13  16 21870.7 594.559   4
   3 -13  17 330.027 71.8559   4
  -3 -14  18 4780.53 280.453   4
  -3 -14  17 8423.77 402.025   4
  -3 -14  16 3267.17 267.771   4
  -3 -14  15 3617.91 298.943   4
  -3 -14  14-85.7942 101.452   4
  -3 -14  13 8734.17 492.570   4
  -3 -14  12 4051.67 342.861   4
  -3 -14  11 62783.8 1336.52   4
  -3 -14  10 15132.6 652.173   4
  -3 -14   9 41764.3 1076.37   4
  -3 -14   8 6312.00 419.929   4
  -3 -14   7 2565.92 269.167   4
  -3 -14   6 58.8582 66.5498   4
  -3  14   5 564.108 141.660   5
  -3  14   5 666.476 250.345   1
  -3 -14   5 921.287 162.367   4
  -3 -14   4 283.228 101.644   4
  -3  14   4 216.789 81.8390   5
  -3  14   4 65.3469 121.654   1
  -3  14   3 17547.4 684.221   5
   3  14  -3 18807.7 589.110   5
  -3 -14   3 16944.1 671.867   4
  -3  14   2 23807.6 781.255   8
  -3  14   2 22271.6 746.661   5
   3  14  -2 23679.8 671.794   5
  -3  14   1 30448.8 871.070   8
  -3  14   1 27285.4 798.210   5
  -3  14   1 28017.4 1513.33   1
   3  14  -1 32311.5 799.983   5
   3  14   0 10936.2 487.170   5
  -3  14   0 9924.26 472.094   5
  -3  14   0 10885.5 522.538   8
   3  14   1 1682.47 199.773   5
  -3  14  -1 1749.42 215.047   8
  -3  14  -1 1691.11 192.503   5
  -3  14  -2 1447.94 179.245   5
   3  14   2 1464.06 196.314   5
  -3  14  -3 48255.6 977.777   5
   3  14   3 54342.0 1201.38   5
   3  14   4 13071.5 611.888   5
  -3  14  -4 12917.2 500.831   5
   3 -14   5 39707.5 955.607   4
  -3  14  -5 37707.3 839.171   5
   3  14   5 40555.4 1113.69   5
  -3  14  -6 16682.4 555.480   5
   3  14   6 18092.1 767.251   5
   3 -14   7 36015.3 923.826   4
   3 -14   8 5334.79 356.966   4
   3 -14   9 403.106 105.540   4
   3 -14  10 321.672 101.526   4
   3 -14  11 13655.5 556.336   4
   3 -14  12 17088.3 609.647   4
   3 -14  13 15683.8 563.806   4
   3 -14  14 2382.15 211.158   4
   3 -14  15 1624.25 163.141   4
  -3  14 -15 1197.16 128.853   8
   3 -14  16 388.341 75.5454   4
  -3 -15  17 1733.73 163.020   4
  -3 -15  16 689.780 117.575   4
  -3 -15  15 9279.89 436.025   4
  -3 -15  14 244.596 83.9721   4
  -3 -15  13 26530.1 795.701   4
  -3 -15  12 316.697 99.8982   4
  -3 -15  11 25909.4 811.836   4
  -3 -15  10 3707.11 314.421   4
  -3 -15   9 10077.3 510.827   4
  -3 -15   8 334.059 100.243   4
  -3 -15   7 31192.8 891.844   4
  -3 -15   6 1437.95 200.048   4
  -3 -15   5 23142.4 769.172   4
  -3  15   5 24398.1 848.007   5
   3  15  -4 912.501 140.333   5
  -3  15   4 874.327 159.786   5
  -3 -15   4 973.988 163.828   4
   3  15  -3 2309.87 206.817   5
  -3  15   3 1995.16 233.612   5
  -3 -15   3 2056.82 231.366   4
   3  15  -2 4193.89 282.619   5
  -3  15   2 4120.83 319.953   5
  -3  15   2 3771.89 297.482   8
  -3  15   1 8352.62 445.866   5
  -3  15   1 8474.10 445.460   8
   3  15  -1 8295.00 408.358   5
  -3  15   0 268.159 99.8712   8
   3  15   0 373.048 108.402   5
  -3  15   0 322.634 94.8376   5
  -3  15  -1 38057.1 929.258   8
   3  15   1 37462.0 906.448   5
  -3  15  -2 1242.27 178.520   8
  -3  15  -2 1340.96 169.514   5
   3  15   2 1185.48 181.293   5
  -3  15  -3 18528.9 588.208   5
  -3  15  -3 19405.4 661.172   8
  -3  15  -4 140.524 63.2846   5
   3  15   4 251.889 105.051   5
  -3  15  -5 6200.31 329.449   5
   3  15   5 7430.80 461.251   5
  -3  15  -6 2012.92 187.166   5
   3 -15   6 2318.55 228.465   4
   3 -15   7 17041.6 614.448   4
   3 -15   8 4067.64 301.422   4
   3 -15   9 48614.1 1020.46   4
   3 -15  10 413.333 103.416   4
   3 -15  11 30396.0 777.660   4
   3 -15  12 1339.45 162.087   4
  -3  15 -13-17.1588 64.0266   8
   3 -15  13-6.60922 51.5802   4
  -3  15 -14-79.3087 54.2402   8
   3 -15  14 65.0394 38.4317   4
   3 -15  15 4177.75 226.051   4
  -3 -16  15 1558.21 162.128   4
   3  16 -15 1056.27 96.3843   5
  -3 -16  14 2963.69 237.155   4
  -3 -16  13 1826.60 195.885   4
  -3 -16  12 7175.03 391.752   4
  -3 -16  11 1913.78 210.072   4
  -3 -16  10 29395.0 816.777   4
  -3 -16   9 11359.3 513.023   4
  -3 -16   8 11851.8 529.860   4
  -3 -16   7 2702.04 255.533   4
   3  16  -7 2507.56 194.332   5
   3  16  -6 255.421 74.1195   5
  -3 -16   6 238.745 85.5575   4
  -3 -16   5 113.390 73.4034   4
   3  16  -5 75.5518 57.2057   5
  -3  16   4 28898.3 867.766   5
   3  16  -4 26488.0 641.513   5
  -3  16   3 3921.69 320.700   5
   3  16  -3 3544.32 243.299   5
   3  16  -2 29038.4 711.044   5
  -3  16   2 31367.7 853.445   5
  -3  16   1 23276.5 721.660   5
   3  16  -1 23465.2 649.315   5
  -3  16   1 22337.6 671.147   8
  -3  16   0 14801.3 556.246   5
  -3  16   0 15132.7 549.183   8
   3  16   0 16583.4 568.595   5
  -3  16  -1 2755.27 235.942   5
   3  16   1 2766.17 247.878   5
  -3  16  -1 2686.14 236.769   8
  -3  16  -2 569.413 110.873   8
  -3  16  -2 551.771 106.766   5
   3  16   2 556.705 107.980   5
  -3  16  -3 1141.40 147.112   5
   3  16   3 1226.49 171.161   5
  -3  16  -3 1218.21 160.599   8
  -3  16  -4 14677.0 534.573   8
   3  16   4 15761.4 630.677   5
  -3  16  -5 4023.75 257.316   5
   3  16   5 4283.59 339.514   5
  -3  16  -5 4417.53 295.372   8
  -3  16  -6 12704.9 489.320   8
  -3  16  -7 1095.43 146.258   8
   3 -16   7 1090.37 151.145   4
  -3  16  -8 7869.92 375.754   8
   3 -16   8 8688.02 415.502   4
   3 -16   9 125.902 49.2265   4
  -3  16  -9 151.816 64.2472   8
  -3  16 -10 1414.72 150.244   8
   3 -16  10 1696.09 178.388   4
   3 -16  11 9616.90 402.546   4
  -3  16 -11 8342.84 343.939   8
  -3  16 -12 17423.2 467.578   8
   3 -16  12 21340.2 565.582   4
  -3  16 -13 11832.5 359.114   8
   3 -16  13 11160.7 378.940   4
  -3 -17  14 6307.12 295.951   4
  -3 -17  13 2112.12 185.797   4
   3  17 -13 1314.51 106.833   5
   3  17 -12 15805.0 375.288   5
  -3 -17  12 21841.3 607.355   4
  -3 -17  11 737.519 126.430   4
   3  17 -11 571.502 82.2307   5
   3  17 -10 259.795 62.2364   5
  -3 -17  10 10.8386 64.2032   4
   3  17  -9 193.812 65.7449   5
  -3 -17   9-1.08380 72.0093   4
  -3 -17   8 17503.0 597.735   4
   3  17  -8 14880.9 416.246   5
   3  17  -7 347.695 79.7343   5
  -3 -17   7 106.172 53.4983   4
  -3 -17   6 17514.6 603.676   4
   3  17  -6 16335.8 456.958   5
   3  17  -5 1364.42 140.853   5
   3  17  -4 7613.53 327.286   5
   3  17  -3 1658.19 160.386   5
  -3  17   3 1815.95 209.291   5
   3  17  -2 83.1809 54.9676   5
  -3  17   2 37.9331 65.6909   5
   3  17  -1 3696.02 252.245   5
  -3  17   1 3701.73 278.176   5
   3  17   0 46079.0 904.866   5
  -3  17   0 45641.2 944.727   5
  -3  17  -1 6766.56 352.491   5
  -3  17  -1 6410.18 329.917   8
  -3  17  -2 35925.9 772.250   8
  -3  17  -2 36489.8 798.394   5
  -3  17  -3 691.226 116.568   5
  -3  17  -3 753.848 114.902   8
   3  17   3 654.137 126.957   5
   3  17   4 2544.13 243.465   5
  -3  17  -4 1921.45 178.470   5
  -3  17  -4 2220.46 194.573   8
  -3  17  -5 153.997 61.1894   8
  -3  17  -6 1207.43 138.862   8
  -3  17  -7 2974.61 212.662   8
  -3  17  -8 28775.4 636.446   8
  -3  17  -9 4925.14 255.741   8
  -3  17 -10 30502.2 604.117   8
   3 -17  10 28574.2 631.555   4
  -3  17 -11 1725.70 136.993   8
   3 -17  11 1563.01 141.334   4
  -3  17 -12 3354.31 178.631   8
   3  18 -11 14448.6 334.025   5
  -3 -18  11 16561.8 464.232   4
  -3 -18  10 19713.1 526.934   4
   3  18 -10 18064.3 391.242   5
   3  18  -9 16703.1 388.190   5
  -3 -18   9 17885.7 518.038   4
  -3 -18   8 10263.0 394.045   4
   3  18  -8 10000.3 312.193   5
   3  18  -7 1197.60 114.616   5
   3  18  -6 162.370 48.7343   5
   3  18  -5 1185.61 117.978   5
   3  18  -4 2578.05 180.049   5
   3  18  -3 9058.29 345.611   5
   3  18  -2 13681.6 434.467   5
   3  18  -1 22570.1 581.793   5
  -3  18   1 22644.4 637.199   5
   3  18   0 6999.41 333.516   5
  -3  18   0 6920.15 343.558   5
  -3  18  -1 87.5160 35.1799   8
  -3  18  -1 205.416 70.1120   5
   3  18   1 258.249 79.3932   5
   3  18   2 1399.02 160.908   5
  -3  18  -2 1544.80 157.927   5
  -3  18  -2 1261.79 130.643   8
  -3  18  -3 7723.16 338.580   5
  -3  18  -3 8392.74 330.043   8
  -3  18  -4 6562.77 292.626   8
  -3  18  -5 9129.88 338.050   8
  -3  18  -6 6632.33 285.267   8
  -3  18  -7 8484.29 312.798   8
  -3  18  -8 2552.30 168.735   8
  -3  18  -9 458.330 71.0947   8
  -3  18 -10-8.59022 38.2543   8
   3  19  -9 2483.96 136.561   5
   3  19  -8 260.974 49.3318   5
   3  19  -7 11780.0 316.396   5
   3  19  -6 219.273 49.4605   5
   3  19  -5 8014.37 281.138   5
   3  19  -4 3.14656 46.4273   5
   3  19  -3 1059.16 109.126   5
   3  19  -2 537.599 83.6041   5
   3  19  -1 6958.98 292.744   5
   3  19   0 2364.43 184.170   5
   3  19   1 26380.2 594.699   5
  -3  19  -2 1117.73 121.472   5
   3  19   2 1534.84 150.684   5
  -3  19  -3 6454.92 251.432   8
  -3  19  -4 267.057 53.8388   8
  -3  19  -5 202.428 41.9429   8
  -3  19  -6 335.376 57.0231   8
  -3  19  -7 6507.59 231.712   8
   3  20  -6-36.6867 31.8431   5
   3  20  -5 561.488 69.5706   5
   3  20  -4 2962.68 159.353   5
   3  20  -3 9411.46 289.811   5
   3  20  -2 9050.57 291.226   5
   3  20  -1 13193.3 356.801   5
   3  20   0 2047.20 146.398   5
  -4   0  24 6644.14 483.805   7
  -4   0  23-109.509 142.042   7
  -4   0  22 42130.0 1444.77   7
  -4   0  21 460.446 182.514   7
  -4   0  20 256050. 3728.49   7
  -4   0  19 36.4016 137.173   7
  -4   0  18 53464.8 1692.87   7
  -4   0  17 32.4004 146.414   7
  -4   0  17-87.3979 208.025   2
  -4   0  16 4433.19 530.936   6
  -4   0  16 3257.10 722.745   2
  -4   0  16 3398.11 397.214   7
  -4   0  15 213.494 142.973   2
  -4   0  15 102.194 126.219   6
  -4   0  14 12288.0 781.255   6
  -4   0  14 11261.7 1152.20   2
  -4   0  13 92.9549 112.506   6
  -4   0  13 94.7965 162.874   2
  -4   0  12 82795.4 1867.94   6
  -4   0  12 84467.0 2691.24   2
  -4   0  12 82152.2 2538.15   1
  -4   0  11 142.949 122.390   2
  -4   0  11 563.526 212.062   1
  -4   0  10 35860.0 1544.46   2
  -4   0   9 204.723 150.203   2
  -4   0   8 36586.0 1384.33   2
  -4   0   7 240.700 135.236   9
  -4   0   7 331.975 150.040   2
  -4   0   6 8473.55 617.439   2
  -4   0   6 8602.91 607.740   9
  -4   0   5 209.717 113.794   9
  -4   0   4 152605. 2682.33   9
  -4   0   3 293.300 157.713   9
  -4   0   2 510.907 176.942   9
  -4   0   1 47.5082 92.2993   1
  -4   0   0 1700.92 236.859   1
  -4   0  -1 141.276 82.5017   1
  -4   0  -2 60129.0 1302.78   1
  -4   0  -3 209.457 136.381  10
  -4   0  -3 207.116 99.4203   1
  -4   0  -4 118064. 1978.82   1
  -4   0  -4 130387. 2515.63  10
  -4   0  -5 24.0718 103.474  10
  -4   0  -5 24.4835 46.3379   1
  -4   0  -6 36640.8 1565.11  10
  -4   0  -7 142.367 129.294  10
   4   0   8 181763. 5449.06   2
   4   0   9-124.628 430.876   2
   4   0   9 83.4533 85.5053   7
   4   0  10 349155. 8492.82   2
   4   0  10 348912. 3774.84   4
   4   0  11-336.104 355.010   2
   4   0  11 14.2086 93.2830   7
   4   0  12 23856.8 1068.39   4
   4   0  12 20166.5 833.913   7
   4   0  12 18498.2 2311.37   2
   4   0  13 259.049 157.827   4
   4   0  13 198.446 393.463   2
   4   0  13-17.0354 112.783   7
   4   0  14 58718.4 1814.30   4
   4   0  14 63358.3 5213.98   2
   4   0  15 17.7361 173.260   7
   4   0  15 250.327 191.829   4
   4   0  16 32307.0 1194.74   7
   4   0  17-38.7495 156.098   7
   4   0  18 103907. 2146.98   7
   4   0  19 398.085 160.847   7
   4   0  20 31559.3 1010.20   7
   4   0  21 84.3233 86.6700   7
  -4   1  24 5989.56 462.471   7
  -4  -1  24 7215.72 492.994   7
  -4   1  23 14577.4 792.469   7
  -4  -1  23 14293.2 761.721   7
  -4  -1  22 12858.4 780.575   7
  -4   1  22 13497.1 820.425   7
  -4  -1  21 9371.67 685.640   7
  -4   1  21 9854.49 726.283   7
  -4   1  20 12218.7 819.347   7
  -4  -1  20 12806.0 822.288   7
  -4   1  19 16362.8 952.516   7
  -4  -1  19 15884.2 923.985   7
  -4  -1  18 53134.9 1672.68   7
  -4   1  18 55250.6 1731.68   7
  -4  -1  17 41960.2 2755.49   2
  -4   1  17 44199.1 2822.11   2
  -4   1  17 46767.1 1552.79   7
  -4  -1  17 46931.8 1562.41   7
  -4  -1  16 17722.6 1661.37   2
  -4   1  16 19821.0 1753.88   2
  -4  -1  16 21027.9 1022.48   7
  -4  -1  16 23058.9 1160.31   6
  -4   1  16 22854.4 1064.67   7
  -4   1  15 23268.9 1138.43   6
  -4  -1  15 23952.9 1129.49   6
  -4   1  15 20159.5 1632.72   2
  -4  -1  15 20802.6 1669.15   2
  -4   1  14 12655.5 805.690   6
  -4   1  14 11938.6 1182.30   2
  -4  -1  14 12211.6 770.560   6
  -4  -1  14 10828.2 1124.01   2
  -4  -1  13 264.706 168.321   2
  -4   1  13 409.646 196.087   2
  -4  -1  13 340.993 152.758   6
  -4   1  13 137.135 107.301   6
  -4   1  12 37192.8 1252.92   6
  -4  -1  12 31971.5 1166.07   6
  -4   1  12 34685.5 1732.30   2
  -4   1  12 37140.7 1593.99   1
  -4  -1  12 35850.9 1770.54   2
  -4   1  11 23891.8 1226.90   1
  -4  -1  11 23468.2 1342.61   2
  -4   1  11 23969.2 1345.47   2
  -4  -1  10 97466.2 2560.47   2
  -4   1  10 92925.9 2484.67   2
  -4   1  10 99998.7 2406.64   1
  -4   1   9 132919. 2775.44   2
  -4  -1   9 126957. 2776.66   2
  -4   1   8 53393.9 1127.55   9
  -4   1   8 53126.5 1674.03   2
  -4  -1   8 59232.2 1787.50   2
  -4   1   8 59830.0 1662.04   1
  -4   1   7 31598.4 1155.33   1
  -4  -1   7 28677.2 1172.16   2
  -4   1   7 28822.0 854.770   9
  -4   1   7 28142.8 1154.25   2
  -4   1   6 26207.6 827.606   9
  -4  -1   6 27263.3 1103.04   2
  -4   1   6 26989.7 1022.71   1
  -4   1   5 15167.9 747.613   1
  -4   1   4 65386.3 1515.64   1
  -4   1   3 28527.6 981.454   1
  -4  -1   3 27851.7 1074.84   9
  -4  -1   2 584057. 4868.16   9
  -4   1   2 577851. 4244.33   1
  -4   1   1 61763.6 1355.13   1
  -4  -1   1 84890.4 1937.72   9
  -4  -1   0 89122.9 1996.28   9
  -4   1   0 73834.6 1474.28   1
  -4   1  -1 112461. 1970.97  10
  -4   1  -1 116257. 1972.49   1
  -4  -1  -2 27786.3 820.460   1
  -4   1  -2 29480.1 990.367   1
  -4   1  -3 24514.2 937.231   1
  -4   1  -3 21729.0 988.665  10
  -4   1  -4 84651.7 1856.16   1
  -4   1  -4 84845.0 2066.45  10
  -4  -1  -4 88201.1 2081.16  10
  -4   1  -5 164609. 3035.35  10
  -4  -1  -5 163965. 3028.93  10
  -4  -1  -6 51681.6 1822.43  10
  -4   1  -6 54057.4 1821.87  10
   4   1   7 106816. 3679.97   2
  -4  -1  -7 108999. 2835.88  10
   4   1   8 40574.7 2417.82   2
  -4  -1  -8 43542.1 1896.23  10
   4  -1   9 19247.4 726.386   7
   4   1   9 23502.5 1962.08   2
   4  -1  10 6725.79 442.030   7
   4   1  10 6830.07 546.307   4
   4   1  10 6681.71 470.073   7
   4   1  10 8252.71 1267.15   2
   4  -1  10 6982.41 500.351   4
   4   1  11 1350.33 559.420   2
   4  -1  11 1866.39 719.511   2
   4   1  11 2078.98 269.280   7
   4   1  11 1978.77 307.490   4
   4  -1  11 1612.55 237.612   7
   4  -1  11 1902.63 277.030   4
   4  -1  12 36891.3 1108.00   7
   4   1  12 39806.0 1391.66   4
   4  -1  12 35534.0 3286.16   2
   4   1  12 38298.3 3169.19   2
   4   1  12 36737.4 1139.12   7
   4  -1  12 38644.4 1266.93   4
   4   1  13 13734.4 835.658   4
   4   1  13 15834.4 2289.63   2
   4  -1  13 13979.9 790.813   4
   4   1  13 13123.2 714.748   7
   4  -1  13 13343.1 677.913   7
   4  -1  13 16762.0 2485.34   2
   4  -1  14 80987.1 1948.70   4
   4   1  14 81513.8 1815.46   7
   4  -1  14 78763.4 1720.86   7
   4   1  14 75574.0 5384.63   2
   4  -1  15 7808.57 1988.65   2
   4   1  15 5807.20 1593.93   2
   4   1  15 7135.45 572.065   7
   4  -1  15 7782.10 567.333   7
   4  -1  15 7598.71 622.755   4
   4  -1  16 23016.3 980.142   7
   4   1  16 23999.8 1064.44   7
   4  -1  16 21980.7 1077.08   4
   4   1  17 921.045 237.535   7
   4  -1  17 819.728 208.697   7
   4  -1  18 2610.60 340.781   7
   4   1  18 2844.80 371.370   7
   4  -1  19 40299.7 1216.73   7
   4   1  19 43029.0 1286.23   7
   4  -1  20 19673.9 781.835   7
   4   1  20 21616.6 844.872   7
   4  -1  21 39127.0 974.503   7
   4   1  21 37626.1 974.065   7
   4   1  22 3944.75 286.721   3
  -4  -2  24 3737.14 342.618   7
  -4   2  23 5292.23 468.052   7
  -4  -2  23 6778.39 512.582   7
  -4   2  22 369.650 141.716   7
  -4  -2  22 400.470 130.248   7
  -4  -2  21 124595. 2459.53   7
  -4   2  21 110644. 2371.04   7
  -4   2  20 509.365 181.468   7
  -4  -2  20 389.372 192.480   7
  -4  -2  19 46897.3 1589.65   7
  -4   2  19 45251.1 1571.70   7
  -4  -2  18 11925.3 785.602   7
  -4   2  18 11978.8 811.941   7
  -4  -2  17 6126.48 628.497   6
  -4   2  17 5693.16 536.829   7
  -4  -2  17 5537.97 1020.21   2
  -4  -2  17 5367.88 516.201   7
  -4  -2  16 254.222 179.420   6
  -4   2  16 96.7527 136.780   7
  -4   2  16 216.133 229.431   2
  -4  -2  16-93.8120 177.795   7
  -4  -2  16 499.368 323.030   2
  -4   2  15 5503.34 576.526   6
  -4  -2  15 4635.16 483.723   6
  -4   2  15 3950.52 736.681   2
  -4  -2  15 4306.88 775.808   2
  -4   2  15 4952.13 466.381   7
  -4  -2  14 14391.9 815.301   6
  -4  -2  14 14800.9 1321.13   2
  -4   2  14 13742.3 1264.61   2
  -4   2  14 15021.6 884.081   6
  -4   2  13 56427.8 1614.33   6
  -4  -2  13 51659.9 2281.24   2
  -4  -2  13 52286.5 1496.32   6
  -4   2  13 48868.0 2219.59   2
  -4  -2  12 17312.0 840.292   6
  -4   2  12 19499.0 1309.13   2
  -4   2  12 18784.8 890.275   6
  -4  -2  12 21590.4 1366.40   2
  -4   2  12 18285.3 1086.93   1
  -4   2  11 101457. 2780.74   2
  -4  -2  11 105887. 2838.09   2
  -4   2  10 2881.01 448.731   2
  -4   2  10 3021.44 403.499   1
  -4  -2  10 2801.24 456.367   2
  -4  -2   9 7805.72 682.010   2
  -4   2   9 7179.54 580.134   1
  -4   2   9 6477.71 623.732   2
  -4  -2   8 48714.5 1625.23   2
  -4   2   8 48167.2 1606.77   2
  -4  -2   7 200182. 3111.48   2
  -4   2   7 181619. 2697.19   1
  -4  -2   6 26842.0 1088.39   2
  -4   2   6 25184.1 986.468   1
  -4   2   5 211280. 2743.63   1
  -4   2   4 39648.2 1156.50   1
  -4   2   3 419082. 3694.24   1
  -4   2   3 403228. 3194.91  10
  -4   2   2 4198.46 347.027  10
  -4   2   2 3709.93 354.786   1
  -4  -2   1 35384.1 1188.56   9
  -4   2   1 36096.8 1028.87  10
  -4   2   0 48167.5 1243.66  10
  -4  -2   0 48357.7 1415.00   9
  -4   2  -1 154415. 2323.27  10
  -4   2  -1 151672. 2325.50   1
  -4   2  -2 29728.7 1095.62  10
  -4   2  -2 33215.6 1122.99   1
  -4  -2  -3 119471. 1579.19   1
  -4   2  -3 120246. 2306.18  10
  -4   2  -4 13985.7 820.759   1
  -4   2  -4 10989.6 730.459  10
  -4   2  -5 6203.30 589.379   1
  -4  -2  -6 16685.8 970.599  10
  -4   2  -6 20002.4 1214.83   1
  -4  -2  -7 817.547 261.808  10
   4   2   7 534.997 269.075   2
  -4  -2  -8 2253.50 447.928  10
   4  -2   8 3681.16 867.293   2
   4   2   8 2304.61 566.878   2
   4  -2   9 311581. 2863.61   7
   4   2   9 323188. 6943.19   2
   4  -2  10 4961.20 1136.71   2
   4   2  10 3102.86 714.632   2
   4   2  10 3510.18 341.723   7
   4  -2  10 3708.46 328.793   7
   4  -2  10 3388.55 344.002   4
   4   2  11 104204. 4653.96   2
   4  -2  11 99320.6 1887.99   4
   4   2  11 99010.4 1853.83   7
   4  -2  11 92956.4 1675.23   7
   4   2  11 88701.3 1928.97   4
   4  -2  12 3633.52 344.954   7
   4  -2  12 5396.29 1364.39   2
   4   2  12 4280.05 1059.84   2
   4   2  12 4060.47 395.446   7
   4  -2  12 3616.97 376.212   4
   4  -2  13 5276.61 442.447   7
   4  -2  13 5201.35 470.591   4
   4   2  13 6924.68 1511.57   2
   4   2  13 5861.59 497.289   7
   4  -2  14 1068.22 893.124   2
   4   2  14 1718.01 807.963   2
   4  -2  14 584.752 197.969   4
   4   2  14 898.270 224.543   7
   4  -2  14 614.321 160.833   7
   4  -2  15 21945.7 1000.24   4
   4  -2  15 22610.6 935.301   7
   4   2  15 23395.7 1043.22   7
   4  -2  16 23890.0 1064.14   4
   4   2  16 25648.4 1113.44   7
   4  -2  16 23376.2 962.614   7
   4  -2  17 98775.7 1990.23   7
   4   2  17 103938. 2222.45   7
   4  -2  18 743.216 198.023   7
   4   2  18 517.330 170.140   7
   4   2  19 73405.5 1657.58   7
   4  -2  19 69755.5 1542.06   7
   4   2  20 563.571 150.804   7
   4  -2  20 560.725 133.710   7
   4  -2  21 172.455 91.4576   7
   4   2  22 283.664 78.2660   3
  -4  -3  24 8989.16 511.922   7
  -4  -3  23 17895.1 807.525   7
  -4  -3  22 9695.39 645.654   7
  -4   3  22 7457.17 580.480   7
  -4  -3  21 885.664 210.343   7
  -4   3  21 430.301 140.717   7
  -4   3  20 5767.53 542.335   7
  -4  -3  20 6511.64 581.200   7
  -4  -3  19 3846.39 449.348   7
  -4   3  19 3532.58 417.930   7
  -4   3  18 44905.0 1527.56   7
  -4  -3  18 46046.6 1555.27   7
  -4  -3  17 8117.36 1210.51   2
  -4  -3  17 8943.15 728.003   6
  -4   3  17 8338.33 644.669   7
  -4  -3  17 8885.57 691.553   7
  -4   3  16 54047.8 1596.12   7
  -4  -3  16 54739.0 1688.48   6
  -4  -3  16 50069.5 2760.16   2
  -4  -3  16 52772.2 1590.58   7
  -4  -3  15 21366.6 1014.86   6
  -4   3  15 23050.8 1014.43   7
  -4   3  14 44332.2 1527.61   6
  -4  -3  14 46089.4 1425.17   6
  -4   3  14 41760.7 2205.64   2
  -4  -3  14 39124.0 2099.88   2
  -4   3  13 4540.51 461.156   6
  -4  -3  13 4651.22 448.077   6
  -4  -3  13 3880.51 409.686   4
  -4  -3  13 4750.07 674.740   2
  -4   3  13 4012.48 648.316   2
  -4   3  12 195.993 104.581   6
  -4  -3  12 374.626 200.254   2
  -4   3  12 557.822 244.065   2
  -4  -3  12 208.200 115.259   6
  -4  -3  11 33839.3 1580.93   2
  -4   3  11 31205.9 1558.09   2
  -4  -3  11 28607.3 1001.71   6
  -4   3  11 36140.5 1482.67   1
  -4  -3  10 20734.7 1163.04   2
  -4   3  10 19054.3 1025.74   1
  -4  -3   9 239440. 3749.08   2
  -4   3   9 223755. 3317.94   1
  -4  -3   8 32916.2 1313.88   2
  -4   3   8 35188.6 1264.22   1
  -4   3   7 79840.5 1844.25   1
  -4  -3   7 95866.7 2128.27   2
  -4   3   6 14958.0 515.260  10
  -4  -3   6 17285.8 863.757   2
  -4   3   6 16818.6 826.004   1
  -4   3   5 67820.4 1217.45  10
  -4   3   5 65800.4 1602.22   1
  -4   3   4 14102.9 737.772   1
  -4   3   4 13987.1 591.105  10
  -4   3   3 46768.8 1128.07  10
  -4   3   3 53053.9 1413.37   1
  -4   3   2 89999.3 1626.64  10
  -4   3   2 101306. 1935.85   1
  -4   3   1 135090. 2114.31  10
  -4   3   1 141861. 2264.03   1
  -4   3   0 48413.8 1321.14   1
  -4  -3   0 44769.8 1365.35   9
  -4   3  -1 84612.7 1796.26   1
  -4   3  -1 80809.5 1703.51  10
  -4   3  -2 1552.87 258.972  10
  -4   3  -2 2021.60 313.199   1
  -4  -3  -2 1451.81 263.430   9
  -4   3  -3 342.905 157.317   1
  -4   3  -4 92109.2 2269.24   1
  -4  -3  -4 59618.1 994.138   1
  -4   3  -5 119968. 2740.63   1
  -4  -3  -6 1284.62 280.487  10
  -4   3  -6 2050.19 404.041   1
   4   3   6 1916.70 401.341   2
   4   3   7 93897.3 3068.84   2
  -4   3  -7 106782. 3381.17   1
  -4  -3  -8 923.284 280.498  10
   4   3   8 942.725 346.458   2
   4  -3   8 1751.40 600.012   2
   4   3   9 1075.99 368.781   2
   4  -3   9 1487.95 609.880   2
   4  -3   9 1432.67 196.841   7
   4  -3   9 958.702 177.474   4
   4  -3  10 5841.21 409.936   7
   4   3  10 5228.40 429.246   7
   4  -3  10 5656.05 429.515   4
   4  -3  11 9761.67 587.736   4
   4   3  11 8632.47 563.835   7
   4  -3  11 8988.30 522.274   7
   4   3  12 164738. 2500.54   7
   4  -3  12 159927. 2262.25   7
   4   3  13 17747.6 863.649   7
   4  -3  13 16763.9 813.367   4
   4  -3  13 21168.9 2896.72   2
   4   3  13 18121.4 2231.75   2
   4  -3  13 17620.8 797.424   7
   4   3  14 118497. 6032.44   2
   4   3  14 116313. 2296.12   7
   4  -3  14 113990. 2055.78   7
   4  -3  14 110944. 2124.96   4
   4  -3  15 36948.2 1191.46   7
   4   3  15 37059.2 1342.56   7
   4  -3  15 34708.0 1208.81   4
   4   3  16 7643.92 616.232   7
   4  -3  16 7321.61 562.590   4
   4  -3  16 7577.43 551.151   7
   4   3  17 253.424 129.704   7
   4  -3  17 41.3816 120.072   7
   4  -3  17-52.8393 123.760   4
   4  -3  18 2887.60 354.195   4
   4   3  18 3435.16 388.026   7
   4  -3  18 3799.66 384.782   7
   4   3  19 29922.9 1036.96   7
   4  -3  19 30705.2 995.791   7
   4  -3  20 15672.9 642.742   7
   4   3  20 13867.6 649.345   7
   4  -3  21 18455.3 625.001   7
   4   3  21 20497.2 741.452   3
  -4  -4  24 240.204 83.1481   7
  -4  -4  23 15766.0 717.145   7
  -4  -4  22 47404.1 1365.61   7
  -4  -4  21 2537.77 347.089   7
  -4  -4  20 84959.6 2016.14   7
  -4   4  19 5028.13 498.412   7
  -4  -4  19 6597.56 588.635   7
  -4   4  18 30134.6 1205.42   7
  -4  -4  18 36558.7 1347.25   7
  -4  -4  17 7549.92 656.016   6
  -4   4  17 5798.69 529.627   7
  -4  -4  17 6561.15 559.991   7
  -4  -4  17 5654.76 1009.60   2
  -4  -4  16 653.541 190.130   7
  -4  -4  16 965.354 241.276   6
  -4  -4  16 1034.88 236.843   4
  -4   4  16 887.160 209.423   7
  -4  -4  16 658.303 341.115   2
  -4  -4  15 2632.42 355.406   6
  -4  -4  15 2495.96 374.689   4
  -4  -4  15 2085.55 547.919   2
  -4   4  15 2003.90 292.884   7
  -4  -4  14 108635. 3491.47   2
  -4  -4  14 110447. 2314.17   4
  -4  -4  14 122728. 2306.02   6
  -4   4  14 96365.7 2001.05   7
  -4  -4  13 7665.56 570.965   6
  -4  -4  13 6917.08 834.602   2
  -4  -4  13 7426.34 579.347   4
  -4  -4  12 151319. 2428.97   6
  -4  -4  12 155563. 2496.53   4
  -4  -4  11 3999.12 379.906   6
  -4  -4  11 4708.96 592.735   2
  -4   4  11 4631.38 521.631   1
  -4  -4  10 5287.34 600.063   2
  -4   4  10 4840.30 526.042   1
  -4  -4   9 2403.30 386.852   2
  -4   4   9 2550.59 369.674   1
  -4  -4   8 69719.7 1922.45   2
  -4   4   8 66325.2 1817.00   1
  -4  -4   7 892.179 219.561   2
  -4   4   7 843.759 217.776   1
  -4  -4   6 315619. 3711.81   2
  -4   4   6 258599. 3398.40   1
  -4   4   5 135918. 2384.26   1
  -4   4   4 70673.4 1670.17   1
  -4   4   3 410.095 146.374   1
  -4   4   2 46056.6 1294.54   1
  -4   4   1 19441.0 857.910   1
  -4   4   0 69316.6 1627.10   1
  -4   4  -1 3142.43 378.788   1
  -4  -4  -1 2519.08 335.678   9
  -4   4  -2 246145. 3443.34   1
  -4  -4  -2 199799. 2901.81   9
  -4   4  -3 19689.2 1063.84   1
  -4  -4  -3 13186.7 765.661   9
  -4   4  -4 227512. 3624.65   1
  -4   4  -5 542.686 207.073   1
   4   4   5 834.641 248.298   2
   4   4   6 467.104 184.051   2
  -4   4  -6 425.127 206.660   1
  -4  -4  -7 91572.4 2471.64  10
   4   4   7 102394. 3032.88   2
   4   4   8 173132. 4179.81   2
   4  -4   8 155750. 2001.99   4
   4  -4   9 2739.62 721.148   2
   4   4   9 2690.49 589.082   2
   4  -4   9 2835.73 287.287   7
   4  -4   9 2463.59 275.029   4
   4  -4  10 200420. 2384.13   7
   4  -4  10 193810. 2420.99   4
   4   4  11 8200.66 583.017   7
   4   4  11 9051.29 1316.54   2
   4  -4  11 10356.0 1618.39   2
   4  -4  11 9135.98 537.354   7
   4  -4  11 8190.12 520.061   4
   4   4  12 14847.6 794.695   7
   4  -4  12 15437.8 715.319   7
   4  -4  12 13618.7 702.763   4
   4   4  12 13121.2 1647.78   2
   4  -4  13 9.43032 131.398   4
   4   4  13 208.435 115.967   7
   4  -4  13 244.743 418.618   2
   4   4  13-90.0457 180.668   2
   4  -4  13-42.2198 138.932   7
   4   4  14 27318.4 1115.54   7
   4  -4  14 27547.4 1015.91   7
   4  -4  14 26119.5 1009.04   4
   4  -4  15 1562.70 264.713   4
   4   4  15 1418.35 258.550   7
   4  -4  15 1710.91 254.854   7
   4  -4  16 51302.4 1421.88   4
   4   4  16 52189.4 1518.57   7
   4  -4  17 5532.79 474.447   7
   4  -4  17 5167.10 452.261   4
   4   4  17 5603.66 485.476   7
   4   4  18 43094.1 1287.51   7
   4  -4  18 45288.5 1284.45   7
   4   4  19 647.216 156.507   7
   4  -4  19 740.652 177.200   4
   4  -4  19 802.527 170.365   7
   4  -4  20 13239.9 578.012   7
   4   4  21 3582.33 302.795   3
   4  -4  21 3728.91 272.216   7
  -4  -5  24 28694.0 793.321   7
  -4  -5  23 20336.4 767.273   7
  -4  -5  22 7454.23 520.354   7
  -4  -5  21 5221.25 476.992   7
  -4  -5  20 1084.55 247.620   7
  -4  -5  19 15870.5 885.349   7
  -4  -5  18 39483.0 1385.75   7
  -4  -5  17 35207.5 1387.19   6
  -4  -5  17 38777.5 1594.38   4
  -4  -5  17 38910.3 1366.76   7
  -4  -5  16 30414.2 1233.23   6
  -4  -5  16 31290.7 1193.42   7
  -4  -5  15 12170.7 799.199   4
  -4  -5  15 9510.76 1097.23   2
  -4  -5  15 10230.9 692.334   6
  -4  -5  14 7583.51 909.916   2
  -4  -5  14 9249.54 658.290   4
  -4  -5  14 8628.89 614.735   6
  -4  -5  13 6420.49 520.909   6
  -4  -5  13 5969.62 760.349   2
  -4  -5  13 6288.29 525.833   4
  -4  -5  12 29250.8 1583.33   2
  -4  -5  12 27068.5 1052.74   4
  -4  -5  11 31766.4 1090.82   4
  -4  -5  11 34720.4 1604.41   2
  -4  -5  11 33184.4 1096.22   6
  -4  -5  10 170844. 3379.41   2
  -4   5  10 175203. 3110.74   1
  -4   5   9 52097.7 1627.77   1
  -4  -5   9 49683.6 1716.54   2
  -4  -5   8 102747. 2344.34   2
  -4   5   8 88822.6 2054.48   1
  -4   5   7 30448.6 1176.02   1
  -4  -5   7 30696.1 1228.07   2
  -4  -5   6 381.956 138.658   2
  -4   5   6 949.579 211.148   1
  -4   5   5 2178.44 312.170   1
  -4   5   4 136156. 2345.63   1
  -4   5   3 1309.05 237.471   1
  -4   5   2 118749. 2143.31   1
  -4   5   1 30037.9 1087.34   1
  -4   5   0 18819.5 892.608   1
  -4   5  -1 1276.89 255.395   1
  -4   5  -2 3762.59 455.843   1
  -4  -5  -2 2762.36 345.765   9
  -4   5  -3 15026.7 956.495   1
  -4  -5  -3 10537.8 666.127   9
   4   5   4 153652. 2721.36   2
  -4  -5  -4 123549. 2363.68   9
   4   5   5 35566.4 1379.92   2
  -4   5  -5 40853.3 1647.80   1
  -4   5  -6 145279. 3338.06   1
   4   5   6 204358. 3603.89   2
  -4   5  -7 75578.5 2866.88   1
   4   5   7 60971.7 2128.91   2
   4  -5   8 45910.4 1088.71   7
   4   5   8 46034.8 2053.49   2
   4  -5   9 4100.34 808.742   2
   4  -5   9 4662.89 358.595   7
   4  -5   9 3994.24 339.364   4
   4   5   9 4462.25 710.464   2
   4  -5  10 357.401 112.564   4
   4   5  10 449.290 261.478   2
   4   5  10 303.843 134.673   7
   4  -5  10 338.205 342.080   2
   4  -5  10 309.036 102.149   7
   4  -5  11 1172.85 198.494   7
   4  -5  11 1279.47 213.925   4
   4  -5  11 1086.94 426.733   2
   4   5  11 925.537 207.471   7
   4   5  12 30276.7 1129.16   7
   4  -5  12 32307.2 1052.37   4
   4   5  13 34016.1 1206.52   7
   4  -5  13 35947.2 1103.13   7
   4  -5  13 37088.2 1158.09   4
   4   5  14 37794.1 1269.37   7
   4  -5  14 39916.3 1200.67   7
   4  -5  14 39440.0 1220.63   4
   4   5  15 8457.01 614.132   7
   4  -5  15 9095.42 590.068   4
   4  -5  15 9732.24 607.678   7
   4   5  16 12700.3 740.884   7
   4  -5  16 14267.8 733.824   7
   4  -5  16 13428.0 710.080   4
   4  -5  17 448.541 134.786   4
   4  -5  17 900.685 191.756   7
   4  -5  18 11375.8 618.479   4
   4  -5  18 13259.2 683.381   7
   4  -5  19 11693.4 580.211   7
   4  -5  19 9690.00 546.713   4
   4  -5  20 27707.2 797.074   7
   4   5  20 29626.0 947.374   3
   4   5  21 24284.5 729.418   3
   4  -5  21 27401.8 690.370   7
  -4  -6  23 18187.2 677.169   7
  -4  -6  22 801.430 168.009   7
  -4  -6  21 25978.0 973.955   7
  -4  -6  20 4534.89 434.923   7
  -4  -6  19 48499.0 1481.71   7
  -4  -6  18 5207.08 571.145   4
  -4  -6  18 5011.20 500.361   7
  -4  -6  17 1289.68 275.209   4
  -4  -6  17 1621.45 281.371   7
  -4  -6  16 5.11857 154.404   7
  -4  -6  16 191.316 131.415   6
  -4  -6  16 56.5436 158.562   4
  -4  -6  15 94446.3 2140.85   4
  -4  -6  15 95263.8 2003.82   7
  -4  -6  14 11026.0 675.423   6
  -4  -6  14 9717.78 665.604   4
  -4  -6  14 10323.8 1075.91   2
  -4  -6  13 139143. 2403.63   4
  -4  -6  13 130696. 2254.11   6
  -4  -6  12 503.471 234.728   2
  -4  -6  12 367.611 133.882   6
  -4  -6  12 723.377 180.952   4
  -4  -6  11 4394.40 395.224   6
  -4  -6  11 4509.02 598.687   2
  -4  -6  11 4953.20 438.880   4
  -4  -6  10 553.486 149.615   4
  -4   6  10 545.816 175.831   1
  -4  -6  10 292.011 163.106   2
  -4  -6  10 425.414 122.843   6
  -4   6   9 6809.23 588.511   1
  -4  -6   9 7461.85 689.585   2
  -4  -6   8 7972.99 672.605   2
  -4   6   8 6901.00 584.666   1
  -4   6   7 59468.2 1655.87   1
  -4  -6   7 67028.8 1853.70   2
  -4   6   6 1830.64 298.115   1
  -4  -6   6 2327.70 345.738   2
  -4   6   5 201821. 2909.30   1
  -4   6   4 31172.4 1144.60   1
  -4   6   3 99099.7 2048.75   1
  -4   6   2 32722.6 1168.91   1
  -4   6   1 312.274 122.382   1
  -4   6   0 7371.62 590.042   1
  -4   6  -1 156367. 2809.84   1
  -4  -6  -2 37810.9 1374.41   9
  -4   6  -2 53598.5 1753.64   1
  -4  -6  -3 93767.6 2075.28   9
  -4   6  -3 129255. 2822.69   1
  -4  -6  -4 2802.76 358.590   9
  -4   6  -4 3646.60 496.611   1
  -4   6  -5 2850.51 445.249   1
  -4   6  -6 1847.45 385.771   1
   4  -6   7 30878.6 844.199   4
  -4   6  -7 33140.2 1833.71   1
   4  -6   8 3752.60 314.779   4
   4  -6   8 3957.26 326.157   7
   4  -6   9 61169.2 1255.18   4
   4  -6   9 69572.0 1361.74   7
   4  -6  10 2280.36 261.881   7
   4  -6  10 1845.41 559.457   2
   4  -6  10 1864.50 241.602   4
   4  -6  11 90585.6 1658.17   4
   4  -6  11 99234.3 1683.32   7
   4  -6  11 99065.5 4316.24   2
   4  -6  12 7663.45 485.620   7
   4  -6  12 8873.06 1441.91   2
   4  -6  12 7582.50 503.703   4
   4  -6  13 418.401 138.539   4
   4  -6  13 839.127 182.445   7
   4  -6  14 587.713 161.550   4
   4  -6  14 470.840 135.285   7
   4  -6  15 38912.1 1171.60   7
   4  -6  15 37819.6 1164.35   4
   4  -6  16 284.768 124.140   4
   4  -6  16 341.647 130.065   7
   4  -6  17 90237.4 1723.92   7
   4  -6  17 79175.4 1619.47   4
   4  -6  18 126.261 90.5498   4
   4   6  18 57.9468 97.6166   3
   4  -6  18 236.748 117.405   7
   4   6  19 25655.7 922.450   3
   4  -6  19 24916.6 792.643   7
   4  -6  20 279.864 84.8686   7
   4   6  20 202.132 80.4830   3
   4  -6  20 208.402 75.7586   4
   4  -6  21 1667.76 160.547   7
  -4  -7  23 20409.0 665.862   7
  -4  -7  22 5895.62 407.675   7
  -4  -7  21 539.357 137.903   7
  -4  -7  20 778.169 171.709   7
  -4  -7  19 18123.1 971.748   4
  -4  -7  19 17108.9 848.199   7
  -4  -7  18 45616.9 1564.11   4
  -4  -7  18 42492.2 1383.88   7
  -4  -7  17 46717.3 1558.06   4
  -4  -7  17 45720.5 1416.34   7
  -4  -7  16 32639.4 1212.50   6
  -4  -7  16 35945.5 1334.36   4
  -4  -7  16 34023.4 1192.55   7
  -4  -7  15 71990.8 1755.71   6
  -4  -7  15 73933.4 1871.24   4
  -4  -7  15 72805.3 1708.10   7
  -4  -7  14 2278.53 319.131   4
  -4  -7  14 2252.13 505.311   2
  -4  -7  14 2600.82 335.294   6
  -4  -7  14 2463.91 309.627   7
  -4  -7  13 8304.78 564.554   6
  -4  -7  13 7012.95 835.580   2
  -4  -7  13 8924.68 609.678   4
  -4  -7  12 831.120 192.235   4
  -4  -7  12 456.607 216.814   2
  -4  -7  12 469.994 133.197   6
  -4  -7  11 47435.2 1936.47   2
  -4  -7  11 47046.3 1333.84   4
  -4  -7  11 42087.3 1192.29   6
  -4  -7  10 11505.5 631.957   4
  -4  -7  10 9289.35 542.579   6
  -4  -7  10 11333.2 902.533   2
  -4   7  10 10877.6 802.036   1
  -4  -7   9 61995.8 1988.04   2
  -4   7   9 62606.6 1835.38   1
  -4  -7   8 38027.7 1485.14   2
  -4   7   8 36459.2 1373.90   1
  -4   7   7 22845.4 1069.10   1
  -4  -7   7 28835.4 1246.99   2
  -4   7   6 4949.40 489.986   1
  -4   7   5 4341.31 444.705   1
  -4   7   4 15025.7 813.951   1
  -4   7   3 68828.6 1732.07   1
  -4   7   2 69653.4 1779.31   1
  -4   7   1 129602. 2460.10   1
  -4   7   0 44427.7 1493.94   1
  -4   7  -1 100643. 2308.96   1
  -4   7  -2 6055.31 602.877   1
  -4  -7  -3 3861.54 434.672   9
  -4   7  -3 5857.33 623.847   1
  -4   7  -4 17358.7 1086.60   1
  -4  -7  -4 14449.8 831.373   9
  -4   7  -5 99976.2 2669.23   1
  -4  -7  -5 94179.5 2150.50   9
   4  -7   6 1186.10 167.259   4
  -4   7  -6 969.364 281.693   1
   4  -7   7 93986.2 1478.60   4
  -4   7  -7 102817. 3186.79   1
   4  -7   7 103436. 3356.84   2
   4  -7   7 98019.5 1578.17   7
   4  -7   8 17115.7 667.140   7
   4  -7   8 14779.2 609.703   4
   4  -7   8 15554.9 1366.59   2
   4  -7   9 8240.38 464.970   4
   4  -7   9 8730.08 1091.92   2
   4  -7   9 9180.95 504.294   7
   4  -7  10 7893.73 468.837   4
   4  -7  10 8155.51 1109.31   2
   4  -7  10 9269.20 514.728   7
   4  -7  11 31454.3 2336.29   2
   4  -7  11 30671.1 954.557   4
   4  -7  12 125053. 1973.52   4
   4  -7  12 131003. 1996.41   7
   4  -7  13 80603.2 1597.76   7
   4  -7  13 78464.9 1613.07   4
   4  -7  14 41750.9 1191.45   4
   4  -7  14 42205.5 1175.37   7
   4  -7  15 86699.8 1680.82   7
   4  -7  15 85003.5 1683.51   4
   4  -7  16 4348.56 378.045   7
   4  -7  16 4186.65 367.625   4
   4   7  17 1267.35 235.671   3
   4  -7  17 1188.69 197.956   7
   4  -7  17 1059.67 192.211   4
   4  -7  18 111.310 64.8267   4
   4   7  18-47.3723 123.116   3
   4  -7  18 173.952 89.0345   7
   4   7  19 12040.0 570.556   3
   4  -7  19 11449.8 514.838   4
   4  -7  19 12465.5 517.836   7
   4  -7  20 4281.06 285.387   4
   4  -7  20 6585.12 334.802   7
  -4  -8  22 25934.6 785.777   7
  -4  -8  21 9123.37 521.388   7
  -4  -8  20 25554.6 929.362   7
  -4  -8  20 21523.7 945.159   4
  -4  -8  19 11565.6 722.519   4
  -4  -8  19 11656.5 661.576   7
  -4  -8  18 7825.30 618.624   4
  -4  -8  18 8257.28 577.203   7
  -4  -8  17 8562.02 638.689   4
  -4  -8  17 8723.68 596.616   7
  -4  -8  16 14785.8 807.359   6
  -4  -8  16 16333.4 871.357   4
  -4  -8  16 15829.9 793.972   7
  -4  -8  15 97.9301 128.731   7
  -4  -8  15 276.004 138.450   6
  -4  -8  15 204.774 120.047   4
  -4  -8  14 132242. 2283.13   6
  -4  -8  14 138951. 2404.04   4
  -4  -8  14 136047. 2219.71   7
  -4  -8  13 285.902 106.287   7
  -4  -8  13 505.367 170.416   6
  -4  -8  13 469.582 168.056   4
  -4  -8  12 63427.3 2369.75   2
  -4  -8  12 65587.3 1537.95   6
  -4  -8  11 24.1358 95.4728   6
  -4  -8  11 170.486 114.284   4
  -4  -8  11 235.111 162.081   2
  -4  -8  10 2221.36 410.698   2
  -4  -8  10 2170.97 278.986   4
  -4  -8  10 2068.04 261.824   6
  -4  -8   9 97.6263 57.0946   6
  -4  -8   9 125.705 114.491   2
  -4   8   9 143.391 118.345   1
  -4   8   8 6072.95 600.079   1
  -4   8   7 1509.72 306.110   1
  -4   8   6 290699. 3913.33   1
  -4   8   5 65885.7 1836.89   1
  -4   8   4 147711. 2707.46   1
  -4   8   3 16087.8 889.167   1
  -4   8   2 1139.05 256.818   1
  -4   8   1 80.6044 94.8804   1
  -4   8   0 85751.4 2089.80   1
  -4   8  -1 27705.0 1237.22   1
  -4   8  -2 102267. 2528.59   1
  -4   8  -3 17367.1 1085.01   1
  -4  -8  -3 14313.5 891.153   9
  -4   8  -4 99797.7 2648.07   1
  -4  -8  -4 88547.4 2198.61   9
   4  -8   5 2089.68 215.090   4
  -4  -8  -5 1435.75 278.247   9
   4   8   5 1213.89 209.659   5
  -4   8  -5 1708.41 354.196   1
   4  -8   6 341.848 94.8674   4
   4  -8   6 686.972 237.760   2
  -4   8  -6 491.603 239.592   1
   4   8   6 367.331 151.072   5
   4  -8   7 8655.52 453.858   4
  -4   8  -7 8192.22 905.981   1
   4  -8   8 55688.7 1182.85   4
   4  -8   8 74143.2 2946.79   2
   4  -8   8 56625.2 1223.10   7
   4   8   8 68468.7 1611.79   3
   4  -8   9 34843.1 941.301   4
   4  -8   9 37667.1 1023.82   7
   4  -8   9 39883.1 2252.18   2
   4  -8  10 38497.8 1017.27   4
   4  -8  10 41888.9 1096.34   7
   4  -8  10 40838.5 2436.48   2
   4  -8  11 11394.0 577.053   7
   4  -8  11 10020.1 1313.53   2
   4  -8  11 11105.7 571.364   4
   4  -8  12 44995.9 1174.94   7
   4  -8  12 42680.8 1138.84   4
   4  -8  13 813.552 178.911   4
   4   8  13 673.366 210.147   3
   4  -8  13 491.498 139.839   7
   4   8  14 2156.50 344.757   3
   4  -8  14 1516.86 229.034   7
   4  -8  14 1455.84 229.693   4
   4   8  15 15938.2 842.369   3
   4  -8  15 14747.8 670.221   7
   4  -8  15 13906.5 659.265   4
   4  -8  16 80020.0 1516.70   7
   4  -8  16 77776.0 1494.70   4
   4   8  17 1769.10 241.875   3
   4  -8  17 2103.62 240.357   4
   4  -8  17 2141.00 239.437   7
   4  -8  18 15073.3 594.846   4
   4  -8  18 17272.1 618.741   7
   4  -8  19 420.439 93.1487   4
   4  -8  19 365.511 86.4653   7
  -4  -9  21 87.3154 59.9256   7
  -4  -9  20 913.304 176.940   7
  -4  -9  20 683.812 153.287   4
  -4  -9  19 4529.87 419.611   4
  -4  -9  19 4563.17 389.035   7
  -4  -9  18 17213.4 850.504   4
  -4  -9  18 16390.3 765.524   7
  -4  -9  17 11736.8 710.546   4
  -4  -9  17 11737.7 658.380   7
  -4  -9  16 46238.7 1395.40   4
  -4  -9  16 47806.5 1343.63   7
  -4  -9  15 22394.6 945.973   6
  -4  -9  15 22502.2 971.243   4
  -4  -9  15 23168.1 922.897   7
  -4  -9  14 9262.48 614.409   4
  -4  -9  14 9653.96 609.179   6
  -4  -9  14 10229.4 603.785   7
  -4  -9  13 814.862 178.424   7
  -4  -9  13 1117.28 216.216   6
  -4  -9  13 970.561 218.111   4
  -4  -9  12 9157.61 560.127   6
  -4  -9  12 9555.72 606.007   4
  -4  -9  12 9308.96 553.112   7
  -4  -9  11 492.709 140.151   6
  -4  -9  11 299.836 139.254   4
  -4  -9  10 26995.6 949.845   4
  -4  -9   9 24560.8 874.240   4
  -4   9   9 26414.1 1302.40   1
  -4   9   8 36322.4 1484.97   1
  -4   9   7 25822.9 1245.63   1
  -4   9   6 13228.6 871.976   1
  -4   9   6 13246.0 647.176   5
  -4   9   5 212.863 97.9361   5
  -4   9   5 184.710 115.965   1
  -4   9   4 52262.7 1658.80   1
  -4   9   4 47313.2 1125.20   5
  -4   9   3 28589.5 1225.84   1
  -4   9   2 69293.1 1894.69   1
  -4   9   1 687.699 199.999   1
  -4   9   0 5260.52 544.949   1
   4   9   1 2546.51 247.850   5
  -4   9  -1 3323.15 443.306   1
  -4   9  -2 4644.57 538.975   1
   4   9   2 3457.97 297.616   5
   4   9   3 1348.57 195.468   5
  -4   9  -3 1720.98 353.397   1
  -4  -9  -3 1720.54 325.252   9
   4  -9   3 1387.83 169.006   4
  -4   9  -4 100319. 2715.50   1
   4  -9   4 88243.2 1329.34   4
   4  -9   4 112152. 2826.37   2
   4   9   4 81413.7 1605.39   5
  -4  -9  -4 100058. 2493.90   9
   4  -9   5 7829.65 409.735   4
  -4   9  -5 8949.72 840.824   1
   4   9   5 7867.48 536.783   5
  -4   9  -6 172836. 3898.07   1
   4   9   6 169819. 2567.18   5
   4  -9   6 178842. 1995.05   4
   4  -9   7 26802.3 1657.78   2
   4  -9   7 20276.5 691.157   4
   4  -9   8 26366.2 805.988   4
   4  -9   8 27887.0 1760.09   2
   4  -9   9 434.955 129.337   4
   4  -9   9 323.786 160.743   2
   4  -9  10 38.8440 150.838   2
   4  -9  10 354.444 121.312   4
   4  -9  11 16752.1 700.857   7
   4  -9  11 16041.9 679.820   4
   4  -9  12 10161.2 551.486   7
   4  -9  12 10264.2 553.922   4
   4  -9  13 24517.2 850.646   4
   4  -9  13 26854.9 892.205   7
   4  -9  14 33113.3 985.196   7
   4  -9  14 32457.9 982.645   4
   4  -9  15 22955.5 792.845   7
   4  -9  15 22606.5 804.187   4
   4  -9  16 4943.98 354.341   7
   4  -9  16 4967.25 363.950   4
   4  -9  17 49.9431 55.1362   7
   4  -9  17 28.7143 67.6161   4
   4  -9  18 7570.88 394.259   4
   4  -9  18 7348.29 366.530   7
   4  -9  19 927.129 118.776   7
   4  -9  19 1116.30 140.806   4
  -4 -10  20 2704.20 258.081   7
  -4 -10  20 2030.00 242.390   4
  -4 -10  19 34845.9 1064.52   4
  -4 -10  19 38681.4 1045.02   7
  -4 -10  18 752.053 156.755   7
  -4 -10  18 774.298 175.131   4
  -4 -10  17 7716.76 543.955   4
  -4 -10  17 8815.84 539.970   7
  -4 -10  16 8515.68 577.375   4
  -4 -10  16 9180.84 558.083   7
  -4 -10  15 52451.3 1414.21   4
  -4 -10  15 55973.1 1401.96   7
  -4 -10  14 198.869 129.051   4
  -4 -10  14 411.379 136.042   7
  -4 -10  13 70226.5 1605.32   4
  -4 -10  12 10943.4 632.351   4
  -4 -10  11 2619.71 308.446   4
  -4 -10  10 2895.58 317.252   4
  -4 -10   9 311.761 120.095   4
  -4 -10   8 6547.21 447.464   4
  -4  10   8 7313.61 692.379   1
  -4  10   7 39546.8 1562.52   1
  -4  10   6 536.446 158.260   5
  -4  10   6 651.788 214.946   1
  -4  10   5 178693. 2309.19   5
  -4  10   5 171080. 3143.92   1
  -4  10   4 12731.1 600.829   5
  -4  10   4 12230.1 836.979   1
  -4  10   3 6047.03 401.019   5
  -4  10   3 4989.76 378.797   8
  -4  10   3 6176.54 603.263   1
  -4  10   2 1775.47 208.418   5
  -4  10   2 1656.37 319.652   1
  -4  10   2 1621.46 215.421   8
  -4  10   1 780.784 233.128   1
  -4  10   1 709.844 123.987   5
  -4  10   1 700.621 142.688   8
  -4  10   0 2644.15 397.008   1
  -4  10   0 2086.69 210.203   5
  -4  10  -1 15589.7 976.200   1
   4  10   1 15648.5 589.579   5
  -4  10  -1 13542.0 513.234   5
  -4  10  -2 17010.2 575.312   5
   4  10   2 18198.2 654.852   5
   4 -10   3 75925.8 1223.48   4
   4  10   3 82745.8 1475.81   5
  -4 -10  -3 95469.8 2631.28   9
  -4  10  -3 96251.3 2578.34   1
   4 -10   4 9661.11 448.528   4
   4  10   4 8080.24 503.342   5
  -4  10  -4 10183.7 878.083   1
   4  10   5 36706.9 1107.45   5
   4 -10   5 37965.6 899.436   4
  -4  10  -5 38315.1 1787.54   1
   4 -10   6 3172.15 268.776   4
   4  10   6 2672.88 315.740   5
  -4  10  -6 2979.24 521.473   1
   4 -10   7 3515.87 289.188   4
   4 -10   8 3039.91 279.707   4
   4 -10   9 22324.4 762.907   4
   4 -10  10 242.282 103.855   4
   4 -10  11 45581.7 1132.16   4
   4 -10  12 3042.12 302.769   4
   4 -10  13 4394.86 360.195   4
   4 -10  14 9417.38 509.089   4
   4 -10  15 24276.8 789.413   4
   4 -10  16 152.976 61.3087   4
   4 -10  17 38174.7 879.294   4
   4 -10  18 1236.90 145.099   4
  -4 -11  20 76.3851 69.9947   4
  -4 -11  19 7797.63 462.386   4
  -4 -11  18 4022.83 355.792   4
  -4 -11  17 22142.5 864.990   4
  -4 -11  16 22398.4 886.905   4
  -4 -11  15 36367.0 1137.85   4
  -4 -11  14 412.473 142.973   4
  -4 -11  13 5748.77 454.107   4
  -4 -11  12 20230.2 839.986   4
  -4 -11  11 8205.49 538.103   4
  -4 -11  10 10723.6 599.507   4
  -4 -11   9 41085.6 1154.97   4
  -4  11   8 1159.25 289.668   1
  -4 -11   8 1447.51 216.389   4
  -4  11   7 23415.4 1271.07   1
  -4 -11   7 22923.8 809.647   4
  -4  11   6 11018.1 860.952   1
  -4  11   6 11946.0 617.724   5
  -4  11   5 3504.48 486.047   1
  -4  11   5 3664.15 337.792   5
  -4  11   4 9592.13 506.603   5
  -4  11   4 8785.18 750.168   1
  -4  11   3 49783.2 1128.08   5
  -4  11   3 49613.3 1751.57   1
  -4  11   2 29139.9 821.708   5
  -4  11   2 28025.3 854.942   8
  -4  11   2 30196.7 1364.98   1
  -4  11   1 72080.8 2103.19   1
  -4  11   1 71198.1 1242.41   5
  -4  11   1 72040.6 1358.63   8
  -4  11   0 8470.38 415.402   5
  -4  11   0 8529.13 730.974   1
  -4  11  -1 8229.31 407.825   5
  -4  11  -1 9224.78 772.058   1
   4  11   1 9386.23 469.364   5
  -4  11  -2 3625.18 494.782   1
  -4  11  -2 3847.53 277.443   5
   4  11   2 4074.69 314.180   5
   4 -11   3 6686.44 372.260   4
  -4  11  -3 6799.78 363.531   5
   4  11   3 6146.66 402.778   5
  -4  11  -3 6867.23 699.084   1
  -4  11  -4 3435.55 517.459   1
   4 -11   4 3268.58 265.742   4
   4  11   4 2912.55 296.574   5
   4 -11   5 29721.5 808.258   4
  -4  11  -5 27786.8 1530.23   1
   4  11   5 27176.8 932.119   5
   4 -11   6 17361.1 626.215   4
   4  11   6 16619.2 751.297   5
   4 -11   7 16088.5 617.334   4
   4 -11   8 5059.23 355.790   4
   4 -11   9 5488.55 378.759   4
   4 -11  10 1778.08 218.841   4
   4 -11  11 23333.6 795.550   4
   4 -11  12 348.736 119.750   4
   4 -11  13 51770.8 1169.62   4
   4 -11  14 1353.05 189.760   4
   4 -11  15 29691.0 816.910   4
  -4  11 -16 12.8324 50.1141   8
   4 -11  16 119.298 59.4519   4
   4 -11  17 2290.62 201.184   4
   4 -11  18 6873.80 312.365   4
  -4 -12  19 2560.47 239.686   4
  -4 -12  18 1825.84 225.850   4
  -4 -12  17 785.950 154.955   4
  -4 -12  16 8756.90 522.698   4
  -4 -12  15 11523.4 609.744   4
  -4 -12  14 26498.7 935.097   4
  -4 -12  13 3476.04 342.831   4
  -4 -12  12 19193.4 801.182   4
  -4 -12  11 6920.64 480.328   4
  -4 -12  10 5326.38 423.784   4
  -4 -12   9 344.666 124.811   4
  -4 -12   8 15636.3 698.428   4
  -4  12   7 44115.9 1831.54   1
  -4 -12   7 48155.0 1194.77   4
  -4  12   6 34138.6 1570.90   1
  -4 -12   6 38387.5 1024.84   4
  -4  12   5 21711.4 1236.21   1
  -4  12   5 22907.6 812.060   5
  -4  12   4 72822.7 2236.05   1
  -4  12   4 77366.2 1437.09   5
  -4  12   3 19007.6 680.645   5
  -4  12   3 18183.8 1101.23   1
  -4  12   3 16254.6 663.316   8
  -4  12   2 536.335 123.427   5
  -4  12   2 613.927 218.494   1
  -4  12   2 706.615 152.160   8
   4  12  -1 205.334 99.3272   5
  -4  12   1-4.64970 127.321   1
  -4  12   1 34.8142 67.2798   8
  -4  12   1 162.508 81.6703   5
  -4  12   0 23915.7 1264.03   1
  -4  12   0 25613.0 730.915   5
  -4  12   0 26662.2 815.170   8
  -4  12  -1 8904.86 772.514   1
   4  12   1 10687.4 487.126   5
  -4  12  -1 9700.67 444.179   5
  -4  12  -2 55202.3 1034.92   5
   4  12   2 57811.8 1165.07   5
  -4  12  -2 56299.7 2022.21   1
   4  12   3 1465.36 200.693   5
  -4  12  -3 1829.42 194.642   5
  -4  12  -3 2101.33 408.947   1
   4 -12   4 33567.8 854.193   4
   4  12   4 31113.4 962.132   5
  -4  12  -4 30077.3 1565.07   1
   4 -12   5 3047.32 266.646   4
   4  12   5 2524.84 291.591   5
   4 -12   6 1064.92 157.934   4
   4  12   6 1023.13 194.174   5
   4 -12   7 5718.42 368.331   4
   4 -12   8 11809.8 533.479   4
   4 -12   9 14825.3 604.303   4
   4 -12  10 29094.3 858.715   4
   4 -12  11 5726.37 383.250   4
   4 -12  12 33001.8 905.817   4
   4 -12  13 110.506 81.0623   4
   4 -12  14 1210.64 162.299   4
  -4  12 -15 2345.43 205.280   8
   4 -12  15 2975.73 245.069   4
  -4  12 -16 19180.7 524.847   8
   4 -12  16 25928.4 664.720   4
   4 -12  17 693.740 100.668   4
  -4 -13  19 36.7798 38.4643   4
  -4 -13  18 18353.7 626.293   4
  -4 -13  17 841.041 146.742   4
  -4 -13  16 22253.1 774.555   4
  -4 -13  15 4551.51 361.511   4
  -4 -13  14 3143.20 308.848   4
  -4 -13  13 7166.64 474.411   4
  -4 -13  12 1042.65 174.154   4
  -4 -13  11 2691.47 302.418   4
  -4 -13  10 41287.9 1129.02   4
  -4 -13   9 2454.93 275.248   4
  -4 -13   8 47006.1 1185.86   4
  -4 -13   7 171.394 83.2456   4
  -4  13   6 15817.7 1107.77   1
  -4 -13   6 19581.4 742.437   4
  -4 -13   5 5172.36 381.903   4
  -4  13   5 5295.77 392.063   5
  -4  13   5 4146.88 565.020   1
  -4  13   4 746.684 159.367   8
  -4 -13   4 745.075 148.659   4
  -4  13   4 927.083 169.837   5
  -4  13   4 387.264 186.150   1
  -4  13   3 24096.5 802.950   8
  -4  13   3 24559.4 785.642   5
  -4  13   3 23092.2 1302.60   1
  -4  13   2 69578.7 1285.79   5
  -4  13   2 68093.1 2235.82   1
  -4  13   2 69269.9 1319.47   8
  -4  13   1 5925.56 365.136   5
  -4  13   1 6121.52 679.270   1
  -4  13   1 6172.54 394.222   8
   4  13   0 35133.3 860.345   5
  -4  13   0 32764.0 829.536   5
  -4  13   0 33443.0 897.548   8
   4  13   1 42662.3 977.093   5
  -4  13  -1 37973.7 1693.27   1
  -4  13  -1 40074.7 990.027   8
  -4  13  -1 38938.4 890.232   5
   4  13   2 173.265 81.1986   5
  -4  13  -2 201.176 72.2211   5
  -4  13  -2 133.561 158.238   1
  -4  13  -3 3757.89 275.214   5
   4  13   3 3599.10 311.492   5
  -4  13  -3 3011.28 503.292   1
   4 -13   4 37568.7 912.043   4
   4  13   4 38031.3 1040.32   5
   4 -13   5 559.058 127.422   4
   4  13   5 298.581 102.072   5
   4 -13   6 72208.2 1280.03   4
   4  13   6 64727.9 1469.26   5
   4 -13   7 1583.88 198.221   4
   4 -13   8 30895.8 852.315   4
   4 -13   9 963.744 156.023   4
   4 -13  10 78.3719 79.0332   4
   4 -13  11 932.919 159.093   4
   4 -13  12 20390.6 681.364   4
   4 -13  13 5983.47 358.752   4
  -4  13 -14 18284.2 552.765   8
   4 -13  14 23139.1 662.686   4
   4 -13  15 6228.29 321.381   4
  -4  13 -15 4884.12 263.846   8
  -4  13 -16 503.617 78.0706   8
   4 -13  16 849.555 112.619   4
  -4 -14  18 34.8124 37.6214   4
  -4 -14  17 4599.37 302.277   4
  -4 -14  16 2098.26 220.057   4
  -4 -14  15 5763.67 379.825   4
  -4 -14  14 2488.70 262.425   4
  -4 -14  13 21873.4 780.787   4
  -4 -14  12 6413.66 436.116   4
  -4 -14  11 9889.22 537.821   4
  -4 -14  10 1767.06 235.294   4
  -4 -14   9 2130.50 251.574   4
  -4 -14   8 1740.28 220.750   4
  -4 -14   7 9564.22 520.477   4
  -4 -14   6 976.877 184.820   4
  -4 -14   5 27653.1 870.689   4
  -4  14   5 26288.5 851.503   5
  -4 -14   4 8962.11 500.028   4
  -4  14   4 8233.15 471.752   5
   4  14  -3 9093.96 416.379   5
  -4 -14   3 8063.36 472.483   4
  -4  14   3 8071.51 453.365   5
  -4  14   3 8116.50 468.210   8
  -4  14   3 7310.55 785.176   1
  -4 -14   2 19751.9 725.833   4
  -4  14   2 19107.9 693.532   8
  -4  14   2 18955.4 665.861   5
   4  14  -2 20658.7 633.234   5
  -4  14   1 583.351 230.317   1
  -4  14   1 558.705 121.417   5
   4  14  -1 715.009 136.583   5
  -4  14   1 811.098 155.841   8
   4  14   0 7098.85 387.372   5
  -4  14   0 6331.28 373.257   5
  -4  14   0 5883.34 690.139   1
  -4  14   0 6752.42 400.888   8
  -4  14  -1 15688.2 565.323   5
   4  14   1 16328.8 604.496   5
  -4  14  -1 15794.5 607.518   8
   4  14   2 6057.64 384.773   5
  -4  14  -2 5531.43 334.046   5
  -4  14  -2 5621.07 367.151   8
   4  14   3 21958.2 760.818   5
  -4  14  -3 20344.7 687.464   8
   4  14   4 2309.86 257.334   5
   4  14   5 4548.22 371.738   5
   4 -14   5 5065.94 338.009   4
   4 -14   6 493.961 115.153   4
   4  14   6 287.579 102.587   5
   4 -14   7 1519.87 187.640   4
   4 -14   8 10118.3 479.976   4
   4 -14   9 40028.9 945.766   4
   4 -14  10 5134.90 337.920   4
   4 -14  11 16632.4 593.502   4
  -4  14 -12 1260.47 151.630   8
   4 -14  12 1501.83 176.391   4
  -4  14 -13-13.6711 70.6316   8
   4 -14  13 55.7135 46.2532   4
  -4  14 -14-108.647 67.8576   8
   4 -14  14 68.7642 43.2912   4
   4 -14  15 5500.34 272.787   4
  -4  14 -15 3682.41 202.801   8
  -4 -15  17 19239.0 543.085   4
  -4 -15  16 1108.12 145.256   4
  -4 -15  15 7365.06 394.737   4
  -4 -15  14 28.9714 53.5749   4
  -4 -15  13 84.7223 64.6078   4
  -4 -15  12 9889.28 503.618   4
  -4 -15  11 23504.1 786.646   4
  -4 -15  10 22216.1 766.783   4
  -4 -15   9 56134.8 1213.61   4
  -4 -15   8 685.039 142.412   4
  -4 -15   7 14387.2 612.481   4
  -4 -15   6 2786.47 275.059   4
  -4 -15   5 3169.62 297.176   4
  -4 -15   4 4129.70 330.313   4
   4  15  -4 4244.80 269.624   5
  -4  15   4 3975.54 319.859   5
   4  15  -3 12681.6 473.334   5
  -4 -15   3 12042.2 571.801   4
  -4  15   3 12428.9 552.925   5
  -4  15   3 11786.1 532.784   8
   4  15  -2 4073.55 274.810   5
  -4  15   2 3418.34 288.402   5
  -4  15   2 4269.04 321.454   8
  -4  15   1 59985.6 1149.83   5
   4  15  -1 63135.4 1084.47   5
  -4  15   1 61157.3 1188.75   8
  -4  15   0 1278.16 177.216   5
  -4  15   0 1343.62 183.324   8
   4  15   0 1670.49 192.025   5
  -4  15  -1 14453.6 539.979   5
   4  15   1 15443.1 590.765   5
  -4  15  -1 14932.4 569.788   8
  -4  15  -2 5657.42 330.515   5
  -4  15  -2 6348.91 370.290   8
   4  15   2 6772.72 403.653   5
  -4  15  -3 4393.26 285.812   5
  -4  15  -3 4765.17 320.590   8
   4  15   3 4906.46 350.863   5
  -4  15  -4 59.1264 74.3041   8
   4  15   4 55.6465 83.4077   5
  -4  15  -5 22140.5 675.512   8
   4  15   5 24162.2 818.430   5
  -4  15  -6 15093.4 554.043   8
   4 -15   6 17633.1 612.400   4
  -4  15  -7 19800.1 624.438   8
   4 -15   7 21715.5 680.745   4
  -4  15  -8 5379.14 319.876   8
   4 -15   8 6823.43 379.765   4
  -4  15  -9 7439.67 371.034   8
   4 -15   9 8920.83 429.385   4
  -4  15 -10 2969.85 227.607   8
   4 -15  10 3638.98 269.054   4
  -4  15 -11 11006.5 417.906   8
   4 -15  11 12034.5 466.755   4
  -4  15 -12 929.044 117.841   8
   4 -15  12 1157.04 142.349   4
  -4  15 -13 25369.8 557.168   8
   4 -15  13 27500.0 628.193   4
  -4  15 -14 44.2507 29.2550   8
   4 -15  14 102.648 43.0571   4
  -4 -16  15 8295.40 371.557   4
  -4 -16  14 8362.58 397.203   4
  -4 -16  13 18868.4 618.552   4
  -4 -16  12 29814.2 804.137   4
  -4 -16  11 7909.18 426.610   4
  -4 -16  10 7051.96 403.797   4
  -4 -16   9 619.547 131.405   4
  -4 -16   8 8522.66 449.257   4
  -4 -16   7 4755.98 337.316   4
   4  16  -7 4237.18 246.947   5
  -4 -16   6 19912.2 690.329   4
   4  16  -6 17583.3 493.011   5
  -4 -16   5 890.783 157.559   4
   4  16  -5 777.287 120.739   5
  -4 -16   4 20053.0 689.828   4
   4  16  -4 19918.2 547.472   5
   4  16  -3 7724.13 353.807   5
  -4  16   3 8077.90 432.198   5
  -4  16   2 49.2149 47.5303   8
   4  16  -2 145.681 73.1497   5
  -4  16   2 102.933 63.1727   5
   4  16  -1 1989.63 195.562   5
  -4  16   1 2081.53 209.576   8
  -4  16   1 2032.52 219.235   5
  -4  16   0 20891.2 652.142   8
   4  16   0 20592.8 629.818   5
  -4  16   0 19483.3 629.874   5
  -4  16  -1 3031.82 249.053   8
  -4  16  -1 2816.07 237.323   5
   4  16   1 3046.31 253.956   5
  -4  16  -2 39168.7 868.626   8
  -4  16  -2 36028.2 814.410   5
   4  16   3 3235.58 277.982   5
  -4  16  -3 2879.37 239.391   8
  -4  16  -4 4688.09 295.629   8
   4  16   4 4441.34 332.980   5
  -4  16  -5 2452.89 210.769   8
  -4  16  -6 1093.07 140.711   8
  -4  16  -7 137.739 61.2425   8
  -4  16  -8 19855.2 562.747   8
   4 -16   8 21575.5 627.352   4
  -4  16  -9 11668.4 416.543   8
   4 -16   9 11967.8 454.365   4
   4 -16  10 23785.8 617.489   4
  -4  16 -10 22251.5 552.791   8
  -4  16 -11 5558.47 264.431   8
   4 -16  11 5639.12 284.983   4
  -4  16 -12 5388.62 245.222   8
   4 -16  12 5775.69 272.130   4
  -4  16 -13 136.292 42.0845   8
  -4 -17  14 1861.16 157.504   4
  -4 -17  13-16.7630 44.4093   4
   4  17 -13 53.6141 27.3320   5
  -4 -17  12 721.897 114.312   4
   4  17 -12 767.372 86.7516   5
   4  17 -11 1843.82 134.420   5
  -4 -17  11 2021.15 195.613   4
  -4 -17  10 43166.2 905.420   4
   4  17 -10 34028.6 588.286   5
   4  17  -9 444.114 84.3308   5
  -4 -17   9 144.252 77.7776   4
  -4 -17   8 25548.8 716.639   4
   4  17  -8 21604.1 491.918   5
   4  17  -7 324.319 72.1328   5
  -4 -17   7 324.960 87.0455   4
  -4 -17   6 227.089 68.7105   4
   4  17  -6 194.870 59.9546   5
   4  17  -5 267.498 67.5896   5
   4  17  -4 4320.73 244.982   5
   4  17  -3 3801.80 240.294   5
  -4  17   2 49366.1 989.833   5
   4  17  -2 48408.1 851.604   5
  -4  17   1 1821.18 182.645   8
   4  17  -1 2228.40 206.002   5
  -4  17   1 1731.44 188.686   5
  -4  17   0 29752.5 736.883   5
  -4  17   0 29213.6 711.941   8
   4  17   1 2434.40 219.846   5
  -4  17  -1 2037.61 192.308   8
  -4  17  -1 1891.28 191.625   5
  -4  17  -2 207.878 67.3630   5
   4  17   2 229.773 70.9072   5
  -4  17  -2 91.4670 47.4408   8
   4  17   3 908.609 140.058   5
  -4  17  -3 939.605 123.464   8
   4  17   4 8403.75 422.931   5
  -4  17  -4 7796.20 352.708   8
  -4  17  -5 902.317 123.061   8
  -4  17  -6 10660.4 394.211   8
  -4  17  -7 180.098 61.9723   8
  -4  17  -8 11346.9 381.677   8
  -4  17  -9 25.5862 36.5062   8
  -4  17 -10 862.854 99.0535   8
  -4  17 -11 303.380 57.2445   8
  -4 -18  11 8264.05 317.320   4
   4  18 -11 8321.79 252.100   5
  -4 -18  10 1766.15 152.741   4
   4  18 -10 2122.01 134.666   5
  -4 -18   9 494.454 81.8372   4
   4  18  -9 613.153 79.8522   5
  -4 -18   8 1451.71 145.447   4
   4  18  -8 1572.33 124.602   5
   4  18  -7 5038.61 225.442   5
   4  18  -6 5903.87 252.554   5
   4  18  -5 10941.5 347.054   5
   4  18  -4 3009.84 188.819   5
   4  18  -3 3719.55 216.868   5
   4  18  -2 2187.42 177.017   5
   4  18  -1 2742.61 205.855   5
   4  18   0 6738.99 325.978   5
  -4  18   0 5235.75 268.019   8
  -4  18  -1 18900.6 508.920   8
  -4  18  -1 18024.3 522.724   5
  -4  18  -2 7360.54 315.183   8
   4  18   2 8122.98 373.494   5
   4  18   3 15253.6 510.055   5
  -4  18  -3 13435.8 420.759   8
  -4  18  -4 2441.78 179.055   8
  -4  18  -5 146.721 45.0776   8
  -4  18  -6 290.903 61.5725   8
  -4  18  -7 2632.09 168.824   8
  -4  18  -8 9543.95 308.281   8
  -4  18  -9 14164.0 359.043   8
   4  19  -9 18432.6 361.421   5
   4  19  -8 143.256 41.7476   5
   4  19  -7 7531.05 250.352   5
   4  19  -6 221.216 49.5067   5
   4  19  -5 1048.16 102.264   5
   4  19  -4 37.9570 37.5646   5
   4  19  -3 8358.43 299.986   5
   4  19  -2 518.528 85.6059   5
   4  19  -1 31678.0 622.857   5
   4  19   0 291.915 69.4583   5
   4  19   1 8894.92 341.519   5
  -4  19  -2 592.090 77.4209   8
  -4  19  -3 4540.92 209.807   8
  -4  19  -4 265.568 52.4817   8
  -4  19  -5 7144.89 253.786   8
  -4  19  -6 144.322 37.5031   8
   4  20  -5 4312.58 182.107   5
   4  20  -4 4816.13 197.602   5
   4  20  -3 378.482 61.7610   5
   4  20  -2 2035.75 137.180   5
   4  20  -1 3575.02 185.132   5
   4  20   0 6573.05 250.308   5
  -5   0  24 6031.84 476.473   7
  -5   0  23-132.733 157.164   7
  -5   0  22 33863.2 1322.91   7
  -5   0  21 98.3907 139.788   7
  -5   0  20 11718.8 835.511   7
  -5   0  19 85.5188 135.931   7
  -5   0  18 105910. 2409.44   7
  -5   0  17 62.1665 143.965   7
  -5   0  17 259.574 210.904   6
  -5   0  16 36946.3 1496.34   6
  -5   0  16 29156.1 2051.11   2
  -5   0  15 203.635 171.740   6
  -5   0  15 12.2484 156.844   2
  -5   0  14 39938.6 1443.58   6
  -5   0  14 28633.8 1747.56   2
  -5   0  13-105.739 157.174   1
  -5   0  13 195.951 182.802   2
  -5   0  13 113.173 102.049   6
  -5   0  12 3790.13 424.516   6
  -5   0  12 4932.35 667.350   1
  -5   0  12 3952.87 587.846   2
  -5   0  11 71.8715 128.900   1
  -5   0  11 76.9833 123.650   2
  -5   0  10 557648. 6120.52   2
  -5   0   9 440.266 205.355   9
  -5   0   9 516.264 217.642   2
  -5   0   8 412890. 4851.37   9
  -5   0   7 308.422 167.483   9
  -5   0   6 9319.22 707.293   9
  -5   0   5 375.037 175.699   9
  -5   0   4 7761.17 612.307   9
  -5   0   3 487.420 177.173   9
  -5   0   2 30754.7 1102.13   1
  -5   0   1 98.3430 93.7058   1
  -5   0   0 407696. 3811.62   1
  -5   0  -1 49.1748 62.1523   1
  -5   0  -2 52131.5 1287.97   1
  -5   0  -3 98.1112 139.966  10
  -5   0  -3 189.898 91.6682   1
  -5   0  -4 16075.7 744.372   1
  -5   0  -4 19602.2 1021.72  10
  -5   0  -5 74.7260 100.432  10
  -5   0  -5 285.239 119.160   1
  -5   0  -6 26245.0 1377.58  10
  -5   0  -7 298.534 180.418  10
   5   0   8 295370. 7949.75   2
   5   0   8 247284. 2621.48   7
   5   0   9 60.9612 428.850   2
   5   0   9 241.421 125.014   4
   5   0   9 510.134 144.560   7
   5   0  10 113035. 2107.52   4
   5   0  10 110787. 5400.80   2
   5   0  10 106119. 1826.18   7
   5   0  11 58.7115 400.988   2
   5   0  11 164.908 112.919   4
   5   0  11 38.7704 89.9949   7
   5   0  12 20854.6 858.715   7
   5   0  12 23515.4 1019.64   4
   5   0  12 19120.0 2542.58   2
   5   0  13-516.346 601.706   2
   5   0  13 104.445 106.402   4
   5   0  13 39.6983 130.669   7
   5   0  14 77748.0 1764.56   7
   5   0  14 79078.2 2020.87   4
   5   0  15 149.847 107.030   4
   5   0  15 75.8661 117.361   7
   5   0  16 60780.8 1599.16   7
   5   0  17 89.6088 103.326   7
   5   0  18 449.390 165.578   7
   5   0  19 79.6446 95.7164   7
   5   0  20 54254.4 1175.71   7
   5   0  21-5.34321 71.7791   3
  -5   1  24 1592.55 250.957   7
  -5  -1  24 2289.71 287.784   7
  -5   1  23 6108.09 522.741   7
  -5  -1  23 6449.84 534.730   7
  -5  -1  22 7904.43 625.886   7
  -5   1  22 7911.65 632.732   7
  -5  -1  21 55089.1 1713.25   7
  -5   1  21 54003.6 1721.41   7
  -5   1  20 55411.8 1797.84   7
  -5  -1  20 60120.5 1837.92   7
  -5  -1  19 108008. 2458.33   7
  -5   1  19 108057. 2486.40   7
  -5   1  18 9909.41 741.709   7
  -5  -1  18 11060.8 774.588   7
  -5  -1  17 11810.7 1408.76   2
  -5   1  17 13395.8 847.812   7
  -5  -1  17 13562.0 855.079   7
  -5   1  16 3430.62 480.758   6
  -5  -1  16 3109.61 449.356   6
  -5  -1  16 2978.36 667.409   2
  -5   1  15 883.099 237.340   6
  -5  -1  15 850.563 245.674   6
  -5  -1  15 898.398 351.821   2
  -5   1  14 55905.4 1699.34   6
  -5  -1  14 53042.9 1654.66   6
  -5  -1  14 47308.1 2270.09   2
  -5   1  14 46938.3 2261.37   2
  -5   1  13 43766.1 1455.30   6
  -5  -1  13 42311.6 1427.96   6
  -5   1  13 42138.5 1869.96   1
  -5  -1  13 39490.3 1941.82   2
  -5   1  13 39003.4 1929.84   2
  -5   1  12 130362. 2433.22   6
  -5  -1  12 126773. 2403.24   6
  -5   1  12 130483. 3128.30   1
  -5   1  12 126787. 3267.77   2
  -5  -1  12 136188. 3390.10   2
  -5  -1  11 46221.6 1865.01   2
  -5   1  11 47436.1 1894.99   2
  -5   1  11 49406.4 1845.64   1
  -5  -1  10 39954.6 1648.55   2
  -5   1  10 40186.9 1594.79   1
  -5   1   9 2680.83 399.031   1
  -5  -1   9 2444.78 397.915   2
  -5   1   8 148.739 112.814   1
  -5   1   7 10728.9 730.651   1
  -5  -1   6 39798.1 1442.14   9
  -5   1   6 36494.7 1288.90   1
  -5   1   5 70370.5 1737.25   1
  -5  -1   5 67411.7 1777.41   9
  -5   1   4 51635.1 1452.17   1
  -5  -1   4 50026.1 1459.17   9
  -5  -1   3 93845.3 2077.49   9
  -5   1   3 88574.0 1876.45   1
  -5  -1   2 50346.2 1522.43   9
  -5   1   2 42179.4 1243.37   1
  -5  -1   1 244158. 3616.39   9
  -5   1   1 196143. 2646.73   1
  -5   1   0 180363. 2492.29   1
  -5   1  -1 224497. 3061.05  10
  -5   1  -1 232749. 2917.82   1
  -5  -1  -1 232916. 2815.44   1
  -5  -1  -2 76102.1 1487.40   1
  -5   1  -2 78996.7 1672.34   1
  -5   1  -3 128758. 2541.45  10
  -5  -1  -3 116330. 1780.99   1
  -5  -1  -4 38201.2 995.364   1
  -5   1  -4 44097.1 1426.76   1
  -5  -1  -4 54913.8 1693.92  10
  -5   1  -4 53060.1 1687.18  10
  -5  -1  -5 3918.39 470.516  10
  -5   1  -5 4318.67 525.060  10
  -5   1  -5 3965.58 490.665   1
  -5   1  -6 370.281 192.027  10
  -5  -1  -6 608.223 219.838  10
  -5  -1  -7 21797.8 1266.79  10
  -5  -1  -8 22937.7 1339.14  10
   5  -1   8 24338.5 792.200   7
   5  -1   9 105496. 1731.80   7
   5   1   9 119463. 1960.69   7
   5   1   9 113695. 4827.64   2
   5   1   9 123300. 2265.11   4
   5  -1   9 111644. 1909.52   4
   5  -1  10 83074.1 4978.58   2
   5   1  10 62131.2 3892.59   2
   5   1  10 83720.5 1909.25   4
   5   1  10 75758.9 1600.69   7
   5  -1  10 73447.3 1599.79   4
   5  -1  10 69151.9 1418.78   7
   5  -1  11 127077. 2171.93   4
   5  -1  11 122348. 1964.06   7
   5   1  11 123200. 2072.54   7
   5  -1  11 120320. 6338.07   2
   5   1  11 123427. 5718.48   2
   5   1  12 51839.0 1598.60   4
   5   1  12 48812.9 1339.09   7
   5  -1  12 51955.9 4469.44   2
   5  -1  12 48172.8 1372.17   4
   5  -1  12 45094.1 1238.96   7
   5   1  12 47096.2 3883.62   2
   5  -1  13 3914.85 1420.50   2
   5   1  13 2867.52 1081.31   2
   5   1  13 3681.66 440.365   4
   5  -1  13 2861.15 353.213   4
   5   1  13 3132.43 364.167   7
   5  -1  13 2861.80 334.944   7
   5  -1  14 1120.48 866.933   2
   5   1  14 327.302 719.242   2
   5   1  14 419.832 182.803   4
   5  -1  14 509.240 184.425   4
   5   1  14 555.295 186.663   7
   5  -1  14 110.802 108.886   7
   5  -1  15 1038.63 250.420   4
   5   1  15 914.087 225.827   7
   5  -1  15 806.341 210.117   7
   5  -1  16 75320.5 1746.95   7
   5   1  16 78014.5 1831.38   7
   5  -1  17 20124.6 866.798   7
   5   1  17 20665.5 919.210   7
   5  -1  18 64005.4 1483.02   7
   5   1  18 67778.6 1553.01   7
   5   1  19 29667.0 964.949   7
   5  -1  19 27961.6 922.084   7
   5   1  20 12848.9 587.453   7
   5  -1  20 13027.7 565.406   7
   5   1  21 366.280 97.0019   3
   5  -1  21 229.240 75.0420   3
  -5  -2  24 1652.04 239.684   7
  -5   2  23 24771.7 1036.79   7
  -5  -2  23 29362.0 1095.38   7
  -5  -2  22 1489.14 273.224   7
  -5   2  22 1103.29 230.197   7
  -5   2  21 41052.0 1466.26   7
  -5  -2  21 43978.4 1503.92   7
  -5  -2  20 925.847 225.825   7
  -5   2  20 821.171 231.771   7
  -5  -2  19 42808.5 1511.35   7
  -5   2  19 42916.5 1542.87   7
  -5   2  18 741.115 214.979   7
  -5  -2  18 304.219 174.459   7
  -5  -2  18 953.455 316.809   6
  -5  -2  17 83440.7 2258.39   6
  -5   2  17 80548.0 2070.09   7
  -5  -2  17 84669.4 2102.95   7
  -5   2  16 946.007 274.062   6
  -5  -2  16 569.595 371.049   2
  -5  -2  16 824.005 250.462   6
  -5   2  15 58649.6 1811.23   6
  -5  -2  15 55879.7 1714.82   6
  -5  -2  15 52734.9 2560.20   2
  -5   2  14 10239.5 734.582   6
  -5  -2  14 9242.20 677.578   6
  -5  -2  14 8972.94 993.716   2
  -5   2  13 717.949 208.203   6
  -5  -2  13 589.700 254.450   2
  -5  -2  13 623.009 189.016   6
  -5  -2  12 37323.6 1768.55   2
  -5   2  12 33442.7 1213.16   6
  -5   2  12 36773.9 1599.16   1
  -5  -2  12 38476.0 1290.78   6
  -5  -2  11 23674.5 954.224   6
  -5  -2  11 26002.9 1397.99   2
  -5   2  11 25137.2 1252.04   1
  -5   2  10 77.9280 86.0481   1
  -5  -2  10 185.933 156.715   2
  -5  -2   9 188776. 3420.35   2
  -5   2   9 180013. 3070.52   1
  -5   2   8 737.174 219.365   1
  -5  -2   8 1178.07 251.465   2
  -5   2   7 2072.17 314.710   1
  -5   2   6 3215.79 387.794   1
  -5   2   5 2685.01 339.793   1
  -5   2   4 393.349 130.732   1
  -5  -2   3 108551. 2209.75   9
  -5   2   3 120892. 2099.90   1
  -5  -2   2 716.794 190.016   9
  -5   2   2 859.548 194.709   1
  -5   2   2 559.868 157.002  10
  -5  -2   1 273743. 3465.35   9
  -5   2   1 265847. 3045.20  10
  -5  -2   0 15539.6 841.844   9
  -5   2   0 15103.8 739.239  10
  -5   2   0 16888.7 802.909   1
  -5   2  -1 198453. 2839.12  10
  -5   2  -1 184882. 2690.88   1
  -5   2  -2 19043.9 914.793  10
  -5   2  -2 19555.5 869.499   1
  -5  -2  -2 20596.9 813.486   1
  -5   2  -3 1541.52 250.629   1
  -5  -2  -3 1708.43 213.817   1
  -5   2  -3 1818.53 311.324  10
  -5   2  -4 4031.68 480.216  10
  -5   2  -4 3438.88 448.651   1
  -5  -2  -4 2474.02 232.274   1
  -5   2  -5 32018.9 1361.39  10
  -5  -2  -5 30718.3 1297.24  10
  -5   2  -5 31428.8 1430.12   1
  -5   2  -6 9167.62 877.270   1
  -5  -2  -6 6765.55 624.992  10
  -5  -2  -7 151983. 3199.14  10
  -5  -2  -8 14988.2 1101.99  10
   5  -2   8 16123.8 648.512   7
   5  -2   8 16710.1 686.440   4
   5   2   9 61986.0 1547.67   4
   5  -2   9 66269.8 1329.95   7
   5   2   9 69187.7 1528.87   7
   5  -2   9 64816.6 1396.72   4
   5   2  10 5569.94 482.354   4
   5   2  10 5929.03 462.909   7
   5   2  10 6023.90 1130.64   2
   5  -2  10 5330.31 399.598   7
   5  -2  10 5569.03 425.379   4
   5   2  11 10550.8 631.602   7
   5   2  11 9406.78 635.990   4
   5  -2  11 10669.5 570.877   7
   5  -2  11 10221.8 592.712   4
   5   2  11 9722.16 1542.11   2
   5   2  12 8226.28 568.389   7
   5  -2  12 8893.87 573.343   4
   5   2  12 6699.88 550.073   4
   5  -2  12 8379.98 531.385   7
   5  -2  12 10196.0 2086.42   2
   5   2  12 8795.11 1639.90   2
   5  -2  13 106621. 2033.66   4
   5  -2  13 109343. 1955.22   7
   5   2  14 636.153 167.045   7
   5   2  14 1017.96 659.228   2
   5  -2  14 533.871 171.059   4
   5  -2  14 383.553 135.826   7
   5  -2  15 81390.4 1777.16   7
   5   2  15 84993.5 1926.11   7
   5   2  16 3144.25 377.338   7
   5  -2  16 2643.15 342.786   7
   5  -2  16 3051.07 372.881   4
   5  -2  17 4108.30 402.740   7
   5  -2  17 2934.83 361.385   4
   5   2  17 3990.85 412.249   7
   5  -2  18 4694.23 393.337   7
   5   2  18 5184.03 433.502   7
   5  -2  19 5150.40 383.596   7
   5   2  19 5579.89 418.763   7
   5  -2  20 337.169 93.3126   7
   5  -2  21 21348.7 624.239   3
   5  -2  21 23253.4 643.757   7
  -5  -3  24 1330.43 206.290   7
  -5  -3  23 11938.8 683.531   7
  -5   3  22 876.924 201.537   7
  -5  -3  22 1253.11 259.643   7
  -5   3  21 15745.1 881.474   7
  -5  -3  21 20878.7 1022.19   7
  -5   3  20 16835.5 934.875   7
  -5  -3  20 19745.2 1035.25   7
  -5   3  19 53481.6 1688.86   7
  -5  -3  19 59258.8 1799.16   7
  -5   3  18 347.258 127.876   7
  -5  -3  18 333.055 163.190   7
  -5  -3  18 322.100 211.758   6
  -5  -3  17 20037.2 1799.30   2
  -5  -3  17 25416.9 1220.16   6
  -5  -3  17 25536.6 1169.65   7
  -5   3  17 21449.8 1040.21   7
  -5  -3  16 11468.4 787.357   6
  -5  -3  16 9220.01 1139.46   2
  -5   3  16 10090.3 712.273   7
  -5  -3  15 5442.25 533.471   6
  -5  -3  15 4749.68 776.737   2
  -5   3  15 6120.12 591.703   6
  -5  -3  14 51286.8 1559.86   6
  -5   3  14 53158.7 1642.96   6
  -5   3  13 69576.8 1795.40   6
  -5  -3  13 59295.0 1663.09   4
  -5  -3  13 54406.7 1556.86   6
  -5  -3  13 65456.0 2450.24   2
  -5   3  12 103620. 2094.34   6
  -5  -3  12 106689. 2112.73   6
  -5  -3  12 118876. 3138.15   2
  -5   3  12 116757. 2863.62   1
  -5  -3  11 54112.1 1408.68   6
  -5  -3  11 58444.0 2075.28   2
  -5   3  11 57526.2 1904.01   1
  -5  -3  10 68316.4 2133.65   2
  -5   3  10 62295.5 1892.85   1
  -5  -3   9 4563.64 539.660   2
  -5   3   9 4375.54 485.108   1
  -5   3   8 1934.74 321.317   1
  -5  -3   8 2193.58 355.880   2
  -5   3   7 19232.5 943.309   1
  -5   3   7 18182.3 644.601  10
  -5   3   6 35909.0 945.774  10
  -5   3   6 36578.1 1261.82   1
  -5   3   5 158087. 2532.58   1
  -5   3   5 150698. 2029.64  10
  -5   3   4 11948.2 596.665  10
  -5   3   4 11220.7 672.580   1
  -5   3   3 21259.9 924.046   1
  -5   3   3 18161.0 758.271  10
  -5   3   2 1769.10 250.676  10
  -5  -3   2 1763.68 312.095   9
  -5   3   2 1894.09 281.819   1
  -5  -3   1 5377.44 487.852   9
  -5   3   1 5773.63 454.897  10
  -5   3   1 5799.15 486.459   1
  -5   3   0 16162.3 790.155   1
  -5  -3   0 14694.0 802.533   9
  -5   3   0 15887.6 790.931  10
  -5   3  -1 21850.1 959.368  10
  -5   3  -1 22501.5 955.501   1
  -5  -3  -1 20185.4 937.327   9
  -5  -3  -2 144652. 2604.02   9
  -5   3  -2 154803. 2519.18   1
  -5   3  -3 102441. 2198.71  10
  -5  -3  -3 98976.9 1585.74   1
  -5   3  -4 153600. 3109.64   1
  -5   3  -5 6840.70 695.774   1
  -5   3  -6 27101.5 1523.68   1
  -5  -3  -6 25349.0 1245.64  10
  -5  -3  -7 19823.6 1118.60  10
   5   3   7 26548.9 1867.39   2
  -5  -3  -8 935.651 279.331  10
   5   3   8 1454.31 489.972   2
   5  -3   8 1875.72 227.760   7
   5  -3   8 1388.20 204.173   4
   5   3   9 27680.9 1017.70   7
   5  -3   9 27993.8 861.384   7
   5  -3   9 26873.1 885.219   4
   5   3  10 57766.6 1504.47   7
   5  -3  10 52672.3 1228.90   7
   5   3  10 60844.8 3395.86   2
   5  -3  10 54195.6 1293.79   4
   5   3  11 103905. 2036.59   7
   5  -3  11 92586.6 1661.87   7
   5  -3  11 91053.1 1709.36   4
   5   3  11 103504. 4885.78   2
   5  -3  12 12889.9 652.147   7
   5   3  12 13695.4 1975.38   2
   5   3  12 12394.5 723.318   7
   5  -3  12 15532.3 2520.30   2
   5  -3  12 11477.3 637.329   4
   5  -3  13 163.172 545.824   2
   5   3  13 845.313 545.568   2
   5  -3  13 1007.85 210.245   4
   5   3  13 919.150 209.911   7
   5  -3  13 955.941 201.372   7
   5   3  14-32.4880 227.320   2
   5  -3  14 267.676 123.974   4
   5   3  14 486.669 170.622   7
   5  -3  14 438.783 146.905   7
   5  -3  15 7989.71 563.829   4
   5  -3  15 9504.66 613.555   7
   5   3  15 8360.37 596.379   7
   5  -3  16 9454.04 607.726   4
   5   3  16 9257.24 618.079   7
   5  -3  16 10299.8 635.053   7
   5  -3  17 21810.8 919.987   4
   5   3  17 22775.1 926.516   7
   5  -3  17 24475.7 934.057   7
   5   3  18 23540.1 899.838   7
   5  -3  18 23462.9 845.170   7
   5  -3  19 27982.1 854.005   7
   5  -3  20 21047.9 671.346   7
   5   3  20 22898.5 795.303   3
   5   3  21 567.012 108.069   3
   5  -3  21 355.076 79.8876   3
   5  -3  21 517.321 96.9956   7
  -5  -4  24 37402.2 1004.89   7
  -5  -4  23 330.939 123.412   7
  -5  -4  22 22262.1 953.164   7
  -5  -4  21 864.097 210.790   7
  -5  -4  20 2049.07 331.376   7
  -5   4  19 1844.53 303.079   7
  -5  -4  19 2622.27 366.430   7
  -5  -4  18 24335.8 1212.20   6
  -5   4  18 21324.6 1033.60   7
  -5  -4  18 23553.3 1084.32   7
  -5  -4  17 3127.65 426.427   6
  -5   4  17 2653.60 362.013   7
  -5  -4  17 2590.27 668.101   2
  -5  -4  17 2819.22 378.037   7
  -5   4  16 51724.8 1549.30   7
  -5  -4  16 46852.7 2530.57   2
  -5  -4  15 3762.39 442.295   6
  -5  -4  15 3144.71 430.941   4
  -5   4  15 2857.67 369.186   7
  -5  -4  15 2776.71 598.287   2
  -5   4  14 53327.1 1610.87   6
  -5  -4  14 55473.0 1676.92   4
  -5  -4  14 58633.2 1650.43   6
  -5   4  13 5290.88 483.721   6
  -5  -4  13 6046.25 540.475   4
  -5  -4  13 6038.77 512.182   6
  -5  -4  13 6636.62 788.187   2
  -5  -4  12 25341.9 1022.42   6
  -5   4  12 25400.9 1311.60   1
  -5  -4  12 25900.4 1455.22   2
  -5  -4  12 25321.7 1040.09   4
  -5  -4  11 78561.0 2397.49   2
  -5  -4  11 74641.8 1646.10   6
  -5   4  11 80345.7 2250.10   1
  -5  -4  10 262843. 4188.57   2
  -5   4  10 233009. 3701.12   1
  -5  -4   9 5863.23 605.058   2
  -5   4   9 5591.98 553.652   1
  -5  -4   8 102926. 2401.61   2
  -5   4   8 100171. 2305.53   1
  -5   4   7 9706.29 701.018   1
  -5   4   6 23659.0 1048.24   1
  -5   4   5 841.083 205.671   1
  -5   4   4 15173.1 810.761   1
  -5   4   4 14309.9 662.662  10
  -5   4   3 252.603 105.190  10
  -5   4   3 315.847 134.786   1
  -5   4   2 193644. 2773.75   1
  -5   4   2 184066. 2507.99  10
  -5   4   1 1844.66 281.505   1
  -5   4   1 2013.25 283.848  10
  -5   4   0 97380.4 1972.61   1
  -5   4   0 91828.8 1870.65  10
  -5   4  -1 35828.9 1224.05   1
  -5  -4  -1 34891.6 1246.77   9
  -5   4  -2 677.703 190.276   1
  -5  -4  -2 288.096 151.776   9
  -5  -4  -3 65606.9 1732.18   9
  -5   4  -3 80570.4 2089.15   1
  -5   4  -4 77764.6 2304.93   1
  -5   4  -5 48085.7 1891.53   1
  -5   4  -6 116194. 3172.88   1
   5   4   6 129811. 3611.31   2
  -5  -4  -7 1415.63 312.187  10
   5   4   7 790.536 256.819   2
  -5   4  -7 1111.59 374.275   1
   5  -4   7 1290.06 187.186   4
   5  -4   8 109624. 4577.97   2
   5   4   8 80242.2 1611.51   7
   5  -4   8 95115.5 1554.16   7
   5   4   8 99009.9 3570.02   2
   5  -4   8 84947.9 1482.76   4
   5  -4   9 271.584 95.5750   4
   5   4   9 481.038 237.917   2
   5   4   9 163.925 81.3030   7
   5  -4   9 453.603 123.793   7
   5  -4  10 693.268 158.383   4
   5   4  10 511.253 334.120   2
   5  -4  10 741.903 407.850   2
   5  -4  10 1214.72 207.249   7
   5   4  10 393.716 143.088   7
   5  -4  11 22440.6 826.927   7
   5  -4  11 20833.5 810.525   4
   5   4  11 21250.3 898.209   7
   5   4  11 23183.6 2151.39   2
   5  -4  12 38351.4 1118.99   7
   5   4  12 36717.6 1180.71   7
   5   4  12 34705.1 2766.97   2
   5  -4  12 36147.0 1105.46   4
   5   4  13 8572.37 583.432   7
   5  -4  13 9476.02 580.870   7
   5  -4  13 8966.78 564.839   4
   5  -4  14 68331.8 1569.91   7
   5   4  14 65760.9 1623.70   7
   5  -4  14 64056.3 1529.39   4
   5  -4  15 178.664 111.468   4
   5   4  15 136.656 106.360   7
   5  -4  15 69.6466 133.907   7
   5  -4  16 43676.4 1256.25   4
   5   4  16 45826.8 1318.40   7
   5  -4  17 6637.24 475.742   7
   5  -4  17 6167.73 470.934   4
   5   4  17 6430.43 489.833   7
   5  -4  18 315.892 127.106   4
   5  -4  18 347.514 121.522   7
   5   4  19 9455.61 546.180   3
   5  -4  19 9042.09 480.519   7
   5  -4  20 24524.1 697.741   7
   5   4  20 26014.9 800.816   3
  -5  -5  24 26.2509 57.0670   7
  -5  -5  23 124.403 78.5352   7
  -5  -5  22 29417.6 1039.15   7
  -5  -5  21 26095.7 1039.92   7
  -5  -5  20 45599.4 1451.60   7
  -5  -5  19 48453.1 1525.25   7
  -5  -5  18 26620.1 1230.36   6
  -5  -5  18 26349.0 1126.27   7
  -5  -5  17 4172.84 485.048   6
  -5  -5  17 3984.39 535.657   4
  -5  -5  17 3550.30 429.026   7
  -5  -5  16 1387.89 266.874   6
  -5  -5  16 1650.21 308.547   4
  -5  -5  16 1385.01 438.695   2
  -5  -5  15 2233.51 349.382   4
  -5  -5  15 2166.53 515.458   2
  -5  -5  15 2391.49 354.257   6
  -5  -5  14 63995.2 1705.13   6
  -5  -5  14 67852.5 1821.61   4
  -5  -5  13 48238.4 1447.73   6
  -5  -5  13 48010.1 2099.55   2
  -5  -5  12 80634.3 1786.54   6
  -5  -5  12 80744.4 1876.73   4
  -5  -5  12 81622.9 2581.38   2
  -5   5  11 3448.25 467.805   1
  -5  -5  11 3374.13 367.722   6
  -5  -5  11 3965.20 550.443   2
  -5  -5  11 3201.74 363.351   4
  -5   5  10 30584.1 1330.34   1
  -5  -5  10 32262.7 1484.96   2
  -5   5   9 47440.6 1605.02   1
  -5  -5   9 51029.1 1771.57   2
  -5   5   8 10810.2 732.720   1
  -5   5   7 31623.4 1221.56   1
  -5   5   6 172755. 2820.06   1
  -5   5   5 49816.0 1481.96   1
  -5   5   4 89708.1 1946.27   1
  -5   5   3 49833.3 1433.89   1
  -5   5   2 2265.33 309.510   1
  -5   5   1 13433.3 737.726   1
  -5   5   0 12874.3 739.985   1
  -5  -5   0 11390.0 783.749   9
  -5   5  -1 3365.58 396.573   1
  -5  -5  -1 2654.76 352.273   9
  -5   5  -2 124284. 2504.53   1
  -5  -5  -2 100969. 2129.86   9
  -5   5  -3 64271.1 1894.04   1
  -5  -5  -3 45938.4 1434.45   9
  -5   5  -4 37998.2 1587.83   1
   5   5   5 38629.9 1702.34   2
  -5   5  -5 37033.9 1721.94   1
  -5   5  -6 634.449 241.441   1
   5   5   6 234.196 115.969   2
   5  -5   7 6088.98 381.180   4
  -5  -5  -7 5288.31 625.182  10
  -5   5  -7 6945.37 880.500   1
   5   5   7 7307.04 824.412   2
   5  -5   7 6844.83 415.112   7
   5  -5   8 104634. 1625.03   7
   5   5   8 105547. 3346.15   2
   5  -5   9 26838.3 866.704   4
   5   5   9 26191.3 957.888   7
   5  -5  10 111247. 4918.09   2
   5  -5  10 115413. 1786.80   7
   5  -5  10 107327. 1763.00   4
   5  -5  11 75668.0 1502.04   7
   5  -5  11 75817.1 1532.04   4
   5   5  12 41832.7 1261.47   7
   5  -5  12 45634.3 1203.77   7
   5  -5  12 45582.8 1225.23   4
   5  -5  13 24107.7 901.303   4
   5   5  13 23427.1 955.612   7
   5  -5  13 25115.8 918.975   7
   5  -5  13 26179.1 3025.54   2
   5   5  14 257.262 119.932   7
   5  -5  14 49.0388 98.5226   4
   5  -5  14 2.13974 124.934   7
   5   5  15 1965.62 288.700   7
   5  -5  15 2666.07 316.206   7
   5  -5  15 2169.78 278.854   4
   5   5  16 58104.0 1470.96   7
   5  -5  16 61727.9 1447.16   4
   5  -5  17 11740.6 602.854   7
   5  -5  17 10312.0 580.825   4
   5  -5  18 38174.2 1028.94   7
   5   5  18 37168.6 1119.73   3
   5   5  19 5744.72 411.268   3
   5  -5  19 6106.45 380.853   7
   5   5  20 8616.70 428.758   3
   5  -5  20 8812.68 398.383   7
  -5  -6  23 38559.4 1016.48   7
  -5  -6  22 3952.35 363.495   7
  -5  -6  21 19991.1 872.458   7
  -5  -6  20 1012.63 221.805   7
  -5  -6  19 7620.64 599.772   7
  -5  -6  18 9004.98 788.001   4
  -5  -6  18 7860.50 598.543   7
  -5  -6  17 115253. 2395.18   6
  -5  -6  17 111062. 2264.21   7
  -5  -6  17 115523. 2667.88   4
  -5  -6  16 28943.7 1268.94   4
  -5  -6  16 26109.3 1126.13   6
  -5  -6  16 26970.8 1122.12   7
  -5  -6  15 148813. 2597.12   6
  -5  -6  15 158298. 2815.96   4
  -5  -6  14 6869.87 581.376   4
  -5  -6  14 6332.40 823.245   2
  -5  -6  14 6749.58 554.554   6
  -5  -6  13 2688.11 342.647   6
  -5  -6  13 2776.09 532.141   2
  -5  -6  13 2752.35 364.402   4
  -5  -6  12 14439.5 737.248   6
  -5  -6  12 13973.5 1097.54   2
  -5  -6  12 14843.9 807.621   4
  -5  -6  11 79946.1 1667.72   6
  -5   6  11 79714.1 2234.31   1
  -5   6  10 19356.7 1059.37   1
  -5  -6  10 21451.4 1239.28   2
  -5   6   9 78420.5 2067.93   1
  -5  -6   9 90252.8 2439.46   2
  -5   6   8 4441.25 484.331   1
  -5   6   7 141744. 2630.49   1
  -5   6   6 702.728 207.278   1
  -5   6   5 138.694 114.873   1
  -5   6   4 31502.2 1167.34   1
  -5   6   3 90266.4 1939.32   1
  -5   6   2 22388.2 971.989   1
  -5   6   1 113876. 2215.82   1
  -5   6   0 15005.9 812.982   1
  -5  -6  -1 14313.5 860.544   9
  -5   6  -1 15496.3 883.491   1
  -5  -6  -2 7668.46 612.730   9
  -5   6  -2 9992.52 730.076   1
  -5  -6  -3 28347.9 1134.97   9
  -5   6  -3 30333.0 1337.09   1
  -5  -6  -4 10090.0 693.263   9
  -5   6  -4 14037.0 977.530   1
  -5   6  -5 105850. 2888.00   1
  -5   6  -6 5650.28 701.574   1
   5  -6   6 5649.56 350.798   4
  -5   6  -7 50405.8 2349.64   1
   5  -6   7 54411.2 1172.70   7
   5  -6   7 49229.3 1071.52   4
   5  -6   8 4144.18 785.489   2
   5  -6   8 3536.70 310.203   7
   5  -6   8 3182.14 288.768   4
   5  -6   9 30734.5 893.025   4
   5  -6   9 36495.3 2452.48   2
   5  -6   9 33713.0 947.981   7
   5  -6  10 999.829 183.459   4
   5  -6  10 723.904 146.154   7
   5  -6  11 22567.6 809.977   7
   5  -6  11 22184.0 2198.49   2
   5  -6  11 22788.6 825.826   4
   5  -6  12 1525.45 661.482   2
   5  -6  12 2523.51 291.121   7
   5  -6  12 2175.65 273.242   4
   5  -6  13 93888.6 1751.53   7
   5  -6  13 91396.0 1734.84   4
   5  -6  14 5628.80 440.290   7
   5  -6  14 5555.51 436.196   4
   5  -6  15 88579.9 1723.24   7
   5  -6  15 80975.2 1619.79   4
   5   6  16 19280.0 854.995   3
   5  -6  16 18495.4 753.254   7
   5  -6  16 17699.0 744.742   4
   5   6  17 8572.07 556.930   3
   5  -6  17 6867.32 449.916   4
   5  -6  17 8156.50 487.885   7
   5   6  18-65.4118 109.494   3
   5  -6  18 125.954 77.6236   4
   5  -6  18 123.584 78.5047   7
   5  -6  19 8225.45 407.450   7
   5   6  19 7981.60 439.894   3
   5   6  20 258.339 77.8164   3
   5  -6  20 345.417 81.8089   7
  -5  -7  23 1652.42 197.300   7
  -5  -7  22 878.354 171.222   7
  -5  -7  21 11201.1 626.634   7
  -5  -7  20 8570.61 584.362   7
  -5  -7  19 15357.6 934.705   4
  -5  -7  19 15855.8 823.853   7
  -5  -7  18 141.637 125.756   7
  -5  -7  18 175.787 123.923   4
  -5  -7  17 7121.06 576.843   6
  -5  -7  17 7317.91 572.253   7
  -5  -7  17 7436.99 636.057   4
  -5  -7  16 6737.62 600.342   4
  -5  -7  16 6168.76 514.735   7
  -5  -7  16 6725.79 558.708   6
  -5  -7  15 41816.3 1331.49   6
  -5  -7  15 44699.0 1466.97   4
  -5  -7  14 26975.4 1050.36   6
  -5  -7  14 28224.2 1151.85   4
  -5  -7  13 112608. 2218.73   4
  -5  -7  13 103978. 2013.12   6
  -5  -7  12 11673.4 1016.17   2
  -5  -7  12 12008.2 671.149   6
  -5  -7  12 13200.6 742.682   4
  -5  -7  11 59893.5 2193.37   2
  -5  -7  11 63147.0 1566.82   4
  -5  -7  10 12817.9 630.234   6
  -5   7  10 15996.8 984.330   1
  -5  -7   9 1738.09 226.384   6
  -5   7   9 2350.38 379.227   1
  -5   7   8 463.332 191.273   1
  -5   7   7 524.491 186.156   1
  -5   7   6 105853. 2290.15   1
  -5   7   5 78351.7 1937.90   1
  -5   7   4 1488.07 274.538   1
  -5   7   3 21540.0 986.117   1
  -5   7   2 10535.6 686.043   1
  -5   7   1 7292.91 595.462   1
  -5   7   0 4676.38 487.111   1
  -5   7  -1 48870.7 1609.87   1
  -5  -7  -1 44851.0 1618.34   9
  -5  -7  -2 28742.5 1201.89   9
  -5   7  -2 29038.6 1274.73   1
  -5  -7  -3 140011. 2655.49   9
  -5   7  -3 154124. 3069.50   1
  -5  -7  -4 50233.1 1592.59   9
  -5   7  -4 68208.8 2189.87   1
   5  -7   5 46139.5 956.483   4
  -5   7  -5 48850.9 1951.65   1
   5   7   6 15647.6 703.768   3
   5  -7   6 13796.1 544.367   4
  -5   7  -6 14007.9 1110.76   1
  -5   7  -7 1601.88 410.010   1
   5  -7   7 2788.77 571.791   2
   5   7   7 2549.25 326.742   3
   5  -7   7 2130.38 224.157   4
   5  -7   7 1953.61 226.821   7
   5   7   8 14422.6 806.711   3
   5  -7   8 11230.9 544.696   7
   5  -7   8 12580.2 1312.14   2
   5  -7   8 9789.87 490.018   4
   5  -7   9 32948.8 2234.54   2
   5  -7   9 31645.9 928.705   7
   5  -7   9 28548.0 849.817   4
   5  -7  10 40899.8 1077.36   7
   5  -7  10 38164.1 1013.11   4
   5  -7  11 26472.4 880.925   7
   5  -7  11 23920.1 2151.20   2
   5  -7  11 25325.0 857.879   4
   5  -7  12 5453.85 417.384   7
   5  -7  12 5413.13 1139.94   2
   5  -7  12 5643.00 423.595   4
   5   7  13 2958.52 378.732   3
   5  -7  13 2388.22 284.313   7
   5  -7  13 2433.22 288.852   4
   5   7  14 1173.52 246.974   3
   5  -7  14 1216.09 215.058   4
   5  -7  14 1116.89 207.490   7
   5  -7  15 13348.6 625.169   7
   5  -7  15 13337.4 633.953   4
   5   7  16 2309.35 293.788   3
   5  -7  16 2175.49 249.746   7
   5  -7  16 2442.14 276.480   4
   5  -7  17 20946.5 739.285   4
   5   7  17 22464.5 828.713   3
   5  -7  17 22135.7 743.450   7
   5   7  18 6168.00 400.281   3
   5  -7  18 6063.38 358.520   7
   5  -7  18 5469.26 359.751   4
   5   7  19 10580.8 472.092   3
   5  -7  19 11799.8 448.588   7
  -5  -8  22 13670.5 580.263   7
  -5  -8  21 1095.98 190.455   7
  -5  -8  20 593.129 180.593   4
  -5  -8  20 600.205 145.703   7
  -5  -8  19 1553.88 275.404   4
  -5  -8  19 1461.68 235.776   7
  -5  -8  18 26665.2 1167.43   4
  -5  -8  18 26678.4 1044.49   7
  -5  -8  17 4300.30 438.019   6
  -5  -8  17 4386.27 473.032   4
  -5  -8  17 4408.27 425.345   7
  -5  -8  16 129583. 2489.33   4
  -5  -8  16 119978. 2193.35   7
  -5  -8  15 5791.54 494.779   6
  -5  -8  15 5165.43 494.061   4
  -5  -8  15 5499.40 469.131   7
  -5  -8  14 77839.0 1851.65   4
  -5  -8  14 72242.4 1699.01   6
  -5  -8  13 362.717 125.594   6
  -5  -8  13 289.168 133.780   4
  -5  -8  12 2444.93 296.731   6
  -5  -8  12 2995.19 349.183   4
  -5  -8  11 11400.3 630.030   6
  -5  -8  11 10921.6 641.710   4
  -5  -8  10 18844.1 768.743   6
  -5   8  10 23091.0 1238.36   1
  -5  -8   9 8058.60 479.868   6
  -5   8   9 9237.06 748.536   1
  -5  -8   8 45464.5 1118.30   6
  -5   8   8 57846.9 1787.72   1
  -5   8   7 2616.39 380.271   1
  -5   8   6 38005.0 1390.35   1
  -5   8   5 46.4283 102.244   1
  -5   8   4 6802.66 587.774   1
  -5   8   3 15050.8 875.862   1
  -5   8   2 52296.3 1610.81   1
  -5   8   1 2063.43 318.346   1
  -5   8   0 4796.01 502.143   1
  -5   8  -1 13834.4 859.504   1
  -5  -8  -2 1738.73 319.020   9
  -5   8  -2 1906.14 333.342   1
  -5  -8  -3 213.861 96.5302   9
  -5   8  -3 118.583 124.614   1
   5  -8   4 30088.5 757.014   4
  -5  -8  -4 31746.6 1313.02   9
   5  -8   5 12069.8 496.324   4
  -5   8  -5 13742.4 1025.74   1
   5   8   6 115510. 1662.66   3
  -5   8  -6 115806. 3203.11   1
   5  -8   6 117657. 1586.18   4
   5   8   7 13271.4 599.969   3
   5  -8   7 13062.6 546.700   4
  -5   8  -7 11617.9 1129.23   1
   5  -8   8 21929.9 1595.72   2
   5   8   8 22087.3 821.567   3
   5  -8   8 22135.9 782.227   7
   5  -8   8 20134.5 690.116   4
   5  -8   9 125.790 95.0892   4
   5  -8   9 41.2690 153.019   2
   5   8   9 229.514 91.1210   3
   5  -8   9 198.206 101.939   7
   5   8  10 2721.66 326.892   3
   5  -8  10 1844.01 493.197   2
   5  -8  10 2499.10 269.309   4
   5  -8  10 2680.21 281.807   7
   5  -8  11 9239.62 520.836   4
   5  -8  11 10389.0 553.082   7
   5  -8  12 80159.5 1549.48   7
   5  -8  12 73302.8 1472.10   4
   5   8  13 978.817 198.264   3
   5  -8  13 1183.84 205.010   7
   5  -8  13 1090.19 195.636   4
   5  -8  14 136943. 1950.70   7
   5  -8  14 133898. 1957.04   4
   5   8  15 1849.34 260.666   3
   5  -8  15 1674.21 219.749   7
   5  -8  15 1799.18 235.616   4
   5  -8  16 40729.9 998.139   7
   5  -8  16 37939.6 990.960   4
   5  -8  17 1373.31 176.511   7
   5   8  17 1209.43 182.282   3
   5  -8  17 1063.93 163.326   4
   5   8  18 291.394 85.4115   3
   5  -8  18 383.059 93.3502   7
   5  -8  18 399.935 99.1935   4
   5  -8  19 3766.75 253.875   4
  -5  -9  21 13368.9 582.598   7
  -5  -9  20 30123.9 945.268   7
  -5  -9  20 23730.4 931.265   4
  -5  -9  19 4210.95 414.824   4
  -5  -9  19 3953.36 374.910   7
  -5  -9  18 16920.1 863.579   4
  -5  -9  18 18118.4 807.602   7
  -5  -9  17 835.065 199.769   4
  -5  -9  17 938.687 200.304   7
  -5  -9  16 2304.71 309.970   6
  -5  -9  16 2854.18 363.648   4
  -5  -9  16 2440.05 303.145   7
  -5  -9  15 11945.7 709.735   4
  -5  -9  15 11362.7 678.595   6
  -5  -9  15 11648.0 657.116   7
  -5  -9  14 32563.9 1120.31   6
  -5  -9  14 33327.8 1171.79   4
  -5  -9  14 34770.7 1129.28   7
  -5  -9  13 31332.7 1085.53   6
  -5  -9  13 33350.2 1167.62   4
  -5  -9  12 14552.5 756.537   4
  -5  -9  12 13761.8 713.349   6
  -5  -9  11 12269.0 649.385   6
  -5  -9  11 14455.5 733.422   4
  -5  -9  10 3772.32 350.576   6
  -5  -9  10 4355.27 390.335   4
  -5  -9   9 653.793 153.942   6
  -5   9   9 682.077 229.237   1
  -5   9   8 17034.4 1015.12   1
  -5   9   7 10633.7 791.090   1
  -5   9   7 4799.99 557.514   8
  -5   9   6 76743.4 1850.54   8
  -5   9   6 116073. 2560.00   1
  -5   9   5 52258.8 1164.36   5
  -5   9   5 57618.2 1767.92   1
  -5   9   4 87936.9 1646.35   8
  -5   9   4 90589.0 1480.98   5
  -5   9   3 7577.63 457.625   8
  -5   9   3 8981.91 706.593   1
  -5   9   2 20174.4 1035.96   1
  -5   9   2 19202.7 702.080   8
  -5   9   1 48507.8 1100.89   8
  -5   9   1 45255.5 1532.70   1
  -5   9   0 6837.89 606.593   1
  -5   9   0 7379.70 429.256   8
  -5   9  -1 387.241 145.572   1
   5   9   1 194.574 90.0992   5
  -5  -9  -2 78290.6 2259.25   9
  -5   9  -2 81842.2 2256.01   1
   5  -9   3 5119.30 310.657   4
  -5   9  -3 5875.85 630.694   1
   5   9   3 5007.72 352.851   5
  -5  -9  -3 5457.92 600.054   9
  -5  -9  -4 61384.8 1918.48   9
   5   9   4 59146.6 1290.98   5
   5  -9   4 61301.1 1095.12   4
   5  -9   5 1221.48 166.203   4
   5  -9   5 1201.82 310.318   2
   5   9   5 965.899 190.148   5
  -5   9  -5 608.504 254.446   1
  -5   9  -6 16621.6 1213.69   1
   5   9   6 16883.7 752.908   5
   5  -9   6 18650.5 634.548   4
   5  -9   6 18862.3 1286.09   2
   5  -9   7 8509.31 898.567   2
  -5   9  -7 7906.98 908.244   1
   5  -9   7 9196.64 456.149   4
   5  -9   8 34975.2 1939.59   2
   5  -9   8 42956.4 1009.99   4
   5  -9   9 3392.80 628.534   2
   5  -9   9 4353.74 340.219   4
   5  -9  10 51320.1 1169.93   4
   5   9  10 51996.0 1179.17   3
   5  -9  10 52835.3 1182.80   7
   5   9  11 7878.23 471.993   3
   5  -9  11 7854.39 473.090   7
   5  -9  11 7157.78 454.050   4
   5   9  12 50136.0 1185.16   3
   5  -9  12 52061.0 1183.45   7
   5  -9  12 49099.2 1187.58   4
   5   9  13 3503.23 313.255   3
   5  -9  13 3088.99 291.707   7
   5  -9  13 2627.10 278.091   4
   5  -9  14 4513.39 340.340   7
   5  -9  14 4245.61 342.239   4
   5  -9  15 1547.88 193.256   7
   5  -9  15 1539.94 197.633   4
   5  -9  16 19982.1 649.484   7
   5  -9  16 20184.2 683.377   4
   5  -9  17 4697.31 312.179   4
   5  -9  17 4745.91 290.143   7
   5  -9  18 19725.7 585.268   4
  -5 -10  20 2290.04 241.197   7
  -5 -10  20 1945.13 243.578   4
  -5 -10  19 2736.49 314.355   4
  -5 -10  19 2687.51 281.768   7
  -5 -10  18 1182.02 200.764   7
  -5 -10  18 1129.67 219.616   4
  -5 -10  17 24279.4 980.516   4
  -5 -10  17 24781.2 914.637   7
  -5 -10  16 18146.7 851.185   4
  -5 -10  16 22492.9 892.658   7
  -5 -10  15 69035.6 1652.10   4
  -5 -10  15 71089.6 1574.73   7
  -5 -10  14 11423.0 651.902   6
  -5 -10  14 11274.6 663.963   4
  -5 -10  14 12346.6 651.390   7
  -5 -10  13 8482.41 552.342   6
  -5 -10  13 9040.98 595.729   4
  -5 -10  13 8403.64 535.422   7
  -5 -10  12 4668.78 426.068   4
  -5 -10  11 15860.2 769.667   4
  -5 -10  10 22476.5 887.819   4
  -5  10   9 45787.1 1768.01   1
  -5 -10   9 55087.8 1341.02   4
  -5  10   8 1069.59 281.090   1
  -5  10   7 126086. 2778.27   1
  -5  10   7 52198.2 1682.64   8
  -5  10   6 2100.42 305.915   8
  -5  10   6 2208.52 357.115   1
  -5  10   5 1577.93 305.128   1
  -5  10   5 1391.18 192.358   5
  -5  10   5 1225.53 217.915   8
  -5  10   4 9175.43 528.819   8
  -5  10   4 10207.3 758.519   1
  -5  10   4 10928.8 529.664   5
  -5  10   3 81995.2 2127.59   1
  -5  10   3 80791.9 1392.34   5
  -5  10   3 81216.5 1475.43   8
  -5  10   2 6100.43 376.636   5
  -5  10   2 7167.88 427.258   8
  -5  10   2 6216.30 588.952   1
  -5  10   1 27072.1 812.319   8
  -5  10   1 25692.3 1210.59   1
  -5  10   0 19743.5 689.290   8
  -5  10   0 18279.3 1042.59   1
  -5  10  -1 2309.87 374.366   1
   5  10   1 2490.18 243.492   5
  -5  10  -2 3980.17 504.887   1
   5  10   2 3748.00 309.730   5
  -5 -10  -2 4579.88 584.983   9
  -5 -10  -3 3694.04 520.305   9
   5 -10   3 3419.87 260.399   4
  -5  10  -3 3638.15 509.491   1
   5  10   3 3164.06 282.836   5
   5 -10   4 1537.84 182.468   4
   5  10   4 1197.37 185.613   5
  -5  10  -4 1500.96 337.037   1
  -5  10  -5 81816.2 2529.69   1
   5 -10   5 81732.2 1305.52   4
   5  10   5 81241.3 1567.56   5
   5  10   6 11349.4 608.060   5
   5 -10   6 13387.5 537.198   4
  -5  10  -6 11345.3 995.604   1
   5 -10   7 43664.5 992.137   4
   5 -10   8 435.606 117.902   4
   5 -10   9 966.219 166.637   4
   5 -10  10 6658.39 423.385   4
   5 -10  11 174.433 99.0635   4
   5 -10  12 7615.23 455.570   4
   5 -10  13 44987.9 1086.51   4
   5 -10  14 12587.1 552.563   4
   5 -10  15 27287.8 778.206   4
   5 -10  16 4743.92 313.284   4
   5 -10  17 257.875 78.8782   4
   5 -10  18 387.767 79.7563   4
  -5 -11  20 6913.49 409.192   4
  -5 -11  19 11789.9 583.269   4
  -5 -11  18 15325.1 713.147   4
  -5 -11  17 810.796 165.387   4
  -5 -11  16 5037.89 426.853   4
  -5 -11  15 11957.0 663.534   4
  -5 -11  14 4157.51 386.827   4
  -5 -11  13 55584.3 1424.94   4
  -5 -11  12 2714.78 329.253   4
  -5 -11  11 73099.1 1608.38   4
  -5 -11  10 140.585 114.310   4
  -5 -11   9 906.854 186.179   4
  -5  11   8 2912.13 463.841   1
  -5  11   7 14835.9 1006.82   1
  -5  11   6 2768.82 324.759   8
  -5  11   6 4372.89 538.248   1
  -5  11   5 84115.5 1506.73   5
  -5  11   5 76018.0 2182.13   1
  -5  11   4 5144.78 367.817   5
  -5  11   4 4305.96 354.262   8
  -5  11   4 5329.06 575.556   1
  -5  11   3 29850.2 851.254   5
  -5  11   3 27698.2 848.465   8
  -5  11   3 27838.3 1313.19   1
  -5  11   2 5019.17 341.883   5
  -5  11   2 5122.96 356.398   8
  -5  11   2 5137.81 557.816   1
  -5  11   1 5246.30 336.127   5
  -5  11   1 5372.56 568.726   1
  -5  11   1 6327.29 387.886   8
  -5  11   0 4056.63 505.527   1
   5  11   0 4274.03 306.116   5
  -5  11   0 3528.81 269.495   5
  -5  11   0 3865.31 303.136   8
  -5  11  -1 47029.9 1718.47   1
   5  11   1 50354.1 1052.95   5
  -5  11  -1 48296.4 1062.15   8
  -5  11  -2 2710.90 437.855   1
  -5 -11  -2 2653.93 461.900   9
   5  11   2 2306.78 237.735   5
  -5  11  -3 66403.3 2155.52   1
   5  11   3 68290.6 1334.36   5
   5 -11   3 67297.3 1157.63   4
   5  11   4 4322.36 353.599   5
  -5  11  -4 4572.41 604.416   1
   5 -11   4 4635.82 313.803   4
   5  11   5 97430.6 1696.90   5
   5 -11   5 98392.3 1452.15   4
   5  11   6 925.787 181.409   5
   5 -11   6 1265.81 174.204   4
   5 -11   7 2586.37 246.748   4
   5 -11   8 21669.3 720.440   4
   5 -11   9 15114.3 612.865   4
   5 -11  10 5423.18 378.835   4
   5 -11  11 13712.3 595.812   4
   5 -11  12 6638.44 414.339   4
   5 -11  13 1836.84 211.525   4
  -5  11 -14 643.311 111.764   8
   5 -11  14 901.848 148.829   4
  -5  11 -15 2371.01 206.854   8
   5 -11  15 3235.23 257.708   4
   5 -11  16 2094.41 193.919   4
   5 -11  17 15566.3 477.808   4
  -5 -12  19 662.942 126.361   4
  -5 -12  18 8766.79 490.713   4
  -5 -12  17 3613.07 332.917   4
  -5 -12  16 56413.8 1341.00   4
  -5 -12  15 542.547 149.699   4
  -5 -12  14 5337.76 427.893   4
  -5 -12  13 9596.56 571.543   4
  -5 -12  12 2111.11 272.488   4
  -5 -12  11 16573.1 757.219   4
  -5 -12  10 11694.4 666.235   4
  -5 -12   9 36131.5 1091.62   4
  -5  12   8 19861.7 1238.25   1
  -5 -12   8 27959.0 936.043   4
  -5 -12   7 5079.32 399.578   4
  -5  12   7 4304.95 569.240   1
  -5  12   6 12462.6 949.316   1
  -5  12   6 9787.56 574.660   8
  -5  12   5 3355.93 501.420   1
  -5  12   5 3767.12 318.874   5
  -5  12   5 2818.23 301.644   8
  -5  12   4 10578.0 848.617   1
  -5  12   4 10758.3 522.347   5
  -5  12   4 8918.52 499.305   8
  -5  12   3 1673.54 214.467   8
  -5  12   3 1679.03 204.903   5
  -5  12   3 1503.96 333.462   1
  -5  12   2 48584.7 1081.51   8
  -5  12   2 45742.6 1732.97   1
  -5  12   2 48390.0 1038.65   5
  -5  12   1 8789.80 436.607   5
  -5  12   1 8089.39 737.778   1
  -5  12   1 9109.23 462.284   8
   5  12  -1 9435.50 440.871   5
   5  12   0 64887.3 1161.22   5
  -5  12   0 55240.8 1916.10   1
  -5  12   0 53354.7 1037.54   5
  -5  12   0 64416.1 1212.30   8
  -5 -12  -1 594.862 300.569   9
  -5  12  -1 236.300 133.785   1
   5  12   1 277.969 94.5179   5
  -5  12  -1 297.656 102.344   8
  -5  12  -2 19571.4 675.543   8
  -5  12  -2 17659.6 1113.46   1
   5  12   2 18882.9 668.139   5
  -5  12  -3 21527.5 1293.26   1
   5  12   3 22263.1 762.528   5
   5  12   4 7782.71 468.083   5
   5 -12   4 8505.99 428.847   4
  -5  12  -5 361.786 206.697   1
   5  12   5 276.228 111.109   5
   5 -12   5 729.322 138.002   4
   5  12   6 54854.2 1296.50   5
   5 -12   6 60589.1 1168.99   4
   5 -12   7 3850.16 304.950   4
   5 -12   8 26754.4 788.960   4
   5 -12   9 8002.72 443.908   4
   5 -12  10 1499.68 195.163   4
   5 -12  11 515.362 116.819   4
   5 -12  12 32820.0 865.518   4
  -5  12 -13 13451.6 511.823   8
   5 -12  13 15498.1 576.748   4
   5 -12  14 38433.6 859.248   4
  -5  12 -14 31742.3 737.901   8
  -5  12 -15 7702.07 336.754   8
   5 -12  15 10562.2 425.390   4
   5 -12  16 10293.8 387.891   4
   5 -12  17 1791.39 148.369   4
  -5 -13  19 1389.90 163.863   4
  -5 -13  18 7310.34 401.487   4
  -5 -13  17 1121.30 175.963   4
  -5 -13  16 1633.46 212.923   4
  -5 -13  15 10339.5 555.608   4
  -5 -13  14 13631.5 645.183   4
  -5 -13  13 11359.1 596.578   4
  -5 -13  12 10869.1 594.305   4
  -5 -13  11 11120.4 598.458   4
  -5 -13  10 15156.1 703.870   4
  -5 -13   9 1500.47 229.202   4
  -5 -13   8 12485.6 628.347   4
  -5 -13   7 105.292 95.9740   4
  -5  13   7-99.5401 119.545   1
  -5  13   6 34858.6 1650.78   1
  -5 -13   6 46225.8 1153.36   4
  -5  13   5 6152.17 691.802   1
  -5  13   5 6448.76 447.352   8
  -5  13   4 36138.0 1645.81   1
  -5  13   4 37043.9 1018.43   8
  -5  13   3 1138.20 305.929   1
  -5  13   3 1030.95 167.583   8
  -5  13   3 1242.20 176.714   5
  -5  13   2 21617.0 1244.54   1
  -5  13   2 23900.0 739.321   5
  -5  13   2 22869.6 746.379   8
  -5  13   1 12847.0 525.680   5
  -5  13   1 12313.9 934.955   1
  -5  13   1 13032.6 554.473   8
   5  13  -1 14836.5 550.947   5
   5  13   0 9034.49 436.195   5
  -5  13   0 8376.80 414.695   5
  -5  13   0 7819.77 758.026   1
  -5  13   0 8513.55 443.513   8
  -5  13  -1 10338.4 484.081   8
   5  13   1 9681.21 461.173   5
   5  13   2 33962.2 894.062   5
  -5  13  -2 34821.2 887.296   8
   5  13   3 6411.92 414.660   5
  -5  13  -3 6562.61 386.479   8
  -5  13  -3 5826.14 692.917   1
   5  13   4 15312.5 656.253   5
  -5  13  -4 15009.3 582.081   8
   5  13   5 1049.19 182.618   5
   5 -13   5 1305.74 175.891   4
   5 -13   6 51.5794 62.4514   4
   5  13   6-8.68984 88.5643   5
   5 -13   7 668.183 122.238   4
   5 -13   8 18474.8 649.034   4
   5 -13   9 2437.26 242.537   4
   5 -13  10 31323.3 843.894   4
  -5  13 -11 5557.65 332.934   8
   5 -13  11 6266.00 370.867   4
  -5  13 -12 14274.1 509.862   8
   5 -13  12 17858.5 602.331   4
  -5  13 -13 15.3544 61.0021   8
   5 -13  13 73.9523 58.9534   4
  -5  13 -14 78.3867 42.5154   8
   5 -13  14 212.603 71.6830   4
  -5  13 -15 2077.76 157.674   8
   5 -13  15 3276.25 218.066   4
   5 -13  16 7369.28 295.903   4
  -5 -14  18 5965.62 321.244   4
  -5 -14  17 10850.2 469.111   4
  -5 -14  16 11448.5 511.309   4
  -5 -14  15 16053.3 634.130   4
  -5 -14  14 3612.43 315.482   4
  -5 -14  13 53.3613 111.718   4
  -5 -14  12 1634.20 221.284   4
  -5 -14  11 21952.3 807.740   4
  -5 -14  10 8735.07 516.764   4
  -5 -14   9 67172.6 1412.67   4
  -5 -14   8 8252.37 498.568   4
  -5 -14   7 31279.4 953.044   4
  -5 -14   6 736.640 157.869   4
  -5 -14   5 2499.09 275.834   4
  -5 -14   4 2503.13 262.567   4
  -5  14   4 2109.24 229.956   5
  -5  14   4 2287.74 260.637   8
   5  14  -3 14404.4 511.384   5
  -5  14   3 12758.4 581.108   8
  -5  14   3 13540.9 566.850   5
   5  14  -2 3502.15 263.129   5
  -5  14   2 3397.03 281.414   5
  -5  14   2 3915.65 310.897   8
  -5  14   2 3256.93 521.251   1
  -5  14   1 36081.8 910.093   8
  -5  14   1 36628.2 880.667   5
  -5  14   0 17999.1 607.175   5
   5  14   0 18942.9 619.423   5
  -5  14   0 19076.8 650.474   8
   5  14   1 16729.1 608.201   5
  -5  14  -1 16924.4 609.363   8
  -5  14  -2 8229.35 423.618   8
   5  14   2 8594.38 455.334   5
   5  14   3 2975.41 281.778   5
  -5  14  -3 3088.24 263.240   8
  -5  14  -4 3581.82 279.238   8
   5  14   4 3832.20 328.112   5
  -5  14  -5 12218.4 509.775   8
   5  14   5 13413.4 623.306   5
  -5  14  -6 8114.88 410.259   8
   5 -14   6 8279.10 426.868   4
  -5  14  -7 39475.8 896.266   8
   5 -14   7 47156.5 1014.07   4
  -5  14  -8 9173.22 429.691   8
   5 -14   8 10636.2 481.031   4
  -5  14  -9 5173.73 316.401   8
   5 -14   9 6148.40 361.118   4
   5 -14  10 642.552 118.592   4
  -5  14 -10 675.653 113.883   8
  -5  14 -11 379.376 88.2768   8
   5 -14  11 365.859 86.7197   4
  -5  14 -12 12175.9 429.936   8
   5 -14  12 14517.3 499.766   4
  -5  14 -13 8767.48 341.581   8
   5 -14  13 10129.4 396.857   4
  -5  14 -14 3534.66 201.108   8
   5 -14  14 4873.61 258.048   4
   5 -14  15 3299.79 194.388   4
  -5 -15  17 225.796 65.2833   4
  -5 -15  16 941.386 135.173   4
  -5 -15  15 4692.96 314.947   4
  -5 -15  14 845.527 151.251   4
  -5 -15  13 33247.3 904.202   4
  -5 -15  12 1419.65 201.553   4
  -5 -15  11 39331.6 1018.29   4
  -5 -15  10 117.727 82.7162   4
  -5 -15   9 245.580 88.3451   4
  -5 -15   8 2847.20 281.410   4
  -5 -15   7 22802.5 782.093   4
  -5 -15   6 1129.93 175.913   4
   5  15  -5 17307.1 521.451   5
  -5 -15   5 18906.9 712.397   4
  -5  15   4 12967.8 562.692   8
   5  15  -4 14167.6 489.419   5
   5  15  -3 12541.5 461.128   5
  -5 -15   3 13351.6 589.738   4
  -5  15   3 12152.1 551.324   8
  -5  15   3 12209.2 530.167   5
   5  15  -2 1538.08 172.971   5
  -5  15   2 1258.72 179.762   8
  -5  15   2 1350.91 177.972   5
  -5  15   1 961.905 157.892   8
  -5  15   1 893.622 142.208   5
   5  15  -1 1046.87 147.737   5
  -5  15   0 701.527 126.509   5
   5  15   0 613.671 126.878   5
  -5  15   0 661.950 127.557   8
  -5  15  -1 17416.6 600.348   8
   5  15   1 19209.1 638.597   5
   5  15   2 2459.25 243.067   5
  -5  15  -2 2572.27 229.412   8
  -5  15  -3 26879.0 724.271   8
   5  15   3 29117.2 841.119   5
  -5  15  -4 188.578 84.5159   8
   5  15   4 252.281 80.4076   5
   5  15   5 16382.1 656.789   5
  -5  15  -5 15471.9 541.968   8
  -5  15  -6 2291.99 208.085   8
  -5  15  -7 3809.60 263.448   8
   5 -15   7 4330.16 292.868   4
  -5  15  -8 8642.06 386.419   8
   5 -15   8 9108.35 419.733   4
  -5  15  -9 24035.3 627.564   8
   5 -15   9 26772.6 703.140   4
  -5  15 -10 2863.55 210.685   8
   5 -15  10 2947.36 226.102   4
  -5  15 -11 24412.5 581.574   8
   5 -15  11 27674.7 657.779   4
  -5  15 -12 2824.29 186.655   8
   5 -15  12 3494.15 222.763   4
   5 -15  13 212.434 55.9848   4
  -5  15 -13 213.724 50.1773   8
  -5 -16  15 5476.89 289.758   4
  -5 -16  14 672.590 115.172   4
  -5 -16  13 6557.55 364.236   4
  -5 -16  12 930.243 147.282   4
  -5 -16  11 247.336 89.2323   4
  -5 -16  10 31185.0 857.712   4
  -5 -16   9 7547.31 421.778   4
  -5 -16   8 31304.2 867.688   4
  -5 -16   7 5826.05 377.464   4
   5  16  -7 4811.12 256.773   5
  -5 -16   6 4639.91 330.897   4
   5  16  -6 4025.41 244.159   5
   5  16  -5 91.5532 46.5237   5
  -5 -16   5 91.0070 50.5339   4
  -5 -16   4 1845.40 204.918   4
   5  16  -4 1856.42 172.292   5
  -5  16   3 7264.31 391.871   8
   5  16  -3 7019.27 330.722   5
  -5  16   2 30625.6 807.519   8
   5  16  -2 31299.7 713.391   5
   5  16  -1 15705.9 527.704   5
  -5  16   1 14727.4 542.065   5
  -5  16   1 16651.4 589.891   8
  -5  16   0 51025.6 1006.42   8
   5  16   0 52547.1 987.194   5
  -5  16  -1 370.827 94.4077   8
   5  16   1 359.288 100.527   5
  -5  16  -2 2910.88 233.301   8
   5  16   2 3156.20 264.824   5
  -5  16  -3 1643.92 175.718   8
   5  16   3 1473.43 189.306   5
   5  16   4 4204.94 316.652   5
  -5  16  -4 4056.29 267.228   8
  -5  16  -5 157.900 56.1434   8
  -5  16  -6 9489.80 390.906   8
  -5  16  -7 1096.29 136.326   8
  -5  16  -8 15603.8 472.805   8
  -5  16  -9 4017.02 233.113   8
   5 -16   9 3917.21 240.825   4
  -5  16 -10 55.2068 36.9072   8
   5 -16  10-71.0209 57.9292   4
  -5  16 -11 4393.49 220.589   8
   5 -16  11 3927.74 221.364   4
  -5  16 -12 8268.63 281.652   8
  -5 -17  13 2928.78 202.828   4
   5  17 -13 2714.52 148.275   5
  -5 -17  12 24057.5 604.544   4
   5  17 -12 19963.4 410.081   5
  -5 -17  11 7107.88 342.512   4
   5  17 -11 6830.99 249.925   5
  -5 -17  10 26186.5 668.184   4
   5  17 -10 22377.5 469.622   5
  -5 -17   9 625.577 114.037   4
   5  17  -9 702.363 94.2960   5
  -5 -17   8 836.400 128.895   4
   5  17  -8 934.037 104.159   5
  -5 -17   7 554.793 104.671   4
   5  17  -7 462.386 82.2625   5
  -5 -17   6 20584.2 607.844   4
   5  17  -6 21651.6 506.028   5
  -5 -17   5 2744.03 219.160   4
   5  17  -5 2920.77 192.736   5
   5  17  -4 10658.3 372.746   5
   5  17  -3 2302.15 183.121   5
  -5  17   2 5368.44 307.103   8
   5  17  -2 6156.90 306.076   5
  -5  17   1 1209.27 150.442   8
   5  17  -1 1428.51 158.137   5
  -5  17   0 8958.90 397.809   8
   5  17   0 8951.04 400.204   5
   5  17   1 1812.89 188.647   5
  -5  17  -1 1814.17 177.080   8
  -5  17  -2 25721.5 644.732   8
   5  17   2 27978.3 731.820   5
  -5  17  -3 845.575 118.151   8
   5  17   3 934.458 140.027   5
  -5  17  -4 6179.14 305.391   8
  -5  17  -5 35.5367 45.5898   8
  -5  17  -6 48.1324 37.8074   8
  -5  17  -7 54.1120 44.3634   8
  -5  17  -8 9416.66 330.073   8
  -5  17  -9 772.208 94.0836   8
  -5  17 -10 21029.6 451.199   8
  -5 -18  11 5497.98 247.264   4
   5  18 -11 6117.37 210.769   5
  -5 -18  10 3121.47 193.406   4
   5  18 -10 3624.36 171.412   5
  -5 -18   9 24613.0 554.035   4
   5  18  -9 26442.1 473.118   5
  -5 -18   8 9639.21 351.002   4
   5  18  -8 11359.0 321.335   5
  -5 -18   7 3338.35 207.237   4
   5  18  -7 4381.33 207.334   5
   5  18  -6 409.048 67.8790   5
   5  18  -5 57.3138 34.6360   5
   5  18  -4 535.883 82.8676   5
   5  18  -3 5863.12 269.998   5
   5  18  -2 11254.8 387.367   5
  -5  18   1 21437.9 531.717   8
   5  18  -1 30100.3 648.858   5
   5  18   0 14410.9 461.119   5
  -5  18   0 12848.0 417.256   8
   5  18   1 17871.9 525.563   5
  -5  18  -1 15473.2 455.903   8
  -5  18  -2-12.3411 50.2423   8
   5  18   2 43.9225 44.3009   5
  -5  18  -3 562.250 89.5530   8
  -5  18  -4 4066.83 224.761   8
  -5  18  -5 8921.46 320.995   8
  -5  18  -6 3856.60 205.670   8
  -5  18  -7 11325.3 337.264   8
  -5  18  -8 7919.47 269.466   8
   5  19  -9 158.380 36.6215   5
   5  19  -8 2469.39 136.163   5
   5  19  -7 7203.41 239.538   5
   5  19  -6 3151.92 166.101   5
   5  19  -5 10524.3 307.442   5
   5  19  -4 531.430 75.9729   5
   5  19  -3 7511.67 280.675   5
   5  19  -2 3036.98 181.912   5
   5  19  -1 183.270 58.5806   5
   5  19   0 72.6999 46.2123   5
   5  19   1 6839.34 291.462   5
  -5  19  -1 4304.86 201.445   8
  -5  19  -2 361.357 61.9536   8
  -5  19  -3 9554.08 298.294   8
  -5  19  -4 44.3534 22.4884   8
  -5  19  -5 86.0698 29.2075   8
   5  20  -4 192.184 42.5406   5
   5  20  -3 9242.68 275.293   5
   5  20  -2 6911.00 242.858   5
   5  20  -1 8429.60 271.966   5
  -6   0  24 110.807 109.189   7
  -6   0  23 57.0667 97.4123   7
  -6   0  22 25848.0 1181.53   7
  -6   0  21 143.942 119.969   7
  -6   0  20 187923. 3348.74   7
  -6   0  19 91.3673 148.239   7
  -6   0  18 261271. 4401.27   6
  -6   0  18 225670. 3676.90   7
  -6   0  17 153.633 194.915   6
  -6   0  16 3754.80 500.083   6
  -6   0  15-1.36361 139.131   6
  -6   0  14 30867.9 1324.20   6
  -6   0  14 27409.6 1784.64   1
  -6   0  13 165.962 126.936   1
  -6   0  13 110.012 111.632   6
  -6   0  12 140087. 2621.34   6
  -6   0  12 150268. 3804.26   1
  -6   0  11 203.993 121.319   6
  -6   0  11 57.1365 170.179   1
  -6   0  10 95360.7 2756.60   1
  -6   0   9 160.108 139.626   9
  -6   0   8 4358.29 515.448   9
  -6   0   7 126.703 147.934   9
  -6   0   6 2461.75 382.547   9
  -6   0   5 334.553 161.492   9
  -6   0   4 60124.9 1739.91   1
  -6   0   4 67453.4 1865.06   9
  -6   0   3 298.449 126.906   1
  -6   0   2 286113. 3659.32   1
  -6   0   1 189.034 120.195   1
  -6   0   0 839.811 191.026   1
  -6   0  -1 65.1703 65.8721   1
  -6   0  -2 303849. 3286.51   1
  -6   0  -3 97.2040 142.298  10
  -6   0  -3 118.135 82.4933   1
  -6   0  -4 1815.03 255.412   1
  -6   0  -4 2041.81 345.397  10
  -6   0  -5 102.427 109.239  10
  -6   0  -6 4444.34 564.830  10
  -6   0  -7-12.9184 178.332  10
   6   0   7 50.8105 94.1484   7
   6   0   8 47847.4 1268.58   4
   6   0   8 46056.2 1182.14   7
   6   0   9 121.994 520.405   2
   6   0   9 253.108 129.519   4
   6   0   9 101.211 91.9601   7
   6   0  10 202912. 2768.22   4
   6   0  10 197462. 2532.39   7
   6   0  11 544.002 566.631   2
   6   0  11 4.25086 123.271   4
   6   0  11 110.789 117.703   7
   6   0  12 149951. 2505.06   4
   6   0  12 156645. 2413.14   7
   6   0  13 168.641 121.505   4
   6   0  13-54.4056 135.664   7
   6   0  14 16014.7 788.798   7
   6   0  14 16664.2 875.506   4
   6   0  15 98.3508 96.8427   4
   6   0  15-77.6094 143.424   7
   6   0  16 9110.40 567.872   7
   6   0  16 7572.32 614.218   4
   6   0  17-96.5811 125.684   7
   6   0  18 56784.3 1283.55   7
   6   0  19 5.82682 92.8158   7
   6   0  20 16273.9 576.198   3
  -6   1  24 9722.21 612.904   7
  -6  -1  24 12634.3 695.475   7
  -6   1  23 3946.66 423.760   7
  -6  -1  23 5276.04 494.737   7
  -6   1  22 28354.0 1212.23   7
  -6  -1  22 29469.3 1227.84   7
  -6   1  21 5816.06 580.627   7
  -6  -1  21 6303.42 611.197   7
  -6   1  20 6124.36 605.452   7
  -6  -1  20 6894.01 628.717   7
  -6   1  19 6925.62 650.699   7
  -6  -1  19 6574.46 626.303   7
  -6  -1  18 31338.7 1370.52   7
  -6   1  18 34581.3 1439.17   7
  -6   1  17 101771. 2654.50   6
  -6  -1  17 101073. 2642.39   6
  -6   1  16 7371.65 695.270   6
  -6  -1  16 7102.94 685.529   6
  -6   1  15 26164.0 1251.08   6
  -6  -1  15 29321.5 1333.13   6
  -6   1  14 1876.28 343.530   6
  -6  -1  14 1198.69 278.715   6
  -6  -1  14 1744.28 535.959   1
  -6   1  13 23011.5 1109.67   6
  -6  -1  13 25948.2 1179.13   6
  -6   1  13 22304.6 1443.70   1
  -6   1  12 170.698 139.759   6
  -6  -1  12 214.432 147.721   6
  -6   1  12 147.524 154.091   1
  -6  -1  11 1740.88 301.477   6
  -6   1  11 1719.60 380.133   1
  -6  -1  10 43986.6 1666.39   9
  -6   1  10 50361.1 1874.67   1
  -6   1   9 45882.1 1714.91   1
  -6  -1   9 47795.6 1687.87   9
  -6   1   8 75509.5 2115.01   1
  -6  -1   8 76932.4 2071.49   9
  -6  -1   7 35239.4 1386.71   9
  -6   1   7 34291.1 1385.07   1
  -6  -1   6 23463.3 1104.66   9
  -6   1   6 24245.5 1121.28   1
  -6   1   5 516.031 170.220   1
  -6  -1   5 406.474 178.243   9
  -6  -1   4 58542.0 1658.31   9
  -6   1   4 62199.9 1713.33   1
  -6  -1   3 35127.5 1320.35   9
  -6   1   3 29507.0 1142.59   1
  -6  -1   2 539940. 5278.76   9
  -6   1   2 501194. 4583.90   1
  -6  -1   1 178521. 2907.62   1
  -6   1   1 138496. 2353.72   1
  -6   1   0 22599.2 953.705   1
  -6  -1   0 25296.4 1054.78   1
  -6  -1  -1 107195. 2033.24   1
  -6   1  -1 112679. 2083.78   1
  -6   1  -2 21239.5 1018.40  10
  -6  -1  -2 19610.6 805.010   1
  -6   1  -2 20587.1 866.221   1
  -6   1  -3 766.952 228.231  10
  -6  -1  -3 566.926 143.686   1
  -6   1  -3 683.464 162.889   1
  -6  -1  -4 26762.3 1216.99  10
  -6   1  -4 25641.0 1223.11  10
  -6  -1  -5 24013.8 1158.25  10
  -6   1  -5 23314.0 1267.84   1
  -6   1  -5 25526.9 1317.22  10
  -6  -1  -6 13417.8 930.234  10
  -6   1  -6 15414.7 1045.07  10
   6  -1   7 129357. 1841.75   7
   6   1   7 129517. 1952.19   7
   6  -1   7 130095. 1903.43   4
   6  -1   8 46920.1 1183.83   4
   6   1   8 51614.3 3490.46   2
   6   1   8 53808.9 1461.95   4
   6  -1   8 43396.0 1086.86   7
   6   1   8 47251.2 1230.91   7
   6   1   9 98970.9 2063.50   4
   6   1   9 91940.0 1756.13   7
   6  -1   9 91262.7 5736.96   2
   6  -1   9 87938.4 1660.67   4
   6  -1   9 83451.5 1560.81   7
   6   1   9 97211.7 4982.34   2
   6  -1  10 37957.0 3763.92   2
   6   1  10 30820.4 3004.29   2
   6   1  10 36811.4 1287.48   4
   6  -1  10 30275.8 1000.13   4
   6   1  10 32606.4 1070.88   7
   6  -1  10 30393.8 968.659   7
   6  -1  11 657.486 623.550   2
   6   1  11 186.489 465.648   2
   6   1  11 1049.95 250.489   4
   6  -1  11 874.347 179.763   4
   6   1  11 811.749 192.013   7
   6  -1  11 980.274 203.420   7
   6   1  12 5022.41 1379.85   2
   6   1  12 5362.49 514.711   4
   6  -1  12 4696.45 434.174   4
   6  -1  12 4559.39 1584.42   2
   6   1  12 4933.53 440.359   7
   6  -1  12 4766.39 415.881   7
   6  -1  13 7616.43 2163.52   2
   6   1  13 10780.6 2180.71   2
   6   1  13 11223.9 746.907   4
   6  -1  13 9832.15 628.575   4
   6  -1  13 10723.5 643.329   7
   6   1  13 10676.0 642.887   7
   6  -1  14 32244.8 1172.54   4
   6   1  14 33565.3 1135.96   7
   6  -1  14 34130.2 1131.10   7
   6   1  14 33055.8 1282.39   4
   6  -1  15 9103.02 629.045   4
   6  -1  15 10632.1 633.172   7
   6   1  15 9112.80 705.995   4
   6   1  15 9672.75 622.241   7
   6   1  16 23805.6 935.921   7
   6  -1  16 22116.4 867.519   7
   6   1  17 8041.64 520.230   7
   6  -1  17 7740.72 506.942   7
   6  -1  18 439.234 125.372   7
   6   1  18 425.529 131.690   7
   6   1  19 1407.58 201.678   3
   6  -1  19 1038.50 164.606   7
   6  -1  20 4886.72 317.256   3
   6   1  20 5717.71 347.501   3
  -6  -2  24 465.971 140.968   7
  -6  -2  23 7713.07 578.727   7
  -6   2  23 5799.68 511.358   7
  -6  -2  22 1634.24 301.069   7
  -6   2  22 1629.34 289.950   7
  -6  -2  21 54997.2 1736.46   7
  -6   2  21 46710.9 1589.93   7
  -6  -2  20 67.0924 128.579   7
  -6   2  20 105.233 150.563   7
  -6   2  19 52794.0 1735.88   7
  -6  -2  19 59156.4 1850.73   7
  -6   2  18 74.4186 193.988   7
  -6  -2  18 359.767 166.121   7
  -6  -2  18 624.021 269.515   6
  -6   2  17 10325.7 860.416   6
  -6  -2  17 10721.9 846.108   6
  -6   2  17 8969.92 720.211   7
  -6  -2  16 305.073 187.346   6
  -6   2  16 196.751 138.438   6
  -6   2  15 9015.09 725.156   6
  -6  -2  15 9372.40 742.059   6
  -6   2  14 1758.07 314.309   6
  -6  -2  14 1520.52 306.513   6
  -6   2  13 51687.6 1627.53   6
  -6  -2  13 55587.3 1695.20   6
  -6   2  13 50140.5 2044.72   1
  -6   2  12 3327.05 407.829   6
  -6  -2  12 4444.57 464.094   6
  -6   2  12 4524.55 597.969   1
  -6  -2  11 319695. 3647.42   6
  -6   2  11 317288. 4661.91   1
  -6   2  10 11322.4 846.119   1
  -6   2   9 37313.3 1467.06   1
  -6   2   8 61687.1 1805.63   1
  -6   2   7 7589.31 615.892   1
  -6   2   6 1851.89 300.565   1
  -6  -2   6 1989.77 330.453   9
  -6  -2   5 95556.3 2196.13   9
  -6   2   5 102519. 2158.13   1
  -6   2   4 7216.52 564.956   1
  -6  -2   4 7281.53 588.554   9
  -6   2   3 175284. 2688.67   1
  -6  -2   3 182203. 2943.77   9
  -6  -2   2 12199.2 740.532   9
  -6   2   2 12833.5 714.147  10
  -6   2   2 11814.4 704.912   1
  -6  -2   1 851.107 212.226   9
  -6   2   1 916.340 208.152  10
  -6   2   1 1010.54 217.654   1
  -6  -2   0 1254.45 264.567   9
  -6   2   0 1381.05 249.190  10
  -6   2   0 1573.65 263.893   1
  -6  -2  -1 92613.7 1806.17   1
  -6   2  -1 97686.0 1964.69   1
  -6   2  -2 1172.71 255.984  10
  -6   2  -2 1061.21 214.086   1
  -6  -2  -2 1184.24 214.654   1
  -6   2  -3 242883. 3062.58   1
  -6  -2  -3 248014. 2739.38   1
  -6   2  -4 7363.78 579.739   1
  -6   2  -4 8270.18 702.684  10
  -6  -2  -5 43443.9 1588.85  10
  -6   2  -5 40696.3 1607.44  10
  -6   2  -5 42144.4 1784.37   1
  -6  -2  -6 16343.5 987.472  10
  -6  -2  -7 616.041 244.301  10
   6  -2   7 1190.07 187.228   7
   6  -2   7 1035.73 173.100   4
   6  -2   8 4806.27 365.453   7
  -6  -2  -8 3467.34 544.231  10
   6   2   8 5134.81 1082.64   2
   6   2   8 4524.15 413.940   4
   6   2   8 4429.92 376.093   7
   6  -2   8 4691.64 365.101   4
   6   2   9 120584. 2150.38   4
   6   2   9 119275. 1939.37   7
   6  -2   9 113813. 1776.78   7
   6  -2   9 110592. 1788.25   4
   6  -2  10 37.3337 491.632   2
   6   2  10-160.599 566.029   2
   6   2  10 732.266 181.819   4
   6   2  10 1088.23 202.341   7
   6  -2  10 776.316 164.301   4
   6  -2  10 859.918 183.895   7
   6   2  11 219278. 2717.07   7
   6  -2  11 215588. 2638.86   4
   6  -2  11 213396. 2589.89   7
   6  -2  12 603.340 546.802   2
   6   2  12-252.423 436.606   2
   6   2  12 694.534 200.026   4
   6  -2  12 740.003 189.466   4
   6   2  12 888.176 211.800   7
   6  -2  12 912.826 195.224   7
   6  -2  13 36635.8 1170.95   4
   6   2  13 34905.7 1313.96   4
   6   2  13 36675.9 1165.23   7
   6  -2  13 37859.0 1168.09   7
   6   2  13 36089.0 3575.59   2
   6  -2  14 649.704 179.393   4
   6   2  14 550.073 160.197   7
   6  -2  14 339.197 156.557   7
   6  -2  15 28568.8 1059.91   4
   6   2  15 31450.7 1091.18   7
   6  -2  15 29972.0 1023.61   7
   6   2  16 15008.0 732.492   7
   6  -2  16 13667.5 737.552   4
   6  -2  16 14804.0 711.889   7
   6   2  17 92035.8 1742.54   7
   6  -2  17 91442.4 1660.04   7
   6  -2  18 2590.91 274.037   7
   6   2  19 59194.7 1254.28   3
   6  -2  19 54767.7 1116.27   7
   6  -2  20-19.3383 70.2856   3
   6   2  20-48.9492 78.8388   3
  -6  -3  24 23632.2 885.627   7
  -6  -3  23 29926.2 1100.99   7
  -6   3  22 38107.4 1305.23   7
  -6  -3  22 54673.8 1609.51   7
  -6   3  21 3964.76 444.037   7
  -6  -3  21 5255.11 533.876   7
  -6   3  20 10281.3 736.440   7
  -6  -3  20 12709.7 830.103   7
  -6   3  19 7396.02 637.736   7
  -6  -3  19 7692.61 636.860   7
  -6  -3  18 42875.5 1654.88   6
  -6  -3  18 39897.0 1480.75   7
  -6   3  18 37633.0 1419.74   7
  -6  -3  17 50828.4 1762.81   6
  -6   3  17 44505.0 1542.26   7
  -6   3  16 18326.3 1066.10   6
  -6  -3  16 18502.3 1038.23   6
  -6   3  15 33927.2 1386.47   6
  -6  -3  15 31879.4 1321.29   6
  -6   3  14 32448.5 1306.39   6
  -6  -3  14 30053.2 1248.90   6
  -6   3  13 1631.53 293.512   6
  -6   3  13 1508.95 363.702   1
  -6   3  12 9092.48 641.847   6
  -6  -3  12 8433.52 622.978   6
  -6   3  12 9928.54 873.451   1
  -6  -3  11 37658.6 1249.65   6
  -6   3  11 43242.4 1685.75   1
  -6  -3  10 21853.3 932.233   6
  -6   3  10 18626.4 1062.97   1
  -6   3   9 68941.7 1961.50   1
  -6   3   8 71763.4 1926.97   1
  -6   3   7 43855.2 1131.15  10
  -6   3   7 49145.9 1551.97   1
  -6   3   6 27537.8 936.200  10
  -6   3   6 28598.8 1159.40   1
  -6   3   5 1073.89 188.976  10
  -6   3   5 1335.50 250.341   1
  -6   3   4 376.412 117.919  10
  -6  -3   4 223.402 137.094   9
  -6   3   4 385.038 154.365   1
  -6  -3   3 61619.1 1725.49   9
  -6   3   3 63061.9 1513.93  10
  -6  -3   2 150807. 2638.58   9
  -6   3   2 156020. 2464.07  10
  -6   3   2 152830. 2569.09   1
  -6   3   1 59817.8 1551.82  10
  -6   3   1 60495.8 1608.62   1
  -6   3   0 7424.60 552.633   1
  -6  -3   0 6749.89 559.540   9
  -6   3   0 7441.95 575.959  10
  -6   3  -1 92870.8 1966.49   1
  -6  -3  -1 101277. 2183.06   9
  -6   3  -2 19894.7 909.937   1
  -6   3  -2 23865.6 1105.94  10
  -6   3  -3 69191.0 1743.02   1
  -6  -3  -3 68395.0 1414.60   1
  -6   3  -4 53835.1 1741.99  10
  -6   3  -4 53887.2 1721.37   1
  -6   3  -5 67122.4 2285.41   1
  -6  -3  -6 3164.05 466.434  10
  -6   3  -6 4035.65 643.949   1
   6  -3   7 178102. 2103.74   7
   6  -3   7 176883. 2059.80   4
   6   3   8 84388.2 1793.48   4
   6   3   8 81860.1 1579.71   7
   6  -3   8 91378.4 1548.27   7
   6  -3   8 87783.7 1499.39   4
   6   3   9 35081.5 1180.30   4
   6  -3   9 52491.1 4192.23   2
   6   3   9 35807.5 1058.43   7
   6   3   9 54631.0 3322.54   2
   6  -3   9 37265.9 1016.56   7
   6  -3   9 37434.3 1011.26   4
   6   3  10 7209.85 560.286   4
   6  -3  10 8870.47 1859.51   2
   6   3  10 8269.18 532.311   7
   6  -3  10 8491.49 501.157   7
   6   3  10 8877.70 1364.40   2
   6  -3  10 8125.48 485.994   4
   6  -3  11 253.816 493.348   2
   6   3  11 888.114 456.119   2
   6   3  11 581.846 165.857   4
   6  -3  11 865.058 176.044   4
   6   3  11 620.235 165.415   7
   6  -3  11 711.735 183.091   7
   6   3  12 78646.7 1655.66   7
   6  -3  12 80671.0 1629.74   7
   6  -3  12 79053.1 1620.11   4
   6   3  12 80849.4 4590.55   2
   6  -3  13 7532.89 513.607   4
   6   3  13 7703.76 533.492   7
   6  -3  13 7847.79 535.178   7
   6   3  13 9578.13 1716.28   2
   6   3  14 48483.8 1331.62   7
   6  -3  14 47810.8 1308.90   4
   6  -3  14 48983.2 1303.99   7
   6   3  15 23077.2 906.398   7
   6  -3  15 20867.3 879.828   4
   6  -3  15 23362.7 897.534   7
   6   3  16 12123.2 643.468   7
   6  -3  16 11246.2 638.824   4
   6  -3  16 12756.5 650.688   7
   6  -3  17 3948.21 372.013   4
   6   3  17 4509.94 386.041   7
   6  -3  17 4665.51 379.068   7
   6  -3  18 1435.42 205.665   4
   6   3  18 2081.47 274.181   3
   6  -3  18 2080.97 240.030   7
   6   3  19 3661.63 306.987   3
   6  -3  19 3568.75 279.346   7
   6   3  20 7369.21 387.804   3
   6  -3  20 6660.21 336.879   3
  -6  -4  24 1598.06 212.632   7
  -6  -4  23 16389.5 761.475   7
  -6  -4  22 4764.56 462.848   7
  -6  -4  21 9696.90 685.175   7
  -6  -4  20 65174.0 1811.79   7
  -6  -4  19 1619.33 348.381   6
  -6  -4  19 1093.62 250.375   7
  -6   4  19 866.633 218.138   7
  -6  -4  18 91407.6 2351.34   6
  -6  -4  18 90463.8 2194.71   7
  -6  -4  17 8194.73 700.294   6
  -6   4  17 6248.65 563.909   7
  -6  -4  16 11991.3 825.895   6
  -6   4  16 8807.46 661.519   7
  -6   4  15 2284.85 351.451   6
  -6  -4  15 2261.74 356.190   6
  -6   4  14 31181.4 1187.16   6
  -6  -4  14 32470.5 1291.39   6
  -6  -4  14 33761.3 1388.05   4
  -6   4  13 8988.16 619.778   6
  -6  -4  13 11012.9 720.978   6
  -6  -4  13 10511.6 730.428   4
  -6   4  12 60905.8 1545.22   6
  -6  -4  12 62869.9 1665.66   6
  -6  -4  12 66631.4 1745.00   4
  -6  -4  11 8129.91 584.517   6
  -6   4  11 9442.52 800.513   1
  -6  -4  10 20429.8 903.995   6
  -6   4  10 18117.3 1078.08   1
  -6   4   9 74.2871 119.393   1
  -6   4   8 711.263 226.192   1
  -6   4   7 2046.08 334.426   1
  -6   4   6 27111.8 929.492  10
  -6   4   6 30946.8 1226.71   1
  -6   4   5 35197.1 1095.53  10
  -6   4   5 36625.5 1299.36   1
  -6   4   4 321710. 3415.06  10
  -6   4   4 307526. 3750.48   1
  -6   4   3 20006.2 879.449  10
  -6   4   3 21654.9 977.008   1
  -6   4   2 64691.3 1642.63   1
  -6  -4   2 63136.6 1782.95   9
  -6   4   2 68498.6 1635.90  10
  -6   4   1 16243.8 823.865   1
  -6   4   1 14363.6 771.372  10
  -6   4   0 8649.18 610.865   1
  -6   4   0 8523.70 616.710  10
  -6  -4   0 7269.64 586.528   9
  -6   4  -1 20994.9 988.849  10
  -6  -4  -1 19537.7 945.808   9
  -6  -4  -2 203182. 3050.70   9
  -6   4  -2 252975. 3404.50   1
  -6   4  -3 14966.1 847.208   1
  -6   4  -4 120485. 2590.07   1
  -6   4  -5 8657.92 801.516   1
  -6   4  -6 5875.91 765.500   1
   6  -4   6 6526.95 404.213   7
   6  -4   6 7235.12 405.128   4
  -6  -4  -7 23848.5 1313.33  10
   6   4   7 26674.0 874.704   7
   6  -4   7 32901.6 908.308   7
   6  -4   7 29792.6 842.772   4
   6   4   8 20473.8 890.469   4
   6   4   8 21156.5 792.133   7
   6   4   8 28126.4 2010.47   2
   6  -4   8 25367.1 809.355   7
   6  -4   8 24120.6 778.129   4
   6  -4   9 9401.05 1602.73   2
   6   4   9 7165.35 483.038   7
   6  -4   9 8923.19 500.491   7
   6   4   9 8562.02 1162.57   2
   6  -4   9 8091.51 467.260   4
   6   4  10 95282.8 1745.35   7
   6  -4  10 100057. 1692.89   7
   6  -4  10 95449.3 1627.81   4
   6   4  11 33634.8 1061.75   7
   6  -4  11 35842.4 1045.99   7
   6  -4  11 33428.4 3450.67   2
   6  -4  11 35309.2 1028.98   4
   6   4  12 64532.3 1493.80   7
   6  -4  12 70031.6 1501.40   7
   6  -4  12 64215.2 1428.20   4
   6  -4  12 68932.9 5244.75   2
   6   4  13 13868.1 698.883   7
   6  -4  13 16056.9 748.259   7
   6  -4  13 15513.8 720.000   4
   6  -4  13 16581.7 2774.47   2
   6   4  14 4389.61 409.373   7
   6  -4  14 4700.86 401.895   4
   6  -4  14 5027.29 432.909   7
   6  -4  15 8183.10 537.488   4
   6   4  15 8427.04 539.823   7
   6  -4  15 8442.68 524.467   7
   6  -4  16 5719.27 442.597   4
   6  -4  16 5770.42 426.204   7
   6   4  17 1257.27 217.954   3
   6  -4  17 1672.90 237.500   4
   6  -4  17 1801.10 231.312   7
   6   4  18 24472.6 854.853   3
   6  -4  18 24341.9 764.361   7
   6   4  19 1500.10 190.294   3
   6  -4  19 1666.76 186.896   7
   6   4  20 15572.9 524.461   3
   6  -4  20 11660.2 418.487   3
  -6  -5  24 11400.7 532.190   7
  -6  -5  23 10813.7 585.942   7
  -6  -5  22 5973.59 479.249   7
  -6  -5  21 15754.9 822.916   7
  -6  -5  20-8.25791 160.474   7
  -6  -5  19 4786.44 483.368   7
  -6  -5  18 6588.29 623.313   6
  -6  -5  18 5467.74 512.506   7
  -6  -5  17 51348.5 1700.76   6
  -6  -5  16 50166.1 1647.15   6
  -6  -5  16 53970.7 1871.88   4
  -6  -5  15 75672.4 1973.07   6
  -6  -5  15 76282.8 2085.29   4
  -6  -5  14 21571.8 1029.63   6
  -6  -5  14 21408.8 1066.22   4
  -6  -5  13 27175.4 1119.35   6
  -6  -5  13 29051.3 1205.08   4
  -6  -5  12 819.991 206.263   6
  -6  -5  12 863.356 201.409   4
  -6   5  12 718.008 222.889   1
  -6   5  11 7500.00 711.300   1
  -6  -5  11 8686.33 574.257   6
  -6  -5  10 37265.6 1170.06   6
  -6   5  10 36697.7 1474.15   1
  -6  -5   9 11714.9 648.331   6
  -6   5   9 12039.7 831.118   1
  -6   5   8 55223.1 1736.53   1
  -6   5   7 12776.7 823.248   1
  -6   5   6 47396.2 1523.06   1
  -6   5   5 5346.77 503.147   1
  -6   5   4 4169.25 436.536   1
  -6   5   3 281.107 139.011   1
  -6   5   2 110332. 2200.99   1
  -6   5   1 66618.7 1702.69   1
  -6  -5   1 64214.7 1816.07   9
  -6   5   0 53305.2 1516.33   1
  -6  -5   0 52768.3 1601.11   9
  -6  -5  -1 22092.2 1016.94   9
  -6   5  -1 25549.9 1080.56   1
  -6  -5  -2 25053.8 1067.95   9
  -6   5  -2 27463.3 1144.10   1
  -6   5  -3 490.278 153.578   1
  -6   5  -4 600.928 187.427   1
  -6   5  -5 98418.2 2728.34   1
   6  -5   5 89014.6 1352.93   4
  -6   5  -6 44350.8 2081.78   1
   6   5   6 42766.4 1114.01   3
   6  -5   6 41501.9 983.721   7
   6  -5   6 41175.3 956.363   4
   6   5   7 118010. 3507.68   2
   6  -5   7 120612. 1750.89   7
   6  -5   8 39980.1 2779.87   2
   6  -5   8 39978.0 1009.70   7
   6  -5   8 37445.9 963.617   4
   6  -5   9 29560.2 2569.91   2
   6   5   9 26688.7 939.675   7
   6  -5   9 32201.0 928.089   7
   6  -5   9 28792.1 863.430   4
   6  -5  10 658.589 147.064   4
   6  -5  10 934.176 518.601   2
   6   5  10 839.374 173.918   7
   6  -5  10 1012.84 180.217   7
   6  -5  11 6266.04 1370.82   2
   6   5  11 6069.49 459.155   7
   6  -5  11 6535.99 448.731   7
   6  -5  11 6031.60 424.091   4
   6  -5  12 4969.60 1273.39   2
   6   5  12 5661.79 454.037   7
   6  -5  12 6267.79 456.897   7
   6  -5  12 5988.76 437.175   4
   6   5  13 23238.9 908.537   7
   6  -5  13 25220.8 896.872   7
   6  -5  13 24754.8 888.074   4
   6  -5  14 19307.3 795.617   7
   6  -5  14 19200.6 789.671   4
   6  -5  15 29873.1 943.811   7
   6  -5  15 27818.8 938.564   4
   6   5  16 8224.53 537.015   3
   6  -5  16 8026.80 502.126   4
   6  -5  16 8395.21 489.672   7
   6  -5  17 4483.82 343.195   7
   6   5  17 4266.25 364.508   3
   6  -5  17 3637.75 329.544   4
   6   5  18 107.021 63.8864   3
   6  -5  18 155.440 69.7524   4
   6  -5  18 202.274 86.7570   7
   6   5  19 834.632 138.198   3
   6  -5  19 692.274 123.011   4
   6  -5  19 596.298 109.481   3
   6  -5  19 998.167 139.377   7
  -6  -6  23 664.427 146.875   7
  -6  -6  22 3243.58 332.692   7
  -6  -6  21 21085.8 905.934   7
  -6  -6  20 4283.98 441.516   7
  -6  -6  19 45138.4 1440.23   7
  -6  -6  18 1713.73 315.454   6
  -6  -6  18 1732.86 294.310   7
  -6  -6  17 7974.28 705.171   4
  -6  -6  17 7957.98 644.509   6
  -6  -6  17 7125.05 585.604   7
  -6  -6  16 655.306 218.275   6
  -6  -6  16 372.065 171.784   4
  -6  -6  15 18428.1 940.004   6
  -6  -6  15 20591.1 1060.72   4
  -6  -6  14 25636.5 1094.32   6
  -6  -6  14 28916.5 1230.11   4
  -6  -6  13 71973.1 1760.31   6
  -6  -6  13 94399.8 2161.16   4
  -6  -6  12 18596.8 849.163   6
  -6  -6  12 20595.7 970.480   4
  -6  -6  11 39772.3 1190.36   6
  -6   6  11 38591.4 1577.28   1
  -6   6  10 32013.8 1409.99   1
  -6  -6  10 26924.0 962.975   6
  -6   6   9 3180.06 431.112   1
  -6  -6   9 3736.49 356.387   6
  -6   6   8 52370.0 1685.86   1
  -6   6   7 31865.2 1288.28   1
  -6   6   6 923.774 243.375   1
  -6   6   5 87196.6 2036.54   1
  -6   6   4 20257.3 967.793   1
  -6   6   3 131481. 2422.54   1
  -6   6   2 6382.37 536.078   1
  -6   6   1 3806.00 427.292   1
  -6  -6   1 4095.45 504.844   9
  -6   6   0 548.646 171.015   1
  -6  -6   0 477.518 166.205   9
  -6   6  -1 27576.2 1162.18   1
  -6  -6  -1 26317.3 1168.64   9
  -6   6  -2 1989.28 335.175   1
  -6  -6  -2 1525.88 275.101   9
  -6  -6  -3 168680. 2832.26   9
  -6   6  -3 184677. 3221.32   1
  -6   6  -4 18027.3 1051.62   1
   6   6   5 57292.5 1278.69   3
   6  -6   5 51796.1 1021.33   4
  -6   6  -5 55064.4 2026.68   1
  -6   6  -6 3256.75 548.552   1
   6   6   6 4122.15 356.959   3
   6  -6   6 3140.15 277.271   7
   6  -6   6 3349.48 275.255   4
  -6   6  -7 2038.94 512.745   1
   6   6   7 2761.18 310.387   3
   6  -6   7 2208.11 237.478   7
   6  -6   7 2303.17 239.146   4
   6   6   8 8854.27 536.119   3
   6  -6   8 7817.65 1072.73   2
   6  -6   8 7988.79 452.869   7
   6  -6   8 7538.07 436.518   4
   6   6   9 35901.8 1073.86   3
   6  -6   9 32821.4 2344.39   2
   6  -6   9 33753.8 949.092   7
   6  -6   9 31249.4 895.282   4
   6  -6  10 492.202 127.291   4
   6  -6  10 791.805 380.300   2
   6  -6  10 470.607 124.379   7
   6  -6  11 77472.1 1488.86   7
   6  -6  11 79989.7 4130.56   2
   6  -6  11 78964.7 1494.51   4
   6  -6  12 3137.37 865.516   2
   6  -6  12 4244.31 370.137   7
   6  -6  12 3859.17 345.886   4
   6   6  13 36984.3 1176.68   3
   6  -6  13 36986.2 1058.61   7
   6  -6  13 37973.3 1073.83   4
   6   6  14 1924.10 292.735   3
   6  -6  14 2149.77 253.661   7
   6  -6  14 1767.36 242.078   4
   6   6  15 794.186 195.390   3
   6  -6  15 378.872 125.985   4
   6  -6  15 408.109 139.604   7
   6   6  16 12627.8 626.129   3
   6  -6  16 13015.7 609.044   4
   6  -6  16 13462.4 598.095   7
   6   6  17 16184.7 672.455   3
   6  -6  17 15964.7 646.369   4
   6  -6  17 17693.5 646.899   7
   6   6  18 8383.00 436.744   3
   6  -6  18 7265.16 409.125   4
   6  -6  18 7733.07 389.124   7
   6   6  19 18761.2 591.791   3
   6  -6  19 13106.4 484.137   4
  -6  -7  23 24715.3 761.670   7
  -6  -7  22 13356.6 625.739   7
  -6  -7  21 6341.38 472.419   7
  -6  -7  20 2767.72 341.482   7
  -6  -7  19 28.1753 113.098   7
  -6  -7  18 10110.7 692.678   6
  -6  -7  18 10057.9 774.936   4
  -6  -7  18 10061.5 668.375   7
  -6  -7  17 49717.2 1525.72   6
  -6  -7  17 51669.7 1719.34   4
  -6  -7  17 54056.1 1539.48   7
  -6  -7  16 14600.4 821.361   6
  -6  -7  16 14411.4 892.609   4
  -6  -7  15 103228. 2149.46   6
  -6  -7  15 123307. 2536.39   4
  -6  -7  14 37330.2 1263.49   6
  -6  -7  14 37595.1 1373.18   4
  -6  -7  13 2271.76 313.282   6
  -6  -7  13 2531.45 345.046   4
  -6  -7  12 839.853 188.710   6
  -6  -7  12 617.600 172.967   4
  -6  -7  11 23121.8 878.883   6
  -6   7  11 24082.0 1276.26   1
  -6  -7  10 3136.69 321.647   6
  -6   7  10 2867.31 494.169   8
  -6   7  10 3045.54 444.529   1
  -6   7   9 59007.2 2108.59   8
  -6   7   9 55927.8 1793.09   1
  -6  -7   8 20883.6 808.808   6
  -6   7   8 23077.0 1121.17   1
  -6   7   8 22180.9 1194.24   8
  -6   7   7 57243.3 1717.49   1
  -6   7   6 8100.96 640.343   1
  -6   7   5 19747.6 979.567   1
  -6   7   4 1885.25 308.028   1
  -6   7   3 67700.9 1800.12   1
  -6   7   2 4328.08 452.720   1
  -6   7   1 62040.6 1701.83   1
  -6   7   0 753.860 217.442   1
  -6  -7   0 598.282 201.700   9
  -6   7  -1 58762.5 1752.23   1
  -6  -7  -1 53552.6 1711.25   9
  -6  -7  -2 3348.00 421.290   9
  -6   7  -2 3833.04 471.736   1
  -6  -7  -3 3700.68 442.690   9
  -6   7  -3 3516.97 463.269   1
   6   7   4 1345.11 176.589   3
  -6   7  -4 1535.28 326.345   1
   6  -7   4 1272.48 159.889   4
  -6   7  -5 32877.6 1546.52   1
   6   7   5 35197.9 912.261   3
   6  -7   5 35889.4 843.885   4
   6  -7   6 23186.8 717.661   7
   6  -7   6 23088.9 707.038   4
   6  -7   7 109128. 3337.86   2
   6  -7   7 107524. 1614.86   7
   6  -7   7 107264. 1548.17   4
   6  -7   8 35810.6 947.604   7
   6  -7   8 34766.0 908.798   4
   6   7   9 20939.5 830.668   3
   6  -7   9 20193.7 720.162   7
   6  -7   9 18761.8 702.562   4
   6   7  10 4710.24 408.884   3
   6  -7  10 4047.25 335.267   7
   6  -7  10 4312.13 347.206   4
   6  -7  11 721.549 162.290   4
   6  -7  11 538.621 329.410   2
   6  -7  11 765.335 153.834   7
   6  -7  12 24891.7 843.625   7
   6   7  12 26054.4 956.106   3
   6  -7  12 25342.2 842.763   4
   6   7  13 30306.6 1002.46   3
   6  -7  13 29455.3 914.088   7
   6  -7  13 29872.2 922.819   4
   6   7  14 59408.9 1375.03   3
   6  -7  14 60537.5 1273.39   7
   6  -7  15 119795. 1750.16   7
   6  -7  15 115658. 1761.26   4
   6  -7  16 6607.76 411.764   4
   6  -7  16 7218.67 411.774   7
   6  -7  17 17519.2 636.649   4
   6  -7  17 18303.0 616.554   7
   6   7  18 284.675 84.0942   3
   6  -7  18 345.888 95.0567   4
   6  -7  18 332.861 85.9765   7
   6  -7  19 1015.55 128.741   4
  -6  -8  22 5526.42 374.710   7
  -6  -8  21 4401.84 369.892   7
  -6  -8  20 29802.4 1009.06   7
  -6  -8  19 1655.44 306.686   4
  -6  -8  19 1974.61 282.335   7
  -6  -8  18 1928.27 317.109   4
  -6  -8  18 2734.04 335.628   7
  -6  -8  17 36943.3 1257.85   6
  -6  -8  17 37810.6 1396.87   4
  -6  -8  17 39009.1 1254.06   7
  -6  -8  16 408.220 136.599   7
  -6  -8  16 339.833 126.854   6
  -6  -8  15 79.4555 117.150   6
  -6  -8  15 13.4402 156.481   4
  -6  -8  14 44109.7 1349.25   6
  -6  -8  14 48745.6 1518.76   4
  -6  -8  13 14899.0 771.723   6
  -6  -8  13 16537.7 863.537   4
  -6  -8  12 79546.4 1729.34   6
  -6  -8  12 88229.4 1921.51   4
  -6  -8  11 296.120 132.029   6
  -6  -8  11 48.6206 114.878   4
  -6  -8  10 7926.18 504.063   6
  -6   8  10 8727.35 740.978   1
  -6  -8   9 4065.81 356.726   6
  -6   8   9 4407.92 514.186   1
  -6   8   9 3858.69 581.396   8
  -6  -8   8 279.079 108.499   6
  -6   8   8 160.629 93.1481   1
  -6   8   8 196.213 182.772   8
  -6   8   7 1481.42 284.688   8
  -6  -8   7 1551.99 223.078   6
  -6   8   7 1847.19 331.976   1
  -6   8   6 66459.2 1599.27   8
  -6  -8   6 75914.8 1540.95   6
  -6   8   5 47028.9 1553.52   1
  -6   8   5 41696.3 1147.62   8
  -6   8   4 160120. 2083.01   8
  -6   8   4 174636. 2933.31   1
  -6   8   3 48178.6 1085.39   8
  -6   8   3 49432.7 1572.07   1
  -6   8   2 18538.4 984.060   1
  -6   8   2 16384.7 618.007   8
  -6   8   1 367.674 156.204   1
  -6   8   1 354.180 96.7641   8
  -6  -8   0 997.268 283.186   9
  -6   8   0 954.954 154.819   8
  -6   8   0 1216.66 260.818   1
  -6   8  -1 340.421 161.714   1
  -6   8  -1 359.652 97.6534   8
  -6  -8  -1 202.945 130.605   9
  -6  -8  -2 42608.5 1591.67   9
  -6   8  -2 44797.3 1602.53   1
   6  -8   3 265.652 83.4895   4
  -6   8  -3 209.545 148.650   1
   6   8   3 412.516 90.1363   3
  -6  -8  -3 395.869 170.224   9
  -6   8  -4 183434. 3480.67   1
   6  -8   4 186552. 1880.62   4
   6   8   4 169623. 1894.39   3
  -6  -8  -4 171268. 3098.51   9
  -6   8  -5 1291.32 311.588   1
   6   8   5 1298.84 176.245   3
   6  -8   5 1839.19 197.138   4
   6   8   6 27295.5 801.955   3
   6  -8   6 26810.0 750.543   4
   6   8   7 3060.82 280.274   3
   6  -8   7 2866.54 525.261   2
  -6   8  -7 1987.44 462.350   1
   6  -8   7 2833.80 264.063   7
   6  -8   7 2916.60 266.097   4
   6  -8   8 7242.27 875.463   2
   6   8   8 8285.65 474.569   3
   6  -8   8 7818.80 438.775   7
   6  -8   8 7813.09 433.851   4
   6  -8   9 14336.2 606.875   4
   6   8   9 15411.4 667.991   3
   6  -8   9 14111.1 603.261   7
   6   8  10 23897.2 847.937   3
   6  -8  10 21672.3 755.343   7
   6   8  11 16760.4 728.943   3
   6  -8  11 15253.1 647.695   4
   6  -8  11 15261.6 641.904   7
   6  -8  12 33526.8 932.353   7
   6  -8  12 31468.1 916.169   4
   6   8  13 12144.4 602.956   3
   6  -8  13 11014.0 529.723   7
   6  -8  13 11492.6 552.885   4
   6   8  14 8781.63 507.658   3
   6  -8  14 7880.03 442.194   7
   6  -8  14 7341.82 441.964   4
   6   8  15 22.1762 66.4902   3
   6  -8  15 40.2033 74.0181   7
   6  -8  15 47.6162 78.6623   4
   6   8  16 28142.1 835.246   3
   6  -8  16 28763.3 763.518   7
   6  -8  16 27560.8 792.070   4
   6   8  17 3407.95 277.651   3
   6  -8  17 3524.97 250.292   7
   6  -8  17 3642.85 275.610   4
   6  -8  18 12751.9 468.601   4
  -6  -9  21 1545.74 202.981   7
  -6  -9  20 348.756 127.235   4
  -6  -9  20 482.023 128.453   7
  -6  -9  19 1170.17 238.004   4
  -6  -9  19 1423.29 222.153   7
  -6  -9  18 14464.7 816.016   4
  -6  -9  18 16290.5 781.261   7
  -6  -9  17 1923.96 287.936   6
  -6  -9  17 2069.94 315.971   4
  -6  -9  17 2336.56 302.257   7
  -6  -9  16 121056. 2348.56   4
  -6  -9  16 124781. 2174.49   7
  -6  -9  15 22509.5 952.863   6
  -6  -9  15 24806.6 1051.55   4
  -6  -9  15 23077.4 942.067   7
  -6  -9  14 54189.2 1469.23   6
  -6  -9  14 59767.0 1615.69   4
  -6  -9  13 10881.3 652.488   6
  -6  -9  13 11327.7 695.704   4
  -6  -9  12 971.437 180.136   6
  -6  -9  12 1097.62 226.501   4
  -6  -9  11 1399.28 232.488   6
  -6  -9  11 1335.43 233.978   4
  -6  -9  10 13188.0 649.508   6
  -6   9  10 13705.5 973.079   1
  -6  -9   9 3150.51 312.132   6
  -6   9   9 2137.26 469.483   8
  -6   9   8 31701.6 1408.49   1
  -6  -9   8 24534.4 837.040   6
  -6  -9   7 29093.7 910.606   6
  -6   9   7 25876.0 1112.00   8
  -6   9   6 52121.4 1751.94   1
  -6   9   6 43692.2 1278.77   8
  -6   9   5 3017.85 417.704   1
  -6   9   5 2427.61 287.069   8
  -6   9   4 418.145 98.1360   5
  -6   9   4 563.974 168.631   1
  -6   9   4 580.861 141.827   8
  -6   9   3 12153.3 806.748   1
  -6   9   3 11245.4 541.364   8
  -6   9   2 38664.4 965.072   8
  -6   9   2 39594.2 1460.85   1
  -6   9   1 2492.01 365.668   1
  -6   9   1 2739.25 251.261   8
  -6   9   0 65786.5 1213.49   8
  -6  -9   0 64957.0 2173.31   9
   6   9   1 2507.41 236.793   5
  -6  -9  -1 2918.86 446.226   9
  -6   9  -1 2901.13 263.063   8
  -6   9  -1 2716.53 401.879   1
   6   9   2 8276.89 425.019   5
  -6  -9  -2 10550.5 838.900   9
  -6   9  -2 11001.7 828.280   1
   6  -9   2 8548.63 395.420   4
   6  -9   3 417.845 95.7944   4
   6   9   3 385.291 108.160   5
  -6  -9  -3 211.419 129.185   9
  -6   9  -3 643.246 227.274   1
  -6   9  -4 7639.83 727.353   1
   6  -9   4 7648.91 387.790   4
   6   9   4 5940.88 362.395   3
   6   9   4 6366.25 411.785   5
  -6  -9  -4 6969.24 659.991   9
  -6   9  -5 13389.9 1000.11   1
   6   9   5 13162.8 534.244   3
   6   9   5 12562.5 598.177   5
   6  -9   5 15154.8 554.066   4
   6  -9   6 55773.0 2141.33   2
   6  -9   6 62665.3 1145.32   4
   6   9   6 57687.2 1132.32   3
  -6   9  -6 57462.2 2205.96   1
  -6   9  -7 6931.47 829.762   1
   6   9   7 8970.64 457.920   3
   6  -9   7 7082.71 805.625   2
   6  -9   7 9132.13 457.694   4
   6   9   8 52339.0 1115.78   3
   6  -9   8 54423.6 1141.65   4
   6  -9   9 143.769 94.4062   4
   6   9   9 365.603 110.066   3
   6   9  10 1552.16 208.414   3
   6  -9  10 1166.08 175.332   7
   6  -9  10 1511.59 210.193   4
   6  -9  11 740.530 161.290   4
   6   9  11 531.065 128.646   3
   6  -9  11 409.588 109.149   7
   6   9  12 26642.9 831.277   3
   6  -9  12 27656.8 816.497   7
   6  -9  12 27896.4 849.850   4
   6   9  13 4323.55 335.799   3
  -6   9 -13 3382.81 296.497   8
   6  -9  13 4248.78 315.949   7
   6  -9  13 3848.46 314.683   4
   6   9  14 40280.1 1001.82   3
   6  -9  14 42174.5 1010.31   4
   6  -9  14 42162.9 958.661   7
   6  -9  15 14256.6 530.142   7
   6   9  15 12949.0 549.937   3
   6  -9  15 13946.3 558.847   4
   6  -9  16 12256.4 497.337   4
   6  -9  17 1292.94 150.421   4
   6  -9  18 1734.61 160.602   4
  -6 -10  20 2043.81 255.619   4
  -6 -10  20 2188.66 230.548   7
  -6 -10  19 15666.8 755.974   4
  -6 -10  19 16310.4 680.484   7
  -6 -10  18 16.2330 85.8630   4
  -6 -10  18-27.6830 98.5327   7
  -6 -10  17 4224.79 417.596   4
  -6 -10  17 4599.10 403.668   7
  -6 -10  16 40.4507 88.5802   7
  -6 -10  16 51.5449 98.1863   6
  -6 -10  16 123.869 92.9431   4
  -6 -10  15 196.145 107.593   6
  -6 -10  15 371.600 132.864   4
  -6 -10  15 101.530 121.931   7
  -6 -10  14 163.845 96.7482   7
  -6 -10  14 150.454 104.098   6
  -6 -10  14 218.218 115.621   4
  -6 -10  13 28904.0 1036.02   6
  -6 -10  13 28256.1 1068.10   4
  -6 -10  13 28130.4 984.545   7
  -6 -10  12 8199.75 554.579   6
  -6 -10  12 9841.21 627.215   4
  -6 -10  11 21028.6 855.588   6
  -6 -10  11 23570.5 943.823   4
  -6 -10  10 14300.1 707.517   4
  -6  10   9 424.596 189.096   1
  -6  10   8 762.857 208.190   8
  -6  10   8 2765.20 441.977   1
  -6  10   7 21794.3 1202.43   1
  -6  10   7 14643.2 800.997   8
  -6  10   6 22200.7 1193.15   1
  -6  10   6 18843.6 824.888   8
  -6  10   5 87762.6 1665.49   8
  -6  10   5 92420.1 2331.41   1
  -6  10   4 7239.71 658.344   1
  -6  10   4 6998.94 402.385   5
  -6  10   4 7755.22 468.133   8
  -6  10   3 34981.4 874.602   5
  -6  10   3 36315.4 1428.70   1
  -6  10   2 9421.82 474.960   8
  -6  10   2 8741.73 701.086   1
  -6  10   1 3449.78 283.338   8
  -6  10   1 3387.50 436.235   1
  -6 -10   0 570.356 248.148   9
   6  10   0 527.092 121.275   5
  -6  10   0 519.346 197.700   1
  -6  10   0 598.583 129.615   8
  -6  10  -1 22437.7 704.302   8
  -6 -10  -1 21665.9 1258.80   9
   6  10   1 20159.8 667.597   5
  -6  10  -1 19963.7 1104.56   1
  -6  10  -2 21137.3 1164.94   1
  -6  10  -2 22716.2 706.057   8
   6  10   2 19056.3 646.882   5
  -6 -10  -2 22894.9 1296.63   9
   6 -10   3 65805.4 1122.12   4
  -6 -10  -3 65189.6 2113.65   9
   6  10   3 67471.4 1276.64   5
   6  10   4 19979.4 722.855   5
  -6  10  -4 18081.2 1144.22   1
  -6  10  -5 94753.8 2698.65   1
   6  10   5 100061. 1658.69   5
  -6  10  -6 14412.9 1124.57   1
   6 -10   6 18494.2 632.790   4
   6 -10   7 2428.22 241.821   4
   6 -10   8 772.113 148.965   4
   6 -10   9 29627.4 861.479   4
   6 -10  10 1123.47 178.175   4
   6 -10  11 36082.1 947.873   4
  -6  10 -12 138.406 79.9627   8
   6 -10  12 496.659 127.107   4
  -6  10 -13 24098.8 736.501   8
   6 -10  13 26107.6 779.025   4
   6 -10  14 1429.04 182.568   4
   6 -10  15 1702.28 189.016   4
   6 -10  16 146.227 56.2258   4
   6 -10  17 5791.15 295.511   4
  -6 -11  20 252.789 84.9513   4
  -6 -11  19 22.1974 73.9870   4
  -6 -11  18 3448.47 345.031   4
  -6 -11  17 41945.4 1225.13   4
  -6 -11  16 15686.2 763.685   4
  -6 -11  15 46817.3 1320.22   4
  -6 -11  14 10389.7 625.282   4
  -6 -11  13 11274.6 653.722   4
  -6 -11  12 8384.17 564.431   4
  -6 -11  11 394.023 137.099   4
  -6 -11  10 6025.34 466.762   4
  -6  11   9 38446.6 1661.12   1
  -6  11   8 616.456 243.795   1
  -6  11   8 133.119 91.0057   8
  -6  11   7 64174.7 1576.88   8
  -6  11   7 85421.4 2368.96   1
  -6  11   6 10515.7 592.109   8
  -6  11   6 12635.1 899.289   1
  -6  11   5 941.585 248.727   1
  -6  11   5 909.133 187.490   8
  -6  11   4 1717.85 227.715   8
  -6  11   4 1663.13 207.115   5
  -6  11   4 1567.03 320.872   1
  -6  11   3 19761.2 696.914   8
  -6  11   3 18151.2 645.511   5
  -6  11   3 18002.2 1046.97   1
  -6  11   2 9715.70 476.256   8
  -6  11   2 10107.4 793.196   1
  -6  11   1 88050.7 1398.91   8
  -6  11   1 81689.1 2233.04   1
  -6  11   0 11522.0 848.135   1
  -6  11   0 11975.5 514.898   8
   6  11   0 13528.2 530.393   5
  -6 -11   0 13459.6 1097.80   9
  -6  11  -1 20053.3 1132.51   1
   6  11   1 21654.1 689.486   5
  -6 -11  -1 22236.7 1345.68   9
  -6  11  -1 22656.3 698.577   8
  -6  11  -2 6104.54 649.972   1
   6  11   2 6526.68 388.209   5
  -6 -11  -2 6633.46 745.022   9
  -6  11  -2 6688.04 383.580   8
  -6  11  -3 2787.14 462.569   1
   6  11   3 2876.77 267.483   5
  -6  11  -3 3186.31 267.498   8
   6 -11   3 3290.67 259.968   4
  -6  11  -4 720.615 242.479   1
   6  11   4 698.041 139.589   5
   6 -11   4 877.660 143.058   4
  -6  11  -5 12868.7 1036.23   1
   6  11   5 13440.7 611.250   5
  -6  11  -6 29540.3 1621.27   1
   6 -11   6 44062.6 979.661   4
   6 -11   7 58144.8 1140.93   4
   6 -11   8 2642.49 255.366   4
   6 -11   9 7362.66 420.330   4
   6 -11  10 5239.60 354.628   4
  -6  11 -11 65.6132 91.3603   8
   6 -11  11 116.437 68.0636   4
  -6  11 -12 40.7969 63.1707   8
   6 -11  12 65.1120 66.0008   4
  -6  11 -13 42920.7 914.307   8
   6 -11  13 48826.4 1009.30   4
  -6  11 -14 4956.31 295.900   8
   6 -11  14 6530.90 359.563   4
   6 -11  15 50095.1 926.773   4
   6 -11  16 234.958 68.0201   4
   6 -11  17 4351.52 233.110   4
  -6 -12  19 1002.58 162.665   4
  -6 -12  18 5032.76 377.206   4
  -6 -12  17 1045.93 185.675   4
  -6 -12  16 6.24538 108.246   4
  -6 -12  15 2516.99 293.358   4
  -6 -12  14 19458.6 816.191   4
  -6 -12  13 535.246 147.500   4
  -6 -12  12 35923.2 1124.95   4
  -6 -12  11 3073.98 341.561   4
  -6 -12  10 17779.0 792.615   4
  -6 -12   9 110.588 95.7008   4
  -6  12   8 1902.23 378.057   1
  -6  12   7 22367.1 1273.35   1
  -6  12   7 19965.2 833.434   8
  -6  12   6 25203.0 888.107   8
  -6  12   6 28159.9 1413.58   1
  -6  12   5 15445.9 677.949   8
  -6  12   5 15739.5 1045.82   1
  -6  12   4 21064.5 1191.28   1
  -6  12   4 21556.5 763.296   8
  -6  12   3 31354.0 1444.98   1
  -6  12   3 30854.9 873.090   8
  -6  12   3 32090.7 861.539   5
  -6  12   2 1316.76 310.363   1
  -6  12   2 1552.47 197.029   8
   6  12  -1 8531.49 420.887   5
  -6  12   1 7597.82 412.142   8
  -6  12   0 3811.28 291.028   8
  -6  12   0 3346.01 486.791   1
   6  12   0 3991.39 294.994   5
  -6 -12   0 3321.71 583.428   9
  -6 -12  -1 40609.9 1904.33   9
  -6  12  -1 41979.3 1717.19   1
  -6  12  -1 45953.1 990.706   8
   6  12   1 43992.9 974.190   5
   6  12   2 20879.0 709.830   5
  -6  12  -2 21531.2 676.595   8
   6  12   3 27800.2 848.406   5
  -6  12  -3 29467.2 795.011   8
  -6  12  -4 64398.1 1180.16   8
   6  12   4 65793.5 1316.92   5
   6 -12   4 68857.5 1200.23   4
   6 -12   5 561.268 124.464   4
   6  12   5 397.719 133.759   5
  -6  12  -5 268.309 172.096   1
  -6  12  -5 396.495 118.048   8
  -6  12  -6 21344.9 687.984   8
   6 -12   6 22698.0 709.317   4
  -6  12  -7 1541.96 189.731   8
   6 -12   7 1792.38 203.269   4
  -6  12  -8 11410.5 500.342   8
   6 -12   8 12642.1 533.904   4
  -6  12  -9 9592.76 455.357   8
   6 -12   9 11334.3 505.725   4
  -6  12 -10 5671.07 342.981   8
   6 -12  10 6074.98 370.133   4
  -6  12 -11 10579.5 457.218   8
   6 -12  11 12367.7 512.980   4
  -6  12 -12 12959.8 489.387   8
   6 -12  12 15528.2 559.066   4
  -6  12 -13 840.703 119.900   8
   6 -12  13 1085.82 149.709   4
   6 -12  14 318.422 84.9852   4
  -6  12 -14 298.152 68.1154   8
   6 -12  15 135.682 62.6468   4
   6 -12  16 17807.4 466.978   4
  -6 -13  18 8584.27 441.475   4
  -6 -13  17 127.663 63.3965   4
  -6 -13  16 34630.4 981.356   4
  -6 -13  15 145.186 87.0092   4
  -6 -13  14 30942.1 980.930   4
  -6 -13  13 3863.09 352.678   4
  -6 -13  12-12.6495 115.018   4
  -6 -13  11 459.687 152.470   4
  -6 -13  10 29185.0 995.830   4
  -6 -13   9 2077.62 276.103   4
  -6 -13   8 41812.9 1163.46   4
  -6  13   7 816.774 250.085   1
  -6 -13   7 2101.35 265.953   4
  -6  13   6 10202.3 889.193   1
  -6  13   6 11972.9 614.642   8
  -6  13   5 79.8029 116.840   1
  -6  13   5 448.272 129.269   8
  -6  13   4 1602.54 351.547   1
  -6  13   4 1460.74 201.492   8
  -6  13   3 362.577 152.137   1
  -6  13   3 519.581 128.310   8
  -6  13   3 360.171 93.5565   5
  -6  13   2 16461.2 595.898   5
  -6  13   2 16951.3 627.698   8
  -6 -13   1 12902.6 1213.83   9
  -6  13   1 13093.2 539.222   8
   6  13  -1 14319.0 538.941   5
   6  13   0 47248.5 995.566   5
  -6  13   0 41207.7 1720.42   1
  -6 -13   0 42331.9 2083.81   9
  -6  13   0 45115.8 992.839   8
   6  13   1 15762.0 585.625   5
  -6  13  -1 14670.5 560.155   8
   6  13   2 7278.12 414.775   5
  -6  13  -2 7847.25 409.419   8
  -6  13  -3 1317.15 170.755   8
   6  13   3 1163.80 170.084   5
   6  13   4 6275.61 410.505   5
  -6  13  -4 6355.28 363.294   8
   6 -13   5 502.374 110.654   4
   6  13   5 329.907 91.8728   5
  -6  13  -5 550.153 120.110   8
  -6  13  -6 18207.6 615.041   8
   6 -13   6 20702.7 666.441   4
  -6  13  -7 4009.46 289.146   8
   6 -13   7 4634.76 314.992   4
  -6  13  -8 37723.8 870.952   8
   6 -13   8 40605.1 926.311   4
  -6  13  -9 1981.08 199.895   8
   6 -13   9 2089.62 212.802   4
  -6  13 -10 6535.73 348.662   8
   6 -13  10 7152.91 377.832   4
  -6  13 -11 1725.20 173.979   8
   6 -13  11 1950.51 194.942   4
  -6  13 -12 13937.1 466.350   8
   6 -13  12 16577.2 540.436   4
  -6  13 -13 107.274 47.1305   8
   6 -13  13 221.366 71.9876   4
  -6  13 -14 13019.4 391.203   8
   6 -13  14 18748.1 510.667   4
   6 -13  15 1394.22 132.510   4
  -6 -14  17 15321.5 566.317   4
  -6 -14  16 47.7867 55.0889   4
  -6 -14  15 2928.50 276.144   4
  -6 -14  14 349.416 117.293   4
  -6 -14  13 25091.1 839.731   4
  -6 -14  12 4595.67 375.699   4
  -6 -14  11 41392.3 1121.88   4
  -6 -14  10 422.872 128.256   4
  -6 -14   9 5820.97 424.981   4
  -6 -14   8 4160.49 357.862   4
  -6 -14   7 8178.99 494.310   4
  -6  14   6 10634.0 534.352   8
  -6 -14   6 14870.1 658.721   4
  -6  14   5 25805.2 840.556   8
  -6 -14   5 30497.2 918.530   4
  -6  14   4 779.797 167.845   8
   6  14  -3 27425.4 703.210   5
  -6  14   3 23954.3 771.616   8
   6  14  -2 14744.0 526.862   5
  -6  14   2 14040.4 546.864   5
  -6  14   2 14643.4 588.894   8
   6  14  -1 7253.09 373.923   5
  -6  14   1 6485.31 383.177   8
   6  14   0 2507.19 233.112   5
  -6  14   0 2558.95 236.277   8
   6  14   1 9743.03 471.148   5
  -6  14  -1 10079.0 456.451   8
   6  14   2 10148.9 492.012   5
  -6  14  -2 10436.8 457.259   8
   6  14   3 9097.48 476.118   5
  -6  14  -3 8788.57 419.181   8
   6  14   4 2623.17 269.102   5
  -6  14  -4 2643.44 233.857   8
  -6  14  -5 31121.1 771.023   8
   6  14   5 32188.5 906.673   5
  -6  14  -6 1547.55 178.396   8
   6 -14   6 1441.12 173.256   4
  -6  14  -7 2914.69 235.420   8
   6 -14   7 3123.47 253.810   4
  -6  14  -8 708.496 126.548   8
   6 -14   8 571.992 114.822   4
  -6  14  -9 37359.2 796.384   8
   6 -14   9 41408.1 873.681   4
  -6  14 -10 4062.83 257.021   8
   6 -14  10 4364.72 278.919   4
  -6  14 -11 25955.1 612.491   8
   6 -14  11 30289.6 701.683   4
  -6  14 -12 4869.77 252.440   8
   6 -14  12 5531.95 288.285   4
  -6  14 -13 2233.53 159.110   8
   6 -14  13 2993.73 199.250   4
   6 -14  14 1461.08 130.977   4
  -6 -15  16 3797.15 254.787   4
  -6 -15  15 13516.8 518.746   4
  -6 -15  14 755.173 136.628   4
  -6 -15  13 5301.32 366.737   4
  -6 -15  12-20.6552 86.5338   4
  -6 -15  11 4146.98 333.234   4
  -6 -15  10 5790.20 403.203   4
  -6 -15   9 42120.2 1072.19   4
  -6 -15   8 854.957 167.514   4
  -6 -15   7 38818.0 1006.98   4
  -6 -15   6 6999.54 424.700   4
  -6  15   5 128.481 68.6543   8
  -6 -15   5 39.4951 60.7619   4
   6  15  -5 91.8181 59.3015   5
   6  15  -4 156.238 60.9538   5
  -6 -15   4 24.6892 56.6209   4
  -6  15   4 88.2651 66.1887   8
  -6  15   3 4592.37 330.255   8
   6  15  -3 4688.72 282.946   5
  -6 -15   3 4663.78 323.362   4
   6  15  -2 4600.55 285.625   5
  -6  15   2 4147.88 307.143   8
  -6 -15   2 4016.82 291.685   4
  -6  15   1 48744.8 1015.90   8
   6  15  -1 49304.3 947.029   5
   6  15   0 10931.0 462.130   5
  -6  15   0 9858.42 449.760   8
   6  15   1 14545.8 555.876   5
  -6  15  -1 14114.8 526.300   8
   6  15   2 6095.11 372.307   5
  -6  15  -2 5775.57 330.624   8
   6  15   3 1411.21 181.570   5
  -6  15  -3 1647.21 177.508   8
   6  15   4 629.698 121.085   5
  -6  15  -4 582.134 108.436   8
  -6  15  -5 6764.78 343.672   8
  -6  15  -6 10565.2 420.083   8
  -6  15  -7 28332.1 676.299   8
  -6  15  -8 771.172 120.183   8
   6 -15   8 701.193 110.476   4
  -6  15  -9 11226.6 402.271   8
   6 -15   9 11245.0 422.756   4
  -6  15 -10 1616.48 150.436   8
   6 -15  10 1872.30 167.328   4
  -6  15 -11 1329.87 128.921   8
   6 -15  11 1372.49 139.375   4
  -6  15 -12 79.7252 40.0643   8
   6 -15  12 11.4329 38.4506   4
  -6 -16  15 1539.51 146.040   4
  -6 -16  14 12427.0 442.103   4
  -6 -16  13 5429.60 310.694   4
  -6 -16  12 24302.4 679.473   4
  -6 -16  11 7014.30 384.507   4
  -6 -16  10 29176.8 776.143   4
  -6 -16   9 4526.10 316.395   4
  -6 -16   8 1169.87 160.404   4
   6  16  -8 1175.92 125.214   5
  -6 -16   7 2606.35 237.819   4
   6  16  -7 2140.72 170.612   5
  -6 -16   6 13389.1 533.291   4
   6  16  -6 12724.4 417.040   5
   6  16  -5 2108.81 181.301   5
  -6 -16   5 2258.22 221.614   4
  -6 -16   4 5694.12 338.647   4
   6  16  -4 6054.09 298.312   5
  -6  16   4 5407.06 334.907   8
  -6 -16   3 4284.91 287.849   4
  -6  16   3 4851.30 320.838   8
   6  16  -3 4758.20 273.491   5
  -6  16   2 5168.94 328.659   8
   6  16  -2 5338.85 293.636   5
  -6  16   1 11.3666 49.3911   8
   6  16  -1 12.7099 54.3760   5
  -6  16   0 2224.18 207.608   8
   6  16   0 2037.42 199.617   5
   6  16   1 9548.15 434.426   5
  -6  16  -1 9624.76 420.185   8
   6  16   2 16889.8 593.812   5
  -6  16  -2 15885.4 526.047   8
   6  16   3 12742.2 523.689   5
  -6  16  -3 12018.6 450.155   8
  -6  16  -4 6032.14 312.389   8
  -6  16  -5 142.404 56.4391   8
  -6  16  -6 240.804 61.9159   8
  -6  16  -7 388.784 78.6561   8
  -6  16  -8 10235.0 362.687   8
  -6  16  -9 2681.51 181.829   8
  -6  16 -10 19603.5 462.552   8
  -6  16 -11 859.739 94.5528   8
  -6 -17  13 325.589 67.6892   4
   6  17 -13 325.281 52.0541   5
  -6 -17  12-6.60243 42.7464   4
   6  17 -12 88.4562 35.1416   5
   6  17 -11 168.567 51.0416   5
  -6 -17  11 57.5800 41.7408   4
   6  17 -10 11554.5 327.040   5
  -6 -17  10 11966.5 431.489   4
  -6 -17   9 3237.12 232.822   4
   6  17  -9 3300.42 185.364   5
  -6 -17   8 23769.7 620.010   4
   6  17  -8 23135.6 490.957   5
  -6 -17   7 1258.93 150.076   4
   6  17  -7 1527.31 135.382   5
  -6 -17   6 2773.55 213.866   4
   6  17  -6 3215.09 193.556   5
   6  17  -5 1398.43 131.671   5
  -6 -17   5 1113.31 134.754   4
   6  17  -4 42.5334 41.7031   5
   6  17  -3 1341.43 141.542   5
  -6  17   3 1086.37 137.421   8
  -6  17   2 15856.1 517.630   8
   6  17  -2 17933.3 513.274   5
   6  17  -1 1638.40 165.137   5
  -6  17   1 1610.91 172.670   8
  -6  17   0 29846.8 703.417   8
   6  17   0 31104.0 716.177   5
  -6  17  -1 2002.39 183.493   8
   6  17   1 2258.41 205.380   5
   6  17   2 13759.2 500.174   5
  -6  17  -2 12738.0 444.550   8
  -6  17  -3 2017.67 173.159   8
   6  17   3 2396.27 211.872   5
  -6  17  -4 740.811 101.953   8
  -6  17  -5 53.2474 38.5458   8
  -6  17  -6 14496.2 423.821   8
  -6  17  -7 369.502 73.4702   8
  -6  17  -8 16841.7 420.665   8
  -6  17  -9 81.9291 36.5978   8
   6  18 -11 17549.1 349.957   5
  -6 -18  10 851.596 98.0611   4
   6  18 -10 1116.86 96.6202   5
  -6 -18   9 3601.18 201.375   4
   6  18  -9 4344.88 189.889   5
  -6 -18   8 28.5289 44.4097   4
   6  18  -8 195.564 45.0113   5
  -6 -18   7 1476.21 131.265   4
   6  18  -7 1954.48 137.351   5
   6  18  -6 4700.64 213.241   5
   6  18  -5 1924.53 142.796   5
   6  18  -4 3927.19 211.538   5
   6  18  -3 9443.17 337.163   5
   6  18  -2 2078.35 166.980   5
   6  18  -1 969.761 117.177   5
  -6  18   1 791.459 103.543   8
   6  18   0 238.294 73.1639   5
  -6  18   0 206.058 62.0526   8
   6  18   1 5089.23 272.251   5
  -6  18  -1 5067.19 258.028   8
  -6  18  -2 2874.46 192.680   8
  -6  18  -3 5173.03 250.006   8
  -6  18  -4 2308.73 162.889   8
  -6  18  -5 29.1135 34.1970   8
  -6  18  -6 407.410 66.0927   8
  -6  18  -7 953.208 95.0308   8
   6  19  -8 1005.60 84.9737   5
   6  19  -7 9186.44 264.435   5
   6  19  -6 210.888 44.7019   5
   6  19  -5 147.069 40.7693   5
   6  19  -4 525.890 72.9329   5
   6  19  -3 5217.93 228.279   5
   6  19  -2 209.426 57.9621   5
   6  19  -1 23321.9 503.870   5
   6  19   0 917.941 109.113   5
  -6  19  -1 11501.5 320.278   8
  -6  19  -2 431.394 65.1028   8
  -6  19  -3 17.2432 20.0461   8
  -7   0  24 11957.9 704.438   7
  -7   0  23 139.227 111.184   7
  -7   0  22 24137.5 1161.03   7
  -7   0  21 35.1349 138.259   7
  -7   0  20 6142.83 626.472   7
  -7   0  19-68.8696 249.546   7
  -7   0  19 468.802 293.088   6
  -7   0  18 35739.4 1667.50   6
  -7   0  17 54.7241 176.616   6
  -7   0  16 87793.4 2477.47   6
  -7   0  15 176.226 150.435   6
  -7   0  14 18085.8 1072.68   6
  -7   0  14 22920.9 1728.35   1
  -7   0  13-171.619 194.026   1
  -7   0  13 171.010 126.777   6
  -7   0  12 98648.1 3265.48   1
  -7   0  12 80383.7 2079.18   6
  -7   0  11 154.685 237.334   1
  -7   0  11 20.3382 148.507   6
  -7   0  10 252356. 4643.26   1
  -7   0   9 289.219 168.846   9
  -7   0   9 32.1510 134.101   1
  -7   0   8 258537. 4014.23   9
  -7   0   8 254872. 4272.24   1
  -7   0   7 350.001 188.003   9
  -7   0   7 41.7023 140.293   1
  -7   0   6 3791.50 494.398   1
  -7   0   5 231.474 128.279   1
  -7   0   4 34314.0 1392.16   1
  -7   0   3 176.119 129.240   1
  -7   0   2 77148.9 2014.49   1
  -7   0   1 176.262 138.033   1
  -7   0   0 566169. 4915.73   1
  -7   0  -1 210.658 116.616   1
  -7   0  -2 142626. 2828.30  10
  -7   0  -2 122542. 2165.62   1
  -7   0  -3 292.881 190.260  10
  -7   0  -3 95.7666 59.7433   1
  -7   0  -4 8700.55 695.436  10
  -7   0  -5 36.3876 149.030  10
  -7   0  -6 111773. 2798.96  10
   7   0   6 105218. 1550.95   7
  -7   0  -7 230.822 132.346  10
   7   0   7 289.636 110.057   4
   7   0   7 13.4629 67.4313   7
   7   0   8 99906.3 1602.98   7
   7   0   8 108722. 1889.82   4
   7   0   9 157.953 695.623   2
   7   0   9 430.159 133.819   4
   7   0   9 42.1507 75.1693   7
   7   0  10 98764.2 1887.04   4
   7   0  10 95588.4 1653.46   7
   7   0  11-47.9708 620.271   2
   7   0  11 125.120 96.7276   4
   7   0  11 49.5920 92.3506   7
   7   0  12 32085.7 1135.91   4
   7   0  12 30566.9 995.721   7
   7   0  12 31102.7 3761.99   2
   7   0  13 156.125 110.604   4
   7   0  13-51.0945 142.452   7
   7   0  14 19799.2 901.760   4
   7   0  14 24084.4 888.356   7
   7   0  15 53.0644 91.9082   7
   7   0  15-152.577 143.953   4
   7   0  16 20631.0 785.175   7
   7   0  16 17309.0 906.154   4
   7   0  17-137.246 130.862   7
   7   0  18 11517.1 534.475   3
   7   0  19 20.0099 53.4106   3
   7   0  20 12631.4 422.225   3
  -7  -1  24 1882.79 281.788   7
  -7   1  24 1434.54 236.324   7
  -7   1  23 221.341 117.203   7
  -7  -1  23 211.159 138.237   7
  -7   1  22 4429.92 495.503   7
  -7  -1  22 4850.97 515.908   7
  -7   1  21 7839.66 680.726   7
  -7  -1  21 7159.55 656.938   7
  -7   1  20 50195.9 1755.31   7
  -7  -1  20 46797.5 1686.63   7
  -7   1  19 105866. 2581.51   7
  -7  -1  19 111866. 2658.39   7
  -7   1  18 91382.7 2648.82   6
  -7  -1  18 96200.8 2732.57   6
  -7   1  17 69414.5 2252.95   6
  -7  -1  17 72450.2 2310.22   6
  -7   1  16 17579.8 1101.28   6
  -7  -1  16 17683.4 1123.61   6
  -7   1  15 2463.00 429.942   6
  -7  -1  15 2603.01 428.311   6
  -7  -1  15 2246.64 607.341   1
  -7   1  14 31838.5 1420.34   6
  -7  -1  14 34807.3 1494.41   6
  -7   1  14 30165.7 1820.15   1
  -7  -1  14 36946.6 2380.46   1
  -7   1  13 21907.6 1473.42   1
  -7   1  13 20372.0 1087.20   6
  -7  -1  13 20898.5 1113.90   6
  -7   1  12 49786.0 1621.82   6
  -7  -1  12 53317.3 1698.58   6
  -7  -1  12 58479.2 2690.43   1
  -7   1  12 59685.8 2335.21   1
  -7   1  11 77849.1 1958.16   6
  -7   1  11 78545.9 2534.57   1
  -7  -1  11 83127.8 2093.45   6
  -7  -1  10 136290. 2654.03   6
  -7   1  10 141110. 3329.65   1
  -7  -1  10 134053. 2979.93   9
  -7  -1   9 9569.74 774.180   9
  -7   1   9 9363.69 830.194   1
  -7  -1   8 45000.9 1628.72   9
  -7   1   8 45525.9 1730.92   1
  -7   1   7 92908.3 2377.73   1
  -7  -1   7 79879.2 2129.10   9
  -7  -1   6 11147.7 795.234   9
  -7   1   6 10711.9 796.022   1
  -7   1   5 154689. 2904.24   1
  -7  -1   5 149009. 2856.28   9
  -7  -1   4 21425.0 1070.56   9
  -7   1   4 21818.2 1075.70   1
  -7  -1   3 266397. 3799.74   9
  -7   1   3 239326. 3435.40   1
  -7   1   2 17857.5 923.993   1
  -7  -1   2 19062.9 984.479   1
  -7   1   1 32144.2 1195.85   1
  -7  -1   1 38335.4 1369.88   1
  -7   1   0 27702.5 1160.10  10
  -7  -1   0 29658.4 1188.37   1
  -7   1  -1 16329.9 932.313  10
  -7  -1  -1 14037.6 766.603   1
  -7   1  -1 16065.1 801.954   1
  -7  -1  -2 126372. 2145.17   1
  -7   1  -2 137599. 2675.10  10
  -7   1  -3 62305.2 1515.57   1
  -7  -1  -3 55680.2 1371.17   1
  -7   1  -4 85579.4 2325.40  10
  -7  -1  -4 81313.4 2192.14  10
  -7  -1  -5 4517.44 510.452  10
  -7   1  -5 4644.46 593.850  10
  -7   1  -6 2818.33 445.969  10
   7  -1   6 2615.29 249.241   7
  -7  -1  -6 2497.26 398.953  10
   7   1   6 3942.46 383.344   4
   7  -1   6 3223.86 294.724   4
   7   1   6 2786.68 257.351   7
  -7  -1  -7 2989.95 507.730  10
   7   1   7 4703.74 424.643   4
  -7   1  -7 3538.76 524.402  10
   7  -1   7 3402.38 314.455   4
   7   1   7 3604.75 299.121   7
   7  -1   7 3470.75 287.078   7
  -7  -1  -8 599.534 242.144  10
   7  -1   8 902.275 165.834   4
   7   1   8 676.090 135.544   7
   7  -1   8 636.393 139.048   7
   7  -1   9 22828.0 837.781   4
   7   1   9 21434.3 2502.50   2
   7  -1   9 19206.2 2917.18   2
   7   1   9 22020.3 786.517   7
   7  -1   9 20786.9 730.244   7
   7   1  10 28451.7 912.940   7
   7   1  10 25129.2 2784.54   2
   7   1  10 32169.1 1148.93   4
   7  -1  10 28357.1 965.895   4
   7  -1  10 27396.8 865.674   7
   7  -1  10 28561.5 3608.84   2
   7   1  11 164939. 2617.48   4
   7  -1  11 152882. 2291.54   4
   7   1  11 153936. 2170.39   7
   7  -1  11 150872. 2087.29   7
   7   1  11 164578. 7331.45   2
   7   1  12 52341.5 1511.00   4
   7  -1  12 49738.6 1345.35   4
   7   1  12 52993.6 1295.41   7
   7  -1  12 50602.2 1251.03   7
   7  -1  12 44490.1 5068.62   2
   7   1  12 52102.7 4240.97   2
   7   1  13 18738.8 958.670   4
   7   1  13 18737.3 794.354   7
   7  -1  13 18225.9 766.758   7
   7  -1  13 17707.6 826.545   4
   7  -1  14 243.361 128.615   4
   7   1  14 55.4455 134.877   4
   7   1  14 253.221 122.144   7
   7  -1  14 76.0336 98.0935   7
   7   1  15 2325.92 278.810   7
   7  -1  15 1867.06 250.863   7
   7   1  15 2195.68 339.374   4
   7  -1  15 1848.16 262.480   4
   7  -1  16 41977.0 1101.68   7
   7   1  16 42078.7 1142.69   7
   7  -1  17 3318.03 366.984   4
   7  -1  17 4090.33 343.671   7
   7   1  18 26730.6 805.244   3
   7  -1  18 25021.0 760.110   3
   7  -1  19 14814.6 527.185   3
   7   1  19 16274.8 553.123   3
   7   1  20 24075.5 589.330   3
   7  -1  20 22729.9 551.108   3
  -7  -2  24-165.893 129.343   7
  -7   2  23 37979.8 1285.98   7
  -7  -2  23 51581.0 1519.40   7
  -7   2  22 593.453 172.672   7
  -7  -2  22 725.811 221.649   7
  -7   2  21 56293.7 1794.59   7
  -7  -2  21 65367.2 1921.37   7
  -7   2  20 568.297 204.000   7
  -7  -2  20 388.740 177.507   7
  -7   2  19 134.579 199.380   7
  -7  -2  19 37.1334 306.163   7
  -7  -2  18 7315.81 752.604   6
  -7   2  18 5708.77 607.795   7
  -7   2  17 30214.1 1455.90   6
  -7  -2  17 29176.9 1445.75   6
  -7   2  16 5631.66 611.371   6
  -7  -2  16 6003.35 654.745   6
  -7   2  15 17860.7 1051.18   6
  -7  -2  15 18034.9 1088.35   6
  -7  -2  15 18177.7 1931.84   1
  -7   2  14 262.376 144.618   6
  -7  -2  14 458.589 202.927   6
  -7   2  14 282.259 166.724   1
  -7  -2  14 557.876 456.908   1
  -7   2  13 7967.61 669.351   6
  -7  -2  13 7802.76 663.941   6
  -7   2  13 7385.69 814.335   1
  -7   2  12 19922.2 1019.49   6
  -7  -2  12 23618.5 1109.13   6
  -7   2  12 20814.8 1307.12   1
  -7   2  11 661.121 187.295   6
  -7  -2  11 527.975 192.690   6
  -7   2  11 734.770 267.882   1
  -7  -2  11 329.566 179.701   9
  -7  -2  10 6084.39 550.511   6
  -7  -2  10 5474.27 613.383   9
  -7   2  10 5760.89 649.960   1
  -7  -2   9 203924. 3627.14   9
  -7   2   9 205749. 3605.30   1
  -7   2   8 230.229 141.477   1
  -7  -2   8 554.434 200.262   9
  -7  -2   7 87359.9 2244.14   9
  -7   2   7 96465.0 2314.13   1
  -7   2   6 267.731 143.271   1
  -7  -2   6 237.642 139.648   9
  -7  -2   5 2807.53 403.682   9
  -7   2   5 3224.13 409.320   1
  -7   2   4 639.592 188.055   1
  -7  -2   4 508.676 187.266   9
  -7   2   3 14951.3 802.968  10
  -7  -2   3 13791.8 826.422   9
  -7   2   3 16278.8 865.234   1
  -7   2   2 37755.6 1314.35  10
  -7   2   2 35265.0 1262.44   1
  -7   2   1 237194. 3285.70  10
  -7  -2   1 242715. 3435.04   9
  -7   2   1 231847. 3258.93   1
  -7   2   0 482.684 165.137   1
  -7   2   0 656.883 201.883  10
  -7  -2   0 670.534 178.138   1
  -7  -2  -1 119916. 2155.69   1
  -7   2  -1 118418. 2200.66   1
  -7  -2  -2 95.9203 64.2718   1
  -7   2  -2-1.20416 156.846  10
  -7   2  -2 353.642 133.065   1
  -7   2  -3 11580.5 681.892   1
  -7  -2  -3 11622.1 624.826   1
  -7   2  -4 119.577 138.522  10
  -7   2  -4 105.121 87.6467   1
  -7  -2  -5 31690.8 1405.62  10
  -7   2  -5 36450.1 1581.24  10
   7   2   6 232.043 119.463   4
  -7  -2  -6 146.648 121.595  10
   7  -2   6 248.662 80.5756   4
   7   2   6 106.429 73.7981   7
   7  -2   6 171.380 68.1255   7
   7   2   7 119659. 1702.29   7
   7  -2   7 121039. 1735.11   4
   7   2   8 9234.40 1384.45   2
   7  -2   8 7575.85 430.542   7
  -7  -2  -8 6514.79 754.172  10
   7   2   8 8854.80 570.224   4
   7   2   8 7170.10 438.142   7
   7  -2   8 7597.91 449.111   4
   7   2   9 115471. 5091.18   2
   7  -2   9 119079. 7974.85   2
   7  -2   9 94545.3 1617.82   4
   7   2   9 103083. 2037.82   4
   7   2   9 95125.9 1637.32   7
   7  -2   9 94094.3 1555.67   7
   7  -2  10 2009.43 1212.09   2
   7   2  10 2148.33 742.133   2
   7   2  10 1853.59 243.776   7
   7  -2  10 2019.30 253.052   4
   7  -2  10 2130.90 257.174   7
   7   2  10 2271.63 330.177   4
   7  -2  11 1071.95 204.844   4
   7  -2  11 1160.30 1027.67   2
   7   2  11 1078.53 580.280   2
   7   2  11 839.896 217.509   4
   7   2  11 1206.20 224.901   7
   7  -2  11 1066.27 202.978   7
   7  -2  12 17965.1 749.602   7
   7  -2  12 13216.2 3124.53   2
   7   2  12 19066.8 976.745   4
   7   2  12 18232.8 761.715   7
   7  -2  12 18419.2 796.505   4
   7   2  12 13388.4 2010.58   2
   7   2  13 13776.2 854.401   4
   7  -2  13 13414.6 653.199   7
   7  -2  13 13096.2 683.137   4
   7   2  13 13376.1 664.684   7
   7   2  14 403.321 135.628   7
   7   2  14 507.499 146.967   4
   7  -2  14 434.565 149.388   4
   7  -2  14 229.180 114.190   7
   7  -2  15 18353.3 812.787   4
   7   2  15 18966.6 781.977   7
   7  -2  15 20334.1 778.931   7
   7  -2  16 250.420 98.4651   7
   7  -2  16 286.944 115.805   4
   7   2  17 15781.3 666.707   3
   7  -2  17 15080.5 612.214   7
   7  -2  18 454.466 118.331   4
   7  -2  18 890.177 149.488   3
   7   2  18 820.595 145.215   3
   7   2  19 327.607 95.8299   3
   7  -2  19 199.545 69.4686   3
   7   2  20 684.474 102.995   3
  -7  -3  24 1165.67 204.425   7
  -7  -3  23 1224.35 243.255   7
  -7   3  22 126.309 78.6232   7
  -7  -3  22 31.5062 128.457   7
  -7   3  21 27524.5 1180.08   7
  -7  -3  21 33769.9 1366.57   7
  -7   3  20 26428.3 1207.81   7
  -7  -3  20 28858.1 1274.78   7
  -7   3  19 37541.2 1444.72   7
  -7  -3  19 40943.2 1543.06   7
  -7  -3  18 7846.99 746.472   6
  -7   3  18 5577.93 577.316   7
  -7   3  17 52690.4 1804.55   6
  -7  -3  17 58697.6 1968.16   6
  -7   3  16 176.664 126.049   6
  -7  -3  16 327.568 186.760   6
  -7   3  15 1065.63 274.812   6
  -7  -3  15 1121.09 272.827   6
  -7   3  14 18517.7 980.594   6
  -7  -3  14 18964.2 1035.98   6
  -7   3  13 56738.1 1681.47   6
  -7   3  13 56062.1 2224.38   1
  -7   3  12 10863.2 713.206   6
  -7  -3  12 12409.3 786.015   6
  -7   3  12 11642.5 951.775   1
  -7   3  11 69109.5 1727.59   6
  -7   3  11 73561.8 2267.82   1
  -7  -3  10 90263.8 2083.49   6
  -7  -3  10 89846.5 2706.07   9
  -7  -3   9 7694.81 772.910   9
  -7   3   9 7438.17 669.534   1
  -7   3   8 8215.84 522.501  10
  -7  -3   8 9406.29 804.816   9
  -7   3   8 9670.14 742.233   1
  -7   3   7 281.047 124.881  10
  -7   3   7 74.0896 112.300   1
  -7  -3   7 110.784 121.878   9
  -7   3   6 2447.74 363.444   1
  -7  -3   6 1818.30 331.585   9
  -7   3   6 1948.72 259.460  10
  -7  -3   5 40754.7 1470.18   9
  -7   3   5 45300.9 1472.77   1
  -7   3   5 42665.7 1234.40  10
  -7  -3   4 53427.8 1653.24   9
  -7   3   4 50875.8 1365.23  10
  -7   3   3 109761. 2102.82  10
  -7   3   3 103457. 2196.35   1
  -7   3   2 82185.9 1878.14  10
  -7   3   2 82824.4 1933.45   1
  -7   3   1 1894.93 297.897  10
  -7  -3   1 1938.42 312.799   9
  -7   3   1 2121.31 310.212   1
  -7   3   0 11071.7 690.932   1
  -7  -3   0 10683.4 714.362   9
  -7   3   0 12343.6 759.069  10
  -7   3  -1 7180.35 552.839   1
  -7   3  -1 7765.62 632.237  10
  -7   3  -2 115759. 2177.01   1
  -7   3  -2 126392. 2612.82  10
  -7   3  -3 33308.9 1212.77   1
  -7   3  -3 34778.9 1411.92  10
  -7   3  -4 119101. 2445.53   1
  -7   3  -4 142012. 2941.85  10
  -7   3  -5 18714.2 1107.03   1
   7   3   5 20196.0 658.094   3
   7  -3   5 19278.8 613.924   7
   7  -3   5 21247.8 668.099   4
   7  -3   6 60570.1 1119.56   7
   7  -3   6 59788.9 1147.00   4
  -7  -3  -7 56.2925 129.849  10
   7   3   7 454.675 147.784   4
   7  -3   7 452.086 100.597   4
   7   3   7 155.355 76.5658   7
   7  -3   7 253.130 94.7846   7
   7  -3   8 14868.3 597.634   7
   7   3   8 17538.2 865.542   4
   7   3   8 17474.0 1761.47   2
   7  -3   8 14584.1 604.283   4
   7   3   8 14191.4 610.296   7
   7   3   9 18197.5 886.213   4
   7  -3   9 16719.2 2576.30   2
   7   3   9 15544.6 648.271   7
   7   3   9 16473.3 1747.90   2
   7  -3   9 16729.5 658.763   7
   7  -3   9 16258.4 661.339   4
   7   3  10 17196.4 873.340   4
   7   3  10 15927.8 677.098   7
   7  -3  10 16076.9 2672.44   2
   7  -3  10 16303.8 671.603   7
   7  -3  10 16988.4 690.685   4
   7   3  10 17995.1 1931.11   2
   7   3  11 88016.9 1614.60   7
   7   3  11 92644.9 2063.64   4
   7  -3  11 91504.9 1658.19   4
   7  -3  11 90130.7 1604.50   7
   7  -3  11 88895.9 6880.07   2
   7   3  11 84163.2 4365.29   2
   7  -3  12 3130.05 1475.87   2
   7   3  12 5274.36 423.191   7
   7   3  12 3399.92 971.473   2
   7  -3  12 5470.79 423.741   4
   7  -3  12 5747.74 424.901   7
   7   3  13 26455.9 921.144   7
   7  -3  13 26345.6 933.210   4
   7  -3  13 28152.0 924.584   7
   7  -3  14 467.445 145.995   4
   7   3  14 461.513 134.810   7
   7  -3  14 471.231 152.857   7
   7  -3  15 1321.11 231.315   4
   7  -3  15 1252.06 203.028   7
   7  -3  16 4692.16 386.959   4
   7   3  16 5410.67 412.839   3
   7  -3  16 5458.17 389.864   7
   7   3  17 17596.3 704.429   3
   7  -3  17 17793.3 648.715   7
   7  -3  18 12250.8 514.934   3
   7   3  18 13154.3 548.214   3
   7   3  19 22355.4 633.982   3
   7  -3  19 17859.2 534.891   3
  -7  -4  24 23847.2 845.303   7
  -7  -4  23 142.400 109.460   7
  -7  -4  22 45635.9 1419.26   7
  -7  -4  21 2754.29 379.200   7
  -7  -4  20 23810.6 1116.66   7
  -7   4  19 2674.57 374.164   7
  -7  -4  19 3209.75 430.011   7
  -7  -4  18 13371.8 941.682   6
  -7   4  18 9477.57 704.941   7
  -7   4  17 294.232 125.525   7
  -7  -4  17 620.909 255.213   6
  -7   4  16 85034.6 2071.74   6
  -7  -4  16 103961. 2535.38   6
  -7   4  15 1944.36 299.571   6
  -7  -4  15 2383.13 381.587   6
  -7  -4  14 66289.6 1922.95   6
  -7  -4  14 63776.4 1976.96   4
  -7   4  13 4345.06 425.769   6
  -7  -4  13 5244.25 535.792   4
  -7   4  13 4488.30 615.271   1
  -7  -4  12 31282.1 1222.92   6
  -7   4  12 28769.2 1491.89   1
  -7  -4  11 68.9376 120.549   6
  -7   4  11 255.609 158.163   1
  -7   4  10 30621.7 1211.69   8
  -7  -4  10 30761.4 1196.11   6
  -7   4  10 31420.1 1435.10   1
  -7  -4   9 1583.08 281.637   6
  -7   4   9 1531.92 300.794   1
  -7   4   8 113561. 2538.69   1
  -7   4   7 193.807 119.928   1
[truncated: 612,173 more chars]
