# Supplementary material for: Experimental and theoretical evidences for the formation of transition metal complexes with five coplanar metal–carbon σ bonds
Source: Natl Sci Rev. 2023 Dec 20;10(12):nwad325. doi: 10.1093/nsr/nwad325 (PMC10789241; doi:10.1093/nsr/nwad325)
Supplement: nwad325_Supplemental_Files [file nwad325_supplemental_files.zip › 3b.cif]

data_444
_audit_creation_date               2021-11-13
_audit_creation_method
;
Olex2 1.3
(compiled 2020.11.12 svn.r5f609507 for OlexSys, GUI svn.r6408)
;
_shelx_SHELXL_version_number       '2014/7'
_audit_contact_author_address      ?
_audit_contact_author_email        ?
_audit_contact_author_name         ''
_audit_contact_author_phone        ?
_publ_contact_author_id_orcid      ?
_publ_section_references
;
Dolomanov, O.V., Bourhis, L.J., Gildea, R.J, Howard, J.A.K. & Puschmann, H.
 (2009), J. Appl. Cryst. 42, 339-341.

Sheldrick, G.M. (2015). Acta Cryst. C71, 3-8.
;
_chemical_name_common              ?
_chemical_name_systematic          ?
_chemical_formula_moiety           'C78 H62 O2 Os P3, B F4, C H Cl3, C H2 Cl2'
_chemical_formula_sum              'C80 H65 B Cl5 F4 O2 Os P3'
_chemical_formula_weight           1605.49
_chemical_absolute_configuration   ?
_chemical_melting_point            ?
loop_
  _atom_type_symbol
  _atom_type_description
  _atom_type_scat_dispersion_real
  _atom_type_scat_dispersion_imag
  _atom_type_scat_source
 'C' 'C' 0.0181 0.0091 'International Tables Vol C Tables 4.2.6.8 and 6.1.1.4'
 'H' 'H' 0.0000 0.0000 'International Tables Vol C Tables 4.2.6.8 and 6.1.1.4'
 'B' 'B' 0.0090 0.0039 'International Tables Vol C Tables 4.2.6.8 and 6.1.1.4'
 'Cl' 'Cl' 0.3639 0.7018 'International Tables Vol C Tables 4.2.6.8 and 6.1.1.4'
 'F' 'F' 0.0727 0.0534 'International Tables Vol C Tables 4.2.6.8 and 6.1.1.4'
 'O' 'O' 0.0492 0.0322 'International Tables Vol C Tables 4.2.6.8 and 6.1.1.4'
 'Os' 'Os' -4.9801 6.2216
 'International Tables Vol C Tables 4.2.6.8 and 6.1.1.4'
 'P' 'P' 0.2955 0.4335 'International Tables Vol C Tables 4.2.6.8 and 6.1.1.4'

_shelx_space_group_comment
;
The symmetry employed for this shelxl refinement is uniquely defined
by the following loop, which should always be used as a source of
symmetry information in preference to the above space-group names.
They are only intended as comments.
;
_space_group_crystal_system        'monoclinic'
_space_group_IT_number             9
_space_group_name_H-M_alt          'C 1 c 1'
_space_group_name_Hall             'C -2yc'
loop_
  _space_group_symop_operation_xyz
 'x, y, z'
 'x, -y, z+1/2'
 'x+1/2, y+1/2, z'
 'x+1/2, -y+1/2, z+1/2'

_cell_length_a                     30.6022(13)
_cell_length_b                     13.7601(5)
_cell_length_c                     19.7639(9)
_cell_angle_alpha                  90
_cell_angle_beta                   123.725(4)
_cell_angle_gamma                  90
_cell_volume                       6921.8(6)
_cell_formula_units_Z              4
_cell_measurement_reflns_used      9960
_cell_measurement_temperature      100(2)
_cell_measurement_theta_max        65.19
_cell_measurement_theta_min        3.47
_shelx_estimated_absorpt_T_max     ?
_shelx_estimated_absorpt_T_min     ?
_exptl_absorpt_coefficient_mu      6.398
_exptl_absorpt_correction_T_max    0.7526
_exptl_absorpt_correction_T_min    0.3858
_exptl_absorpt_correction_type     none
_exptl_absorpt_process_details
;
SADABS-2016/2 (Bruker,2016/2) was used for absorption correction.
wR2(int) was 0.1669 before and 0.0934 after correction.
The Ratio of minimum to maximum transmission is 0.5126.
The \l/2 correction factor is Not present.
;
_exptl_absorpt_special_details     ?
_exptl_crystal_colour              'dark green'
_exptl_crystal_colour_lustre       .
_exptl_crystal_colour_modifier     dark
_exptl_crystal_colour_primary      green
_exptl_crystal_density_diffrn      1.541
_exptl_crystal_density_meas        ?
_exptl_crystal_density_method      ?
_exptl_crystal_description         block
_exptl_crystal_F_000               3232
_exptl_crystal_size_max            0.2
_exptl_crystal_size_mid            0.15
_exptl_crystal_size_min            0.15
_exptl_transmission_factor_max     ?
_exptl_transmission_factor_min     ?
_diffrn_reflns_av_R_equivalents    0.0966
_diffrn_reflns_av_unetI/netI       0.0689
_diffrn_reflns_Laue_measured_fraction_full  0.999
_diffrn_reflns_Laue_measured_fraction_max  0.999
_diffrn_reflns_limit_h_max         35
_diffrn_reflns_limit_h_min         -34
_diffrn_reflns_limit_k_max         15
_diffrn_reflns_limit_k_min         -15
_diffrn_reflns_limit_l_max         22
_diffrn_reflns_limit_l_min         -22
_diffrn_reflns_number              56322
_diffrn_reflns_point_group_measured_fraction_full  0.999
_diffrn_reflns_point_group_measured_fraction_max  0.999
_diffrn_reflns_theta_full          62.494
_diffrn_reflns_theta_max           62.494
_diffrn_reflns_theta_min           3.473
_diffrn_ambient_temperature        100.0
_diffrn_detector_area_resol_mean   7.9
_diffrn_detector_type              'CCD area detector'
_diffrn_measured_fraction_theta_full  0.999
_diffrn_measured_fraction_theta_max  0.999
_diffrn_measurement_device         'three-circle diffractometer'
_diffrn_measurement_device_type    'Bruker APEX-II CCD'
_diffrn_measurement_method         '\f and \w scans'
_diffrn_radiation_type             CuK\a
_diffrn_radiation_wavelength       1.54178
_diffrn_source                     ?
_diffrn_source_current             0.0
_diffrn_source_power               0.0
_diffrn_source_voltage             0.0
_diffrn_standards_number           0
_reflns_Friedel_coverage           0.999
_reflns_Friedel_fraction_full      0.999
_reflns_Friedel_fraction_max       0.999
_reflns_number_gt                  10073
_reflns_number_total               10893
_reflns_special_details
;
 Reflections were merged by SHELXL according to the crystal
 class for the calculation of statistics and refinement.
 
 _reflns_Friedel_fraction is defined as the number of unique
 Friedel pairs measured divided by the number that would be
 possible theoretically, ignoring centric projections and
 systematic absences.
;
_reflns_threshold_expression       'I > 2\s(I)'
_computing_cell_refinement         'SAINT V8.40A (Bruker, 2019)'
_computing_data_collection         ?
_computing_data_reduction          'SAINT V8.40A (Bruker, 2019)'
_computing_molecular_graphics      'Olex2 1.3 (Dolomanov et al., 2009)'
_computing_publication_material    'Olex2 1.3 (Dolomanov et al., 2009)'
_computing_structure_refinement    'SHELXL 2014/7 (Sheldrick, 2015)'
_computing_structure_solution      'ShelXT (Sheldrick, 2015)'
_refine_diff_density_max           1.586
_refine_diff_density_min           -0.951
_refine_diff_density_rms           0.108
_refine_ls_abs_structure_details
;
 Refined as an inversion twin.
;
_refine_ls_abs_structure_Flack     0.021(12)
_refine_ls_extinction_coef         .
_refine_ls_extinction_method       none
_refine_ls_goodness_of_fit_ref     1.051
_refine_ls_hydrogen_treatment      constr
_refine_ls_matrix_type             full
_refine_ls_number_parameters       866
_refine_ls_number_reflns           10893
_refine_ls_number_restraints       14
_refine_ls_R_factor_all            0.0500
_refine_ls_R_factor_gt             0.0443
_refine_ls_restrained_S_all        1.056
_refine_ls_shift/su_max            0.001
_refine_ls_shift/su_mean           0.000
_refine_ls_structure_factor_coef   Fsqd
_refine_ls_weighting_details      
 'w=1/[\s^2^(Fo^2^)+(0.0704P)^2^] where P=(Fo^2^+2Fc^2^)/3'
_refine_ls_weighting_scheme        calc
_refine_ls_wR_factor_gt            0.1074
_refine_ls_wR_factor_ref           0.1115
_refine_special_details
;
 Refined as a 2-component inversion twin.
;
_olex2_refinement_description
;
1. Twinned data refinement
 Scales: 0.97913
 0.02087
2. Uiso/Uaniso restraints and constraints
Cl3 \\sim Cl1 \\sim C6: within 2A with sigma of 0.005 and sigma for terminal
atoms of 0.01 within 2A
3.a Ternary CH refined with riding coordinates:
 C15(H15)
3.b Secondary CH2 refined with riding coordinates:
 C027(H02A,H02B), C6(H6A,H6B)
3.c Aromatic/amide H refined with riding coordinates:
 C00F(H00F), C00H(H00H), C00J(H00J), C00M(H00M), C00N(H00N), C00O(H00O),
 C00P(H00P), C00Q(H00Q), C00R(H00R), C00S(H00S), C00T(H00T), C00V(H00V),
 C00W(H00W), C00X(H00X), C00Z(H00Z), C012(H012), C014(H014), C015(H015),
 C016(H016), C019(H019), C01A(H01A), C01B(H01B), C01C(H01C), C01D(H01D),
 C01E(H01E), C01F(H01F), C01G(H01G), C01I(H01I), C01J(H01J), C01K(H01K),
 C01L(H01L), C01M(H01M), C01N(H01N), C01O(H01O), C01P(H01P), C01S(H01S),
 C01U(H01U), C01W(H01W), C01X(H01X), C01Y(H01Y), C01Z(H01Z), C020(H020),
 C021(H021), C022(H022), C023(H023), C025(H025), C026(H026), C028(H028),
 C029(H029), C02A(H02C), C02B(H02D), C02C(H02E), C02D(H02F), C02E(H02G),
 C02H(H02H), C02L(H02L), C02M(H02M), C02O(H02O), C02Q(H02Q), C02V(H02V)
;
_atom_sites_solution_hydrogens     geom
_atom_sites_solution_primary       ?
_atom_sites_solution_secondary     ?
loop_
  _atom_site_label
  _atom_site_type_symbol
  _atom_site_fract_x
  _atom_site_fract_y
  _atom_site_fract_z
  _atom_site_U_iso_or_equiv
  _atom_site_adp_type
  _atom_site_occupancy
  _atom_site_site_symmetry_order
  _atom_site_calc_flag
  _atom_site_refinement_flags_posn
  _atom_site_refinement_flags_adp
  _atom_site_refinement_flags_occupancy
  _atom_site_disorder_assembly
  _atom_site_disorder_group
 Os01 Os 0.35074(2) 0.53228(2) 0.45208(2) 0.01933(13) Uani 1 1 d . . . . .
 P002 P 0.42797(9) 0.61440(16) 0.48037(15) 0.0205(5) Uani 1 1 d . . . . .
 P003 P 0.27427(10) 0.45563(17) 0.43103(17) 0.0233(6) Uani 1 1 d . . . . .
 P004 P 0.44951(9) 0.24280(17) 0.56088(16) 0.0232(5) Uani 1 1 d . . . . .
 C008 C 0.4692(6) 0.5477(9) 0.4554(9) 0.024(3) Uani 1 1 d . . . . .
 F009 F 0.7243(3) 0.4557(6) 0.5128(5) 0.053(2) Uani 1 1 d . . . . .
 C00A C 0.4981(4) 0.2770(7) 0.6645(7) 0.021(2) Uani 1 1 d . . . . .
 F00B F 0.6594(2) 0.5500(5) 0.4994(4) 0.0363(14) Uani 1 1 d . . . . .
 O00C O 0.3156(3) 0.7471(5) 0.5565(4) 0.0280(15) Uani 1 1 d . . . . .
 C00D C 0.3233(4) 0.6727(7) 0.4537(6) 0.023(2) Uani 1 1 d . . . . .
 C00E C 0.3352(4) 0.6790(7) 0.5284(6) 0.022(2) Uani 1 1 d . . . . .
 C00F C 0.3826(4) 0.3421(7) 0.4143(6) 0.025(2) Uani 1 1 d . . . . .
 H00F H 0.3852 0.2900 0.3851 0.030 Uiso 1 1 calc R U . . .
 F00G F 0.6404(3) 0.4332(7) 0.4072(4) 0.064(2) Uani 1 1 d . . . . .
 C00H C 0.1816(4) 0.6844(8) 0.4122(9) 0.041(3) Uani 1 1 d . . . . .
 H00H H 0.1655 0.7389 0.3774 0.050 Uiso 1 1 calc R U . . .
 C00J C 0.2090(4) 0.6182(8) 0.3964(8) 0.037(3) Uani 1 1 d . . . . .
 H00J H 0.2120 0.6283 0.3515 0.045 Uiso 1 1 calc R U . . .
 C00K C 0.3059(4) 0.5853(7) 0.3324(6) 0.026(2) Uani 1 1 d . . . . .
 C00L C 0.2461(4) 0.8773(7) 0.3192(6) 0.026(2) Uani 1 1 d . . . . .
 C00M C 0.5880(4) 0.3089(7) 0.7734(7) 0.035(2) Uani 1 1 d . . . . .
 H00M H 0.6242 0.3109 0.7928 0.042 Uiso 1 1 calc R U . . .
 C00N C 0.5235(4) 0.5431(8) 0.5073(7) 0.030(2) Uani 1 1 d . . . . .
 H00N H 0.5406 0.5706 0.5602 0.036 Uiso 1 1 calc R U . . .
 C00O C 0.3276(5) 0.2745(9) 0.6281(8) 0.044(3) Uani 1 1 d . . . . .
 H00O H 0.3573 0.2706 0.6826 0.053 Uiso 1 1 calc R U . . .
 C00P C 0.4911(4) 0.0944(7) 0.5181(6) 0.030(2) Uani 1 1 d . . . . .
 H00P H 0.4737 0.0506 0.5329 0.035 Uiso 1 1 calc R U . . .
 C00Q C 0.5476(4) 0.6787(8) 0.7555(7) 0.037(3) Uani 1 1 d . . . . .
 H00Q H 0.5724 0.6902 0.8119 0.045 Uiso 1 1 calc R U . . .
 C00R C 0.3573(4) 0.1372(8) 0.4868(7) 0.035(2) Uani 1 1 d . . . . .
 H00R H 0.3459 0.1793 0.4419 0.042 Uiso 1 1 calc R U . . .
 C00S C 0.5358(4) 0.5867(8) 0.7255(6) 0.031(2) Uani 1 1 d . . . . .
 H00S H 0.5523 0.5333 0.7615 0.037 Uiso 1 1 calc R U . . .
 C00T C 0.1876(5) 0.4451(10) 0.2649(8) 0.043(3) Uani 1 1 d . . . . .
 H00T H 0.1771 0.5077 0.2711 0.052 Uiso 1 1 calc R U . . .
 C00U C 0.4112(4) 0.3452(7) 0.5013(6) 0.026(2) Uani 1 1 d . . . . .
 C00V C 0.3992(4) 0.8139(7) 0.4432(7) 0.027(2) Uani 1 1 d . . . . .
 H00V H 0.3892 0.8102 0.4808 0.033 Uiso 1 1 calc R U . . .
 C00W C 0.5098(4) 0.2566(7) 0.4971(6) 0.027(2) Uani 1 1 d . . . . .
 H00W H 0.5043 0.3247 0.4961 0.032 Uiso 1 1 calc R U . . .
 C00X C 0.1826(4) 1.0046(8) 0.1951(7) 0.034(2) Uani 1 1 d . . . . .
 H00X H 0.1604 1.0480 0.1520 0.041 Uiso 1 1 calc R U . . .
 C00Y C 0.4193(4) 0.7315(7) 0.4279(6) 0.024(2) Uani 1 1 d . . . . .
 C00Z C 0.2411(5) 0.2861(8) 0.4710(8) 0.040(3) Uani 1 1 d . . . . .
 H00Z H 0.2107 0.2908 0.4172 0.048 Uiso 1 1 calc R U . . .
 C011 C 0.2817(4) 0.3536(7) 0.4977(7) 0.028(2) Uani 1 1 d . . . . .
 C012 C 0.3959(5) 0.7664(8) 0.6894(7) 0.041(3) Uani 1 1 d . . . . .
 H012 H 0.4164 0.7402 0.6713 0.049 Uiso 1 1 calc R U . . .
 C013 C 0.4755(4) 0.6454(7) 0.5886(6) 0.025(2) Uani 1 1 d . . . . .
 C014 C 0.4826(4) 0.3025(7) 0.7171(7) 0.029(2) Uani 1 1 d . . . . .
 H014 H 0.4466 0.3000 0.6984 0.035 Uiso 1 1 calc R U . . .
 C015 C 0.2577(4) 0.8986(7) 0.2636(6) 0.025(2) Uani 1 1 d . . . . .
 H015 H 0.2874 0.8705 0.2678 0.030 Uiso 1 1 calc R U . . .
 C016 C 0.2972(4) 0.5226(7) 0.2679(6) 0.026(2) Uani 1 1 d . . . . .
 H016 H 0.2765 0.5413 0.2123 0.031 Uiso 1 1 calc R U . . .
 C017 C 0.4079(4) 0.1490(7) 0.5595(7) 0.029(2) Uani 1 1 d . . . . .
 O018 O 0.2785(3) 0.8181(5) 0.3881(4) 0.0287(15) Uani 1 1 d . . . . .
 C019 C 0.3209(4) 0.4353(7) 0.2924(6) 0.024(2) Uani 1 1 d . . . . .
 H019 H 0.3172 0.3870 0.2553 0.029 Uiso 1 1 calc R U . . .
 C01A C 0.4323(4) 0.7398(7) 0.3707(7) 0.031(2) Uani 1 1 d . . . . .
 H01A H 0.4453 0.6846 0.3582 0.038 Uiso 1 1 calc R U . . .
 C01B C 0.2829(4) 0.6782(7) 0.3135(6) 0.022(2) Uani 1 1 d . . . . .
 H01B H 0.2624 0.7037 0.2598 0.027 Uiso 1 1 calc R U . . .
 C01C C 0.5002(4) 0.5694(7) 0.6437(6) 0.026(2) Uani 1 1 d . . . . .
 H01C H 0.4923 0.5043 0.6245 0.031 Uiso 1 1 calc R U . . .
 C01D C 0.1719(5) 0.3068(10) 0.1781(8) 0.050(3) Uani 1 1 d . . . . .
 H01D H 0.1506 0.2750 0.1271 0.060 Uiso 1 1 calc R U . . .
 C01E C 0.3244(4) 0.3471(8) 0.5766(7) 0.034(2) Uani 1 1 d . . . . .
 H01E H 0.3522 0.3927 0.5962 0.040 Uiso 1 1 calc R U . . .
 C01F C 0.4238(5) 0.0879(7) 0.6245(8) 0.036(3) Uani 1 1 d . . . . .
 H01F H 0.4575 0.0957 0.6734 0.043 Uiso 1 1 calc R U . . .
 C01G C 0.5195(5) 0.3313(8) 0.7955(7) 0.036(3) Uani 1 1 d . . . . .
 H01G H 0.5086 0.3490 0.8304 0.043 Uiso 1 1 calc R U . . .
 C01I C 0.2278(5) 0.5260(8) 0.5108(8) 0.033(3) Uani 1 1 d . . . . .
 H01I H 0.2435 0.4712 0.5454 0.040 Uiso 1 1 calc R U . . .
 C01J C 0.4877(4) 0.7390(8) 0.6183(7) 0.040(3) Uani 1 1 d . . . . .
 H01J H 0.4724 0.7925 0.5821 0.048 Uiso 1 1 calc R U . . .
 C01K C 0.2042(4) 0.9201(7) 0.3173(7) 0.033(2) Uani 1 1 d . . . . .
 H01K H 0.1977 0.9066 0.3582 0.040 Uiso 1 1 calc R U . . .
 C01L C 0.3415(5) 0.0028(9) 0.5474(9) 0.046(3) Uani 1 1 d . . . . .
 H01L H 0.3192 -0.0481 0.5434 0.055 Uiso 1 1 calc R U . . .
 C01M C 0.4751(4) 0.4616(7) 0.3532(7) 0.029(2) Uani 1 1 d . . . . .
 H01M H 0.4582 0.4333 0.3006 0.035 Uiso 1 1 calc R U . . .
 C01N C 0.5230(4) 0.0586(9) 0.4940(7) 0.037(3) Uani 1 1 d . . . . .
 H01N H 0.5267 -0.0095 0.4910 0.045 Uiso 1 1 calc R U . . .
 C01O C 0.5424(4) 0.2212(9) 0.4753(7) 0.036(3) Uani 1 1 d . . . . .
 H01O H 0.5600 0.2647 0.4609 0.043 Uiso 1 1 calc R U . . .
 C01P C 0.5509(4) 0.2795(7) 0.6933(6) 0.028(2) Uani 1 1 d . . . . .
 H01P H 0.5620 0.2613 0.6587 0.033 Uiso 1 1 calc R U . . .
 F01Q F 0.6643(3) 0.3914(5) 0.5331(5) 0.0493(18) Uani 1 1 d . . . . .
 C01R C 0.4846(4) 0.1937(7) 0.5206(6) 0.025(2) Uani 1 1 d . . . . .
 C01S C 0.4267(5) 0.8272(8) 0.3320(7) 0.037(3) Uani 1 1 d . . . . .
 H01S H 0.4361 0.8317 0.2937 0.045 Uiso 1 1 calc R U . . .
 C01T C 0.2310(4) 0.3994(8) 0.3304(7) 0.031(2) Uani 1 1 d . . . . .
 C01U C 0.2251(5) 0.9624(7) 0.2004(7) 0.032(3) Uani 1 1 d . . . . .
 H01U H 0.2323 0.9768 0.1605 0.039 Uiso 1 1 calc R U . . .
 C01V C 0.3517(4) 0.4207(7) 0.3780(7) 0.028(2) Uani 1 1 d . . . . .
 C01W C 0.2872(6) 0.2085(10) 0.5993(10) 0.050(4) Uani 1 1 d . . . . .
 H01W H 0.2893 0.1590 0.6345 0.060 Uiso 1 1 calc R U . . .
 C01X C 0.5296(5) 0.4592(8) 0.4062(8) 0.035(3) Uani 1 1 d . . . . .
 H01X H 0.5504 0.4305 0.3896 0.042 Uiso 1 1 calc R U . . .
 C01Y C 0.5226(5) 0.7550(10) 0.7020(9) 0.059(4) Uani 1 1 d . . . . .
 H01Y H 0.5292 0.8196 0.7223 0.070 Uiso 1 1 calc R U . . .
 C01Z C 0.2008(5) 0.5926(9) 0.5273(8) 0.043(3) Uani 1 1 d . . . . .
 H01Z H 0.1984 0.5838 0.5727 0.051 Uiso 1 1 calc R U . . .
 C020 C 0.1773(5) 0.6729(9) 0.4761(10) 0.050(3) Uani 1 1 d . . . . .
 H020 H 0.1585 0.7191 0.4862 0.061 Uiso 1 1 calc R U . . .
 C021 C 0.4199(6) 0.7999(8) 0.7687(8) 0.061(5) Uani 1 1 d . . . . .
 H021 H 0.4569 0.7942 0.8054 0.073 Uiso 1 1 calc R U . . .
 C022 C 0.5530(5) 0.4986(10) 0.4826(8) 0.040(3) Uani 1 1 d . . . . .
 H022 H 0.5901 0.4952 0.5192 0.047 Uiso 1 1 calc R U . . .
 C023 C 0.4455(4) 0.5069(8) 0.3790(7) 0.027(2) Uani 1 1 d . . . . .
 H023 H 0.4083 0.5094 0.3430 0.033 Uiso 1 1 calc R U . . .
 C025 C 0.5725(5) 0.3348(8) 0.8243(7) 0.035(3) Uani 1 1 d . . . . .
 H025 H 0.5977 0.3550 0.8785 0.042 Uiso 1 1 calc R U . . .
 C026 C 0.3247(5) 0.0644(8) 0.4818(9) 0.044(3) Uani 1 1 d . . . . .
 H026 H 0.2907 0.0564 0.4334 0.053 Uiso 1 1 calc R U . . .
 C027 C 0.3632(4) 0.5867(7) 0.5699(6) 0.022(2) Uani 1 1 d . . . . .
 H02A H 0.3449 0.5474 0.5890 0.027 Uiso 1 1 calc R U . . .
 H02B H 0.4006 0.5963 0.6141 0.027 Uiso 1 1 calc R U . . .
 C028 C 0.3940(4) 0.9007(7) 0.4039(7) 0.034(2) Uani 1 1 d . . . . .
 H028 H 0.3808 0.9563 0.4156 0.040 Uiso 1 1 calc R U . . .
 C029 C 0.1593(5) 0.3973(12) 0.1893(8) 0.054(4) Uani 1 1 d . . . . .
 H029 H 0.1303 0.4297 0.1443 0.065 Uiso 1 1 calc R U . . .
 C02A C 0.5492(4) 0.1231(9) 0.4745(7) 0.037(3) Uani 1 1 d . . . . .
 H02C H 0.5722 0.0987 0.4604 0.045 Uiso 1 1 calc R U . . .
 C02B C 0.2449(4) 0.3080(8) 0.3175(7) 0.035(3) Uani 1 1 d . . . . .
 H02D H 0.2750 0.2762 0.3613 0.042 Uiso 1 1 calc R U . . .
 C02C C 0.3370(7) 0.8474(8) 0.7410(8) 0.053(4) Uani 1 1 d . . . . .
 H02E H 0.3167 0.8766 0.7583 0.064 Uiso 1 1 calc R U . . .
 C02D C 0.3905(8) 0.8414(10) 0.7948(8) 0.067(5) Uani 1 1 d . . . . .
 H02F H 0.4071 0.8653 0.8488 0.080 Uiso 1 1 calc R U . . .
 C02E C 0.4074(4) 0.9079(8) 0.3486(7) 0.036(3) Uani 1 1 d . . . . .
 H02G H 0.4035 0.9679 0.3220 0.043 Uiso 1 1 calc R U . . .
 C02F C 0.2934(4) 0.7281(7) 0.3813(7) 0.026(2) Uani 1 1 d . . . . .
 C02G C 0.3421(4) 0.7716(7) 0.6375(6) 0.028(2) Uani 1 1 d . . . . .
 C02H C 0.2157(5) 0.2619(10) 0.2413(10) 0.045(4) Uani 1 1 d . . . . .
 H02H H 0.2262 0.2001 0.2337 0.054 Uiso 1 1 calc R U . . .
 B02J B 0.6728(5) 0.4573(10) 0.4878(9) 0.037(3) Uani 1 1 d . . . . .
 C02L C 0.4006(3) 0.4243(6) 0.5310(6) 0.0189(19) Uani 1 1 d . . . . .
 H02L H 0.4160 0.4304 0.5878 0.023 Uiso 1 1 calc R U . . .
 C02M C 0.2445(5) 0.2126(9) 0.5217(10) 0.050(3) Uani 1 1 d . . . . .
 H02M H 0.2173 0.1658 0.5023 0.060 Uiso 1 1 calc R U . . .
 C02O C 0.3903(5) 0.0149(9) 0.6184(9) 0.046(3) Uani 1 1 d . . . . .
 H02O H 0.4012 -0.0268 0.6633 0.055 Uiso 1 1 calc R U . . .
 C02Q C 0.3121(5) 0.8123(8) 0.6630(7) 0.041(3) Uani 1 1 d . . . . .
 H02Q H 0.2750 0.8159 0.6271 0.049 Uiso 1 1 calc R U . . .
 C02U C 0.2323(6) 0.5369(8) 0.4458(10) 0.026(3) Uani 1 1 d . . . . .
 C02V C 0.1727(4) 0.9822(8) 0.2547(7) 0.037(3) Uani 1 1 d . . . . .
 H02V H 0.1433 1.0110 0.2514 0.045 Uiso 1 1 calc R U . . .
 Cl2 Cl 0.56044(17) 0.7786(3) 0.4978(3) 0.0809(12) Uani 1 1 d . . . . .
 Cl4 Cl 0.66444(18) 0.8568(4) 0.5743(4) 0.0965(16) Uani 1 1 d . . . . .
 C15 C 0.6268(6) 0.7616(12) 0.5776(11) 0.069(4) Uani 1 1 d . . . . .
 H15 H 0.6397 0.6973 0.5721 0.083 Uiso 1 1 calc R U . . .
 Cl0A Cl 0.6303(3) 0.7669(6) 0.6675(4) 0.124(2) Uani 1 1 d . . . . .
 Cl1 Cl 0.56243(16) 0.9855(3) 0.2192(3) 0.0668(10) Uani 1 1 d . U . . .
 Cl3 Cl 0.5474(2) 0.9335(5) 0.3461(4) 0.1107(19) Uani 1 1 d . U . . .
 C6 C 0.5959(8) 0.9563(14) 0.3311(15) 0.090(4) Uani 1 1 d . U . . .
 H6A H 0.6190 0.8988 0.3458 0.109 Uiso 1 1 calc R U . . .
 H6B H 0.6176 1.0120 0.3648 0.109 Uiso 1 1 calc R U . . .

loop_
  _atom_site_aniso_label
  _atom_site_aniso_U_11
  _atom_site_aniso_U_22
  _atom_site_aniso_U_33
  _atom_site_aniso_U_23
  _atom_site_aniso_U_13
  _atom_site_aniso_U_12
 Os01 0.01440(19) 0.02242(19) 0.0198(2) 0.0009(2) 0.00864(15) -0.00054(18)
 P002 0.0171(11) 0.0226(12) 0.0216(12) 0.0006(10) 0.0105(10) -0.0009(9)
 P003 0.0160(12) 0.0263(12) 0.0269(14) 0.0031(10) 0.0115(11) -0.0004(9)
 P004 0.0188(12) 0.0216(12) 0.0296(14) -0.0001(10) 0.0136(11) -0.0001(9)
 C008 0.028(7) 0.021(5) 0.031(8) 0.005(5) 0.020(7) -0.003(5)
 F009 0.018(3) 0.087(6) 0.051(5) -0.004(4) 0.016(3) 0.000(3)
 C00A 0.026(6) 0.019(5) 0.020(6) 0.009(4) 0.013(5) 0.005(4)
 F00B 0.032(3) 0.042(3) 0.038(4) 0.002(3) 0.021(3) -0.006(3)
 O00C 0.028(4) 0.030(4) 0.021(4) -0.003(3) 0.011(3) 0.004(3)
 C00D 0.023(5) 0.024(5) 0.025(5) -0.002(4) 0.015(4) 0.004(4)
 C00E 0.020(5) 0.026(5) 0.023(5) -0.004(4) 0.013(4) -0.003(4)
 C00F 0.024(5) 0.019(4) 0.034(6) -0.004(4) 0.017(5) -0.008(4)
 F00G 0.036(4) 0.117(7) 0.031(4) -0.025(4) 0.014(3) 0.000(4)
 C00H 0.029(6) 0.034(6) 0.068(9) 0.008(6) 0.031(6) 0.001(5)
 C00J 0.029(6) 0.037(6) 0.052(7) 0.006(5) 0.025(6) 0.000(4)
 C00K 0.016(5) 0.034(5) 0.021(5) 0.002(4) 0.006(4) -0.004(4)
 C00L 0.022(5) 0.021(5) 0.031(6) 0.000(4) 0.012(4) 0.001(4)
 C00M 0.033(6) 0.027(5) 0.038(6) 0.000(5) 0.015(5) -0.001(4)
 C00N 0.023(6) 0.046(6) 0.025(6) 0.005(5) 0.016(5) 0.005(4)
 C00O 0.042(7) 0.046(7) 0.052(8) 0.020(6) 0.030(6) 0.012(5)
 C00P 0.020(5) 0.029(5) 0.032(6) -0.007(4) 0.010(4) -0.002(4)
 C00Q 0.030(6) 0.043(6) 0.025(6) -0.004(5) 0.006(5) -0.012(5)
 C00R 0.027(6) 0.030(5) 0.051(7) 0.003(5) 0.024(6) 0.000(4)
 C00S 0.021(5) 0.040(6) 0.027(6) 0.008(5) 0.010(4) 0.000(4)
 C00T 0.023(6) 0.050(7) 0.041(7) 0.005(6) 0.008(5) 0.002(5)
 C00U 0.013(4) 0.030(5) 0.029(6) 0.002(4) 0.009(4) 0.001(4)
 C00V 0.022(5) 0.028(5) 0.032(6) -0.002(4) 0.015(5) -0.005(4)
 C00W 0.027(5) 0.031(5) 0.020(5) 0.003(4) 0.011(4) 0.001(4)
 C00X 0.026(6) 0.033(5) 0.028(6) 0.009(5) 0.006(5) 0.007(5)
 C00Y 0.015(5) 0.026(5) 0.025(5) 0.006(4) 0.009(4) -0.002(4)
 C00Z 0.035(6) 0.031(6) 0.064(8) 0.001(6) 0.033(6) -0.005(5)
 C011 0.027(5) 0.025(5) 0.041(6) 0.008(4) 0.024(5) 0.004(4)
 C012 0.047(7) 0.023(5) 0.031(6) -0.003(5) 0.008(6) -0.002(5)
 C013 0.016(5) 0.033(5) 0.029(6) -0.002(4) 0.013(4) -0.004(4)
 C014 0.027(5) 0.028(5) 0.032(6) 0.003(4) 0.016(5) 0.004(4)
 C015 0.026(5) 0.027(5) 0.023(5) 0.001(4) 0.013(4) 0.002(4)
 C016 0.015(5) 0.041(6) 0.010(5) -0.003(4) 0.000(4) -0.004(4)
 C017 0.023(5) 0.023(5) 0.040(6) -0.002(4) 0.018(5) -0.003(4)
 O018 0.031(4) 0.028(3) 0.026(4) 0.007(3) 0.015(3) 0.008(3)
 C019 0.026(5) 0.028(5) 0.022(5) -0.003(4) 0.015(4) 0.000(4)
 C01A 0.037(6) 0.030(5) 0.029(6) 0.000(5) 0.020(5) -0.004(4)
 C01B 0.016(5) 0.030(5) 0.017(5) 0.003(4) 0.006(4) -0.001(4)
 C01C 0.024(5) 0.029(5) 0.023(5) 0.004(4) 0.012(4) 0.001(4)
 C01D 0.043(7) 0.061(8) 0.037(7) -0.021(6) 0.017(6) -0.023(6)
 C01E 0.027(5) 0.032(5) 0.045(7) 0.015(5) 0.022(5) 0.007(4)
 C01F 0.039(6) 0.027(5) 0.048(7) 0.003(5) 0.027(6) 0.001(5)
 C01G 0.046(7) 0.032(5) 0.035(6) -0.001(5) 0.026(6) 0.004(5)
 C01I 0.026(6) 0.034(6) 0.045(8) -0.001(5) 0.022(6) -0.003(4)
 C01J 0.034(6) 0.029(5) 0.031(6) 0.000(5) 0.001(5) -0.003(5)
 C01K 0.034(6) 0.030(5) 0.041(7) 0.000(5) 0.024(5) 0.001(4)
 C01L 0.032(7) 0.033(6) 0.073(10) -0.004(6) 0.029(7) -0.007(5)
 C01M 0.031(6) 0.033(6) 0.032(6) 0.003(4) 0.023(5) 0.001(4)
 C01N 0.025(6) 0.041(6) 0.038(7) -0.013(5) 0.013(5) 0.005(5)
 C01O 0.024(5) 0.060(7) 0.029(6) 0.004(5) 0.018(5) 0.002(5)
 C01P 0.031(5) 0.026(5) 0.029(6) -0.001(4) 0.019(5) 0.000(4)
 F01Q 0.073(5) 0.032(3) 0.068(5) -0.002(3) 0.055(4) -0.001(3)
 C01R 0.017(5) 0.029(5) 0.019(5) 0.001(4) 0.005(4) 0.004(4)
 C01S 0.047(7) 0.034(6) 0.028(6) 0.002(5) 0.020(5) -0.008(5)
 C01T 0.014(5) 0.039(6) 0.036(6) 0.001(5) 0.012(5) -0.008(4)
 C01U 0.039(7) 0.032(6) 0.026(6) 0.002(4) 0.018(5) -0.001(4)
 C01V 0.018(5) 0.031(5) 0.036(6) -0.011(5) 0.015(5) -0.013(4)
 C01W 0.055(9) 0.044(7) 0.073(11) 0.019(7) 0.049(9) 0.004(6)
 C01X 0.037(7) 0.041(6) 0.043(7) 0.008(5) 0.032(6) 0.006(5)
 C01Y 0.041(8) 0.039(7) 0.066(10) -0.010(7) 0.011(7) -0.001(6)
 C01Z 0.045(7) 0.040(6) 0.057(8) -0.002(6) 0.037(6) -0.001(5)
 C020 0.039(7) 0.038(7) 0.086(10) -0.011(7) 0.041(7) -0.003(5)
 C021 0.066(9) 0.022(6) 0.034(8) 0.000(5) -0.010(7) -0.006(6)
 C022 0.029(6) 0.057(7) 0.045(8) 0.009(6) 0.029(6) 0.008(6)
 C023 0.025(6) 0.026(5) 0.030(6) 0.003(5) 0.014(5) 0.002(5)
 C025 0.041(6) 0.033(5) 0.028(6) -0.001(5) 0.016(5) -0.003(5)
 C026 0.031(6) 0.030(6) 0.076(10) -0.005(6) 0.032(7) -0.006(5)
 C027 0.016(5) 0.030(5) 0.021(5) 0.000(4) 0.010(4) 0.002(4)
 C028 0.027(5) 0.019(5) 0.046(7) 0.000(5) 0.015(5) 0.002(4)
 C029 0.025(6) 0.091(11) 0.034(7) 0.010(7) 0.008(6) 0.005(6)
 C02A 0.025(5) 0.057(7) 0.030(6) 0.001(5) 0.016(5) 0.010(5)
 C02B 0.025(5) 0.034(6) 0.036(6) -0.007(5) 0.011(5) -0.009(4)
 C02C 0.100(12) 0.030(6) 0.037(8) -0.005(5) 0.043(9) -0.008(7)
 C02D 0.114(14) 0.032(7) 0.021(7) 0.002(5) 0.016(8) -0.013(8)
 C02E 0.033(6) 0.026(5) 0.037(6) 0.010(5) 0.012(5) -0.003(4)
 C02F 0.027(5) 0.022(5) 0.035(6) 0.002(4) 0.021(5) 0.002(4)
 C02G 0.042(6) 0.019(4) 0.018(5) -0.002(4) 0.014(5) -0.004(4)
 C02H 0.037(7) 0.042(7) 0.063(10) -0.013(7) 0.032(7) -0.016(6)
 B02J 0.025(7) 0.047(8) 0.037(8) -0.001(6) 0.016(6) 0.000(5)
 C02L 0.018(5) 0.022(5) 0.017(5) 0.009(4) 0.010(4) 0.005(3)
 C02M 0.044(8) 0.038(7) 0.080(11) 0.001(6) 0.043(8) -0.013(5)
 C02O 0.055(8) 0.032(6) 0.063(9) 0.009(6) 0.040(8) 0.000(5)
 C02Q 0.063(8) 0.032(6) 0.031(6) 0.003(5) 0.029(6) 0.005(5)
 C02U 0.013(7) 0.033(8) 0.032(8) 0.001(5) 0.013(6) 0.000(4)
 C02V 0.022(6) 0.037(6) 0.035(7) -0.001(5) 0.004(5) 0.009(4)
 Cl2 0.060(2) 0.071(2) 0.084(3) -0.009(2) 0.023(2) -0.0151(19)
 Cl4 0.060(2) 0.109(4) 0.121(4) 0.005(3) 0.050(3) -0.026(2)
 C15 0.066(10) 0.058(9) 0.094(13) 0.000(8) 0.052(10) -0.002(7)
 Cl0A 0.113(4) 0.177(6) 0.091(4) 0.025(4) 0.063(4) -0.008(4)
 Cl1 0.059(2) 0.067(2) 0.083(3) -0.007(2) 0.045(2) -0.0018(17)
 Cl3 0.112(4) 0.135(4) 0.097(4) -0.055(4) 0.066(3) -0.062(4)
 C6 0.078(8) 0.079(8) 0.128(9) -0.035(7) 0.066(7) -0.025(6)

_geom_special_details
;
 All esds (except the esd in the dihedral angle between two l.s. planes)
 are estimated using the full covariance matrix.  The cell esds are taken
 into account individually in the estimation of esds in distances, angles
 and torsion angles; correlations between esds in cell parameters are only
 used when they are defined by crystal symmetry.  An approximate (isotropic)
 treatment of cell esds is used for estimating esds involving l.s. planes.
;
loop_
  _geom_bond_atom_site_label_1
  _geom_bond_atom_site_label_2
  _geom_bond_distance
  _geom_bond_site_symmetry_2
  _geom_bond_publ_flag
 Os01 P002 2.389(2) . ?
 Os01 P003 2.383(2) . ?
 Os01 C00D 2.114(9) . ?
 Os01 C00K 2.099(10) . ?
 Os01 C01V 2.133(10) . ?
 Os01 C027 2.269(9) . ?
 Os01 C02L 2.080(8) . ?
 P002 C008 1.835(14) . ?
 P002 C00Y 1.855(10) . ?
 P002 C013 1.849(10) . ?
 P003 C011 1.851(10) . ?
 P003 C01T 1.839(11) . ?
 P003 C02U 1.844(14) . ?
 P004 C00A 1.802(12) . ?
 P004 C00U 1.792(10) . ?
 P004 C017 1.803(10) . ?
 P004 C01R 1.785(10) . ?
 C008 C00N 1.389(18) . ?
 C008 C023 1.379(19) . ?
 F009 B02J 1.365(15) . ?
 C00A C014 1.405(16) . ?
 C00A C01P 1.383(15) . ?
 F00B B02J 1.397(15) . ?
 O00C C00E 1.383(11) . ?
 O00C C02G 1.375(12) . ?
 C00D C00E 1.313(14) . ?
 C00D C02F 1.419(14) . ?
 C00E C027 1.496(14) . ?
 C00F H00F 0.9500 . ?
 C00F C00U 1.433(15) . ?
 C00F C01V 1.352(15) . ?
 F00G B02J 1.370(17) . ?
 C00H H00H 0.9500 . ?
 C00H C00J 1.387(16) . ?
 C00H C020 1.35(2) . ?
 C00J H00J 0.9500 . ?
 C00J C02U 1.393(17) . ?
 C00K C016 1.436(15) . ?
 C00K C01B 1.407(14) . ?
 C00L C015 1.360(15) . ?
 C00L O018 1.414(12) . ?
 C00L C01K 1.395(15) . ?
 C00M H00M 0.9500 . ?
 C00M C01P 1.402(15) . ?
 C00M C025 1.376(17) . ?
 C00N H00N 0.9500 . ?
 C00N C022 1.384(16) . ?
 C00O H00O 0.9500 . ?
 C00O C01E 1.391(16) . ?
 C00O C01W 1.376(19) . ?
 C00P H00P 0.9500 . ?
 C00P C01N 1.392(16) . ?
 C00P C01R 1.387(14) . ?
 C00Q H00Q 0.9500 . ?
 C00Q C00S 1.359(16) . ?
 C00Q C01Y 1.382(18) . ?
 C00R H00R 0.9500 . ?
 C00R C017 1.421(16) . ?
 C00R C026 1.377(15) . ?
 C00S H00S 0.9500 . ?
 C00S C01C 1.378(15) . ?
 C00T H00T 0.9500 . ?
 C00T C01T 1.389(16) . ?
 C00T C029 1.41(2) . ?
 C00U C02L 1.358(14) . ?
 C00V H00V 0.9500 . ?
 C00V C00Y 1.401(14) . ?
 C00V C028 1.384(15) . ?
 C00W H00W 0.9500 . ?
 C00W C01O 1.377(15) . ?
 C00W C01R 1.399(14) . ?
 C00X H00X 0.9500 . ?
 C00X C01U 1.374(17) . ?
 C00X C02V 1.405(18) . ?
 C00Y C01A 1.395(15) . ?
 C00Z H00Z 0.9500 . ?
 C00Z C011 1.398(15) . ?
 C00Z C02M 1.385(18) . ?
 C011 C01E 1.373(16) . ?
 C012 H012 0.9500 . ?
 C012 C021 1.388(18) . ?
 C012 C02G 1.376(16) . ?
 C013 C01C 1.390(14) . ?
 C013 C01J 1.378(15) . ?
 C014 H014 0.9500 . ?
 C014 C01G 1.374(16) . ?
 C015 H015 0.9500 . ?
 C015 C01U 1.394(15) . ?
 C016 H016 0.9500 . ?
 C016 C019 1.346(15) . ?
 C017 C01F 1.378(16) . ?
 O018 C02F 1.353(12) . ?
 C019 H019 0.9500 . ?
 C019 C01V 1.421(15) . ?
 C01A H01A 0.9500 . ?
 C01A C01S 1.384(15) . ?
 C01B H01B 0.9500 . ?
 C01B C02F 1.375(14) . ?
 C01C H01C 0.9500 . ?
 C01D H01D 0.9500 . ?
 C01D C029 1.36(2) . ?
 C01D C02H 1.37(2) . ?
 C01E H01E 0.9500 . ?
 C01F H01F 0.9500 . ?
 C01F C02O 1.391(17) . ?
 C01G H01G 0.9500 . ?
 C01G C025 1.390(17) . ?
 C01I H01I 0.9500 . ?
 C01I C01Z 1.388(17) . ?
 C01I C02U 1.37(2) . ?
 C01J H01J 0.9500 . ?
 C01J C01Y 1.401(19) . ?
 C01K H01K 0.9500 . ?
 C01K C02V 1.366(16) . ?
 C01L H01L 0.9500 . ?
 C01L C026 1.39(2) . ?
 C01L C02O 1.38(2) . ?
 C01M H01M 0.9500 . ?
 C01M C01X 1.392(17) . ?
 C01M C023 1.409(16) . ?
 C01N H01N 0.9500 . ?
 C01N C02A 1.387(18) . ?
 C01O H01O 0.9500 . ?
 C01O C02A 1.368(17) . ?
 C01P H01P 0.9500 . ?
 F01Q B02J 1.395(16) . ?
 C01S H01S 0.9500 . ?
 C01S C02E 1.381(17) . ?
 C01T C02B 1.396(16) . ?
 C01U H01U 0.9500 . ?
 C01W H01W 0.9500 . ?
 C01W C02M 1.36(2) . ?
 C01X H01X 0.9500 . ?
 C01X C022 1.373(18) . ?
 C01Y H01Y 0.9500 . ?
 C01Z H01Z 0.9500 . ?
 C01Z C020 1.398(19) . ?
 C020 H020 0.9500 . ?
 C021 H021 0.9500 . ?
 C021 C02D 1.38(3) . ?
 C022 H022 0.9500 . ?
 C023 H023 0.9500 . ?
 C025 H025 0.9500 . ?
 C026 H026 0.9500 . ?
 C027 H02A 0.9900 . ?
 C027 H02B 0.9900 . ?
 C028 H028 0.9500 . ?
 C028 C02E 1.368(17) . ?
 C029 H029 0.9500 . ?
 C02A H02C 0.9500 . ?
 C02B H02D 0.9500 . ?
 C02B C02H 1.405(18) . ?
 C02C H02E 0.9500 . ?
 C02C C02D 1.37(2) . ?
 C02C C02Q 1.374(17) . ?
 C02D H02F 0.9500 . ?
 C02E H02G 0.9500 . ?
 C02G C02Q 1.387(16) . ?
 C02H H02H 0.9500 . ?
 C02L H02L 0.9500 . ?
 C02M H02M 0.9500 . ?
 C02O H02O 0.9500 . ?
 C02Q H02Q 0.9500 . ?
 C02V H02V 0.9500 . ?
 Cl2 C15 1.764(18) . ?
 Cl4 C15 1.769(16) . ?
 C15 H15 1.0000 . ?
 C15 Cl0A 1.720(19) . ?
 Cl1 C6 1.89(3) . ?
 Cl3 C6 1.70(2) . ?
 C6 H6A 0.9900 . ?
 C6 H6B 0.9900 . ?

loop_
  _geom_angle_atom_site_label_1
  _geom_angle_atom_site_label_2
  _geom_angle_atom_site_label_3
  _geom_angle
  _geom_angle_site_symmetry_1
  _geom_angle_site_symmetry_3
  _geom_angle_publ_flag
 P003 Os01 P002 176.36(9) . . ?
 C00D Os01 P002 85.0(3) . . ?
 C00D Os01 P003 92.7(3) . . ?
 C00D Os01 C01V 145.6(4) . . ?
 C00D Os01 C027 61.6(4) . . ?
 C00K Os01 P002 92.4(3) . . ?
 C00K Os01 P003 89.6(3) . . ?
 C00K Os01 C00D 71.5(4) . . ?
 C00K Os01 C01V 74.1(4) . . ?
 C00K Os01 C027 132.4(4) . . ?
 C01V Os01 P002 96.4(2) . . ?
 C01V Os01 P003 87.0(3) . . ?
 C01V Os01 C027 152.1(4) . . ?
 C027 Os01 P002 91.3(2) . . ?
 C027 Os01 P003 85.1(3) . . ?
 C02L Os01 P002 86.7(2) . . ?
 C02L Os01 P003 93.2(2) . . ?
 C02L Os01 C00D 140.7(4) . . ?
 C02L Os01 C00K 147.3(4) . . ?
 C02L Os01 C01V 73.5(4) . . ?
 C02L Os01 C027 80.3(4) . . ?
 C008 P002 Os01 116.0(4) . . ?
 C008 P002 C00Y 100.9(5) . . ?
 C008 P002 C013 102.1(6) . . ?
 C00Y P002 Os01 117.7(3) . . ?
 C013 P002 Os01 114.9(3) . . ?
 C013 P002 C00Y 102.9(4) . . ?
 C011 P003 Os01 119.4(3) . . ?
 C01T P003 Os01 115.0(3) . . ?
 C01T P003 C011 100.4(5) . . ?
 C01T P003 C02U 106.2(6) . . ?
 C02U P003 Os01 114.0(4) . . ?
 C02U P003 C011 99.6(6) . . ?
 C00U P004 C00A 111.6(5) . . ?
 C00U P004 C017 110.7(5) . . ?
 C017 P004 C00A 109.5(5) . . ?
 C01R P004 C00A 106.5(5) . . ?
 C01R P004 C00U 109.9(5) . . ?
 C01R P004 C017 108.5(5) . . ?
 C00N C008 P002 122.9(11) . . ?
 C023 C008 P002 118.4(10) . . ?
 C023 C008 C00N 118.4(12) . . ?
 C014 C00A P004 120.1(8) . . ?
 C01P C00A P004 120.8(8) . . ?
 C01P C00A C014 119.1(10) . . ?
 C02G O00C C00E 121.8(8) . . ?
 C00E C00D Os01 102.3(7) . . ?
 C00E C00D C02F 136.0(9) . . ?
 C02F C00D Os01 121.0(7) . . ?
 O00C C00E C027 126.8(8) . . ?
 C00D C00E O00C 125.8(9) . . ?
 C00D C00E C027 106.1(8) . . ?
 C00U C00F H00F 123.4 . . ?
 C01V C00F H00F 123.4 . . ?
 C01V C00F C00U 113.2(9) . . ?
 C00J C00H H00H 119.4 . . ?
 C020 C00H H00H 119.4 . . ?
 C020 C00H C00J 121.3(11) . . ?
 C00H C00J H00J 119.7 . . ?
 C00H C00J C02U 120.5(12) . . ?
 C02U C00J H00J 119.7 . . ?
 C016 C00K Os01 118.4(7) . . ?
 C01B C00K Os01 122.2(7) . . ?
 C01B C00K C016 119.4(9) . . ?
 C015 C00L O018 123.0(9) . . ?
 C015 C00L C01K 122.4(10) . . ?
 C01K C00L O018 114.3(9) . . ?
 C01P C00M H00M 119.7 . . ?
 C025 C00M H00M 119.7 . . ?
 C025 C00M C01P 120.5(10) . . ?
 C008 C00N H00N 119.8 . . ?
 C022 C00N C008 120.5(12) . . ?
 C022 C00N H00N 119.8 . . ?
 C01E C00O H00O 120.4 . . ?
 C01W C00O H00O 120.4 . . ?
 C01W C00O C01E 119.3(13) . . ?
 C01N C00P H00P 119.9 . . ?
 C01R C00P H00P 119.9 . . ?
 C01R C00P C01N 120.2(10) . . ?
 C00S C00Q H00Q 120.9 . . ?
 C00S C00Q C01Y 118.2(11) . . ?
 C01Y C00Q H00Q 120.9 . . ?
 C017 C00R H00R 120.2 . . ?
 C026 C00R H00R 120.2 . . ?
 C026 C00R C017 119.7(11) . . ?
 C00Q C00S H00S 119.4 . . ?
 C00Q C00S C01C 121.2(10) . . ?
 C01C C00S H00S 119.4 . . ?
 C01T C00T H00T 120.5 . . ?
 C01T C00T C029 119.0(12) . . ?
 C029 C00T H00T 120.5 . . ?
 C00F C00U P004 120.4(7) . . ?
 C02L C00U P004 124.9(8) . . ?
 C02L C00U C00F 114.1(9) . . ?
 C00Y C00V H00V 119.8 . . ?
 C028 C00V H00V 119.8 . . ?
 C028 C00V C00Y 120.3(10) . . ?
 C01O C00W H00W 119.5 . . ?
 C01O C00W C01R 121.0(10) . . ?
 C01R C00W H00W 119.5 . . ?
 C01U C00X H00X 120.6 . . ?
 C01U C00X C02V 118.7(10) . . ?
 C02V C00X H00X 120.6 . . ?
 C00V C00Y P002 121.7(8) . . ?
 C01A C00Y P002 120.5(8) . . ?
 C01A C00Y C00V 117.8(9) . . ?
 C011 C00Z H00Z 119.4 . . ?
 C02M C00Z H00Z 119.4 . . ?
 C02M C00Z C011 121.2(12) . . ?
 C00Z C011 P003 120.2(9) . . ?
 C01E C011 P003 121.4(8) . . ?
 C01E C011 C00Z 118.1(10) . . ?
 C021 C012 H012 120.3 . . ?
 C02G C012 H012 120.3 . . ?
 C02G C012 C021 119.3(13) . . ?
 C01C C013 P002 118.0(8) . . ?
 C01J C013 P002 124.1(8) . . ?
 C01J C013 C01C 117.9(10) . . ?
 C00A C014 H014 119.9 . . ?
 C01G C014 C00A 120.2(10) . . ?
 C01G C014 H014 119.9 . . ?
 C00L C015 H015 120.5 . . ?
 C00L C015 C01U 118.9(10) . . ?
 C01U C015 H015 120.5 . . ?
 C00K C016 H016 122.6 . . ?
 C019 C016 C00K 114.7(9) . . ?
 C019 C016 H016 122.6 . . ?
 C00R C017 P004 117.5(8) . . ?
 C01F C017 P004 122.8(8) . . ?
 C01F C017 C00R 119.7(9) . . ?
 C02F O018 C00L 121.8(8) . . ?
 C016 C019 H019 122.5 . . ?
 C016 C019 C01V 115.1(9) . . ?
 C01V C019 H019 122.5 . . ?
 C00Y C01A H01A 119.5 . . ?
 C01S C01A C00Y 120.9(10) . . ?
 C01S C01A H01A 119.5 . . ?
 C00K C01B H01B 123.7 . . ?
 C02F C01B C00K 112.5(9) . . ?
 C02F C01B H01B 123.7 . . ?
 C00S C01C C013 121.4(10) . . ?
 C00S C01C H01C 119.3 . . ?
 C013 C01C H01C 119.3 . . ?
 C029 C01D H01D 120.4 . . ?
 C029 C01D C02H 119.1(12) . . ?
 C02H C01D H01D 120.4 . . ?
 C00O C01E H01E 119.5 . . ?
 C011 C01E C00O 120.9(11) . . ?
 C011 C01E H01E 119.5 . . ?
 C017 C01F H01F 120.1 . . ?
 C017 C01F C02O 119.8(11) . . ?
 C02O C01F H01F 120.1 . . ?
 C014 C01G H01G 119.6 . . ?
 C014 C01G C025 120.8(10) . . ?
 C025 C01G H01G 119.6 . . ?
 C01Z C01I H01I 119.0 . . ?
 C02U C01I H01I 119.0 . . ?
 C02U C01I C01Z 121.9(12) . . ?
 C013 C01J H01J 120.1 . . ?
 C013 C01J C01Y 119.8(11) . . ?
 C01Y C01J H01J 120.1 . . ?
 C00L C01K H01K 121.2 . . ?
 C02V C01K C00L 117.7(11) . . ?
 C02V C01K H01K 121.2 . . ?
 C026 C01L H01L 119.7 . . ?
 C02O C01L H01L 119.7 . . ?
 C02O C01L C026 120.5(11) . . ?
 C01X C01M H01M 120.7 . . ?
 C01X C01M C023 118.7(11) . . ?
 C023 C01M H01M 120.7 . . ?
 C00P C01N H01N 120.2 . . ?
 C02A C01N C00P 119.6(10) . . ?
 C02A C01N H01N 120.2 . . ?
 C00W C01O H01O 120.2 . . ?
 C02A C01O C00W 119.6(10) . . ?
 C02A C01O H01O 120.2 . . ?
 C00A C01P C00M 120.0(10) . . ?
 C00A C01P H01P 120.0 . . ?
 C00M C01P H01P 120.0 . . ?
 C00P C01R P004 121.5(8) . . ?
 C00P C01R C00W 118.8(9) . . ?
 C00W C01R P004 119.5(7) . . ?
 C01A C01S H01S 119.8 . . ?
 C02E C01S C01A 120.4(11) . . ?
 C02E C01S H01S 119.8 . . ?
 C00T C01T P003 124.0(9) . . ?
 C00T C01T C02B 118.0(11) . . ?
 C02B C01T P003 117.8(8) . . ?
 C00X C01U C015 120.6(11) . . ?
 C00X C01U H01U 119.7 . . ?
 C015 C01U H01U 119.7 . . ?
 C00F C01V Os01 118.9(8) . . ?
 C00F C01V C019 123.5(10) . . ?
 C019 C01V Os01 117.5(7) . . ?
 C00O C01W H01W 119.3 . . ?
 C02M C01W C00O 121.4(12) . . ?
 C02M C01W H01W 119.3 . . ?
 C01M C01X H01X 120.2 . . ?
 C022 C01X C01M 119.7(10) . . ?
 C022 C01X H01X 120.2 . . ?
 C00Q C01Y C01J 121.4(11) . . ?
 C00Q C01Y H01Y 119.3 . . ?
 C01J C01Y H01Y 119.3 . . ?
 C01I C01Z H01Z 120.5 . . ?
 C01I C01Z C020 119.1(12) . . ?
 C020 C01Z H01Z 120.5 . . ?
 C00H C020 C01Z 119.5(11) . . ?
 C00H C020 H020 120.3 . . ?
 C01Z C020 H020 120.3 . . ?
 C012 C021 H021 119.6 . . ?
 C02D C021 C012 120.8(14) . . ?
 C02D C021 H021 119.6 . . ?
 C00N C022 H022 119.4 . . ?
 C01X C022 C00N 121.2(11) . . ?
 C01X C022 H022 119.4 . . ?
 C008 C023 C01M 121.6(11) . . ?
 C008 C023 H023 119.2 . . ?
 C01M C023 H023 119.2 . . ?
 C00M C025 C01G 119.3(10) . . ?
 C00M C025 H025 120.3 . . ?
 C01G C025 H025 120.3 . . ?
 C00R C026 C01L 119.9(12) . . ?
 C00R C026 H026 120.0 . . ?
 C01L C026 H026 120.0 . . ?
 Os01 C027 H02A 113.7 . . ?
 Os01 C027 H02B 113.7 . . ?
 C00E C027 Os01 89.9(6) . . ?
 C00E C027 H02A 113.7 . . ?
 C00E C027 H02B 113.7 . . ?
 H02A C027 H02B 110.9 . . ?
 C00V C028 H028 119.4 . . ?
 C02E C028 C00V 121.2(10) . . ?
 C02E C028 H028 119.4 . . ?
 C00T C029 H029 118.7 . . ?
 C01D C029 C00T 122.7(12) . . ?
 C01D C029 H029 118.7 . . ?
 C01N C02A H02C 119.6 . . ?
 C01O C02A C01N 120.9(10) . . ?
 C01O C02A H02C 119.6 . . ?
 C01T C02B H02D 119.2 . . ?
 C01T C02B C02H 121.7(11) . . ?
 C02H C02B H02D 119.2 . . ?
 C02D C02C H02E 119.1 . . ?
 C02Q C02C H02E 119.1 . . ?
 C02Q C02C C02D 121.9(15) . . ?
 C021 C02D H02F 120.7 . . ?
 C02C C02D C021 118.6(12) . . ?
 C02C C02D H02F 120.7 . . ?
 C01S C02E H02G 120.3 . . ?
 C028 C02E C01S 119.3(10) . . ?
 C028 C02E H02G 120.3 . . ?
 O018 C02F C00D 117.1(9) . . ?
 O018 C02F C01B 130.2(9) . . ?
 C01B C02F C00D 112.7(8) . . ?
 O00C C02G C012 122.9(10) . . ?
 O00C C02G C02Q 116.2(10) . . ?
 C012 C02G C02Q 120.6(10) . . ?
 C01D C02H C02B 119.5(13) . . ?
 C01D C02H H02H 120.3 . . ?
 C02B C02H H02H 120.3 . . ?
 F009 B02J F00B 109.9(10) . . ?
 F009 B02J F01Q 110.2(11) . . ?
 F00G B02J F009 111.2(11) . . ?
 F00G B02J F00B 108.8(10) . . ?
 F00G B02J F01Q 108.4(10) . . ?
 F01Q B02J F00B 108.2(10) . . ?
 Os01 C02L H02L 120.0 . . ?
 C00U C02L Os01 120.1(7) . . ?
 C00U C02L H02L 120.0 . . ?
 C00Z C02M H02M 120.4 . . ?
 C01W C02M C00Z 119.1(11) . . ?
 C01W C02M H02M 120.4 . . ?
 C01F C02O H02O 119.8 . . ?
 C01L C02O C01F 120.3(12) . . ?
 C01L C02O H02O 119.8 . . ?
 C02C C02Q C02G 118.9(13) . . ?
 C02C C02Q H02Q 120.5 . . ?
 C02G C02Q H02Q 120.5 . . ?
 C00J C02U P003 120.4(12) . . ?
 C01I C02U P003 121.5(10) . . ?
 C01I C02U C00J 117.7(12) . . ?
 C00X C02V H02V 119.2 . . ?
 C01K C02V C00X 121.6(11) . . ?
 C01K C02V H02V 119.2 . . ?
 Cl2 C15 Cl4 108.6(9) . . ?
 Cl2 C15 H15 110.3 . . ?
 Cl4 C15 H15 110.3 . . ?
 Cl0A C15 Cl2 107.3(9) . . ?
 Cl0A C15 Cl4 109.8(10) . . ?
 Cl0A C15 H15 110.3 . . ?
 Cl1 C6 H6A 110.4 . . ?
 Cl1 C6 H6B 110.4 . . ?
 Cl3 C6 Cl1 106.5(12) . . ?
 Cl3 C6 H6A 110.4 . . ?
 Cl3 C6 H6B 110.4 . . ?
 H6A C6 H6B 108.6 . . ?

loop_
  _geom_torsion_atom_site_label_1
  _geom_torsion_atom_site_label_2
  _geom_torsion_atom_site_label_3
  _geom_torsion_atom_site_label_4
  _geom_torsion
  _geom_torsion_site_symmetry_1
  _geom_torsion_site_symmetry_2
  _geom_torsion_site_symmetry_3
  _geom_torsion_site_symmetry_4
  _geom_torsion_publ_flag
 Os01 P002 C008 C00N -135.3(9) . . . . ?
 Os01 P002 C008 C023 50.0(11) . . . . ?
 Os01 P002 C00Y C00V 66.0(9) . . . . ?
 Os01 P002 C00Y C01A -113.4(8) . . . . ?
 Os01 P002 C013 C01C 65.4(8) . . . . ?
 Os01 P002 C013 C01J -113.9(9) . . . . ?
 Os01 P003 C011 C00Z -157.0(7) . . . . ?
 Os01 P003 C011 C01E 29.2(10) . . . . ?
 Os01 P003 C01T C00T -94.9(10) . . . . ?
 Os01 P003 C01T C02B 80.1(9) . . . . ?
 Os01 P003 C02U C00J 62.1(12) . . . . ?
 Os01 P003 C02U C01I -110.4(10) . . . . ?
 Os01 C00D C00E O00C -164.8(8) . . . . ?
 Os01 C00D C00E C027 2.7(8) . . . . ?
 Os01 C00D C02F O018 -178.5(6) . . . . ?
 Os01 C00D C02F C01B 3.4(12) . . . . ?
 Os01 C00K C016 C019 -2.0(12) . . . . ?
 Os01 C00K C01B C02F 0.3(12) . . . . ?
 P002 C008 C00N C022 -174.6(9) . . . . ?
 P002 C008 C023 C01M 174.7(8) . . . . ?
 P002 C00Y C01A C01S -179.2(8) . . . . ?
 P002 C013 C01C C00S -179.5(8) . . . . ?
 P002 C013 C01J C01Y 177.3(10) . . . . ?
 P003 C011 C01E C00O 174.8(9) . . . . ?
 P003 C01T C02B C02H -176.7(9) . . . . ?
 P004 C00A C014 C01G -178.1(8) . . . . ?
 P004 C00A C01P C00M 178.2(8) . . . . ?
 P004 C00U C02L Os01 -175.3(5) . . . . ?
 P004 C017 C01F C02O -177.8(9) . . . . ?
 C008 P002 C00Y C00V -166.7(9) . . . . ?
 C008 P002 C00Y C01A 13.9(10) . . . . ?
 C008 P002 C013 C01C -61.0(9) . . . . ?
 C008 P002 C013 C01J 119.7(10) . . . . ?
 C008 C00N C022 C01X 0.9(18) . . . . ?
 C00A P004 C00U C00F 160.2(8) . . . . ?
 C00A P004 C00U C02L -29.2(10) . . . . ?
 C00A P004 C017 C00R 157.7(8) . . . . ?
 C00A P004 C017 C01F -24.1(10) . . . . ?
 C00A P004 C01R C00P 97.4(9) . . . . ?
 C00A P004 C01R C00W -77.4(8) . . . . ?
 C00A C014 C01G C025 -0.5(15) . . . . ?
 O00C C00E C027 Os01 164.9(8) . . . . ?
 O00C C02G C02Q C02C -173.4(9) . . . . ?
 C00D C00E C027 Os01 -2.5(7) . . . . ?
 C00E O00C C02G C012 28.6(14) . . . . ?
 C00E O00C C02G C02Q -158.1(9) . . . . ?
 C00E C00D C02F O018 12.7(17) . . . . ?
 C00E C00D C02F C01B -165.4(11) . . . . ?
 C00F C00U C02L Os01 -4.1(11) . . . . ?
 C00H C00J C02U P003 -173.8(9) . . . . ?
 C00H C00J C02U C01I -1.0(18) . . . . ?
 C00J C00H C020 C01Z -0.2(18) . . . . ?
 C00K C016 C019 C01V -1.8(13) . . . . ?
 C00K C01B C02F C00D -2.2(12) . . . . ?
 C00K C01B C02F O018 -180.0(9) . . . . ?
 C00L C015 C01U C00X 1.3(15) . . . . ?
 C00L O018 C02F C00D -176.4(8) . . . . ?
 C00L O018 C02F C01B 1.3(15) . . . . ?
 C00L C01K C02V C00X -1.5(16) . . . . ?
 C00N C008 C023 C01M -0.2(17) . . . . ?
 C00O C01W C02M C00Z -1(2) . . . . ?
 C00P C01N C02A C01O -2.8(17) . . . . ?
 C00Q C00S C01C C013 0.9(16) . . . . ?
 C00R C017 C01F C02O 0.3(16) . . . . ?
 C00S C00Q C01Y C01J -3(2) . . . . ?
 C00T C01T C02B C02H -1.3(16) . . . . ?
 C00U P004 C00A C014 71.0(9) . . . . ?
 C00U P004 C00A C01P -108.2(9) . . . . ?
 C00U P004 C017 C00R 34.3(10) . . . . ?
 C00U P004 C017 C01F -147.6(9) . . . . ?
 C00U P004 C01R C00P -141.6(8) . . . . ?
 C00U P004 C01R C00W 43.6(9) . . . . ?
 C00U C00F C01V Os01 0.4(11) . . . . ?
 C00U C00F C01V C019 178.0(9) . . . . ?
 C00V C00Y C01A C01S 1.5(15) . . . . ?
 C00V C028 C02E C01S -0.2(17) . . . . ?
 C00W C01O C02A C01N 1.1(17) . . . . ?
 C00Y P002 C008 C00N 96.3(11) . . . . ?
 C00Y P002 C008 C023 -78.4(10) . . . . ?
 C00Y P002 C013 C01C -165.4(8) . . . . ?
 C00Y P002 C013 C01J 15.3(10) . . . . ?
 C00Y C00V C028 C02E 1.0(16) . . . . ?
 C00Y C01A C01S C02E -0.7(17) . . . . ?
 C00Z C011 C01E C00O 0.9(16) . . . . ?
 C011 P003 C01T C00T 135.5(10) . . . . ?
 C011 P003 C01T C02B -49.4(9) . . . . ?
 C011 P003 C02U C00J -169.5(11) . . . . ?
 C011 P003 C02U C01I 18.0(12) . . . . ?
 C011 C00Z C02M C01W 2.3(19) . . . . ?
 C012 C021 C02D C02C 1.1(19) . . . . ?
 C012 C02G C02Q C02C 0.0(16) . . . . ?
 C013 P002 C008 C00N -9.6(12) . . . . ?
 C013 P002 C008 C023 175.7(9) . . . . ?
 C013 P002 C00Y C00V -61.5(9) . . . . ?
 C013 P002 C00Y C01A 119.2(8) . . . . ?
 C013 C01J C01Y C00Q 4(2) . . . . ?
 C014 C00A C01P C00M -1.1(14) . . . . ?
 C014 C01G C025 C00M -0.2(16) . . . . ?
 C015 C00L O018 C02F -53.6(13) . . . . ?
 C015 C00L C01K C02V 3.0(16) . . . . ?
 C016 C00K C01B C02F 178.0(9) . . . . ?
 C016 C019 C01V Os01 4.8(12) . . . . ?
 C016 C019 C01V C00F -172.8(9) . . . . ?
 C017 P004 C00A C014 -51.9(9) . . . . ?
 C017 P004 C00A C01P 128.8(8) . . . . ?
 C017 P004 C00U C00F -77.5(9) . . . . ?
 C017 P004 C00U C02L 93.1(9) . . . . ?
 C017 P004 C01R C00P -20.4(10) . . . . ?
 C017 P004 C01R C00W 164.8(8) . . . . ?
 C017 C00R C026 C01L -0.3(17) . . . . ?
 C017 C01F C02O C01L 0.5(18) . . . . ?
 O018 C00L C015 C01U -176.1(9) . . . . ?
 O018 C00L C01K C02V 176.8(9) . . . . ?
 C01A C01S C02E C028 0.1(17) . . . . ?
 C01B C00K C016 C019 -179.8(9) . . . . ?
 C01C C013 C01J C01Y -2.0(17) . . . . ?
 C01E C00O C01W C02M 0(2) . . . . ?
 C01I C01Z C020 C00H -0.4(18) . . . . ?
 C01J C013 C01C C00S -0.2(15) . . . . ?
 C01K C00L C015 C01U -2.8(15) . . . . ?
 C01K C00L O018 C02F 132.6(9) . . . . ?
 C01M C01X C022 C00N -1.7(17) . . . . ?
 C01N C00P C01R P004 -173.6(8) . . . . ?
 C01N C00P C01R C00W 1.2(15) . . . . ?
 C01O C00W C01R P004 172.0(8) . . . . ?
 C01O C00W C01R C00P -2.9(14) . . . . ?
 C01P C00A C014 C01G 1.2(15) . . . . ?
 C01P C00M C025 C01G 0.2(16) . . . . ?
 C01R P004 C00A C014 -169.1(8) . . . . ?
 C01R P004 C00A C01P 11.7(9) . . . . ?
 C01R P004 C00U C00F 42.3(9) . . . . ?
 C01R P004 C00U C02L -147.1(8) . . . . ?
 C01R P004 C017 C00R -86.4(9) . . . . ?
 C01R P004 C017 C01F 91.7(10) . . . . ?
 C01R C00P C01N C02A 1.6(16) . . . . ?
 C01R C00W C01O C02A 1.8(16) . . . . ?
 C01T P003 C011 C00Z -30.3(10) . . . . ?
 C01T P003 C011 C01E 155.8(9) . . . . ?
 C01T P003 C02U C00J -65.6(12) . . . . ?
 C01T P003 C02U C01I 121.9(11) . . . . ?
 C01T C00T C029 C01D 2(2) . . . . ?
 C01T C02B C02H C01D -0.9(19) . . . . ?
 C01U C00X C02V C01K 0.1(17) . . . . ?
 C01V C00F C00U P004 173.9(7) . . . . ?
 C01V C00F C00U C02L 2.3(12) . . . . ?
 C01W C00O C01E C011 0.1(18) . . . . ?
 C01X C01M C023 C008 -0.6(16) . . . . ?
 C01Y C00Q C00S C01C 0.6(17) . . . . ?
 C01Z C01I C02U P003 173.1(10) . . . . ?
 C01Z C01I C02U C00J 0.4(19) . . . . ?
 C020 C00H C00J C02U 1.0(18) . . . . ?
 C021 C012 C02G O00C 174.8(10) . . . . ?
 C021 C012 C02G C02Q 1.8(16) . . . . ?
 C023 C008 C00N C022 0.1(18) . . . . ?
 C023 C01M C01X C022 1.6(15) . . . . ?
 C025 C00M C01P C00A 0.4(15) . . . . ?
 C026 C00R C017 P004 177.8(9) . . . . ?
 C026 C00R C017 C01F -0.4(16) . . . . ?
 C026 C01L C02O C01F -1(2) . . . . ?
 C028 C00V C00Y P002 179.1(8) . . . . ?
 C028 C00V C00Y C01A -1.6(14) . . . . ?
 C029 C00T C01T P003 175.9(9) . . . . ?
 C029 C00T C01T C02B 0.9(17) . . . . ?
 C029 C01D C02H C02B 4(2) . . . . ?
 C02D C02C C02Q C02G -1.4(18) . . . . ?
 C02F C00D C00E O00C 5.3(18) . . . . ?
 C02F C00D C00E C027 172.8(11) . . . . ?
 C02G O00C C00E C00D -156.6(10) . . . . ?
 C02G O00C C00E C027 38.4(13) . . . . ?
 C02G C012 C021 C02D -2.4(18) . . . . ?
 C02H C01D C029 C00T -4(2) . . . . ?
 C02M C00Z C011 P003 -176.1(9) . . . . ?
 C02M C00Z C011 C01E -2.1(17) . . . . ?
 C02O C01L C026 C00R 1.2(19) . . . . ?
 C02Q C02C C02D C021 0.8(19) . . . . ?
 C02U P003 C011 C00Z 78.3(10) . . . . ?
 C02U P003 C011 C01E -95.5(10) . . . . ?
 C02U P003 C01T C00T 32.2(11) . . . . ?
 C02U P003 C01T C02B -152.8(9) . . . . ?
 C02U C01I C01Z C020 0.4(19) . . . . ?
 C02V C00X C01U C015 0.0(16) . . . . ?

_shelx_res_file
;
    444.res created by SHELXL-2014/7

TITL 444_a.res in Cc
REM Old TITL 444 in Cc
REM SHELXT solution in Cc: R1 0.082, Rweak 0.025, Alpha 0.024
REM <I/s> 0.338 for 273 systematic absences, Orientation as input
REM Flack x = 0.086 ( 0.007 ) from 4678 Parsons' quotients
REM Formula found by SHELXT: C98 P7 Os
CELL 1.54178 30.6022 13.7601 19.7639 90 123.725 90
ZERR 4 0.0013 0.0005 0.0009 0 0.004 0
LATT -7
SYMM +X,-Y,0.5+Z
SFAC C H B Cl F O Os P
UNIT 320 260 4 20 16 8 4 12
SIMU 0.005 0.01 2 Cl3 Cl1 C6

L.S. 10 0 0
PLAN  7
TEMP -173.15
CONF
list 4
MORE -1
BOND $H
fmap 2 53
acta
TWIN -1 0 0 0 -1 0 0 0 -1 2
OMIT 0 125
OMIT -26 0 -4
OMIT 5 11 -13
OMIT -20 8 -5
OMIT -25 3 -4
OMIT -20 6 -7
OMIT -22 0 22
OMIT -20 6 -5
OMIT -1 11 -6
OMIT 4 0 2
OMIT 4 2 4
REM <olex2.extras>
REM <HklSrc "%.\\444.hkl">
REM </olex2.extras>

WGHT    0.070400
BASF   0.02087
FVAR       0.16036
OS01  7    0.350738    0.532285    0.452078    11.00000    0.01440    0.02242 =
         0.01981    0.00090    0.00864   -0.00054
P002  8    0.427975    0.614397    0.480374    11.00000    0.01711    0.02264 =
         0.02156    0.00063    0.01054   -0.00095
P003  8    0.274274    0.455631    0.431028    11.00000    0.01603    0.02626 =
         0.02694    0.00314    0.01145   -0.00040
P004  8    0.449511    0.242798    0.560878    11.00000    0.01882    0.02163 =
         0.02956   -0.00011    0.01362   -0.00015
C008  1    0.469167    0.547670    0.455359    11.00000    0.02756    0.02139 =
         0.03080    0.00473    0.02024   -0.00267
F009  5    0.724291    0.455716    0.512785    11.00000    0.01760    0.08669 =
         0.05115   -0.00399    0.01598   -0.00008
C00A  1    0.498117    0.276974    0.664545    11.00000    0.02585    0.01883 =
         0.02032    0.00918    0.01335    0.00460
F00B  5    0.659393    0.550003    0.499384    11.00000    0.03206    0.04217 =
         0.03767    0.00230    0.02115   -0.00599
O00C  6    0.315629    0.747126    0.556504    11.00000    0.02802    0.03047 =
         0.02135   -0.00258    0.01108    0.00442
C00D  1    0.323344    0.672696    0.453723    11.00000    0.02349    0.02419 =
         0.02464   -0.00204    0.01509    0.00361
C00E  1    0.335162    0.678982    0.528398    11.00000    0.01963    0.02576 =
         0.02256   -0.00446    0.01340   -0.00307
C00F  1    0.382647    0.342065    0.414350    11.00000    0.02405    0.01900 =
         0.03435   -0.00354    0.01737   -0.00767
AFIX  43
H00F  2    0.385165    0.289961    0.385145    11.00000   -1.20000
AFIX   0

F00G  5    0.640363    0.433156    0.407174    11.00000    0.03611    0.11659 =
         0.03119   -0.02461    0.01426   -0.00006
C00H  1    0.181605    0.684396    0.412218    11.00000    0.02879    0.03388 =
         0.06819    0.00823    0.03119    0.00099
AFIX  43
H00H  2    0.165511    0.738889    0.377370    11.00000   -1.20000
AFIX   0
C00J  1    0.209024    0.618166    0.396409    11.00000    0.02864    0.03679 =
         0.05170    0.00588    0.02534    0.00025
AFIX  43
H00J  2    0.211956    0.628327    0.351536    11.00000   -1.20000
AFIX   0
C00K  1    0.305944    0.585268    0.332396    11.00000    0.01626    0.03446 =
         0.02115    0.00189    0.00631   -0.00423
C00L  1    0.246147    0.877278    0.319232    11.00000    0.02243    0.02101 =
         0.03065    0.00034    0.01172    0.00121
C00M  1    0.588016    0.308907    0.773432    11.00000    0.03318    0.02741 =
         0.03751   -0.00016    0.01538   -0.00120
AFIX  43
H00M  2    0.624196    0.310945    0.792806    11.00000   -1.20000
AFIX   0
C00N  1    0.523545    0.543055    0.507313    11.00000    0.02348    0.04558 =
         0.02486    0.00460    0.01623    0.00532
AFIX  43
H00N  2    0.540624    0.570644    0.560176    11.00000   -1.20000
AFIX   0
C00O  1    0.327577    0.274505    0.628101    11.00000    0.04163    0.04633 =
         0.05155    0.01976    0.02991    0.01239
AFIX  43
H00O  2    0.357277    0.270561    0.682616    11.00000   -1.20000
AFIX   0
C00P  1    0.491080    0.094353    0.518134    11.00000    0.02005    0.02938 =
         0.03207   -0.00744    0.01000   -0.00211
AFIX  43
H00P  2    0.473727    0.050556    0.532901    11.00000   -1.20000
AFIX   0
C00Q  1    0.547627    0.678664    0.755546    11.00000    0.02993    0.04262 =
         0.02484   -0.00394    0.00601   -0.01182
AFIX  43
H00Q  2    0.572439    0.690189    0.811877    11.00000   -1.20000
AFIX   0
C00R  1    0.357257    0.137211    0.486787    11.00000    0.02686    0.03011 =
         0.05103    0.00305    0.02370    0.00034
AFIX  43
H00R  2    0.345939    0.179319    0.441865    11.00000   -1.20000
AFIX   0
C00S  1    0.535777    0.586665    0.725459    11.00000    0.02115    0.03992 =
         0.02675    0.00787    0.01023    0.00039
AFIX  43
H00S  2    0.552343    0.533265    0.761452    11.00000   -1.20000
AFIX   0
C00T  1    0.187566    0.445144    0.264913    11.00000    0.02337    0.05005 =
         0.04129    0.00512    0.00830    0.00231
AFIX  43
H00T  2    0.177098    0.507746    0.271051    11.00000   -1.20000
AFIX   0
C00U  1    0.411237    0.345210    0.501326    11.00000    0.01319    0.03008 =
         0.02909    0.00208    0.00880    0.00123
C00V  1    0.399248    0.813934    0.443234    11.00000    0.02200    0.02835 =
         0.03185   -0.00217    0.01512   -0.00500
AFIX  43
H00V  2    0.389201    0.810217    0.480817    11.00000   -1.20000
AFIX   0
C00W  1    0.509784    0.256593    0.497093    11.00000    0.02652    0.03099 =
         0.02014    0.00261    0.01126    0.00134
AFIX  43
H00W  2    0.504321    0.324677    0.496145    11.00000   -1.20000
AFIX   0
C00X  1    0.182624    1.004553    0.195121    11.00000    0.02579    0.03310 =
         0.02806    0.00915    0.00583    0.00677
AFIX  43
H00X  2    0.160402    1.047989    0.151997    11.00000   -1.20000
AFIX   0
C00Y  1    0.419339    0.731530    0.427856    11.00000    0.01546    0.02648 =
         0.02505    0.00649    0.00853   -0.00187
C00Z  1    0.241121    0.286137    0.471043    11.00000    0.03451    0.03123 =
         0.06361    0.00102    0.03334   -0.00460
AFIX  43
H00Z  2    0.210688    0.290757    0.417238    11.00000   -1.20000
AFIX   0
C011  1    0.281672    0.353613    0.497710    11.00000    0.02687    0.02542 =
         0.04060    0.00765    0.02372    0.00371
C012  1    0.395874    0.766407    0.689430    11.00000    0.04717    0.02318 =
         0.03076   -0.00297    0.00807   -0.00188
AFIX  43
H012  2    0.416377    0.740182    0.671280    11.00000   -1.20000
AFIX   0
C013  1    0.475544    0.645354    0.588639    11.00000    0.01614    0.03263 =
         0.02876   -0.00151    0.01348   -0.00402
C014  1    0.482638    0.302549    0.717113    11.00000    0.02726    0.02758 =
         0.03249    0.00350    0.01629    0.00383
AFIX  43
H014  2    0.446579    0.299953    0.698394    11.00000   -1.20000
AFIX   0
C015  1    0.257674    0.898626    0.263623    11.00000    0.02602    0.02700 =
         0.02279    0.00067    0.01339    0.00229
AFIX  43
H015  2    0.287448    0.870543    0.267818    11.00000   -1.20000
AFIX   0
C016  1    0.297250    0.522616    0.267883    11.00000    0.01516    0.04085 =
         0.01006   -0.00273    0.00029   -0.00427
AFIX  43
H016  2    0.276455    0.541314    0.212272    11.00000   -1.20000
AFIX   0
C017  1    0.407863    0.149034    0.559486    11.00000    0.02326    0.02298 =
         0.03962   -0.00244    0.01759   -0.00318
O018  6    0.278488    0.818102    0.388074    11.00000    0.03148    0.02777 =
         0.02606    0.00719    0.01545    0.00788
C019  1    0.320890    0.435319    0.292432    11.00000    0.02587    0.02827 =
         0.02153   -0.00297    0.01490   -0.00020
AFIX  43
H019  2    0.317231    0.387013    0.255270    11.00000   -1.20000
AFIX   0
C01A  1    0.432328    0.739785    0.370703    11.00000    0.03687    0.03007 =
         0.02923    0.00026    0.01984   -0.00447
AFIX  43
H01A  2    0.445253    0.684620    0.358187    11.00000   -1.20000
AFIX   0
C01B  1    0.282911    0.678203    0.313460    11.00000    0.01625    0.02957 =
         0.01682    0.00331    0.00628   -0.00103
AFIX  43
H01B  2    0.262371    0.703667    0.259795    11.00000   -1.20000
AFIX   0
C01C  1    0.500164    0.569447    0.643681    11.00000    0.02392    0.02866 =
         0.02337    0.00354    0.01154    0.00055
AFIX  43
H01C  2    0.492284    0.504341    0.624544    11.00000   -1.20000
AFIX   0
C01D  1    0.171864    0.306808    0.178106    11.00000    0.04350    0.06054 =
         0.03718   -0.02131    0.01750   -0.02291
AFIX  43
H01D  2    0.150570    0.274971    0.127133    11.00000   -1.20000
AFIX   0
C01E  1    0.324411    0.347050    0.576568    11.00000    0.02710    0.03215 =
         0.04516    0.01458    0.02217    0.00690
AFIX  43
H01E  2    0.352214    0.392706    0.596209    11.00000   -1.20000
AFIX   0
C01F  1    0.423764    0.087945    0.624490    11.00000    0.03852    0.02741 =
         0.04757    0.00296    0.02705    0.00081
AFIX  43
H01F  2    0.457486    0.095703    0.673362    11.00000   -1.20000
AFIX   0
C01G  1    0.519459    0.331296    0.795481    11.00000    0.04596    0.03224 =
         0.03482   -0.00066    0.02561    0.00399
AFIX  43
H01G  2    0.508568    0.348964    0.830418    11.00000   -1.20000
AFIX   0
C01I  1    0.227758    0.525967    0.510756    11.00000    0.02560    0.03403 =
         0.04497   -0.00095    0.02228   -0.00264
AFIX  43
H01I  2    0.243522    0.471195    0.545384    11.00000   -1.20000
AFIX   0
C01J  1    0.487681    0.738982    0.618285    11.00000    0.03354    0.02904 =
         0.03071    0.00022    0.00085   -0.00348
AFIX  43
H01J  2    0.472407    0.792548    0.582074    11.00000   -1.20000
AFIX   0
C01K  1    0.204165    0.920130    0.317344    11.00000    0.03386    0.02988 =
         0.04118    0.00043    0.02440    0.00138
AFIX  43
H01K  2    0.197700    0.906592    0.358179    11.00000   -1.20000
AFIX   0
C01L  1    0.341524    0.002809    0.547394    11.00000    0.03219    0.03254 =
         0.07304   -0.00422    0.02937   -0.00696
AFIX  43
H01L  2    0.319243   -0.048124    0.543391    11.00000   -1.20000
AFIX   0
C01M  1    0.475103    0.461600    0.353183    11.00000    0.03122    0.03344 =
         0.03194    0.00314    0.02285    0.00061
AFIX  43
H01M  2    0.458240    0.433255    0.300614    11.00000   -1.20000
AFIX   0
C01N  1    0.522962    0.058629    0.494033    11.00000    0.02543    0.04068 =
         0.03831   -0.01288    0.01303    0.00490
AFIX  43
H01N  2    0.526745   -0.009457    0.490988    11.00000   -1.20000
AFIX   0
C01O  1    0.542376    0.221226    0.475275    11.00000    0.02357    0.06016 =
         0.02892    0.00422    0.01789    0.00216
AFIX  43
H01O  2    0.560036    0.264717    0.460852    11.00000   -1.20000
AFIX   0
C01P  1    0.550888    0.279508    0.693284    11.00000    0.03148    0.02646 =
         0.02859   -0.00098    0.01857    0.00003
AFIX  43
H01P  2    0.561974    0.261321    0.658698    11.00000   -1.20000
AFIX   0

F01Q  5    0.664339    0.391378    0.533068    11.00000    0.07286    0.03219 =
         0.06799   -0.00206    0.05472   -0.00092
C01R  1    0.484582    0.193733    0.520648    11.00000    0.01735    0.02862 =
         0.01886    0.00113    0.00458    0.00433
C01S  1    0.426655    0.827176    0.331975    11.00000    0.04719    0.03442 =
         0.02784    0.00203    0.01961   -0.00761
AFIX  43
H01S  2    0.436086    0.831657    0.293679    11.00000   -1.20000
AFIX   0
C01T  1    0.230996    0.399415    0.330430    11.00000    0.01367    0.03889 =
         0.03604    0.00065    0.01187   -0.00790
C01U  1    0.225095    0.962371    0.200381    11.00000    0.03871    0.03232 =
         0.02578    0.00217    0.01794   -0.00091
AFIX  43
H01U  2    0.232328    0.976794    0.160523    11.00000   -1.20000
AFIX   0
C01V  1    0.351719    0.420714    0.378011    11.00000    0.01788    0.03088 =
         0.03592   -0.01120    0.01486   -0.01336
C01W  1    0.287222    0.208492    0.599274    11.00000    0.05465    0.04401 =
         0.07254    0.01854    0.04883    0.00361
AFIX  43
H01W  2    0.289334    0.158984    0.634481    11.00000   -1.20000
AFIX   0
C01X  1    0.529576    0.459209    0.406226    11.00000    0.03745    0.04066 =
         0.04316    0.00827    0.03230    0.00642
AFIX  43
H01X  2    0.550420    0.430497    0.389644    11.00000   -1.20000
AFIX   0
C01Y  1    0.522599    0.754963    0.701958    11.00000    0.04096    0.03913 =
         0.06600   -0.00987    0.01109   -0.00053
AFIX  43
H01Y  2    0.529208    0.819578    0.722277    11.00000   -1.20000
AFIX   0
C01Z  1    0.200817    0.592627    0.527271    11.00000    0.04518    0.04020 =
         0.05689   -0.00222    0.03695   -0.00120
AFIX  43
H01Z  2    0.198360    0.583796    0.572726    11.00000   -1.20000
AFIX   0
C020  1    0.177349    0.672946    0.476071    11.00000    0.03859    0.03818 =
         0.08568   -0.01068    0.04147   -0.00279
AFIX  43
H020  2    0.158546    0.719103    0.486201    11.00000   -1.20000
AFIX   0
C021  1    0.419881    0.799866    0.768674    11.00000    0.06582    0.02192 =
         0.03437   -0.00037   -0.01031   -0.00615
AFIX  43
H021  2    0.456882    0.794166    0.805394    11.00000   -1.20000
AFIX   0
C022  1    0.553007    0.498559    0.482613    11.00000    0.02927    0.05699 =
         0.04534    0.00882    0.02877    0.00812
AFIX  43
H022  2    0.590111    0.495183    0.519170    11.00000   -1.20000
AFIX   0
C023  1    0.445494    0.506894    0.379030    11.00000    0.02546    0.02579 =
         0.02952    0.00336    0.01429    0.00189
AFIX  43
H023  2    0.408327    0.509410    0.343017    11.00000   -1.20000
AFIX   0
C025  1    0.572469    0.334842    0.824275    11.00000    0.04132    0.03272 =
         0.02750   -0.00143    0.01637   -0.00272
AFIX  43
H025  2    0.597707    0.354962    0.878496    11.00000   -1.20000
AFIX   0
C026  1    0.324682    0.064401    0.481752    11.00000    0.03059    0.03040 =
         0.07589   -0.00471    0.03208   -0.00562
AFIX  43
H026  2    0.290729    0.056374    0.433397    11.00000   -1.20000
AFIX   0
C027  1    0.363163    0.586740    0.569925    11.00000    0.01572    0.02977 =
         0.02134    0.00001    0.01006    0.00232
AFIX  23
H02A  2    0.344943    0.547351    0.588996    11.00000   -1.20000
H02B  2    0.400576    0.596254    0.614081    11.00000   -1.20000
AFIX   0
C028  1    0.393966    0.900734    0.403934    11.00000    0.02748    0.01877 =
         0.04569   -0.00016    0.01496    0.00240
AFIX  43
H028  2    0.380798    0.956277    0.415582    11.00000   -1.20000
AFIX   0
C029  1    0.159315    0.397323    0.189317    11.00000    0.02535    0.09059 =
         0.03371    0.01030    0.00789    0.00534
AFIX  43
H029  2    0.130266    0.429695    0.144268    11.00000   -1.20000
AFIX   0
C02A  1    0.549176    0.123080    0.474490    11.00000    0.02524    0.05731 =
         0.03026    0.00136    0.01633    0.00967
AFIX  43
H02C  2    0.572158    0.098744    0.460371    11.00000   -1.20000
AFIX   0
C02B  1    0.244944    0.308040    0.317482    11.00000    0.02466    0.03392 =
         0.03646   -0.00734    0.01060   -0.00879
AFIX  43
H02D  2    0.274988    0.276242    0.361292    11.00000   -1.20000
AFIX   0
C02C  1    0.337033    0.847389    0.741045    11.00000    0.10001    0.03015 =
         0.03734   -0.00535    0.04292   -0.00834
AFIX  43
H02E  2    0.316663    0.876588    0.758305    11.00000   -1.20000
AFIX   0
C02D  1    0.390539    0.841422    0.794793    11.00000    0.11355    0.03170 =
         0.02056    0.00214    0.01562   -0.01286
AFIX  43
H02F  2    0.407063    0.865312    0.848760    11.00000   -1.20000
AFIX   0
C02E  1    0.407372    0.907925    0.348637    11.00000    0.03338    0.02594 =
         0.03651    0.00968    0.01207   -0.00340
AFIX  43
H02G  2    0.403458    0.967864    0.321957    11.00000   -1.20000
AFIX   0
C02F  1    0.293430    0.728102    0.381257    11.00000    0.02694    0.02191 =
         0.03516    0.00216    0.02069    0.00230
C02G  1    0.342086    0.771621    0.637458    11.00000    0.04192    0.01859 =
         0.01789   -0.00183    0.01353   -0.00426
C02H  1    0.215673    0.261935    0.241311    11.00000    0.03700    0.04248 =
         0.06276   -0.01318    0.03164   -0.01641
AFIX  43
H02H  2    0.226157    0.200146    0.233662    11.00000   -1.20000
AFIX   0

B02J  3    0.672786    0.457279    0.487782    11.00000    0.02463    0.04749 =
         0.03653   -0.00090    0.01644   -0.00048
C02L  1    0.400647    0.424322    0.530972    11.00000    0.01779    0.02224 =
         0.01702    0.00911    0.00996    0.00460
AFIX  43
H02L  2    0.416047    0.430360    0.587794    11.00000   -1.20000
AFIX   0
C02M  1    0.244509    0.212642    0.521662    11.00000    0.04415    0.03811 =
         0.08048    0.00118    0.04277   -0.01284
AFIX  43
H02M  2    0.217274    0.165786    0.502258    11.00000   -1.20000
AFIX   0
C02O  1    0.390319    0.014919    0.618361    11.00000    0.05458    0.03190 =
         0.06258    0.00947    0.03974   -0.00008
AFIX  43
H02O  2    0.401168   -0.026832    0.663328    11.00000   -1.20000
AFIX   0
C02Q  1    0.312113    0.812315    0.662983    11.00000    0.06345    0.03244 =
         0.03069    0.00261    0.02899    0.00455
AFIX  43
H02Q  2    0.274965    0.815884    0.627093    11.00000   -1.20000
AFIX   0
C02U  1    0.232299    0.536852    0.445825    11.00000    0.01295    0.03337 =
         0.03242    0.00071    0.01305    0.00017
C02V  1    0.172687    0.982216    0.254745    11.00000    0.02171    0.03665 =
         0.03519   -0.00058    0.00419    0.00925
AFIX  43
H02V  2    0.143343    1.011014    0.251439    11.00000   -1.20000
AFIX   0

CL2   4    0.560437    0.778565    0.497785    11.00000    0.06001    0.07142 =
         0.08359   -0.00887    0.02264   -0.01511
CL4   4    0.664436    0.856801    0.574261    11.00000    0.06047    0.10860 =
         0.12063    0.00545    0.05038   -0.02562
C15   1    0.626821    0.761642    0.577642    11.00000    0.06649    0.05785 =
         0.09445    0.00047    0.05178   -0.00189
AFIX  13
H15   2    0.639709    0.697255    0.572138    11.00000   -1.20000
AFIX   0
CL0A  4    0.630273    0.766885    0.667461    11.00000    0.11310    0.17651 =
         0.09103    0.02457    0.06274   -0.00772

CL1   4    0.562431    0.985510    0.219180    11.00000    0.05929    0.06679 =
         0.08329   -0.00665    0.04523   -0.00179
CL3   4    0.547426    0.933478    0.346089    11.00000    0.11241    0.13519 =
         0.09747   -0.05466    0.06633   -0.06185
C6    1    0.595939    0.956339    0.331065    11.00000    0.07804    0.07917 =
         0.12802   -0.03519    0.06590   -0.02518
AFIX  23
H6A   2    0.618964    0.898806    0.345819    11.00000   -1.20000
H6B   2    0.617600    1.012001    0.364825    11.00000   -1.20000
AFIX   0
HKLF 4

REM  444_a.res in Cc
REM R1 =  0.0443 for   10073 Fo > 4sig(Fo)  and  0.0500 for all   10893 data
REM    866 parameters refined using     14 restraints

END

WGHT      0.0701      0.0000

REM Highest difference peak  1.586,  deepest hole -0.951,  1-sigma level  0.108
Q1    1   0.5036  1.0024  0.2995  11.00000  0.05    1.59
Q2    1   0.6190  0.9485  0.3953  11.00000  0.05    1.44
Q3    1   0.3383  0.5998  0.4382  11.00000  0.05    1.03
Q4    1   0.1957  0.9991  0.1038  11.00000  0.05    1.01
Q5    1   0.5798  0.4539  0.5095  11.00000  0.05    0.93
Q6    1   0.3729  0.5342  0.5201  11.00000  0.05    0.86
Q7    1   0.3254  0.5392  0.3798  11.00000  0.05    0.84
;
_shelx_res_checksum                8594
_shelx_hkl_file
;
   1   1   0 3987.20  295.17
   1   1   0 4060.19  295.37
   1   1   0 3822.42  295.57
   1   1   0 4185.78  294.97
  -1  -1   0 3555.44  295.57
   2   2   0  860.21   60.19
   2   2   0  763.22   60.69
   2   2   0  815.12   61.29
   2   2   0  731.13   61.69
   3   3   0 5226.88  376.26
   3   3   0 4876.81  378.46
   3   3   0 5190.78  377.66
   3   3   0 4812.02  377.06
  -3  -3   0 4896.51  378.66
   4   4   0 1130.09   86.99
   4   4   0 1107.49   84.79
   4   4   0 1026.80   83.79
   5   5   0  391.86   42.70
   5   5   0  340.57   31.20
   5   5   0  384.16   33.50
  -5  -5   0  368.66   48.90
   6   6   0  227.68   36.50
   6   6   0  179.98   21.10
   7   7   0  102.39   15.40
   7   7   0  129.79   18.80
   7   7   0  106.29   17.30
   7   7   0  119.09   13.60
   7   7   0  106.89   12.70
  -7  -7   0   46.20   35.00
   8   8   0   77.29   11.70
   8   8   0   74.39   11.20
   8   8   0   84.39   16.70
   8   8   0  100.69   11.90
   8   8   0  105.69   20.40
   8   8   0   72.59    9.40
  -8  -8   0   30.40   44.90
  -8  -8   0   31.20   35.40
   9   9   0  149.69   17.20
   9   9   0  143.09   15.00
   9   9   0   97.29   19.40
   9   9   0  141.29   19.10
   9   9   0  132.49   17.50
  -9  -9   0   48.70   39.70
  -9  -9   0   40.70   44.20
  10  10   0   91.59   12.70
  10  10   0   84.99   13.70
  10  10   0   67.39   23.10
  10  10   0  108.19   12.80
  10  10   0   96.59   13.20
  10  10   0   81.79   10.30
 -10 -10   0   30.00   41.90
 -10 -10   0   64.89   41.90
  11  11   0   41.40   11.40
  11  11   0   35.00   11.10
  11  11   0   44.20    9.90
  11  11   0   41.30   28.90
  11  11   0   34.60   10.90
 -11 -11   0   12.30   46.80
 -11 -11   0    7.20   40.30
  12  12   0  178.48   20.30
  12  12   0  201.88   22.40
  12  12   0  214.88   22.10
  12  12   0  204.48   20.80
 -13 -13   0  131.29   45.70
 -13 -13   0  125.79   34.60
 -14 -14   0   62.09   36.60
 -14 -14   0   70.99   42.00
 -15 -13   1   31.30   29.80
 -15 -13   1   46.80   40.00
  15  13  -1   39.80    7.40
  15  13  -1   48.10   11.10
 -14 -12   1  108.29   46.50
  14  12  -1  195.18   19.50
  14  12  -1  196.98   19.70
  14  12  -1  196.78   20.90
  13  11  -1  435.16   36.80
  13  11  -1  308.47   46.10
  13  11  -1  422.86   33.50
  13  11  -1  433.36   36.60
  13  11  -1  404.26   35.80
  13  11  -1  402.76   35.80
  12  10  -1  453.15   39.50
  12  10  -1  499.45   38.80
  12  10  -1  410.26   38.30
  12  10  -1  430.06   38.20
  12  10  -1  325.47   49.90
  12  10  -1  474.85   35.90
  11   9  -1  331.17   32.10
  11   9  -1  350.66   31.90
  11   9  -1  341.57   33.30
  11   9  -1  406.96   32.40
  11   9  -1  351.36   42.10
  11   9  -1  363.26   29.70
  10   8  -1 1077.29   84.89
  10   8  -1 1008.50   82.39
  10   8  -1 1048.40   81.39
  10   8  -1 1081.49   79.69
  10   8  -1 1118.89   81.19
  10   8  -1  903.71   81.39
   9   7  -1 1415.36   95.79
   9   7  -1 1269.37   96.19
   9   7  -1 1145.59   93.69
   9   7  -1 1206.08   92.39
   9   7  -1 1048.70   93.89
   8   6  -1  625.54   51.99
  -7  -5   1 1226.28  103.19
   7   5  -1 1168.98   95.79
   7   5  -1 1303.47   95.99
  -6  -4   1  947.01   85.69
  -6  -4   1 1173.68   86.69
   6   4  -1 1234.18   85.59
   6   4  -1  961.30   82.59
   6   4  -1 1031.90   82.59
   5   3  -1  529.35   43.30
   5   3  -1  560.14   43.10
  -4  -2   1  364.56   32.40
  -4  -2   1  348.57   32.50
   4   2  -1  455.85   31.30
   4   2  -1  420.46   31.80
  -3  -1   1  646.84   50.39
   3   1  -1  653.83   49.90
  -2   0   1    1.20    1.40
   2   0  -1    2.20    1.70
  -1   1   1  350.56   27.10
   0   2   1  671.63   59.19
   0   2   1  824.12   56.09
   0   2   1  800.92   56.99
   0  -2  -1  624.84   59.49
   1   3   1  973.50   82.29
   1   3   1  989.10   78.19
   1   3   1 1080.49   78.69
   1   3   1  979.80   79.59
  -1  -3  -1 1110.29   83.29
   2   4   1  445.76   37.00
   2   4   1  452.15   39.00
   2   4   1  471.35   47.40
   2   4   1  511.85   37.90
  -2  -4  -1  408.76   47.30
   3   5   1 1925.01  143.89
   3   5   1 1859.31  148.49
   3   5   1 2039.80  141.89
   3   5   1 1854.21  142.49
  -3  -5  -1 1608.74  150.08
   4   6   1  803.02   76.19
   4   6   1  724.53   64.19
   4   6   1  765.62   60.69
   5   7   1 1110.79   92.29
   5   7   1 1259.27  110.89
   5   7   1 1138.99   91.29
   5   7   1 1181.68   92.39
   5   7   1 1221.48   94.39
   6   8   1 1408.26  108.59
   6   8   1 1432.06  107.89
   6   8   1 1553.04  113.09
   6   8   1 1299.27  107.99
   6   8   1 1351.66  109.69
   6   8   1 1463.85  110.79
   6   8   1 1345.57  106.99
   7   9   1  972.50   80.09
   7   9   1 1006.60   77.49
   7   9   1  973.20   76.19
   7   9   1  950.60   78.89
   7   9   1 1065.19   91.09
   7   9   1  994.10   81.79
   8  10   1  281.87   27.20
   8  10   1  295.77   25.30
   8  10   1  299.57   27.00
   8  10   1  280.67   28.60
   8  10   1  221.08   31.90
   8  10   1  289.77   26.40
   9  11   1  245.68   37.80
   9  11   1  287.67   28.60
   9  11   1  281.27   25.80
   9  11   1  283.97   26.80
   9  11   1  317.47   28.10
  10  12   1  141.69   16.10
  10  12   1  113.09   47.50
  10  12   1  148.79   18.60
  10  12   1  142.99   16.50
 -10 -12  -1   66.99   52.39
  11  13   1  134.59   16.50
  11  13   1  137.59   15.30
  11  13   1  162.18   18.60
 -11 -13  -1   70.29   44.00
 -11 -13  -1   84.79   39.60
  12  14   1   16.70    5.50
  12  14   1    8.90   12.10
 -12 -14  -1   23.10   41.30
 -12 -14  -1   19.30   25.40
 -17 -13   2   15.80   37.30
  17  13  -2   61.29    8.70
  17  13  -2   77.59   13.10
  16  12  -2  316.87   28.10
  16  12  -2  352.56   30.10
  16  12  -2  371.06   38.90
  15  11  -2  344.87   31.20
  15  11  -2  311.27   30.20
  15  11  -2  348.37   30.50
  15  11  -2  336.87   27.90
  14  10  -2  137.89   30.60
  14  10  -2  161.58   21.50
  14  10  -2  134.79   19.40
  14  10  -2  146.69   18.80
  14  10  -2  177.38   20.10
  14  10  -2  164.28   15.90
 -13  -9   2   11.00   43.80
 -13  -9   2   27.70   42.90
  13   9  -2   11.30   10.30
  13   9  -2   17.90    8.90
  13   9  -2   28.00   17.30
  13   9  -2    4.90    7.70
  13   9  -2   11.40    6.10
  13   9  -2   17.90    9.20
 -12  -8   2   16.00   50.29
 -12  -8   2   23.50   40.40
  12   8  -2   79.79    9.00
  12   8  -2   75.39   11.50
  12   8  -2   85.69   18.40
  12   8  -2   60.29   12.70
  12   8  -2   86.19   14.60
 -11  -7   2   -1.60   38.70
  11   7  -2   19.00   11.00
  11   7  -2   12.70   10.10
  11   7  -2   21.20    6.60
  11   7  -2    9.70    8.30
  11   7  -2    7.10    8.30
  11   7  -2   14.00    8.70
 -10  -6   2    1.50   38.30
  10   6  -2   10.90    9.60
  10   6  -2   17.20    7.80
  10   6  -2   36.00   12.10
  10   6  -2   21.00   15.50
  -9  -5   2  113.29   35.10
   9   5  -2  133.29   16.30
  -8  -4   2 1362.76  112.09
  -8  -4   2 1570.94  111.99
   8   4  -2 1312.07  109.19
  -7  -3   2 1772.72  134.49
  -7  -3   2 1595.64  134.99
   7   3  -2 1879.51  133.89
  -6  -2   2 5815.92  451.55
   6   2  -2 6138.69  450.85
  -5  -1   2 1021.70   81.09
   5   1  -2 1064.09   80.49
  -4   0   2 3373.86  287.57
   4   0  -2 4251.77  287.17
  -3   1   2 3231.58  238.58
  -3   1   2 3181.38  238.28
   3  -1  -2 3099.89  237.98
   3  -1  -2 3144.89  238.38
   2  -2  -2  621.74   53.79
  -1   3   2 3824.72  333.77
  -1   3   2 4626.94  329.07
  -1   3   2 4647.33  330.17
   1  -3  -2 4360.16  333.77
   0   4   2  336.07   42.60
   0   4   2  361.46   29.40
   0   4   2  315.57   30.40
   0   4   2  345.87   27.80
   1   5   2 1323.07  103.59
   1   5   2 1383.96  104.39
   1   5   2 1308.17  115.59
   1   5   2 1384.56  105.59
   2   6   2 1300.27  101.49
   2   6   2 1384.76  100.29
   2   6   2 1135.79  116.29
   3   7   2   75.79   13.50
   3   7   2   85.49   16.30
   3   7   2   58.29   51.19
   3   7   2   82.59   13.10
  -3  -7  -2   34.80   31.10
  -3  -7  -2  -18.60   61.09
   4   8   2   64.69   11.40
   4   8   2  114.79   19.50
   4   8   2   58.79   13.80
   4   8   2   59.39   11.90
  -4  -8  -2   28.30   32.20
  -4  -8  -2   17.10   38.50
   5   9   2  135.59   15.90
   5   9   2  115.79   13.20
   5   9   2  135.89   21.50
   5   9   2  131.99   15.30
   5   9   2  119.99   15.30
  -5  -9  -2   44.30   36.70
  -5  -9  -2   25.10   39.20
   6  10   2  156.18   21.10
   6  10   2  206.18   34.00
   6  10   2  183.58   26.70
   6  10   2  159.58   16.30
   6  10   2  167.58   18.30
   6  10   2  180.08   18.90
   6  10   2  168.38   20.30
  -6 -10  -2   87.59   41.60
   7  11   2  258.17   24.60
   7  11   2  215.08   36.80
   7  11   2  239.18   25.80
   7  11   2  234.48   23.30
   8  12   2  119.79   13.50
   8  12   2   25.30   44.70
   8  12   2   78.49   10.80
   8  12   2   91.39   13.60
  -8 -12  -2   41.30   35.30
  -8 -12  -2   23.20   40.30
   9  13   2  507.55   39.20
   9  13   2  481.95   40.40
  -9 -13  -2  352.86   76.79
  10  14   2  247.78   21.40
  10  14   2  266.07   25.30
 -10 -14  -2  143.79   51.29
 -19 -13   3   30.30   36.30
  19  13  -3   60.29    8.10
  19  13  -3   43.70   17.60
 -18 -12   3   78.79   41.40
  18  12  -3  145.09   14.50
  18  12  -3  162.08   18.30
  18  12  -3  154.98   19.20
 -17 -11   3   38.50   41.50
 -17 -11   3   16.10   40.50
  17  11  -3   60.79    7.50
  17  11  -3   44.10   10.80
  17  11  -3   53.29   10.20
  17  11  -3   60.19    9.70
  16  10  -3  455.55   61.49
  16  10  -3  496.75   43.10
  16  10  -3  543.45   44.90
  16  10  -3  459.85   43.10
  16  10  -3  559.94   41.20
  15   9  -3  341.87   30.00
  15   9  -3  324.57   29.30
  15   9  -3  323.07   26.80
  15   9  -3  350.06   39.30
  15   9  -3  266.17   29.80
  14   8  -3  465.35   37.50
  14   8  -3  407.86   40.10
  14   8  -3  501.75   40.00
  14   8  -3  486.45   42.00
  14   8  -3  463.75   39.60
  14   8  -3  479.55   48.70
  13   7  -3  334.27   33.60
  13   7  -3  392.86   35.90
  13   7  -3  394.06   39.80
  13   7  -3  382.46   32.80
  13   7  -3  362.96   32.80
  13   7  -3  374.36   58.79
  13   7  -3  389.96   30.90
  12   6  -3  443.36   35.30
  12   6  -3  428.56   44.30
  12   6  -3  394.26   39.10
  12   6  -3  447.26   36.70
  12   6  -3  359.86   35.80
  12   6  -3  409.26   35.00
 -11  -5   3  466.85   57.49
 -11  -5   3  541.15   65.59
  11   5  -3  691.53   49.70
 -10  -4   3  521.55   54.59
 -10  -4   3  600.34   54.79
  10   4  -3  616.84   48.70
  -9  -3   3  386.66   33.00
  -9  -3   3  322.07   33.00
   9   3  -3  245.78   28.40
  -8  -2   3 3415.36  265.67
   8   2  -3 3552.04  264.17
   7   1  -3 1163.78   89.49
  -6   0   3    2.00    3.80
   6   0  -3   -0.20    4.20
  -5   1   3  128.59   13.00
  -5   1   3  117.79   11.30
   5  -1  -3  160.48   12.10
  -4   2   3    9.70    4.70
   4  -2  -3   10.40    4.50
  -3   3   3  916.61   65.59
   3  -3  -3  736.73   72.79
  -2   4   3 1198.28   86.39
  -2   4   3 1170.28   88.09
  -2   4   3 1011.20  100.49
   2  -4  -3 1102.69   96.89
  -1   5   3  317.97   28.90
  -1   5   3  325.17   60.29
  -1   5   3  322.47   26.20
  -1   5   3  275.77   29.70
   0   6   3 1035.20  119.89
   0   6   3 1065.19   83.39
   0   6   3 1072.29   81.89
   0   6   3 1021.90   84.39
   1   7   3  408.06   38.50
   1   7   3  305.87   76.19
   1   7   3  376.36   35.90
   1   7   3  388.96   38.80
   1   7   3  412.06   34.70
   2   8   3  359.96   42.60
   2   8   3  457.25   38.40
   2   8   3  420.06   38.00
   2   8   3  440.96   39.20
   2   8   3  434.56   43.00
   3   9   3  772.22   72.99
   3   9   3  929.41   79.29
   3   9   3  901.91   71.89
   4  10   3  424.06   39.60
   4  10   3  466.35   36.90
   4  10   3  473.75   55.39
   4  10   3  391.86   52.09
   4  10   3  433.56   36.50
   4  10   3  421.36   47.50
   5  11   3  145.99   15.90
   5  11   3  147.99   17.30
   5  11   3  123.59   18.80
  -5 -11  -3   56.59   39.20
  -5 -11  -3   70.09   43.70
   6  12   3   57.49    9.40
   6  12   3   44.40   10.30
   6  12   3   63.09   10.70
  -6 -12  -3   12.00   41.50
  -6 -12  -3   26.20   33.20
   7  13   3   97.79   15.70
   7  13   3  119.99   14.10
   7  13   3  121.09   13.90
  -7 -13  -3   37.50   44.80
   8  14   3   43.00    7.40
   8  14   3   33.50   15.00
   8  14   3   39.60    8.40
  -8 -14  -3    5.80   48.00
  -8 -14  -3   27.80   25.60
 -20 -12   4   32.40   40.30
  20  12  -4   74.49    9.70
  20  12  -4   65.79    7.80
  20  12  -4   76.59   12.00
  19  11  -4  270.77   25.50
  19  11  -4  277.67   26.80
  19  11  -4  269.77   22.80
  19  11  -4  262.37   25.50
 -18 -10   4   10.00   43.30
 -18 -10   4   26.00   46.20
  18  10  -4   66.89   11.60
  18  10  -4   81.49    8.60
  18  10  -4   53.19   10.20
  18  10  -4   67.99   35.40
  18  10  -4   77.29   11.90
 -17  -9   4   31.70   45.80
 -17  -9   4   -4.20   49.90
  17   9  -4   31.70   10.30
  17   9  -4   41.80   23.70
  17   9  -4   38.50    9.40
  17   9  -4   50.59    7.50
  17   9  -4   59.59   10.90
 -16  -8   4   67.99   49.30
  16   8  -4   98.49   12.80
  16   8  -4   92.59   13.10
  16   8  -4   68.79   22.50
  16   8  -4   92.19   38.80
  16   8  -4   96.79   10.10
  16   8  -4  104.29   13.50
 -15  -7   4   50.39   47.90
  15   7  -4  104.69   17.00
  15   7  -4  100.39   18.60
  15   7  -4  161.48   32.90
  15   7  -4  107.29   32.30
  15   7  -4   86.39   19.10
  15   7  -4  123.99   14.40
  15   7  -4  101.69   11.60
 -14  -6   4  175.38   56.19
  14   6  -4  328.77   37.30
  14   6  -4  284.87   27.20
  14   6  -4  274.37   28.50
  14   6  -4  313.87   34.50
  14   6  -4  316.27   48.10
  14   6  -4  296.27   25.20
  14   6  -4  318.47   27.40
  13   5  -4  505.75   43.00
  13   5  -4  566.94   51.99
  13   5  -4  518.25   43.20
  13   5  -4  506.55   47.00
  13   5  -4  488.05   43.50
  13   5  -4  542.75   41.60
 -12  -4   4  145.59   26.40
 -12  -4   4  145.89   28.80
  12   4  -4  112.49   16.10
 -11  -3   4 1320.27  114.99
  11   3  -4 1552.04  112.09
 -10  -2   4 3033.50  240.38
  10   2  -4 3215.18  237.78
  -9  -1   4  406.76   36.80
  -8   0   4  214.58   19.00
  -7   1   4 2338.67  174.38
  -7   1   4 2265.67  173.78
   6  -2  -4 1078.09   82.59
  -5   3   4 3758.62  289.97
   5  -3  -4 3904.41  290.57
  -4   4   4   90.59   12.60
   4  -4  -4  118.29   18.50
  -3   5   4   28.30    6.70
  -3   5   4   36.80   10.20
  -3   5   4   -9.70   44.30
  -3   5   4   23.40   15.00
  -3   5   4   24.90   11.30
   3  -5  -4   21.00   25.10
   3  -5  -4    6.90   29.10
  -2   6   4  580.54   50.19
  -2   6   4  622.24   46.50
  -2   6   4  522.15   55.19
  -2   6   4  568.44   49.30
  -1   7   4   64.29   13.40
  -1   7   4   53.49   26.90
  -1   7   4   55.09   14.50
  -1   7   4   69.29   12.00
  -1   7   4   71.19   16.80
  -1   7   4   76.29   16.50
   1  -7  -4   17.30   30.30
   1  -7  -4   34.20   36.30
   0   8   4   20.10   13.20
   0   8   4   19.50   20.50
   0   8   4   35.60   13.00
   0   8   4   33.80   17.60
   0   8   4   27.90   11.60
   0  -8  -4  -16.80   46.60
   0  -8  -4  -18.00   33.00
   0  -8  -4   -1.30   30.80
   1   9   4   36.60   19.20
   1   9   4   32.20   16.40
   1   9   4   23.10   14.10
   1   9   4    8.90    9.60
  -1  -9  -4   15.30   34.10
  -1  -9  -4   -3.40   44.90
  -1  -9  -4  -13.90   34.30
   2  10   4  339.07   32.90
   2  10   4  315.97   44.20
   2  10   4  321.87   38.80
   2  10   4  348.17   48.70
   3  11   4  114.09   18.20
   3  11   4  114.29   14.10
   3  11   4  115.79   33.50
   3  11   4   64.09   36.90
   3  11   4  131.09   13.80
  -3 -11  -4   44.10   37.40
  -3 -11  -4   61.89   42.00
  -3 -11  -4   25.00   56.99
   4  12   4   22.40    7.10
   4  12   4   21.00    8.80
   4  12   4   15.60    8.60
   4  12   4   13.20   63.79
  -4 -12  -4    7.90   32.00
  -4 -12  -4   43.40   60.69
  -4 -12  -4    6.30   42.70
   5  13   4  275.17   25.00
   5  13   4  274.27   26.10
   5  13   4  252.27   23.50
  -5 -13  -4  164.48   55.99
   6  14   4  333.67   28.40
   6  14   4  304.87   27.70
   6  14   4  315.67   26.30
  -6 -14  -4  220.38   62.39
 -22 -12   5    3.00   35.10
  22  12  -5   52.39    7.50
  22  12  -5   47.30   11.40
  22  12  -5   54.69    8.00
 -21 -11   5   28.00   37.90
  21  11  -5   51.99    6.80
  21  11  -5   49.70   10.60
  21  11  -5   48.70    8.70
  21  11  -5   43.80    8.40
  20  10  -5  185.58   47.90
  20  10  -5  284.27   24.20
  20  10  -5  293.97   27.70
  20  10  -5  310.47   28.30
  20  10  -5  294.67   27.40
  19   9  -5  450.65   61.29
  19   9  -5  444.96   38.70
  19   9  -5  411.86   41.50
  19   9  -5  421.56   40.70
  19   9  -5  487.25   36.70
  18   8  -5  203.48   41.90
  18   8  -5  207.28   32.60
  18   8  -5  240.28   21.20
  18   8  -5  268.47   24.70
  18   8  -5  230.38   25.10
  18   8  -5  244.08   24.30
  17   7  -5  725.73   68.09
  17   7  -5  660.23   75.19
  17   7  -5  788.52   68.99
  17   7  -5  693.73   59.29
  17   7  -5  756.92   58.89
  17   7  -5  707.83   56.79
  17   7  -5  732.73   58.89
 -16  -6   5  107.39   58.29
  16   6  -5  200.18   21.70
  16   6  -5  196.28   21.20
  16   6  -5  229.78   33.60
  16   6  -5  182.68   22.40
  16   6  -5  185.68   19.00
  16   6  -5  224.08   28.80
  16   6  -5  216.98   31.10
 -15  -5   5  191.88   45.60
  15   5  -5  173.38   18.60
  15   5  -5  185.28   30.70
  15   5  -5  139.09   18.70
  15   5  -5  129.19   21.20
  15   5  -5  140.19   28.70
  15   5  -5  140.49   16.10
  15   5  -5  147.79   19.10
 -14  -4   5  692.03   76.39
 -14  -4   5  791.42   71.29
  14   4  -5  703.33   57.49
  14   4  -5  722.53   58.19
  14   4  -5  723.53   56.39
  14   4  -5  683.43   61.79
  14   4  -5  719.83   65.59
 -13  -3   5  620.34   60.89
  13   3  -5  551.54   50.59
 -12  -2   5 1099.19   92.19
 -12  -2   5 1100.89   92.19
  12   2  -5 1061.79   86.29
 -11  -1   5  821.82   64.69
  11   1  -5  736.43   62.29
 -10   0   5   -0.10    5.90
  10   0  -5   -6.20    6.50
  -9   1   5  835.92   67.99
  -9   1   5  807.42   67.09
   9  -1  -5 1002.80   67.89
  -8   2   5  316.87   27.60
   8  -2  -5  334.77   27.70
  -7   3   5  786.82   65.69
   7  -3  -5  894.01   69.19
  -6   4   5  311.67   27.60
  -6   4   5  287.77   30.80
  -5   5   5  561.54   52.09
  -5   5   5  584.14   45.80
  -5   5   5  607.44   49.20
  -4   6   5  202.28   27.70
  -4   6   5  252.57   22.70
  -4   6   5  264.17   30.50
  -4   6   5  209.78   32.20
  -3   7   5  247.88   39.40
  -3   7   5  270.07   30.10
  -3   7   5  282.27   29.90
  -3   7   5  302.27   27.20
  -3   7   5  252.57   32.80
  -3   7   5  243.28   33.30
  -2   8   5  778.22   79.19
  -2   8   5  813.22   65.29
  -2   8   5  757.82   69.39
  -2   8   5  841.42   68.99
  -2   8   5  830.22   64.89
  -2   8   5  721.63   66.19
  -1   9   5  562.94   56.19
  -1   9   5  563.44   49.30
  -1   9   5  549.74   51.49
  -1   9   5  590.74   53.29
   0  10   5  164.48   26.90
   0  10   5  162.58   27.90
   0  10   5  136.09   27.60
   0 -10  -5   86.19   45.30
   1  11   5  437.86   45.40
   1  11   5  446.76   62.09
   1  11   5  446.16   36.40
   1  11   5  413.46   39.80
   2  12   5   82.39   13.80
   2  12   5   57.29    9.00
   2  12   5   66.59   10.40
   2  12   5   54.99   50.19
  -2 -12  -5    8.80   30.60
  -2 -12  -5   18.20   49.70
  -2 -12  -5   19.40   46.70
   3  13   5   21.60    8.80
   3  13   5   16.50    6.40
   3  13   5   14.60    7.90
  -3 -13  -5   27.10   29.10
  -3 -13  -5   11.00   51.29
  -3 -13  -5    1.50   66.69
   4  14   5   84.29   12.80
   4  14   5   87.49   11.30
   4  14   5   84.29   11.90
  -4 -14  -5   15.90   64.19
  -4 -14  -5   28.10   26.30
   5  15   5   16.50    6.50
  -5 -15  -5   -7.90   21.00
  23  11  -6  233.68   24.00
  23  11  -6  238.78   22.10
  23  11  -6  248.38   22.60
  23  11  -6  226.58   19.70
 -22 -10   6  -26.60   39.70
  22  10  -6   28.80    5.40
  22  10  -6   23.50    9.30
  22  10  -6   21.10    8.10
  22  10  -6   27.10    8.60
 -21  -9   6   13.80   45.20
  21   9  -6   12.80    8.20
  21   9  -6    9.20    5.00
  21   9  -6   10.60   37.90
  21   9  -6   20.10    9.10
  21   9  -6    7.40    8.20
 -20  -8   6   47.20   49.90
  20   8  -6   69.69    9.00
  20   8  -6   78.89   33.10
  20   8  -6   98.79   13.20
  20   8  -6   79.59   13.40
  20   8  -6   78.39   35.10
  20   8  -6  113.49   14.20
 -19  -7   6  -27.90   54.09
  19   7  -6   68.59   11.90
  19   7  -6  108.09   22.90
  19   7  -6   93.99   28.40
  19   7  -6  102.49   10.40
  19   7  -6   75.89   29.30
  19   7  -6   70.29   12.60
  19   7  -6   66.59   11.90
 -18  -6   6   34.10   95.69
  18   6  -6  271.07   46.10
  18   6  -6  290.27   28.30
  18   6  -6  306.07   28.00
  18   6  -6  322.57   38.50
  18   6  -6  307.77   25.60
  18   6  -6  264.67   35.40
 -17  -5   6   78.79   59.99
  17   5  -6   48.10   10.50
  17   5  -6   54.59    8.20
  17   5  -6   53.09   10.90
  17   5  -6   39.50   22.60
  17   5  -6   58.19   30.60
  17   5  -6   51.89   17.70
  17   5  -6   48.40   10.10
 -16  -4   6  773.72   79.59
 -16  -4   6  601.04   92.99
 -16  -4   6  737.13   71.79
 -16  -4   6  711.53   93.09
  16   4  -6  736.33   60.49
  16   4  -6  786.02   60.99
  16   4  -6  724.43   66.99
  16   4  -6  720.93   59.29
  16   4  -6  771.22   69.39
  16   4  -6  793.02   60.79
  16   4  -6  896.61   79.59
 -15  -3   6 2032.70  170.08
 -15  -3   6 2045.60  170.38
  15   3  -6 1947.71  164.68
  15   3  -6 2100.29  159.48
  15   3  -6 2105.79  157.78
  15   3  -6 2017.30  155.48
 -14  -2   6 1886.41  157.68
 -14  -2   6 1807.62  156.38
  14   2  -6 2068.19  149.49
 -13  -1   6 1442.56  111.29
 -13  -1   6 1299.37  103.49
  13   1  -6 1195.98  101.99
 -12   0   6  598.94   51.89
  12   0  -6  715.43   52.39
 -11   1   6  768.82   58.69
 -11   1   6  726.63   57.39
 -10   2   6  530.65   43.10
  -9   3   6 1700.13  118.39
   9  -3  -6 1380.36  117.89
  -8   4   6 1681.33  135.69
  -8   4   6 1729.03  134.29
   8  -4  -6 1816.32  135.99
  -7   5   6  549.54   48.20
  -7   5   6  643.74   51.99
  -7   5   6  599.04   54.29
   7  -5  -6  758.72   65.79
  -6   6   6  546.75   42.50
  -6   6   6  496.95   46.80
  -6   6   6  558.14   47.10
  -6   6   6  473.45   49.00
  -5   7   6  430.96   50.29
  -5   7   6  459.25   47.60
  -5   7   6  511.15   45.40
  -5   7   6  502.75   42.70
  -5   7   6  519.05   48.10
  -5   7   6  531.45   45.20
  -4   8   6   21.60   11.40
  -4   8   6   25.30   21.30
  -4   8   6   19.50   12.00
  -4   8   6   30.90   19.40
  -4   8   6   10.10   14.90
   4  -8  -6   22.60   33.10
   4  -8  -6   29.20   33.10
   4  -8  -6   25.40   37.70
  -3   9   6  161.28   25.60
  -3   9   6  123.29   52.99
  -3   9   6  145.69   24.10
  -3   9   6  154.68   32.90
   3  -9  -6   58.39   43.30
   3  -9  -6   56.99   40.20
  -2  10   6   69.69   13.80
  -2  10   6   82.49   17.70
  -2  10   6   50.29   25.00
   2 -10  -6   92.39   63.49
   2 -10  -6   52.79   39.80
   2 -10  -6   14.20   30.90
  -1  11   6  443.56   44.10
  -1  11   6  474.25   40.70
  -1  11   6  473.05   60.29
   1 -11  -6  301.87   65.99
   0  12   6  552.14   40.60
   0  12   6  496.35   39.60
   0  12   6  456.55   49.00
   0  12   6  485.05   61.99
   0  12   6  477.35   43.10
   0 -12  -6  333.87   73.09
   1  13   6  271.97   27.00
   1  13   6  283.57   25.40
   1  13   6  288.37   24.20
  -1 -13  -6  147.39   70.89
  -1 -13  -6  181.38   60.79
   2  14   6  205.68   20.20
   2  14   6  203.28   17.60
   2  14   6  184.18   19.60
  -2 -14  -6  106.09   32.90
  -2 -14  -6  117.49   67.49
   3  15   6  133.89   12.50
  -3 -15  -6   86.99   26.70
 -25 -11   7   85.89   64.89
  25  11  -7  188.08   21.50
  25  11  -7  189.48   16.30
  25  11  -7  212.68   19.30
  25  11  -7  187.68   18.10
  24  10  -7  170.38   22.10
  24  10  -7  174.48   20.40
  24  10  -7  153.98   21.20
  24  10  -7  194.28   16.10
  23   9  -7  310.37   30.30
  23   9  -7  342.07   27.10
  23   9  -7  329.87   30.00
  23   9  -7  320.37   30.20
  22   8  -7  262.47   48.20
  22   8  -7  391.46   33.10
  22   8  -7  372.56   30.10
  22   8  -7  336.87   49.60
  22   8  -7  368.26   32.80
  22   8  -7  392.96   33.50
  21   7  -7 1111.39  107.19
  21   7  -7 1185.18   91.19
  21   7  -7 1206.48   91.59
  21   7  -7 1158.88   89.39
  21   7  -7 1089.39   91.39
  21   7  -7  981.10  104.29
  21   7  -7 1330.57  102.79
  20   6  -7  570.64   49.30
  20   6  -7  554.34   65.69
  20   6  -7  633.24   59.59
  20   6  -7  533.25   63.09
  20   6  -7  628.84   49.40
  20   6  -7  600.44   47.30
  20   6  -7  583.24   49.30
 -19  -5   7   52.59   79.29
  19   5  -7  150.98   29.40
  19   5  -7  155.48   22.90
  19   5  -7   86.19   25.10
  19   5  -7  150.78   16.40
 -18  -4   7 1077.99  139.19
 -18  -4   7 1125.29  177.48
 -18  -4   7 1071.99  113.99
 -18  -4   7 1238.38  116.49
  18   4  -7 1191.18  103.89
  18   4  -7 1313.47   94.69
  18   4  -7 1176.18   93.89
  18   4  -7 1297.57  103.29
  18   4  -7 1064.29  100.59
  18   4  -7 1178.18   93.09
  18   4  -7 1307.77   94.19
 -17  -3   7 1072.59  106.39
 -17  -3   7  918.51  112.59
  17   3  -7 1072.99   90.99
  17   3  -7 1200.48   85.39
  17   3  -7 1029.80   93.99
  17   3  -7 1154.98   96.29
  17   3  -7 1088.19   84.29
  17   3  -7 1102.59   84.89
 -16  -2   7  504.15   69.99
 -16  -2   7  487.75   57.89
  16   2  -7  469.85   55.49
  16   2  -7  616.54   50.69
  16   2  -7  549.15   43.80
  16   2  -7  588.44   44.90
  16   2  -7  585.54   57.19
  16   2  -7  530.15   44.00
 -15  -1   7  490.05   60.39
 -15  -1   7  455.95   45.50
  15   1  -7  505.75   43.10
 -14   0   7   -2.00    8.10
 -14   0   7   -4.00   17.40
 -14   0   7   -3.00    9.20
  14   0  -7   -4.60    9.10
 -13   1   7  207.18   20.70
 -13   1   7  186.28   17.50
  13  -1  -7  186.58   19.70
 -12   2   7   55.89   10.60
 -11   3   7  408.26   34.90
 -11   3   7  392.76   37.60
 -10   4   7  758.82   63.39
 -10   4   7  757.22   64.79
  10  -4  -7  832.72   66.59
  -9   5   7  642.44   55.09
  -9   5   7  631.54   56.49
   9  -5  -7  692.73   67.99
  -8   6   7 2502.55  186.68
  -8   6   7 2391.26  186.38
  -8   6   7 2375.66  185.98
  -8   6   7 2322.47  188.08
  -8   6   7 2443.06  182.58
  -7   7   7 1330.77  120.99
  -7   7   7 1296.87  119.29
  -7   7   7 1575.44  115.39
  -7   7   7 1603.94  118.79
  -7   7   7 1546.35  118.49
  -7   7   7 1585.84  120.19
  -6   8   7  644.94   59.29
  -6   8   7  614.34   61.39
  -6   8   7  612.14   54.39
  -6   8   7  547.65   61.29
  -6   8   7  634.34   54.09
  -6   8   7  639.34   59.19
  -5   9   7  613.14   66.49
  -5   9   7  624.44   65.59
  -5   9   7  661.23   60.59
  -5   9   7  596.74   52.79
   5  -9  -7  421.76   75.09
  -4  10   7  505.15   56.49
  -4  10   7  489.15   43.40
  -4  10   7  493.05   45.70
   4 -10  -7  350.56   72.49
  -3  11   7  361.46   34.70
  -3  11   7  366.06   45.30
  -3  11   7  367.16   37.50
   3 -11  -7  227.48   71.89
  -2  12   7  147.59   81.19
   2 -12  -7  195.48  115.49
   2 -12  -7  100.79   34.70
   2 -12  -7  152.08   45.00
  -1  13   7   78.19   12.70
  -1  13   7   73.89   10.40
  -1  13   7   60.19    8.70
   1 -13  -7   30.40   28.40
   1 -13  -7   41.40   40.70
   0  14   7  136.29   14.00
   0  14   7  136.59   16.10
   0  14   7  156.58   17.10
   0 -14  -7   63.79   44.30
   0 -14  -7   70.09   28.80
 -26 -10   8   29.30   48.30
  26  10  -8  107.39   13.40
  26  10  -8  120.89   14.50
  26  10  -8  114.39   11.10
  26  10  -8  109.09   13.60
 -25  -9   8    3.80   47.80
  25   9  -8   44.90   11.50
  25   9  -8   31.20    8.70
  25   9  -8   23.70    7.70
  25   9  -8   31.20    5.60
 -24  -8   8  -15.00   51.49
  24   8  -8    9.80   33.80
  24   8  -8   22.50    9.10
  24   8  -8   26.10    6.30
  24   8  -8   -9.10   42.50
  24   8  -8   27.30    8.60
  24   8  -8   20.10    9.30
 -23  -7   8   28.00   59.49
  23   7  -8   54.69    9.80
  23   7  -8   74.89   38.60
  23   7  -8   54.69   13.30
  23   7  -8   72.49   14.20
  23   7  -8   47.70   39.30
  23   7  -8   67.39   23.30
  23   7  -8   69.49   14.10
  22   6  -8  329.07   41.40
  22   6  -8  239.08   46.60
  22   6  -8  320.27   27.00
  22   6  -8  239.08   44.90
  22   6  -8  316.97   29.40
  22   6  -8  330.37   29.90
  22   6  -8  304.87   29.30
 -21  -5   8   40.20  126.39
  21   5  -8  204.18   23.10
  21   5  -8  171.08   32.20
  21   5  -8  203.78   22.00
  21   5  -8  191.28   19.90
  21   5  -8  242.18   38.30
  21   5  -8  217.48   33.80
  21   5  -8  195.68   21.70
 -20  -4   8  823.12  128.49
  20   4  -8  752.62   77.69
  20   4  -8  852.51   67.29
  20   4  -8  717.23   77.79
  20   4  -8  914.21   69.79
  20   4  -8  874.71   66.79
 -19  -3   8  492.35   60.89
 -19  -3   8  416.96   79.49
 -19  -3   8  481.15   79.69
  19   3  -8  465.85   40.10
  19   3  -8  416.86   37.70
  19   3  -8  419.56   49.99
  19   3  -8  451.15   51.89
  19   3  -8  425.56   51.09
  19   3  -8  465.05   38.20
  19   3  -8  497.25   39.00
 -18  -2   8  472.45   86.39
 -18  -2   8  545.15   62.99
  18   2  -8  565.04   50.89
  18   2  -8  501.45   55.79
  18   2  -8  513.85   55.99
  18   2  -8  546.95   42.90
  18   2  -8  505.65   43.00
  18   2  -8  537.15   43.90
 -17  -1   8 2041.90  159.68
 -17  -1   8 2081.39  162.28
 -17  -1   8 2057.59  177.28
 -17  -1   8 2165.88  169.18
  17   1  -8 2316.57  161.38
  17   1  -8 1890.81  179.18
  17   1  -8 2104.29  158.48
  17   1  -8 2201.18  158.08
  17   1  -8 2147.29  159.78
  17   1  -8 1744.93  168.28
 -16   0   8 3085.99  242.38
 -16   0   8 3150.38  242.78
 -16   0   8 3100.19  242.18
  16   0  -8 3318.37  242.58
  16   0  -8 3332.87  243.08
  16   0  -8 3160.58  250.97
 -15   1   8 1687.73  130.39
 -14   2   8 1915.21  150.68
 -14   2   8 2005.20  150.68
 -13   3   8 1195.48   93.29
 -13   3   8 1177.28   93.99
 -12   4   8 1151.98   89.09
 -12   4   8 1090.89   89.99
 -11   5   8  177.08   25.10
 -11   5   8  192.88   27.70
 -11   5   8  186.78   27.40
  11  -5  -8  283.07   46.30
  11  -5  -8  104.39   30.50
 -10   6   8  138.79   20.20
 -10   6   8  152.28   25.80
 -10   6   8  130.79   20.40
 -10   6   8  152.88   22.40
  10  -6  -8   43.70   40.30
  -9   7   8   95.09   19.60
  -9   7   8  113.29   20.20
  -9   7   8   83.19   22.00
   9  -7  -8   49.99   35.30
   9  -7  -8   65.69   28.40
  -8   8   8   13.40   21.10
  -8   8   8   44.50   14.30
  -8   8   8   17.40   18.50
   8  -8  -8   21.00   29.70
   8  -8  -8   21.50   33.00
  -7   9   8  181.88   36.10
  -7   9   8  162.78   25.00
  -7   9   8  172.08   32.20
  -7   9   8  179.58   31.90
  -6  10   8   19.50   58.59
  -6  10   8   30.80   39.20
   6 -10  -8   74.19   34.70
   6 -10  -8   66.69   35.50
  -5  11   8  438.56   61.99
  -5  11   8  398.26   44.90
  -5  11   8  461.45   50.39
   5 -11  -8  294.17   63.89
  -4  12   8  242.48   29.90
  -4  12   8  211.48   47.40
  -4  12   8  239.38   26.60
  -3  13   8  258.07   23.40
  -3  13   8  293.47   27.90
  -3  13   8  285.77   34.30
  -3  13   8  267.07   26.80
   3 -13  -8  189.78   45.70
  -2  14   8  395.16   35.00
  -2  14   8  410.36   32.90
  -2  14   8  461.45   34.10
   2 -14  -8  293.67   52.49
  28  10  -9  159.58   15.60
  28  10  -9  151.28   16.70
  28  10  -9  150.88   13.40
  28  10  -9  153.68   19.90
  27   9  -9  378.76   33.40
  27   9  -9  422.86   34.10
  27   9  -9  394.56   34.30
  27   9  -9  384.26   31.50
  26   8  -9  274.07   21.90
  26   8  -9  229.78   24.30
  26   8  -9  248.18   25.00
  26   8  -9  254.17   25.40
  25   7  -9  333.17   41.20
  25   7  -9  177.08   40.40
  25   7  -9  256.77   26.10
  25   7  -9  255.57   25.80
  25   7  -9  202.98   80.79
  25   7  -9  258.97   25.60
  25   7  -9  257.07   23.00
  24   6  -9  710.53   92.79
  24   6  -9  657.03   94.89
  24   6  -9  884.81   72.59
  24   6  -9  882.91   98.39
  24   6  -9  862.91   70.99
  23   5  -9  377.56   43.60
  23   5  -9  354.66   32.10
  23   5  -9  303.07   29.30
  23   5  -9  304.57   48.00
  23   5  -9  265.37   45.20
  23   5  -9  343.17   30.90
  23   5  -9  341.17   31.40
  22   4  -9  616.64   53.59
  22   4  -9  744.53   55.89
  22   4  -9  680.93   54.99
  22   4  -9  641.04   72.59
  22   4  -9  686.93   65.99
  22   4  -9  621.64   68.29
  22   4  -9  667.43   54.49
 -21  -3   9  643.54   70.19
 -21  -3   9  553.14  120.69
 -21  -3   9  650.63   89.69
  21   3  -9  775.42   56.99
  21   3  -9  743.53   68.19
  21   3  -9  639.04   58.19
  21   3  -9  656.43   71.79
 -20  -2   9  113.49   24.30
 -20  -2   9   90.89   78.39
 -20  -2   9  115.59   40.20
 -20  -2   9   27.20   58.09
  20   2  -9  154.88   33.60
  20   2  -9  161.28   18.50
  20   2  -9  155.28   25.10
  20   2  -9  148.39   28.30
  20   2  -9  144.59   17.10
  20   2  -9  142.49   18.70
  20   2  -9  145.09   14.80
 -19  -1   9  256.77   45.80
 -19  -1   9  296.97   58.79
 -19  -1   9  329.47   35.80
  19   1  -9  357.36   30.20
  19   1  -9  360.26   32.40
  19   1  -9  277.97   43.00
  19   1  -9  311.27   28.60
  19   1  -9  372.86   28.50
  19   1  -9  294.37   43.60
  19   1  -9  327.47   37.10
 -18   0   9   11.50   13.20
  18   0  -9   -1.80   20.80
  18   0  -9  -11.40   20.50
  18   0  -9    1.40   14.30
  18   0  -9   -8.00    9.00
  18   0  -9    3.80   12.80
  18   0  -9   -2.80    8.10
  18   0  -9    6.80    7.70
 -17   1   9  252.97   27.60
 -17   1   9  210.08   30.50
  17  -1  -9  300.87   24.70
  17  -1  -9  208.98   42.10
 -16   2   9  166.58   23.80
 -16   2   9  161.38   22.00
  16  -2  -9  139.29   33.00
  16  -2  -9  129.29   18.30
 -15   3   9  248.08   26.30
 -15   3   9  247.38   26.90
  15  -3  -9  134.19   46.70
  15  -3  -9  195.08   42.00
 -14   4   9  251.37   39.90
 -14   4   9  218.08   28.20
 -13   5   9  428.46   42.10
 -13   5   9  425.46   41.80
 -12   6   9  858.51   74.89
 -12   6   9  956.60   78.49
 -12   6   9  814.52   72.19
 -12   6   9  902.41   75.39
 -11   7   9  811.52   76.39
 -11   7   9  795.62   75.89
 -11   7   9  945.71   77.99
 -11   7   9  924.21   72.99
 -10   8   9  478.85   44.40
 -10   8   9  429.56   53.29
 -10   8   9  498.35   56.59
 -10   8   9  453.35   50.79
  -9   9   9  372.16   37.50
  -9   9   9  401.76   60.99
  -9   9   9  397.16   52.09
  -9   9   9  290.67   63.89
  -9   9   9  423.36   38.90
   9  -9  -9  256.97   51.09
  -8  10   9  233.38   39.70
  -8  10   9  199.18   53.19
  -8  10   9  197.28   26.80
  -8  10   9  213.28   35.30
  -8  10   9  207.58   27.70
  -7  11   9  128.59   21.10
  -7  11   9  125.09   21.70
  -7  11   9  146.79   36.40
   7 -11  -9   62.99   34.20
   7 -11  -9   31.00   33.10
  -6  12   9  339.77   32.70
  -6  12   9  351.56   34.90
   6 -12  -9  197.38   52.29
  -5  13   9  199.98   18.30
  -5  13   9  155.48   25.60
  -5  13   9  166.18   20.20
   5 -13  -9  121.89   33.60
   5 -13  -9  127.29   45.20
  -4  14   9   41.20    6.90
  -4  14   9   40.40   11.00
  -4  14   9   44.40    9.40
   4 -14  -9   16.60   27.90
   4 -14  -9   30.90   24.90
  29   9 -10    5.10   11.10
  29   9 -10    0.60    3.70
  29   9 -10    3.80    7.20
  29   9 -10    6.70    5.90
  28   8 -10   11.70    7.00
  28   8 -10    7.00   34.20
  28   8 -10    7.70    4.90
  28   8 -10    6.40    8.40
  28   8 -10   17.40    8.00
  27   7 -10   -5.30    7.10
  27   7 -10    9.30   33.30
  27   7 -10   -1.60   16.30
  27   7 -10   -0.20    8.00
  27   7 -10    7.60    8.60
  27   7 -10    2.50    5.20
  26   6 -10   80.39   11.10
  26   6 -10   61.99   53.39
  26   6 -10  120.19   14.90
  26   6 -10  127.49   16.30
  26   6 -10   61.99   30.80
  26   6 -10  114.19   23.00
  26   6 -10  140.59   15.90
  25   5 -10  162.78   46.70
  25   5 -10  233.48   28.00
  25   5 -10  211.78   26.00
  25   5 -10  233.28   46.70
  25   5 -10  232.18   28.20
  25   5 -10  149.39   39.30
  25   5 -10  185.08   20.80
  24   4 -10  202.78   23.20
  24   4 -10  169.78   19.70
  24   4 -10  200.78   21.90
  24   4 -10  192.88   35.00
  24   4 -10  194.88   40.10
  24   4 -10  188.68   20.50
  24   4 -10  163.48   32.60
 -23  -3  10  520.65   88.79
  23   3 -10  653.23   49.80
  23   3 -10  588.14   66.99
  23   3 -10  637.54   50.69
  23   3 -10  512.45   62.89
  23   3 -10  562.74   47.90
  23   3 -10  575.44   48.50
  23   3 -10  607.34   61.69
 -22  -2  10   53.59   44.10
 -22  -2  10  133.59   31.40
 -22  -2  10  126.39  109.89
  22   2 -10   50.99   20.00
  22   2 -10   45.50    9.30
  22   2 -10   46.40   24.40
  22   2 -10   28.70   21.60
  22   2 -10   26.30    8.20
  22   2 -10   45.20   11.10
  22   2 -10   27.80   18.70
 -21  -1  10  331.67   89.19
 -21  -1  10  333.97   43.80
  21   1 -10  341.77   29.40
  21   1 -10  302.17   46.30
  21   1 -10  335.57   30.10
  21   1 -10  309.07   45.60
  21   1 -10  383.76   32.00
  21   1 -10  344.27   34.30
  21   1 -10  344.67   41.40
 -20   0  10 1871.41  155.68
 -20   0  10 1925.11  190.18
  20   0 -10 1885.61  163.18
  20   0 -10 2076.39  152.78
  20   0 -10 2128.79  153.88
  20   0 -10 1703.83  163.38
  20   0 -10 2210.78  151.88
  20   0 -10 2107.99  154.08
 -19   1  10 1022.20   83.09
 -19   1  10  960.60   82.79
 -19   1  10 1144.99  124.09
  19  -1 -10 1097.09   78.29
  19  -1 -10 1053.79   80.99
  19  -1 -10 1037.60   82.79
  19  -1 -10 1026.60   79.49
  19  -1 -10  841.92   90.89
 -18   2  10 1774.92  143.29
 -18   2  10 1700.03  142.89
  18  -2 -10 1905.31  142.79
  18  -2 -10 1896.11  141.09
  18  -2 -10 1922.61  139.69
 -17   3  10  639.34   53.79
 -17   3  10  610.84   53.19
  17  -3 -10  511.65   73.99
 -16   4  10  360.56   38.70
 -16   4  10  390.86   52.99
 -16   4  10  369.66   37.80
 -15   5  10  347.47   37.10
 -15   5  10  325.47   36.10
 -15   5  10  351.36   39.50
 -14   6  10   60.79   16.50
 -14   6  10   53.59   14.80
 -14   6  10   58.59   21.60
 -14   6  10   66.59   21.00
  14  -6 -10   -1.00   22.70
 -13   7  10   25.90   15.90
 -13   7  10   49.90   23.30
 -13   7  10   48.90   27.20
 -13   7  10   23.90   20.10
 -13   7  10   35.90   12.40
  13  -7 -10  -17.50   45.30
  13  -7 -10   31.30   23.90
 -12   8  10   36.60   12.70
 -12   8  10   51.69   27.30
 -12   8  10   48.00   29.90
 -12   8  10   46.30   27.40
 -12   8  10   37.20   24.70
  12  -8 -10   11.90   23.10
  12  -8 -10   12.00   39.80
 -11   9  10   95.09   37.50
 -11   9  10  138.49   21.70
 -11   9  10  107.39   26.20
 -11   9  10  141.69   32.80
 -11   9  10  111.09   21.20
  11  -9 -10   47.20   28.40
  11  -9 -10   73.19   37.80
 -10  10  10   76.49   30.30
 -10  10  10   93.59   17.50
 -10  10  10   87.79   16.50
 -10  10  10   89.79   32.00
 -10  10  10  101.69   51.09
  10 -10 -10   34.50   28.70
  10 -10 -10   67.79   35.70
  -9  11  10  102.59   16.10
  -9  11  10  118.49   20.50
  -9  11  10  114.99   39.20
   9 -11 -10   67.89   35.90
   9 -11 -10   45.80   30.60
  -8  12  10   87.19   15.10
  -8  12  10   84.19   15.60
   8 -12 -10   61.49   30.40
   8 -12 -10   65.89   31.60
  -7  13  10  140.39   22.30
  -7  13  10  156.98   14.80
  -7  13  10  145.69   18.60
   7 -13 -10  147.29   34.20
   7 -13 -10   69.09   31.20
  -6  14  10   86.49   13.30
  -6  14  10   95.79   10.70
  -6  14  10   89.29   10.90
  -6  14  10   93.29   35.20
   6 -14 -10   47.00   25.90
   6 -14 -10   58.69   28.50
  30   8 -11   73.09   12.10
  30   8 -11   88.69   12.10
  30   8 -11   99.79   12.70
  30   8 -11  104.69   10.00
  29   7 -11   16.70   37.30
  29   7 -11   27.90    9.10
  29   7 -11   16.90    8.70
  29   7 -11   14.80    7.20
  29   7 -11   24.20   10.20
  28   6 -11  339.57   32.20
  28   6 -11  312.77   28.80
  28   6 -11  394.36   44.70
  28   6 -11  323.37   30.40
  28   6 -11  346.27   31.60
  27   5 -11  618.94   50.69
  27   5 -11  599.14   51.59
  27   5 -11  537.55   49.20
  27   5 -11  652.63   52.09
  27   5 -11  674.83   63.09
  26   4 -11  245.58   30.50
  26   4 -11  232.88   49.90
  26   4 -11  309.17   59.49
  26   4 -11  280.97   35.60
  26   4 -11  294.47   30.50
  25   3 -11   21.00   36.50
  25   3 -11   40.20   23.20
  25   3 -11   64.99   10.90
  25   3 -11   56.89   13.40
  25   3 -11   46.10   19.50
  25   3 -11   50.69    9.60
  25   3 -11   65.19   12.60
 -24  -2  11   94.69   62.09
  24   2 -11   60.89   22.50
  24   2 -11   39.00   25.20
  24   2 -11   38.30    8.90
  24   2 -11   33.20    8.30
  24   2 -11   30.30   10.10
  24   2 -11   27.70   27.40
  24   2 -11   44.00   12.80
 -23  -1  11   79.89   34.50
 -23  -1  11    3.90  134.49
 -23  -1  11   31.90   39.80
  23   1 -11   30.10    8.60
  23   1 -11   29.40    9.20
  23   1 -11   32.10   11.10
  23   1 -11   35.70   20.20
  23   1 -11   35.30   25.70
  23   1 -11   15.90   13.00
 -22   0  11   32.30  190.78
  22   0 -11   -2.90   20.10
  22   0 -11   -6.50    8.90
  22   0 -11    2.50    7.00
  22   0 -11    4.80    7.10
  22   0 -11   25.00   24.10
  22   0 -11   12.80   14.00
 -21   1  11  158.68   33.80
 -21   1  11  205.18   86.09
  21  -1 -11  236.28   22.30
  21  -1 -11  260.37   21.10
  21  -1 -11  255.97   26.20
  21  -1 -11  162.88   50.99
 -20   2  11  136.89   28.30
 -20   2  11  149.59   26.90
  20  -2 -11   82.99   27.90
  20  -2 -11  127.89   13.20
  20  -2 -11  149.49   23.10
  20  -2 -11  109.09   19.60
  20  -2 -11  129.49   17.50
  20  -2 -11  113.39   37.30
 -19   3  11    0.20   13.90
 -19   3  11   22.60   41.60
 -19   3  11   14.90   18.70
  19  -3 -11   19.80   23.30
  19  -3 -11  -21.10   20.90
  19  -3 -11  -21.40   40.40
 -18   4  11  341.87   39.80
 -18   4  11  355.26   36.60
 -18   4  11  336.57   39.60
  18  -4 -11  223.08   48.30
 -17   5  11  352.86   39.40
 -17   5  11  380.76   43.60
 -17   5  11  369.96   40.00
 -17   5  11  383.06   46.30
 -16   6  11   31.90   22.00
 -16   6  11   63.29   24.40
 -16   6  11   41.50   15.20
 -16   6  11   41.70   16.30
  16  -6 -11   29.30   26.20
  16  -6 -11   20.60   21.20
 -15   7  11   93.99   28.30
 -15   7  11   88.19   20.10
 -15   7  11   96.69   17.20
 -15   7  11  134.39   29.50
  15  -7 -11   26.90   24.40
 -14   8  11  196.08   34.90
 -14   8  11  213.08   38.30
 -14   8  11  218.48   27.40
 -14   8  11  206.58   34.50
 -14   8  11  231.18   33.20
 -13   9  11  350.96   41.60
 -13   9  11  334.37   34.90
 -13   9  11  366.16   52.39
 -13   9  11  363.96   47.30
 -13   9  11  319.67   45.30
  13  -9 -11  253.57   53.99
 -12  10  11  147.19   40.00
 -12  10  11  224.18   30.30
 -12  10  11  201.08   25.60
 -12  10  11  165.68   56.09
 -12  10  11  219.28   44.40
  12 -10 -11  100.19   43.60
 -11  11  11  191.78   26.30
 -11  11  11  149.88   48.20
 -11  11  11  161.58   43.40
 -11  11  11  187.58   24.10
  11 -11 -11   96.59   29.90
  11 -11 -11  125.69   40.80
 -10  12  11   99.89   15.10
 -10  12  11   93.99   18.20
  10 -12 -11   53.99   26.10
  -9  13  11   30.90    9.90
  -9  13  11   22.70    6.20
  -9  13  11   25.00   11.20
   9 -13 -11   14.30   22.50
   9 -13 -11   27.40   32.00
  -8  14  11   -4.30   14.90
  -8  14  11    1.70    6.60
  -8  14  11    2.80    5.40
  -8  14  11   -1.90    7.30
   8 -14 -11   29.70   57.49
   8 -14 -11   -0.10   17.20
   8 -14 -11   -3.20   20.90
  31   7 -12   16.20    6.60
  31   7 -12   15.50   30.90
  31   7 -12    8.40    8.80
  31   7 -12   19.10    8.70
  31   7 -12    5.80    4.00
  30   6 -12    0.20   37.80
  30   6 -12   28.20    8.70
  30   6 -12   37.30   21.00
  30   6 -12   28.80    9.70
  30   6 -12   23.10    9.30
  29   5 -12   18.20    6.60
  29   5 -12   15.20    7.50
  29   5 -12   12.80   10.30
  29   5 -12   11.80   38.00
  29   5 -12   26.00   17.70
  29   5 -12   22.00    8.90
  28   4 -12   86.79   13.90
  28   4 -12  113.79   15.90
  28   4 -12  136.29   25.70
  28   4 -12   77.09   34.70
  28   4 -12  101.99   13.20
  28   4 -12  122.39   12.90
  27   3 -12  739.03   62.29
  27   3 -12  779.42   61.39
  27   3 -12  762.62   63.59
  27   3 -12  790.72   64.29
  27   3 -12  811.42   76.19
  26   2 -12  696.73   57.69
  26   2 -12  702.73   59.19
  26   2 -12  760.52   60.39
  26   2 -12  711.23   71.99
  26   2 -12  702.73   56.59
 -25  -1  12  316.07   70.49
  25   1 -12  432.26   38.50
  25   1 -12  421.36   52.99
  25   1 -12  339.37   59.09
  25   1 -12  462.25   41.40
  25   1 -12  428.16   36.50
  25   1 -12  443.96   35.10
 -24   0  12 1016.60  113.59
 -24   0  12 1025.30  107.99
  24   0 -12 1089.99  105.99
  24   0 -12 1261.27   93.59
  24   0 -12 1169.08   91.49
  24   0 -12 1253.47   90.09
  24   0 -12 1229.88   94.19
 -23   1  12  390.36   47.70
 -23   1  12  432.96   64.79
 -23   1  12  391.26   58.49
  23  -1 -12  417.46   54.89
  23  -1 -12  419.86   36.30
  23  -1 -12  369.86   57.79
  23  -1 -12  454.45   34.50
  23  -1 -12  440.76   40.50
 -22   2  12  147.99   31.10
 -22   2  12  169.98   34.20
 -22   2  12  171.98   33.10
  22  -2 -12  270.07   29.10
  22  -2 -12  203.88   50.69
  22  -2 -12  293.67   29.10
  22  -2 -12  201.28   42.50
  22  -2 -12  246.68   23.20
 -21   3  12  863.51   73.29
 -21   3  12  901.51   81.69
 -21   3  12  751.52   79.49
 -21   3  12  844.32   76.79
 -20   4  12  546.65   58.29
 -20   4  12  670.73   65.49
 -20   4  12  660.23   62.09
 -20   4  12  586.84   56.39
 -19   5  12    9.50   16.00
 -19   5  12   15.10   17.30
 -19   5  12  -13.50   23.50
 -19   5  12  -15.80   25.50
  19  -5 -12   20.10   19.90
  19  -5 -12    6.40   24.90
 -18   6  12   32.10   25.60
 -18   6  12   47.50   28.00
 -18   6  12   43.50   15.60
 -18   6  12   55.39   17.50
  18  -6 -12    9.10   21.40
  18  -6 -12   18.50   24.30
 -17   7  12   85.49   16.30
 -17   7  12   68.49   29.10
 -17   7  12   84.09   20.10
 -17   7  12   86.79   31.20
  17  -7 -12   25.10   21.90
  17  -7 -12   55.59   27.50
 -16   8  12    9.90   11.20
 -16   8  12    0.00   34.20
 -16   8  12    4.70   16.70
 -16   8  12   -6.40   32.00
  16  -8 -12   10.90   22.40
  16  -8 -12   12.80   24.20
 -15   9  12   46.10   40.90
 -15   9  12   82.69   16.20
 -15   9  12   70.79   35.40
 -15   9  12   60.69   22.80
  15  -9 -12   31.60   23.60
  15  -9 -12   40.90   25.70
 -14  10  12  105.49   63.59
 -14  10  12  109.89   77.59
 -14  10  12  127.59   33.30
 -14  10  12   95.79   20.00
 -14  10  12  109.99   20.10
  14 -10 -12   51.49   25.40
  14 -10 -12   70.09   29.20
 -13  11  12   61.79   36.20
 -13  11  12   51.89   12.40
 -13  11  12   80.79   17.30
  13 -11 -12   58.79   28.10
  13 -11 -12   43.30   23.30
 -12  12  12   14.60    9.70
 -12  12  12   16.80   12.00
  12 -12 -12   24.20   21.20
  12 -12 -12   38.20   22.30
 -11  13  12    8.90    9.50
 -11  13  12   13.90    5.80
 -11  13  12   12.70    9.60
  11 -13 -12   19.60   19.90
  11 -13 -12   15.50   18.20
  32   6 -13   66.49   11.80
  32   6 -13   61.99    7.40
  32   6 -13   84.79    9.90
  32   6 -13   14.60   25.00
  32   6 -13   80.69   12.50
  31   5 -13   86.99   14.10
  31   5 -13   62.69   39.50
  31   5 -13  143.79   13.30
  31   5 -13  117.39   15.40
  31   5 -13  136.49   29.70
  31   5 -13  127.69   14.90
  30   4 -13  123.09   15.40
  30   4 -13   31.20   41.50
  30   4 -13  148.59   30.20
  30   4 -13   91.79   14.20
  30   4 -13  120.29   16.60
  30   4 -13  128.09   13.60
  29   3 -13   58.59   12.30
  29   3 -13   48.30   14.10
  29   3 -13   78.09    9.40
  29   3 -13   14.00   38.40
  29   3 -13   68.69   21.10
  29   3 -13   74.29   11.00
  28   2 -13  135.49   17.50
  28   2 -13  156.78   15.90
  28   2 -13   55.09   38.70
  28   2 -13  151.68   18.60
  28   2 -13  120.19   18.90
  28   2 -13  176.08   34.90
 -27  -1  13  165.98   89.19
  27   1 -13  190.18   22.80
  27   1 -13  240.48   31.50
  27   1 -13  216.98   21.20
  27   1 -13  149.99   52.29
  27   1 -13  200.88   39.50
  27   1 -13  215.58   26.70
 -26   0  13    3.50   58.29
 -26   0  13   -8.00   31.10
  26   0 -13   -2.10    6.60
  26   0 -13   -3.30   11.50
  26   0 -13    0.40    7.40
  26   0 -13  -12.70   19.00
  26   0 -13  -13.20   16.40
  26   0 -13  -33.90   41.30
 -25   1  13   68.79   26.80
 -25   1  13  127.99   48.50
  25  -1 -13  124.99   11.80
  25  -1 -13  106.99   29.60
  25  -1 -13   62.09   47.00
  25  -1 -13  124.09   22.50
  25  -1 -13  112.59   21.00
 -24   2  13   -3.20   37.40
 -24   2  13   14.40   20.70
 -24   2  13   10.10   37.40
  24  -2 -13    4.80   28.60
  24  -2 -13   44.60   46.00
  24  -2 -13   -2.20   21.30
 -23   3  13   56.69   33.80
 -23   3  13   53.79   35.70
 -23   3  13   37.60   19.30
  23  -3 -13   34.20   22.70
  23  -3 -13   35.50   41.00
 -22   4  13  545.75   64.19
 -22   4  13  498.85   61.79
 -22   4  13  453.05   48.00
 -22   4  13  409.76   50.69
  22  -4 -13  434.86   48.60
  22  -4 -13  386.66   57.89
 -21   5  13  344.07   74.89
 -21   5  13  347.27   40.90
 -21   5  13  306.17   45.00
 -21   5  13  325.57   40.00
 -20   6  13  245.48   32.70
 -20   6  13  232.78   40.50
 -20   6  13  231.28   34.50
 -20   6  13  171.38   38.20
 -19   7  13  194.48   40.50
 -19   7  13  199.28   39.00
 -19   7  13  199.18   33.10
 -19   7  13  226.28   28.10
  19  -7 -13  147.29   35.50
  19  -7 -13  151.48   29.30
 -18   8  13  103.99   39.40
 -18   8  13   74.49   21.10
 -18   8  13   99.09   36.00
 -18   8  13   83.89   16.10
  18  -8 -13   74.29   24.10
  18  -8 -13   82.89   29.40
 -17   9  13  568.04   72.99
 -17   9  13  397.56   40.30
 -17   9  13  393.36   48.60
 -16  10  13  236.58   27.20
 -16  10  13  270.57   41.50
 -16  10  13  224.38   41.40
  16 -10 -13  154.28   38.00
 -15  11  13  239.88   25.50
 -15  11  13  206.68   43.20
 -15  11  13  261.57   34.50
  15 -11 -13  169.38   37.30
  15 -11 -13  165.48   31.60
 -14  12  13   31.40   10.40
 -14  12  13   50.39   15.30
  14 -12 -13    9.40   18.50
  14 -12 -13    5.60   19.20
 -13  13  13   13.30    8.90
 -13  13  13   22.00   11.40
 -13  13  13   16.00    5.90
  13 -13 -13    4.90   16.60
  13 -13 -13   13.00   17.50
  33   5 -14   28.50   13.80
  33   5 -14   36.10   13.00
  33   5 -14   53.19    8.10
  33   5 -14   42.70   17.00
  33   5 -14   44.50    6.40
  33   5 -14   33.00   23.50
  32   4 -14  130.59   17.50
  32   4 -14   45.80   34.90
  32   4 -14  124.59   14.70
  32   4 -14   93.19   16.20
  32   4 -14  132.09   13.10
  32   4 -14  153.58   28.50
  31   3 -14  343.37   41.40
  31   3 -14  288.77   33.10
  31   3 -14  288.77   28.10
  31   3 -14  332.37   26.80
  31   3 -14  335.47   35.30
  30   2 -14  540.55   42.70
  30   2 -14  511.65   44.10
  30   2 -14  585.84   58.49
  30   2 -14  564.64   49.30
  30   2 -14  465.85   48.00
  29   1 -14  707.43   57.29
  29   1 -14  608.24   51.69
  29   1 -14  626.84   49.99
  29   1 -14  616.04   66.09
 -28   0  14  746.63  132.09
 -28   0  14  798.62  109.29
  28   0 -14 1021.60   77.29
  28   0 -14 1188.08   85.19
  28   0 -14 1028.30   94.79
 -27   1  14  144.39   34.60
 -27   1  14  139.39   63.99
  27  -1 -14  226.88   40.90
  27  -1 -14  117.89   49.40
  27  -1 -14   -8.40   35.60
 -26   2  14  303.17   46.10
 -26   2  14  395.86   61.19
 -26   2  14  222.28   64.89
  26  -2 -14  334.97   52.99
  26  -2 -14  221.78   74.69
 -25   3  14  648.64   61.89
 -25   3  14  558.44   84.99
 -25   3  14  513.65   70.99
 -24   4  14  263.97   48.70
 -24   4  14  225.88   36.80
 -24   4  14  252.17   43.80
 -24   4  14  204.18   49.50
 -23   5  14   69.19   20.80
 -23   5  14   65.49   42.30
 -23   5  14   64.99   39.10
  23  -5 -14   57.09   37.70
 -22   6  14   69.39   40.30
 -22   6  14   31.40   38.50
 -22   6  14   65.39   18.00
 -22   6  14   42.80   19.20
  22  -6 -14   58.99   21.30
  22  -6 -14   41.80   26.60
 -21   7  14   16.90   13.70
 -21   7  14   14.00   42.70
 -21   7  14   13.50   16.80
 -21   7  14    5.00   42.70
  21  -7 -14    5.00   19.70
  21  -7 -14   10.40   18.50
 -20   8  14    2.40   12.00
 -20   8  14   12.60   45.30
 -20   8  14   -3.40   43.10
 -20   8  14    9.30   17.20
  20  -8 -14    8.40   18.50
  20  -8 -14   11.30   21.60
 -19   9  14    3.10   10.70
 -19   9  14   -1.70   18.50
  19  -9 -14    4.30   18.90
  19  -9 -14   11.30   21.20
 -18  10  14  135.59   20.30
 -18  10  14  122.19   27.30
  18 -10 -14  102.19   24.40
  18 -10 -14   79.79   28.50
 -17  11  14  100.79   33.90
 -17  11  14  120.09   18.60
  17 -11 -14  102.89   23.50
  17 -11 -14  120.79   30.60
 -16  12  14  112.69   21.00
 -16  12  14  128.89   17.10
  16 -12 -14   88.89   24.20
  16 -12 -14  115.49   22.60
  34   4 -15  287.57   34.80
  34   4 -15  277.97   23.40
  33   3 -15   15.40   26.70
  33   3 -15   80.79    8.50
  33   3 -15   77.89   18.30
  32   2 -15  150.48   32.00
  32   2 -15  126.09   14.20
  31   1 -15    9.10   33.50
 -30   0  15   16.40   44.00
  30   0 -15   -2.00   35.30
  30   0 -15   -1.00   17.60
 -29   1  15   30.10   33.90
  29  -1 -15   -2.60   34.80
  29  -1 -15   15.10   18.50
 -28   2  15  122.29   69.89
 -28   2  15   64.49   28.20
  28  -2 -15   38.40   32.10
  28  -2 -15   53.09   23.10
 -27   3  15  327.97   61.29
 -27   3  15  246.68   73.29
  27  -3 -15  242.38   46.90
 -26   4  15  102.29   74.59
 -26   4  15  144.59   72.49
 -26   4  15  175.98   31.40
 -26   4  15  217.38   34.20
  26  -4 -15  132.89   34.40
 -25   5  15  341.17   43.20
 -25   5  15  299.87   44.00
 -25   5  15  392.26   64.69
 -25   5  15  197.18   67.49
  25  -5 -15  248.68   48.90
 -24   6  15  337.57   48.70
 -24   6  15  230.88   54.99
 -24   6  15  323.67   37.80
 -24   6  15  200.68   66.79
  24  -6 -15  234.58   48.80
 -23   7  15  433.36   43.60
 -23   7  15  362.86   46.40
  23  -7 -15  460.75   44.70
 -22   8  15  425.46   47.30
 -22   8  15  490.05   41.90
  22  -8 -15  332.17   43.10
  22  -8 -15  328.87   54.79
 -21   9  15  464.45   39.50
 -21   9  15  434.46   47.30
  21  -9 -15  297.27   51.69
  21  -9 -15  354.66   44.00
 -20  10  15  214.28   24.40
 -20  10  15  179.18   33.60
  20 -10 -15  188.38   32.00
 -19  11  15  232.58   24.10
 -19  11  15  179.28   57.49
  19 -11 -15  229.28   31.40
  19 -11 -15  175.18   36.60
 -18  12  15  150.68   18.60
  18 -12 -15  171.58   28.20
  18 -12 -15  119.79   25.90
  34   2 -16  321.57   38.10
  33   1 -16  567.94   57.19
  32   0 -16  475.65   53.29
 -31   1  16  267.57   62.29
  31  -1 -16  396.36   47.30
 -30   2  16  266.77   51.39
  30  -2 -16  307.87   44.80
 -29   3  16  337.37   48.50
  29  -3 -16  336.47   48.70
 -28   4  16  123.29   26.80
  28  -4 -16  107.59   27.80
 -27   5  16   82.59   24.00
 -27   5  16   97.99   27.10
  27  -5 -16  127.89   30.80
 -26   6  16   40.20   20.50
 -26   6  16   81.79   28.80
  26  -6 -16   87.79   28.40
 -25   7  16   28.40   15.60
 -25   7  16   -2.10   17.70
  25  -7 -16   24.20   21.90
 -24   8  16   -2.30   17.30
 -24   8  16   15.40   12.30
  24  -8 -16   -0.40   32.20
 -23   9  16   13.50   11.10
 -23   9  16    9.80   22.60
  23  -9 -16   16.50   16.10
  23  -9 -16    2.40   18.70
 -22  10  16   12.80    9.60
 -22  10  16    9.00   21.90
  22 -10 -16   14.00   18.10
  22 -10 -16   13.10   16.70
 -21  11  16   93.99   15.00
  21 -11 -16   73.39   17.20
  21 -11 -16   61.09   20.50
  34   0 -17    2.80   13.60
 -33   1  17   24.00   63.09
  33  -1 -17   23.80   17.80
 -32   2  17   39.10   32.10
  32  -2 -17   41.50   19.30
 -31   3  17   73.39   27.80
  31  -3 -17   99.29   24.30
 -30   4  17   53.99   27.20
  30  -4 -17   41.30   22.20
 -29   5  17   50.19   22.50
  29  -5 -17   36.10   19.90
 -28   6  17  261.77   38.70
 -28   6  17  276.97   38.50
  28  -6 -17  243.98   41.90
 -27   7  17  271.57   47.00
 -27   7  17  363.66   37.60
  27  -7 -17  326.27   45.40
 -26   8  17  411.06   38.10
 -26   8  17  346.67   44.40
  26  -8 -17  363.36   49.60
 -25   9  17  313.37   41.60
 -25   9  17  365.56   33.60
  25  -9 -17  301.97   43.20
  34  -2 -18  192.38   34.20
 -33   3  18   66.49   30.30
  33  -3 -18  101.99   22.70
 -32   4  18   81.39   27.50
  32  -4 -18  139.39   30.20
 -31   5  18   38.10   22.80
  31  -5 -18   58.49   19.90
 -30   6  18    1.50   20.00
  30  -6 -18    8.60   18.30
 -29   7  18   22.10   20.40
 -29   7  18    8.50   35.90
  29  -7 -18    5.40   17.60
 -32   4  19  128.49   28.90
  26  -8 -18   51.49   20.90
 -26   8  18   71.39   25.00
 -26   8  18   42.90   21.30
  27  -7 -18    8.80   19.40
 -27   7  18   15.80   19.50
  28  -6 -18   42.60   21.90
 -28   6  18   30.50   21.40
 -28   6  18   31.90   20.30
  29  -5 -18   52.19   22.20
 -29   5  18   38.90   21.40
  30  -4 -18   74.99   23.00
 -30   4  18   41.90   23.80
  31  -3 -18   71.39   21.90
 -31   3  18   62.49   26.90
  32  -2 -18  215.28   36.30
 -32   2  18  204.48   38.00
  33  -1 -18  482.65   51.09
  34   0 -18  251.07   34.80
  22 -10 -17  262.37   42.20
 -22  10  17  253.07   47.50
 -22  10  17  300.57   28.40
  23  -9 -17  308.07   48.40
 -23   9  17  368.56   46.00
 -23   9  17  440.66   37.10
  24  -8 -17  234.18   45.20
 -24   8  17  326.37   32.20
 -24   8  17  292.07   39.40
  25  -7 -17  373.76   53.69
 -25   7  17  335.77   43.60
 -25   7  17  394.86   38.60
  26  -6 -17  359.86   54.19
 -26   6  17  424.36   43.30
 -26   6  17  362.06   45.00
 -27   5  17  180.28   29.20
 -27   5  17  174.68   35.60
  28  -4 -17  158.68   33.90
 -28   4  17  138.59   28.40
  29  -3 -17  140.39   31.10
 -29   3  17  115.79   28.50
  30  -2 -17   44.80   21.90
 -30   2  17   51.69   28.30
  31  -1 -17   27.60   20.00
 -31   1  17   42.60   35.30
  32   0 -17   -0.20   15.50
  33   1 -17   24.10   16.30
  34   2 -17  119.09   22.70
  19 -11 -16   82.19   18.60
  19 -11 -16   86.79   24.60
 -19  11  16  121.39   16.80
  20 -10 -16   13.70   16.10
  20 -10 -16   14.10   20.70
 -20  10  16    9.50    9.10
 -20  10  16   26.90   23.90
  21  -9 -16   18.40   16.50
  21  -9 -16   24.10   22.80
 -21   9  16   20.60   11.40
 -21   9  16   15.40   20.10
  22  -8 -16   19.40   21.80
 -22   8  16   27.70   18.90
 -22   8  16   25.60   12.60
  23  -7 -16   10.60   22.90
 -23   7  16    8.70   13.80
 -23   7  16   20.70   17.70
  24  -6 -16    8.20   21.80
 -24   6  16   21.60   17.80
 -24   6  16   12.80   16.10
  25  -5 -16   26.40   23.30
 -25   5  16   94.09   23.20
 -25   5  16   57.99   21.00
 -25   5  16   43.50   83.79
  26  -4 -16  136.09   33.50
 -26   4  16   91.29   61.99
 -26   4  16  121.89   26.20
 -26   4  16  137.19   31.10
  27  -3 -16  487.35   59.99
 -27   3  16  457.55   53.89
 -27   3  16  437.26   86.09
  28  -2 -16  147.09   39.50
  28  -2 -16  290.17   44.80
 -28   2  16  225.58   45.10
  29  -1 -16  317.37   44.30
 -29   1  16  223.08   41.00
  30   0 -16  213.88   47.60
 -30   0  16  225.28   47.70
  31   1 -16  415.46   48.90
  33   3 -16   59.39   17.80
  33   3 -16   27.50   27.50
  34   4 -16  169.38   32.90
  16 -12 -15   36.90   19.10
  16 -12 -15   68.29   18.60
 -16  12  15   60.69   11.20
  17 -11 -15  186.98   39.40
  17 -11 -15  214.98   34.00
 -17  11  15  253.07   25.10
 -17  11  15  200.58   58.09
  18 -10 -15  249.97   52.49
 -18  10  15  273.97   43.60
 -18  10  15  297.07   32.20
  19  -9 -15  139.79   25.80
  19  -9 -15  133.49   31.60
  20  -8 -15  113.19   33.20
  20  -8 -15  120.19   24.70
 -20   8  15  176.38   24.70
 -20   8  15  145.89   26.30
  21  -7 -15  154.98   37.40
  21  -7 -15  120.79   24.20
 -21   7  15  128.89   56.59
 -21   7  15  119.89   25.40
 -21   7  15  133.19   25.30
 -21   7  15   82.89   49.40
  22  -6 -15  140.89   26.30
 -22   6  15  250.77   50.49
 -22   6  15  218.08   29.50
 -22   6  15  212.88   49.40
 -22   6  15  195.08   33.20
  23  -5 -15  295.77   53.19
 -23   5  15  262.47   53.79
 -23   5  15  336.27   42.30
 -23   5  15  350.26   41.10
 -23   5  15  348.97   53.39
  24  -4 -15  227.78   47.50
 -24   4  15  273.27   38.60
 -24   4  15  236.98   50.09
 -24   4  15  232.48   42.30
 -24   4  15  269.27   51.09
  25  -3 -15   32.50   32.70
  25  -3 -15   98.79   27.70
 -25   3  15  124.19   25.40
 -25   3  15  176.08   51.69
 -25   3  15  119.29   50.59
  26  -2 -15    6.20   40.20
  26  -2 -15   55.79   25.50
 -26   2  15   33.60   57.99
 -26   2  15   72.39   54.19
 -26   2  15   59.89   24.20
  27  -1 -15    4.80   20.00
  27  -1 -15  -18.40   48.60
 -27   1  15    5.40   27.60
 -27   1  15   29.60   65.49
  28   0 -15  -22.70   18.10
  28   0 -15    4.80   46.40
  28   0 -15   -1.60   17.20
 -28   0  15   46.90   88.89
 -28   0  15  -30.90   33.90
  29   1 -15    8.00   43.90
  29   1 -15   10.80   18.00
  29   1 -15   27.40    6.80
  29   1 -15   16.70   17.40
  30   2 -15   17.30    7.30
  30   2 -15    6.00   12.60
  30   2 -15   56.09   47.40
  30   2 -15   32.80   18.80
  30   2 -15   26.00   34.60
  30   2 -15   34.20    6.80
  31   3 -15  110.69   28.80
  31   3 -15   75.89   22.40
  31   3 -15   45.80   45.10
  31   3 -15   89.59   16.40
  31   3 -15   90.79   12.70
  32   4 -15   79.59   19.60
  32   4 -15   59.19   22.30
  32   4 -15   71.19   10.20
  32   4 -15   77.69    8.70
  32   4 -15   31.00   33.50
  32   4 -15   67.09   13.50
  33   5 -15  369.16   30.30
  33   5 -15  302.57   33.50
  33   5 -15  374.76   28.70
  14 -12 -14   42.30   21.90
  14 -12 -14   40.80   18.90
 -14  12  14   38.40   10.80
 -14  12  14   64.09   18.80
  15 -11 -14  108.89   30.10
 -15  11  14  132.39   21.70
 -15  11  14  108.59   21.10
 -15  11  14  115.09   45.60
  16 -10 -14  126.59   33.60
  16 -10 -14   80.49   23.60
 -16  10  14  148.69   21.30
 -16  10  14  151.88   27.20
 -16  10  14  132.29   29.70
  17  -9 -14   22.50   25.50
  17  -9 -14   14.60   20.20
 -17   9  14   31.80   12.00
 -17   9  14   30.90   21.40
 -17   9  14   36.00   45.40
  18  -8 -14   28.30   20.70
  18  -8 -14   55.09   29.10
 -18   8  14   69.89   15.20
 -18   8  14   48.10   38.80
 -18   8  14   53.69   42.60
 -18   8  14   48.50   20.20
  19  -7 -14   22.80   26.30
  19  -7 -14   14.70   20.20
 -19   7  14   47.30   37.90
 -19   7  14   47.10   15.30
 -19   7  14   78.19   39.50
 -19   7  14   21.80   17.20
  20  -6 -14   21.60   20.30
  20  -6 -14    6.70   23.40
 -20   6  14   40.80   34.00
 -20   6  14   12.90   33.70
 -20   6  14   20.20   14.70
 -20   6  14   -5.40   15.20
  21  -5 -14   87.69   29.80
 -21   5  14  160.48   30.30
 -21   5  14  169.08   39.60
 -21   5  14  159.38   29.40
 -21   5  14  144.09   35.60
  22  -4 -14  249.08   49.00
  22  -4 -14  246.58   40.10
 -22   4  14  292.07   41.10
 -22   4  14  277.07   42.60
 -22   4  14  348.67   38.70
 -22   4  14  362.46   51.29
  23  -3 -14  169.18   49.10
  23  -3 -14  190.98   37.80
 -23   3  14  165.18   32.60
 -23   3  14  173.18   33.50
 -23   3  14  196.08   42.40
  24  -2 -14   81.39   52.39
  24  -2 -14  185.48   37.10
 -24   2  14  229.88   46.50
 -24   2  14  187.48   35.40
  25  -1 -14  354.46   50.49
  25  -1 -14  390.36   42.00
  25  -1 -14  238.88   56.59
 -25   1  14  296.27   58.69
 -25   1  14  366.56   58.59
 -25   1  14  330.17   46.10
  26   0 -14  564.74   46.40
  26   0 -14  586.34   81.39
  26   0 -14  516.15   41.40
  26   0 -14  380.66   74.99
  26   0 -14  536.15   48.90
 -26   0  14  426.76   75.89
 -26   0  14  464.85   61.79
 -26   0  14  409.66   73.59
  27   1 -14  237.78   21.90
  27   1 -14  259.67   28.30
  27   1 -14  233.58   27.70
  27   1 -14  189.78   47.10
  27   1 -14  223.48   23.10
  27   1 -14  246.78   41.30
 -27  -1  14  144.39   88.69
  28   2 -14  361.56   45.10
  28   2 -14  305.27   27.00
  28   2 -14  236.08   49.99
  28   2 -14  299.37   28.20
  28   2 -14  372.36   37.10
  28   2 -14  282.27   30.60
  29   3 -14  445.06   40.40
  29   3 -14  370.26   61.29
  29   3 -14  573.94   55.19
  29   3 -14  424.86   41.80
  29   3 -14  579.14   45.70
  29   3 -14  495.25   39.40
  30   4 -14   14.60   39.90
  30   4 -14   32.40   14.00
  30   4 -14   41.70   18.00
  30   4 -14   23.50    7.60
  30   4 -14   31.90    6.60
  30   4 -14   21.10    9.00
  31   5 -14   26.50    6.30
  31   5 -14   59.09   40.30
  31   5 -14   57.99   13.60
  31   5 -14   16.90    8.90
  31   5 -14   41.20    8.30
  31   5 -14   55.19   18.70
  32   6 -14   56.39   13.70
  32   6 -14   57.49    8.80
  32   6 -14   68.39    7.60
  32   6 -14    8.30   27.80
  32   6 -14   39.20   10.40
  11 -13 -13   28.00   19.60
  11 -13 -13   42.00   20.20
 -11  13  13   42.20   10.80
 -11  13  13   32.30   17.80
 -11  13  13   62.69    7.60
  12 -12 -13   43.20   21.40
  12 -12 -13   39.90   23.20
 -12  12  13   83.39   13.80
 -12  12  13   61.69   13.10
 -13  11  13  157.88   22.00
 -13  11  13  171.48   26.90
 -14  10  13  257.87   36.50
 -14  10  13  213.38   35.80
 -14  10  13  216.08   26.30
 -14  10  13  166.68   47.80
  15  -9 -13  192.48   42.30
 -15   9  13  118.99   51.49
 -15   9  13  229.38   26.70
 -15   9  13  129.69   39.00
 -15   9  13  241.18   40.50
 -15   9  13  181.08   38.70
 -16   8  13  271.17   37.40
 -16   8  13  230.28   42.80
 -16   8  13  156.18   42.50
 -16   8  13  201.58   35.40
  17  -7 -13  123.39   35.80
 -17   7  13  144.49   25.60
 -17   7  13  121.79   36.10
 -17   7  13  159.08   24.20
 -17   7  13  144.89   36.50
 -18   6  13  178.58   30.60
 -18   6  13  211.08   36.80
 -18   6  13  173.18   28.10
 -18   6  13  208.08   36.00
 -19   5  13  540.45   52.69
 -19   5  13  574.84   62.29
 -19   5  13  513.35   51.39
 -19   5  13  559.04   60.69
  20  -4 -13  156.28   42.60
  20  -4 -13  216.78   45.80
 -20   4  13  219.68   33.00
 -20   4  13  231.88   35.80
 -20   4  13  297.07   33.20
  21  -3 -13   26.40   24.00
  21  -3 -13    7.70   43.60
 -21   3  13   38.80   25.70
 -21   3  13   32.40   22.70
 -21   3  13   27.30   25.00
  22  -2 -13   60.89   22.70
  22  -2 -13   80.59   28.20
  22  -2 -13   64.89   42.20
 -22   2  13  121.99   21.60
 -22   2  13  103.49   27.80
  23  -1 -13    6.00   30.80
  23  -1 -13   20.60    8.40
  23  -1 -13   10.20    6.70
  23  -1 -13   10.30   14.00
  23  -1 -13    7.80   21.70
 -23   1  13   -3.40   28.60
 -23   1  13   14.70   19.10
  24   0 -13    4.00    6.40
  24   0 -13    5.10   23.60
  24   0 -13   -4.90    7.10
  24   0 -13    1.00   11.00
  24   0 -13  -13.00   19.40
  24   0 -13   -9.30   24.00
 -24   0  13    1.30   23.80
 -24   0  13  -40.20   40.20
 -24   0  13   -0.20   37.10
  25   1 -13   81.99   27.20
  25   1 -13  110.69   28.00
  25   1 -13  122.29   16.10
  25   1 -13  120.29   12.60
  25   1 -13  130.69   20.00
  25   1 -13  128.39   16.80
 -25  -1  13   89.29   59.29
 -25  -1  13   98.49   50.89
  26   2 -13   16.50   14.90
  26   2 -13   21.60   20.40
  26   2 -13   15.50    8.30
  26   2 -13   31.00    9.70
  26   2 -13   15.20    6.80
  26   2 -13   26.00   26.00
 -26  -2  13  -22.90  119.69
  27   3 -13  352.76   31.50
  27   3 -13  375.06   32.80
  27   3 -13  402.26   47.50
  27   3 -13  357.76   34.10
  27   3 -13  402.26   36.80
  27   3 -13  309.87   49.60
  28   4 -13   74.09   30.80
  28   4 -13  122.19   16.60
  28   4 -13  179.78   33.10
  28   4 -13  161.98   17.50
  28   4 -13  147.19   18.30
  28   4 -13  152.08   16.10
  29   5 -13  115.69   15.40
  29   5 -13   51.09   32.80
  29   5 -13  124.89   16.00
  29   5 -13  141.09   17.10
  29   5 -13  152.38   30.80
  29   5 -13  143.79   13.80
  30   6 -13   79.39   12.90
  30   6 -13   98.49   22.30
  30   6 -13   64.39   10.50
  30   6 -13   67.99   11.30
  30   6 -13   72.59    9.20
  30   6 -13   -5.10   36.30
  31   7 -13   43.70    8.20
  31   7 -13    6.90   28.30
  31   7 -13   41.90    6.10
  31   7 -13   44.10   12.00
  31   7 -13   35.60    9.10
   9 -13 -12   74.79   39.30
   9 -13 -12   42.60   22.80
   9 -13 -12   29.50   20.20
  -9  13  12   46.90   10.30
  -9  13  12   58.49    7.40
  -9  13  12   81.79   15.80
  -9  13  12   51.09   12.40
  10 -12 -12   29.30   22.00
  10 -12 -12   73.29   37.30
 -10  12  12   66.09   15.40
 -10  12  12   60.59   13.30
  11 -11 -12   69.79   26.70
  11 -11 -12  119.19   41.80
 -11  11  12  156.78   21.20
 -11  11  12  143.29   24.10
  12 -10 -12   20.30   42.10
  12 -10 -12   10.70   23.30
 -12  10  12    6.40   37.80
 -12  10  12   16.70   26.70
 -12  10  12    3.00    9.60
 -12  10  12    3.10   15.30
  13  -9 -12   40.80   48.40
 -13   9  12   60.69   20.70
 -13   9  12   29.70   22.20
 -13   9  12   70.09   36.60
 -13   9  12   40.40   44.80
  14  -8 -12    3.20   22.60
  14  -8 -12   18.00   27.50
 -14   8  12   11.50   12.10
 -14   8  12   21.90   37.10
 -14   8  12    4.50   24.80
 -14   8  12    0.50   30.20
 -14   8  12   13.90   18.00
  15  -7 -12   21.90   23.20
  15  -7 -12   36.80   29.00
 -15   7  12   56.39   26.80
 -15   7  12   67.29   30.10
 -15   7  12   67.49   18.80
 -15   7  12   78.99   15.70
  16  -6 -12   11.40   20.80
  16  -6 -12   -9.20   24.60
 -16   6  12   16.60   22.20
 -16   6  12   33.00   16.60
 -16   6  12   47.10   14.60
 -16   6  12   41.10   21.60
  17  -5 -12   86.29   31.90
 -17   5  12  113.09   22.30
 -17   5  12  129.19   24.90
  18  -4 -12   31.70   36.40
  18  -4 -12   47.50   26.70
  18  -4 -12   25.00   22.00
 -18   4  12   80.99   18.60
 -18   4  12   82.39   17.10
 -18   4  12   82.79   22.20
  19  -3 -12   41.80   22.60
  19  -3 -12   55.49   26.30
  19  -3 -12   60.09   43.40
 -19   3  12  110.99   21.60
 -19   3  12   75.99   16.70
 -19   3  12   74.79   23.00
  20  -2 -12  606.74   73.79
  20  -2 -12  523.35   85.69
  20  -2 -12  780.02   63.19
 -20   2  12  785.02   63.09
 -20   2  12  847.02   66.09
  21  -1 -12  970.60   77.29
  21  -1 -12  938.71   73.99
  21  -1 -12  998.20   70.49
  21  -1 -12  768.32   86.39
  21  -1 -12  958.90   71.99
  21  -1 -12  733.03   85.49
 -21   1  12  954.90   79.19
 -21   1  12  897.91   76.39
 -21   1  12 1010.50  159.28
  22   0 -12  279.67   46.10
  22   0 -12  335.47   28.80
  22   0 -12  321.27   27.40
  22   0 -12  346.67   31.10
  22   0 -12  317.47   36.70
  22   0 -12  236.38   46.30
 -22   0  12  320.07   41.30
 -22   0  12  318.37  113.39
 -22   0  12  358.86   45.50
  23   1 -12  454.25   38.70
  23   1 -12  449.16   36.00
  23   1 -12  431.76   53.29
  23   1 -12  424.36   36.90
  23   1 -12  394.86   53.39
  23   1 -12  465.55   42.10
 -23  -1  12  394.96   59.19
 -23  -1  12  228.28  151.38
  24   2 -12  204.98   23.00
  24   2 -12  201.38   23.00
  24   2 -12  203.38   21.10
  24   2 -12  211.88   20.30
  24   2 -12  188.08   37.40
  24   2 -12  172.28   33.60
 -24  -2  12  183.48   46.00
 -24  -2  12  223.88   62.29
  25   3 -12   56.59   24.60
  25   3 -12  105.19   16.40
  25   3 -12  142.89   27.60
  25   3 -12   72.39   46.70
  25   3 -12  126.39   16.00
  25   3 -12   81.99   11.60
  25   3 -12  126.19   15.50
  26   4 -12  295.47   51.69
  26   4 -12  374.06   34.30
  26   4 -12  436.36   36.20
  26   4 -12  394.56   47.20
  26   4 -12  370.86   33.20
  26   4 -12  362.86   32.10
  26   4 -12  295.47   51.69
  27   5 -12  165.98   16.80
  27   5 -12  178.48   32.70
  27   5 -12  162.48   18.70
  27   5 -12  120.09   16.30
  27   5 -12  102.29   30.50
  27   5 -12  124.19   52.39
  27   5 -12  168.88   18.50
  28   6 -12    0.40    5.10
  28   6 -12   -0.40    9.60
  28   6 -12    9.70    7.90
  28   6 -12    7.10   28.00
  28   6 -12    0.70    7.40
  28   6 -12   -4.60   14.80
  29   7 -12   -2.30    7.60
  29   7 -12    0.30   35.70
  29   7 -12    5.00    9.20
  29   7 -12   -2.00    8.60
  29   7 -12    6.00    7.00
  30   8 -12    2.20    4.20
  30   8 -12    3.20   29.00
  30   8 -12   16.10    6.70
  30   8 -12   17.30    8.80
  30   8 -12    6.70    7.70
   6 -14 -11    8.50   29.00
   6 -14 -11   11.20   32.40
  -6  14  11   17.50    6.30
  -6  14  11   16.20    6.80
   7 -13 -11   58.59   30.90
   7 -13 -11   64.99   33.80
  -7  13  11  106.39   20.20
  -7  13  11  117.49   12.40
  -7  13  11  106.99   16.60
  -7  13  11  149.69   15.30
   8 -12 -11  130.19   38.00
  -8  12  11  217.28   24.20
  -8  12  11  199.48   24.50
   9 -11 -11   31.00   26.90
   9 -11 -11   38.60   34.10
  -9  11  11   63.49   13.70
  -9  11  11   15.00   40.00
 -10  10  11  265.57   53.49
 -10  10  11  317.27   34.90
 -10  10  11  301.57   32.30
 -10  10  11  218.98   43.00
 -10  10  11  381.66   72.19
 -11   9  11  384.36   40.00
 -11   9  11  352.66   36.20
 -11   9  11  321.97   48.60
 -11   9  11  341.77   47.30
 -11   9  11  314.07   78.19
 -12   8  11  544.95   52.29
 -12   8  11  407.96   59.89
 -12   8  11  454.25   52.99
 -12   8  11  531.35   63.09
 -12   8  11  535.15   47.00
  13  -7 -11  252.37   60.79
 -13   7  11  344.97   42.80
 -13   7  11  332.97   49.00
 -13   7  11  327.67   46.90
 -13   7  11  380.46   35.70
 -14   6  11  658.33   57.99
 -14   6  11  583.14   54.99
 -14   6  11  574.14   55.69
 -15   5  11  578.94   52.49
 -15   5  11  606.14   55.29
 -15   5  11  587.94   53.99
  16  -4 -11  240.28   51.19
 -16   4  11  381.46   38.40
 -16   4  11  359.56   37.70
 -16   4  11  381.06   36.70
  17  -3 -11  237.18   45.70
 -17   3  11  342.47   41.60
 -17   3  11  361.96   35.00
 -17   3  11  381.86   37.50
  18  -2 -11  179.48   35.10
  18  -2 -11  142.89   32.10
  18  -2 -11  238.38   27.40
  18  -2 -11  269.37   20.10
 -18   2  11  199.28   28.50
 -18   2  11  192.08   26.30
  19  -1 -11   69.29   10.30
  19  -1 -11   52.99   22.90
  19  -1 -11   48.40   19.80
  19  -1 -11   38.30   23.30
  19  -1 -11   79.39   13.40
  19  -1 -11   75.79    9.20
 -19   1  11   41.70   17.70
 -19   1  11   29.10   15.20
  20   0 -11   -1.40    7.20
  20   0 -11    1.20   15.50
  20   0 -11    4.00   20.40
  20   0 -11   -4.70   20.10
  20   0 -11    1.90    6.70
  20   0 -11   -2.50    9.10
 -20   0  11    0.70   18.00
 -20   0  11    4.20   66.19
  21   1 -11  259.27   28.70
  21   1 -11  228.08   21.60
  21   1 -11  218.18   28.90
 -21  -1  11  150.68   89.89
 -21  -1  11  197.18   30.40
  22   2 -11  173.88   20.20
  22   2 -11  126.99   27.50
  22   2 -11  168.68   18.10
  22   2 -11  158.98   18.40
  22   2 -11  195.78   23.00
  22   2 -11  138.09   26.50
  22   2 -11  156.18   35.00
 -22  -2  11   57.59  123.39
  23   3 -11  197.28   20.60
  23   3 -11  215.98   37.00
  23   3 -11  192.38   35.50
  23   3 -11  218.98   22.50
  23   3 -11  204.78   25.90
  23   3 -11  194.98   21.20
  23   3 -11  190.48   34.10
 -23  -3  11  169.48   66.39
 -23  -3  11  140.69   44.90
  24   4 -11  591.74   58.09
  24   4 -11  495.85   59.49
  24   4 -11  576.24   47.10
  24   4 -11  554.14   45.70
  24   4 -11  620.74   77.59
  24   4 -11  458.95   43.80
  24   4 -11  524.75   45.00
  25   5 -11  589.04   55.89
  25   5 -11  599.14   68.09
  25   5 -11  609.14   84.89
  26   6 -11  264.87   90.29
  26   6 -11  426.36   46.80
  26   6 -11  368.96   33.10
  26   6 -11  358.26   34.10
  26   6 -11  306.87   50.69
  26   6 -11  376.06   33.70
  27   7 -11  132.99   34.60
  27   7 -11  191.68   21.10
  27   7 -11  180.68   20.10
  27   7 -11  236.28   36.40
  27   7 -11  166.58   17.50
  27   7 -11  190.28   21.50
  28   8 -11  177.48   18.70
  28   8 -11  163.68   19.10
  28   8 -11   70.19   38.90
  28   8 -11  180.68   19.70
  28   8 -11  187.28   16.00
  29   9 -11  251.97   22.20
  29   9 -11  228.18   19.40
  29   9 -11  213.58   22.70
  29   9 -11  239.58   21.70
   4 -14 -10  218.08   43.60
   4 -14 -10  193.58   40.80
  -4  14  10  261.27   24.50
  -4  14  10  299.47   22.60
  -5  13  10  273.77   32.30
  -5  13  10  289.27   28.40
  -5  13  10  302.07   25.20
  -5  13  10  320.97   26.60
  -6  12  10  244.88   28.90
  -6  12  10  241.58   26.60
   7 -11 -10   34.60   28.80
   7 -11 -10   12.70   31.60
  -7  11  10   87.49   15.80
  -7  11  10  104.29   39.60
  -7  11  10   94.69   15.70
  -8  10  10  210.88   27.60
  -8  10  10  238.28   41.80
  -8  10  10  192.88   38.40
  -8  10  10  192.38   26.30
   9  -9 -10    1.10   25.60
   9  -9 -10    6.10   33.30
  -9   9  10    8.20   23.10
  -9   9  10   40.50   30.70
  -9   9  10   20.30   12.00
  -9   9  10   29.90   38.70
  10  -8 -10   21.30   35.90
  10  -8 -10   12.70   26.90
 -10   8  10   40.50   19.40
 -10   8  10   23.20   26.10
 -10   8  10   14.40   23.20
 -10   8  10   28.50   12.50
  11  -7 -10   37.20   38.60
  11  -7 -10   37.50   31.50
 -11   7  10   60.49   22.80
 -11   7  10   65.99   23.60
 -11   7  10   57.89   18.00
 -11   7  10   74.19   22.90
  12  -6 -10   13.50   23.40
  12  -6 -10   47.50   51.79
 -12   6  10   80.29   17.70
 -12   6  10   82.79   20.80
 -12   6  10   78.39   14.10
 -13   5  10  192.78   26.20
 -13   5  10  208.18   28.90
 -13   5  10  212.48   27.40
 -14   4  10  677.43   52.79
 -14   4  10  590.14   52.39
 -14   4  10  544.35   53.19
  15  -3 -10  465.45   68.99
 -15   3  10  610.34   50.89
 -15   3  10  618.24   50.89
  16  -2 -10 1858.01  126.69
  16  -2 -10 1533.45  138.49
 -16   2  10 1566.54  126.49
 -16   2  10 1544.35  126.29
  17  -1 -10 1138.69   83.49
  17  -1 -10 1184.08   82.29
  17  -1 -10 1027.50   94.59
  17  -1 -10 1215.28   84.99
 -17   1  10  985.10   85.39
 -17   1  10  900.91   85.09
  18   0 -10  889.11   67.09
  18   0 -10  856.41   78.79
  18   0 -10  755.92   79.79
  18   0 -10  927.31   68.29
  18   0 -10  969.50   66.29
 -18   0  10  784.02   69.89
 -18   0  10  765.42   70.79
  19   1 -10 1017.70   79.29
  19   1 -10 1123.99   78.69
  19   1 -10 1064.99   80.09
  19   1 -10  906.11   91.09
  19   1 -10  958.50   83.19
  19   1 -10  978.60   90.29
 -19  -1  10 1089.69  123.69
 -19  -1  10  999.40   82.99
  20   2 -10  629.54   50.29
  20   2 -10  627.54   51.49
  20   2 -10  628.34   64.09
  20   2 -10  578.14   63.19
  20   2 -10  633.94   60.39
  20   2 -10  640.14   53.29
  20   2 -10  621.44   50.79
 -20  -2  10  661.43   79.19
 -20  -2  10  559.94   95.39
 -20  -2  10  630.24   58.59
 -20  -2  10  746.33   97.19
  21   3 -10  151.98   30.00
  21   3 -10  198.68   37.90
  21   3 -10  205.08   21.00
  21   3 -10  229.18   24.30
  21   3 -10  190.58   20.20
  21   3 -10  199.88   35.30
  21   3 -10  189.28   21.60
 -21  -3  10  177.58   32.30
 -21  -3  10  171.08   76.49
  22   4 -10  650.93   54.29
  22   4 -10  590.54   72.39
  22   4 -10  692.73   54.79
  22   4 -10  619.24   53.29
  22   4 -10  623.14   66.89
  22   4 -10  723.63   66.29
  22   4 -10  697.83   55.89
 -22  -4  10  713.43  118.79
  23   5 -10  136.39   29.10
  23   5 -10  150.48   31.10
  23   5 -10  131.39   15.90
  23   5 -10  174.78   41.00
  23   5 -10  102.79   12.90
  23   5 -10  117.49   15.30
  23   5 -10  134.59   16.60
 -23  -5  10   -1.00  120.49
  24   6 -10   48.20   31.00
  24   6 -10   32.70   14.30
  24   6 -10   20.30   41.10
 -24  -6  10  -50.59  153.78
  25   7 -10   58.79   11.00
  25   7 -10   46.20    9.70
  25   7 -10   69.39   11.50
  25   7 -10   54.99    8.50
  25   7 -10   49.50   52.79
  25   7 -10   24.80   25.50
  25   7 -10   80.59   21.50
  26   8 -10   46.10    9.60
  26   8 -10   60.99    7.50
  26   8 -10   50.49   10.10
  26   8 -10   41.80   10.10
  26   8 -10   26.40   32.50
  27   9 -10   78.69   10.40
  27   9 -10   52.29   10.10
  27   9 -10   59.49   44.80
  27   9 -10   55.99    6.80
  27   9 -10   52.39    9.80
  28  10 -10   61.89    8.30
  28  10 -10   39.50    5.50
  28  10 -10   41.40    8.70
  28  10 -10   40.10    9.40
   2 -14  -9   33.00   25.50
   2 -14  -9   11.40   36.40
  -2  14   9   49.20    9.30
  -2  14   9   41.20    6.80
   3 -13  -9   59.09   34.60
   3 -13  -9   77.19   36.20
  -3  13   9  159.18   17.10
  -3  13   9  146.29   18.30
  -3  13   9  139.69   21.80
  -4  12   9  208.08   24.40
  -4  12   9  217.38   27.90
   5 -11  -9   18.90   31.20
   5 -11  -9   24.90   34.60
  -5  11   9  101.99   38.40
  -5  11   9   87.69   16.60
  -5  11   9  110.19   16.40
   6 -10  -9  136.99   40.70
  -6  10   9  232.18   29.00
  -6  10   9  288.27   38.70
  -6  10   9  262.47   28.40
   7  -9  -9  161.98   41.10
  -7   9   9  265.97   37.00
  -7   9   9  291.27   44.40
  -7   9   9  275.57   29.90
  -7   9   9  244.98   38.00
  -8   8   9  933.91   75.39
  -8   8   9  970.00   83.19
  -8   8   9  796.22   79.99
  -8   8   9  917.21   74.99
  -8   8   9  881.91   81.49
  -9   7   9 1806.02  134.69
  -9   7   9 1782.72  137.39
  -9   7   9 1784.92  135.39
  -9   7   9 1552.74  136.39
  -9   7   9 1588.74  137.49
 -10   6   9  797.72   68.79
 -10   6   9  854.11   71.99
 -10   6   9  916.11   71.49
 -10   6   9  785.62   66.59
  11  -5  -9 1593.44  148.89
 -11   5   9 1785.62  134.29
 -11   5   9 1585.54  133.49
 -11   5   9 1785.82  132.99
  12  -4  -9  413.96   57.39
 -12   4   9  317.37   33.10
 -12   4   9  326.07   32.60
 -13   3   9  310.27   30.90
 -13   3   9  331.87   31.90
 -14   2   9  503.05   45.60
 -14   2   9  575.44   45.40
  15  -1  -9  185.78   41.60
 -15   1   9  168.48   20.80
 -15   1   9  187.08   21.80
  16   0  -9    6.20   10.40
  16   0  -9   -4.50    9.70
  16   0  -9   -6.80    7.00
  16   0  -9   -6.10   21.20
  16   0  -9   -4.80   19.00
 -16   0   9    8.20   14.00
 -16   0   9    7.00    9.90
  17   1  -9  335.07   29.60
  17   1  -9  309.67   34.40
  17   1  -9  338.27   44.30
  17   1  -9  338.27   28.10
  17   1  -9  351.96   31.40
 -17  -1   9  254.97   39.30
 -17  -1   9  311.07   54.79
  18   2  -9  518.35   54.59
  18   2  -9  496.85   45.90
  18   2  -9  519.95   41.80
  18   2  -9  501.45   55.39
  18   2  -9  514.85   42.90
  18   2  -9  559.54   50.59
  18   2  -9  497.45   42.10
 -18  -2   9  510.75   61.59
 -18  -2   9  492.45   86.59
  19   3  -9  648.64   60.69
  19   3  -9  595.54   60.99
  19   3  -9  635.44   50.09
  19   3  -9  590.64   49.00
  19   3  -9  663.93   51.59
  19   3  -9  599.34   61.49
  19   3  -9  594.44   49.70
 -19  -3   9  633.54   84.69
 -19  -3   9  587.84   87.29
 -19  -3   9  506.55   86.29
  20   4  -9  510.95   48.60
  20   4  -9  547.45   61.59
  20   4  -9  609.04   47.40
  20   4  -9  582.04   46.60
 -20  -4   9  545.95   71.99
 -20  -4   9  468.15   86.49
  21   5  -9  626.74   51.29
  21   5  -9  699.63   52.19
  21   5  -9  670.93   51.39
  21   5  -9  539.65   63.29
  21   5  -9  582.14   69.29
  21   5  -9  627.24   61.79
  21   5  -9  602.14   49.70
 -21  -5   9  326.37  126.19
  22   6  -9  697.43   58.99
  22   6  -9  799.52   59.79
  22   6  -9  712.63   58.69
  22   6  -9  754.42   86.29
  22   6  -9  718.73   57.09
  22   6  -9  593.84   71.29
  22   6  -9  778.12   69.69
  23   7  -9  527.05   85.09
  23   7  -9  609.94   79.59
  23   7  -9  659.03   64.89
  23   7  -9  621.34   53.09
  23   7  -9  620.94   49.70
  23   7  -9  640.14   52.69
  23   7  -9  621.44   52.29
  24   8  -9  206.18   22.30
  24   8  -9  207.38   18.50
  24   8  -9  249.28   22.60
  24   8  -9  205.68   22.30
  24   8  -9  176.88   50.49
  24   8  -9  124.79   35.40
  25   9  -9  398.96   35.00
  25   9  -9  410.56   35.40
  25   9  -9  377.76   35.00
  25   9  -9  428.06   32.50
  26  10  -9  113.89   10.70
  26  10  -9  102.19   13.70
  26  10  -9  106.49   13.00
  26  10  -9   94.59   12.30
 -26 -10   9   61.09   72.59
   0 -14  -8  152.68   74.49
   0 -14  -8  140.29   33.40
   0  14   8  251.27   19.50
   0  14   8  218.28   21.30
  -1  13   8  610.84   44.80
  -1  13   8  538.85   43.70
  -1  13   8  497.55   46.10
   2 -12  -8   82.19   38.60
   2 -12  -8  147.59   37.40
   3 -11  -8   85.79   57.59
   3 -11  -8   67.09   76.89
  -3  11   8  161.28   29.10
  -3  11   8  215.48   26.30
  -3  11   8  164.38   37.60
   4 -10  -8   22.20   33.90
   4 -10  -8   17.80   31.10
   4 -10  -8   72.59   67.39
  -4  10   8   70.99   30.10
  -4  10   8   51.19   14.00
   5  -9  -8   39.50   32.00
   5  -9  -8   38.90   33.50
   5  -9  -8   66.09   61.79
  -5   9   8  103.79   17.00
  -5   9   8   97.99   26.90
  -5   9   8  184.48   45.60
  -5   9   8  136.19   32.60
  -5   9   8   87.79   15.20
   6  -8  -8   28.40   60.69
   6  -8  -8   35.30   31.70
   6  -8  -8    6.90   33.30
  -6   8   8   56.89   14.50
  -6   8   8   56.29   14.00
  -6   8   8   67.49   21.10
  -6   8   8   17.00   24.40
  -6   8   8   46.30   19.40
  -6   8   8   55.59   22.00
   7  -7  -8   70.09   32.40
  -7   7   8  149.29   22.10
  -7   7   8  153.78   23.70
  -7   7   8  152.88   29.30
  -7   7   8  142.89   25.90
  -7   7   8  162.08   20.40
  -7   7   8  117.09   22.60
   8  -6  -8   29.50   36.90
   8  -6  -8   21.30   27.70
  -8   6   8   58.49   16.10
  -8   6   8   53.49   15.60
  -8   6   8   55.99   12.10
  -8   6   8   66.79   13.90
   9  -5  -8  359.36   50.69
  -9   5   8  306.97   32.90
  -9   5   8  271.97   36.40
  -9   5   8  324.17   31.90
  10  -4  -8 1648.83  125.09
 -10   4   8 1432.36  119.99
 -10   4   8 1530.75  119.19
  11  -3  -8  776.52   68.59
 -11   3   8  797.52   63.59
 -11   3   8  800.02   64.59
 -12   2   8  945.21   71.19
 -12   2   8  859.91   71.69
 -13   1   8  539.85   44.50
 -13   1   8  554.74   45.10
 -14   0   8  850.01   68.29
 -14   0   8  855.51   68.89
  15   1  -8 2055.69  141.69
 -15  -1   8 1703.93  142.39
 -15  -1   8 1719.23  145.89
  16   2  -8 1792.52  140.99
  16   2  -8 2024.90  144.79
  16   2  -8 2060.99  149.59
  16   2  -8 1620.64  149.09
  16   2  -8 1837.12  140.39
  16   2  -8 1947.21  141.39
 -16  -2   8 1740.63  156.68
 -16  -2   8 1732.43  147.99
  17   3  -8  856.31   67.99
  17   3  -8  797.42   61.59
  17   3  -8  766.82   68.19
  17   3  -8  720.73   60.49
  17   3  -8  820.32   71.49
  17   3  -8  741.73   61.19
  17   3  -8  736.93   71.29
 -17  -3   8  814.62   83.99
 -17  -3   8  704.13   95.09
  18   4  -8  136.49   17.40
  18   4  -8  138.59   15.70
  18   4  -8  147.69   16.40
  18   4  -8  128.69   13.70
  18   4  -8  117.19   28.20
  18   4  -8  134.69   30.20
  18   4  -8  125.09   24.60
 -18  -4   8   89.69   66.29
 -18  -4   8  108.49   54.99
 -18  -4   8  149.19   46.40
  19   5  -8  419.56   34.60
  19   5  -8  318.77   41.40
  19   5  -8  356.56   35.30
  19   5  -8  314.97   45.00
  19   5  -8  314.17   31.50
 -19  -5   8  265.07   87.09
  20   6  -8   62.59   11.30
  20   6  -8   70.99   19.50
  20   6  -8   96.59   31.50
  20   6  -8   78.19   12.50
  20   6  -8   85.19   25.20
  20   6  -8   68.99   11.90
  20   6  -8   56.09    9.00
  21   7  -8  282.27   25.20
  21   7  -8  357.46   51.99
  21   7  -8  242.58   40.30
  21   7  -8  276.57   28.30
  21   7  -8  308.37   28.90
  21   7  -8  316.67   41.40
  21   7  -8  287.87   27.90
  22   8  -8   19.00   27.70
  22   8  -8   34.50    6.40
  22   8  -8   30.90    9.40
  22   8  -8   44.70   10.30
  22   8  -8   35.90    9.10
  22   8  -8   61.99   36.50
 -22  -8   8   22.40   50.19
  23   9  -8   45.20    6.70
  23   9  -8   14.30   34.80
  23   9  -8   44.00    9.70
  23   9  -8   32.30    9.30
  23   9  -8   50.49   10.30
 -23  -9   8   27.10   46.40
  24  10  -8   14.20    8.00
  24  10  -8    0.40    7.80
  24  10  -8    8.10    8.30
  24  10  -8    2.10    7.70
 -24 -10   8   -0.70   68.59
  25  11  -8  234.98   21.40
  25  11  -8  259.77   21.20
  25  11  -8  229.88   26.90
  25  11  -8  214.08   18.80
 -25 -11   8  114.09   57.89
  -2 -14  -7   16.40   52.99
  -2 -14  -7   34.00   24.60
   2  14   7   42.60    6.90
   2  14   7   33.80    7.60
  -1 -13  -7   34.70   46.90
  -1 -13  -7   28.70   26.80
  -1 -13  -7   -5.40   97.49
   1  13   7   29.90    9.90
   1  13   7   24.40    6.30
   1  13   7   29.30    8.90
   0 -12  -7   37.50   32.20
   0 -12  -7   26.70   64.49
   0 -12  -7   59.39   43.20
   0  12   7  121.49   13.40
   0  12   7  112.19   13.40
   0  12   7  110.19   22.00
   0  12   7  113.09   17.40
   0  12   7   68.39   55.89
   1 -11  -7  126.89   58.59
   1 -11  -7  108.69   57.29
  -1  11   7  182.38   31.90
  -1  11   7  210.98   25.90
  -1  11   7  218.08   39.60
   2 -10  -7  233.68   59.99
  -2  10   7  254.17   31.90
  -2  10   7  300.97   38.60
   3  -9  -7  148.89   41.10
   3  -9  -7  263.87   53.69
   3  -9  -7  211.68   45.00
  -4   8   7  218.48   32.30
  -4   8   7  214.98   26.70
  -4   8   7  237.68   27.60
  -4   8   7  241.28   30.90
  -4   8   7  226.58   31.40
  -4   8   7  200.08   33.20
  -5   7   7  968.60   76.59
  -5   7   7  923.31   68.89
  -5   7   7  777.02   75.09
  -5   7   7  693.43   72.69
  -5   7   7  871.91   73.69
  -5   7   7  882.51   70.99
  -6   6   7  704.33   57.49
  -6   6   7  743.53   61.79
  -6   6   7  710.03   63.59
  -6   6   7  732.63   60.59
   7  -5  -7 2269.07  165.58
  -7   5   7 1840.32  152.48
  -7   5   7 1876.71  154.18
   8  -4  -7 2144.89  147.89
  -8   4   7 1667.03  143.69
  -8   4   7 1778.42  142.69
  -9   3   7  480.05   40.20
  -9   3   7  483.45   41.90
  10  -2  -7  357.46   33.90
 -10   2   7  300.77   27.20
 -11   1   7  181.58   17.70
 -11   1   7  163.88   17.00
  12   0  -7    4.80    8.00
 -12   0   7   -2.30    8.10
 -12   0   7    5.30   12.60
 -13  -1   7  192.38   25.50
  14   2  -7  474.05   42.30
 -14  -2   7  471.65   55.99
 -14  -2   7  430.96   48.20
  15   3  -7  284.97   25.00
  15   3  -7  262.87   39.40
  15   3  -7  293.87   26.30
  15   3  -7  316.77   41.40
  15   3  -7  273.37   25.70
  15   3  -7  292.87   33.60
 -15  -3   7  226.88   41.40
  16   4  -7  927.81   76.49
  16   4  -7  875.61   70.19
  16   4  -7  871.41   68.89
  16   4  -7  897.91   73.49
  16   4  -7  996.20   70.39
  16   4  -7  998.90   80.79
  16   4  -7  947.31   79.29
 -16  -4   7  662.23   96.19
 -16  -4   7  689.73  100.79
 -16  -4   7  785.82   87.59
  17   5  -7  384.16   35.30
  17   5  -7  393.96   44.50
  17   5  -7  404.86   47.40
  17   5  -7  414.06   51.49
  17   5  -7  431.06   34.80
  17   5  -7  400.26   35.70
  17   5  -7  417.46   33.20
 -17  -5   7  251.37   70.29
  18   6  -7  863.71   62.89
  18   6  -7  726.63   62.19
  18   6  -7  729.63   59.89
  18   6  -7  749.53   72.19
  18   6  -7  730.93   72.29
  18   6  -7  795.72   70.39
  18   6  -7  757.62   64.19
  19   7  -7  869.81   81.09
  19   7  -7  769.22   80.69
  19   7  -7  904.61   77.99
  19   7  -7  825.32   65.69
  19   7  -7  806.22   68.29
  19   7  -7  861.81   67.69
  19   7  -7  870.91   68.09
  20   8  -7  518.75   46.50
  20   8  -7  573.04   46.00
  20   8  -7  571.64   45.70
  20   8  -7  548.75   43.20
  20   8  -7  444.46   65.49
  20   8  -7  515.55   63.49
  21   9  -7  205.38   20.10
  21   9  -7  206.48   41.70
  21   9  -7  174.38   20.20
  21   9  -7  138.49   20.00
  21   9  -7  184.98   15.90
  21   9  -7  113.59   39.10
 -21  -9   7   60.49   46.50
  22  10  -7  249.28   20.60
  22  10  -7  243.58   24.30
  22  10  -7  220.38   23.70
  22  10  -7  250.67   24.20
  23  11  -7   40.20    5.90
  23  11  -7   57.09    9.90
  23  11  -7   37.20    7.60
  23  11  -7   36.90    8.10
 -23 -11   7   13.60   36.90
  24  12  -7   30.80    9.90
  24  12  -7   40.10    6.90
  24  12  -7   22.60    5.20
  -4 -14  -6   45.10   26.50
  -4 -14  -6   -9.60  132.69
   4  14   6   66.49   11.90
   4  14   6   64.59    8.20
  -3 -13  -6   46.60   55.89
  -3 -13  -6   58.49   31.40
  -3 -13  -6  119.89   62.19
   3  13   6  137.59   16.80
   3  13   6  121.69   14.20
   3  13   6  158.78   18.60
  -2 -12  -6   68.29   51.69
  -2 -12  -6   86.39   66.69
   2  12   6  197.18   21.10
   2  12   6  194.58   18.80
   2  12   6  197.88   22.30
   2  12   6  202.38   69.89
  -1 -11  -6   74.59   37.10
  -1 -11  -6   41.10   47.40
  -1 -11  -6   87.59   49.20
   1  11   6  119.09   38.50
   1  11   6  152.78   28.70
   0 -10  -6   78.49   45.80
   0 -10  -6   60.49   47.20
   0  10   6  185.88   30.40
   0  10   6  145.69   29.30
   0  10   6  143.09   26.20
   1  -9  -6   38.70   44.30
   1  -9  -6   40.30   35.20
  -1   9   6  115.99   19.30
  -1   9   6  136.79   25.20
  -1   9   6  148.69   23.40
   2  -8  -6   -2.20   35.30
   2  -8  -6    4.10   33.00
   2  -8  -6    0.90   35.30
  -2   8   6   12.20   11.40
  -2   8   6   34.10   20.00
  -2   8   6   12.40   14.90
  -2   8   6    9.90   22.40
  -2   8   6   33.20   32.50
  -2   8   6    1.00   12.30
   3  -7  -6   12.30   34.70
   3  -7  -6    5.90   33.90
   3  -7  -6   -1.40   34.30
  -3   7   6   10.60   15.40
  -3   7   6   16.60   11.00
  -3   7   6    7.10   11.40
  -3   7   6   12.00   16.50
  -3   7   6   13.30   16.40
  -3   7   6    8.20   19.70
  -4   6   6  349.67   37.70
  -4   6   6  260.17   33.10
  -4   6   6  296.37   36.90
  -4   6   6  352.76   28.90
   5  -5  -6  381.96   61.69
  -5   5   6  396.56   39.30
  -5   5   6  406.56   36.40
   6  -4  -6 2543.15  191.58
  -6   4   6 2375.86  187.68
   7  -3  -6  680.63   59.59
  -7   3   6  746.73   56.89
   8  -2  -6   78.79   13.60
  -8   2   6   87.69   12.00
  -8   2   6   93.99   11.30
  -9   1   6 1774.72  135.09
 -10   0   6   12.90    6.70
 -10   0   6   18.10   10.90
 -11  -1   6  786.82   64.29
 -12  -2   6 1861.61  147.29
 -12  -2   6 1813.82  146.09
 -13  -3   6  452.25   56.29
 -13  -3   6  418.86   50.39
  14   4  -6  218.88   33.90
  14   4  -6  240.68   21.30
  14   4  -6  243.68   22.90
  14   4  -6  235.98   29.70
  14   4  -6  236.08   23.40
 -14  -4   6  242.28   38.70
 -14  -4   6  231.18   40.40
 -14  -4   6  168.38   42.70
  15   5  -6  174.28   24.20
  15   5  -6  156.68   18.60
  15   5  -6  154.98   19.90
  15   5  -6  170.08   16.60
  15   5  -6  138.99   19.40
  15   5  -6  170.18   29.60
 -15  -5   6  138.49   52.59
  16   6  -6   31.80    9.20
  16   6  -6   38.40    9.80
  16   6  -6   30.70    7.00
  16   6  -6   43.10   17.10
  16   6  -6   35.90   18.80
  16   6  -6   22.10   20.30
  16   6  -6   31.70   10.70
 -16  -6   6   43.80   61.29
 -16  -6   6   26.20   62.79
  17   7  -6   86.79   27.80
  17   7  -6   43.70   10.80
  17   7  -6   73.59   11.40
  17   7  -6   42.40    7.30
  17   7  -6   50.09   10.60
  17   7  -6   63.79   19.50
  17   7  -6   58.19   22.90
 -17  -7   6   40.20   85.89
 -17  -7   6   18.40   52.39
  18   8  -6   23.70   25.40
  18   8  -6    8.40    9.60
  18   8  -6    5.00    8.30
  18   8  -6   17.40    8.90
  18   8  -6    5.30    5.20
  18   8  -6    4.00   27.10
 -18  -8   6  -11.10   47.10
  19   9  -6  141.09   36.60
  19   9  -6  188.68   25.70
  20  10  -6   27.50    9.00
  20  10  -6   52.99    7.00
  20  10  -6   50.99    9.80
  20  10  -6   41.40   10.10
  20  10  -6   42.40   39.30
 -20 -10   6   -2.90   40.20
  21  11  -6   86.79   15.40
  21  11  -6   95.69   12.00
  21  11  -6   65.49   10.00
  21  11  -6   75.69   10.80
 -21 -11   6   15.50   37.00
  22  12  -6   77.39   10.10
  22  12  -6   86.59   12.20
  22  12  -6  102.19   11.90
 -22 -12   6   34.90   35.70
  -6 -14  -5    9.70   24.80
  -6 -14  -5   15.40   62.19
   6  14   5   28.90    6.20
   6  14   5   27.50    7.50
  -5 -13  -5   36.90   51.29
  -5 -13  -5   11.70   27.80
   5  13   5   33.60    8.50
   5  13   5   37.70   11.10
   5  13   5   39.60    7.60
  -4 -12  -5   57.89   58.49
  -4 -12  -5   37.10   61.79
   4  12   5  143.59   15.50
   4  12   5  130.39   18.20
   4  12   5  132.39   15.30
  -3 -11  -5   99.89   47.00
  -3 -11  -5   68.19   38.30
  -3 -11  -5   54.39   54.79
   3  11   5  150.38   41.10
   3  11   5  123.59   38.50
   3  11   5  164.28   16.80
   3  11   5  178.68   18.70
   3  11   5  166.98   20.50
  -2 -10  -5  134.49   40.10
  -2 -10  -5  131.19   50.09
  -2 -10  -5  162.18   46.50
   1   9   5  836.42   70.99
   1   9   5  778.72   71.89
   1   9   5  760.92   62.89
   1   9   5  690.53   64.79
   0  -8  -5  358.36   66.69
   0  -8  -5  498.85   79.69
   0  -8  -5  481.15   69.49
  -1   7   5 1053.39   85.39
  -1   7   5  996.20   84.29
  -1   7   5 1103.09   81.99
  -1   7   5 1012.80   84.19
  -1   7   5 1054.29   84.89
  -1   7   5 1003.20   92.09
   2  -6  -5  161.78   38.40
  -2   6   5  176.18   26.60
  -2   6   5  230.18   21.00
  -2   6   5  167.38   33.50
  -2   6   5  231.18   25.80
   3  -5  -5  499.25   60.89
  -3   5   5  450.75   48.70
  -3   5   5  456.65   37.60
  -3   5   5  485.45   40.90
   4  -4  -5  223.88   37.90
   4  -4  -5  322.47   36.20
  -4   4   5  253.27   24.10
  -4   4   5  195.78   50.39
  -4   4   5  240.68   27.90
   5  -3  -5  156.78   29.10
  -5   3   5  224.48   19.60
   6  -2  -5  302.57   32.70
  -6   2   5  406.06   30.60
  -6   2   5  391.26   30.10
   7  -1  -5    3.70    7.30
  -7   1   5    8.50    4.20
  -7   1   5    8.00    4.10
   8   0  -5    1.70    5.60
  -8   0   5    1.20    8.70
  -8   0   5   -1.80    4.70
   9   1  -5 1045.10   73.29
  -9  -1   5  835.02   74.29
  10   2  -5 1209.28  102.79
 -10  -2   5 1433.66  106.79
 -10  -2   5 1333.37  107.49
  11   3  -5 1124.19   92.99
 -11  -3   5 1222.68   96.19
 -11  -3   5 1192.78  101.89
  12   4  -5   79.29   13.10
 -12  -4   5   42.30   22.20
 -12  -4   5   37.10   21.60
  13   5  -5 1205.38   96.99
  13   5  -5 1152.68   88.79
  13   5  -5 1243.08   89.89
  13   5  -5 1087.99   90.49
  13   5  -5 1128.09   93.19
  13   5  -5 1122.59   89.99
  14   6  -5  506.15   38.80
  14   6  -5  400.86   39.70
  14   6  -5  434.86   36.90
  14   6  -5  472.65   45.10
  14   6  -5  507.35   48.10
  14   6  -5  464.85   38.90
 -14  -6   5  379.06   64.79
  15   7  -5  396.16   32.90
  15   7  -5  391.06   35.40
  15   7  -5  479.65   46.10
  15   7  -5  451.35   44.30
  15   7  -5  414.06   51.89
  15   7  -5  367.56   36.20
  15   7  -5  408.76   35.10
 -15  -7   5  218.48   70.59
  16   8  -5  447.76   35.40
  16   8  -5  449.76   37.90
  16   8  -5  443.06   49.30
  16   8  -5  385.86   38.70
  16   8  -5  460.25   37.80
  17   9  -5  504.65   39.90
  17   9  -5  456.65   39.60
  17   9  -5  429.06   69.29
  17   9  -5  480.15   37.10
  17   9  -5  424.16   40.50
  17   9  -5  429.96   56.29
  18  10  -5  589.34   48.00
  18  10  -5  563.34   45.40
  18  10  -5  523.05   70.19
  18  10  -5  597.84   48.00
  18  10  -5  571.34   48.50
  19  11  -5  171.98   19.70
  19  11  -5  164.28   19.80
  19  11  -5  186.78   16.50
  19  11  -5  174.68   19.60
  20  12  -5   58.09   10.20
  20  12  -5   49.40    7.20
  20  12  -5   71.29    9.80
 -20 -12   5   23.40   42.80
  21  13  -5   19.40    5.50
 -21 -13   5   15.70   45.20
  -8 -14  -4   87.29   55.49
   8  14   4  179.18   16.20
   8  14   4  168.58   17.50
  -7 -13  -4  104.59   52.09
   7  13   4  201.08   23.10
   7  13   4  196.88   20.60
   7  13   4  195.88   18.70
  -6 -12  -4   19.50   50.69
  -6 -12  -4   -2.10   31.50
   6  12   4   46.00   10.50
   6  12   4   41.50    8.40
   6  12   4   41.90   11.00
  -5 -11  -4   17.30   40.10
  -5 -11  -4    6.50   67.99
  -5 -11  -4   17.80   35.70
   5  11   4   27.80    9.40
   5  11   4   12.70    8.80
   5  11   4   49.20   43.80
   5  11   4   16.10    6.60
   5  11   4   10.70   33.50
  -4 -10  -4   13.70   36.60
  -4 -10  -4   45.10   37.20
  -4 -10  -4   38.90   61.39
   4  10   4   36.20    7.50
   4  10   4   33.60   23.00
   4  10   4   26.00   29.50
   4  10   4   44.20    9.70
   4  10   4   29.70   22.30
   3   9   4  279.87   34.30
   3   9   4  225.58   33.90
   3   9   4  253.37   26.60
   3   9   4  236.18   31.30
  -2  -8  -4   37.90   32.90
  -2  -8  -4   27.50   37.00
  -2  -8  -4   16.60   51.89
   2   8   4   40.90   14.90
   2   8   4   49.99   11.10
   2   8   4   78.09   18.70
   2   8   4   29.50   12.20
   2   8   4   41.60   13.90
  -1  -7  -4   -4.10   37.00
   1   7   4   20.60   14.00
   1   7   4   -6.30   10.10
   1   7   4    2.90   16.80
   1   7   4    4.80   12.80
   1   7   4    3.20    9.90
   0   6   4  479.75   42.90
   0   6   4  459.45   41.60
   0   6   4  455.95   39.80
   1  -5  -4   55.39   31.90
   1  -5  -4  131.59   30.80
  -1   5   4  121.29   17.10
  -1   5   4  178.58   49.99
  -1   5   4  138.29   14.10
   2  -4  -4   24.80   20.60
   2  -4  -4   40.40   16.50
  -2   4   4   17.60   34.40
  -2   4   4    4.30    7.70
  -3   3   4 3351.26  228.68
  -3   3   4 2647.44  237.38
  -4   2   4 1015.80   78.09
   5  -1  -4  712.33   70.19
  -5   1   4  871.11   63.19
  -5   1   4  868.21   63.79
   6   0  -4 8322.47  636.74
   6   0  -4 9360.86  635.84
  -6   0   4 7997.80  635.94
  -6   0   4 8107.79  636.04
   7   1  -4 3327.37  222.98
  -7  -1   4 2561.04  223.78
   8   2  -4  646.14   49.20
  -8  -2   4  567.64   53.39
   9   3  -4 1531.15  118.29
  -9  -3   4 1528.85  119.19
  10   4  -4  836.02   65.99
 -10  -4   4  844.12   68.09
 -10  -4   4  769.42   67.59
  11   5  -4  252.17   27.60
  12   6  -4  110.29   15.60
  12   6  -4  137.19   16.60
  12   6  -4  174.58   21.20
  12   6  -4  151.58   14.10
 -12  -6   4   52.89   48.30
  13   7  -4    6.20    9.10
  13   7  -4    6.90   15.70
  13   7  -4   -1.30    7.80
  13   7  -4   13.50   15.20
  13   7  -4    8.50    8.00
  13   7  -4   -1.90   13.60
  13   7  -4   10.20    5.90
 -13  -7   4    8.70   44.10
  14   8  -4  295.07   27.80
  14   8  -4  287.47   38.60
  14   8  -4  300.17   27.90
  14   8  -4  335.97   53.69
  14   8  -4  344.77   31.30
  14   8  -4  230.78   28.80
  14   8  -4  302.67   29.50
 -14  -8   4  268.17   78.79
  15   9  -4   83.79    9.30
  15   9  -4   86.29   12.60
  15   9  -4  110.69   13.20
  15   9  -4   65.89   22.30
  15   9  -4   92.59   13.40
  15   9  -4   49.70   50.49
 -15  -9   4   21.60   48.50
 -15  -9   4   55.29   46.00
  16  10  -4   55.39   29.40
  16  10  -4   36.20   12.80
  16  10  -4   72.29   10.40
 -16 -10   4   36.40   43.80
 -16 -10   4   33.40   46.80
  17  11  -4  159.28   41.80
  17  11  -4  198.88   18.10
  17  11  -4  201.88   22.10
  17  11  -4  213.98   21.40
  17  11  -4  180.78   20.50
  18  12  -4  150.08   14.40
  18  12  -4  172.88   16.70
  18  12  -4  145.49   17.70
 -18 -12   4   83.39   41.90
 -18 -12   4   61.39   41.90
  19  13  -4    6.50    5.20
  19  13  -4    8.90   10.00
 -19 -13   4    9.00   34.00
 -10 -14  -3   13.60   47.30
 -10 -14  -3   19.10   24.70
  10  14   3    8.10    5.10
  10  14   3    9.70    8.30
  -9 -13  -3   54.59   46.50
  -9 -13  -3   29.60   29.40
   9  13   3   95.89   11.90
   9  13   3   75.49   13.10
  -8 -12  -3   53.49   46.80
   8  12   3  167.38   19.40
   8  12   3  145.99   16.70
   8  12   3  154.98   17.30
   7  11   3  230.68   31.50
   7  11   3  239.78   28.30
   7  11   3  278.77   27.30
   7  11   3  253.97   39.80
   6  10   3  403.86   32.30
   6  10   3  401.56   46.40
   6  10   3  361.16   34.30
   6  10   3  335.57   45.70
   6  10   3  344.77   31.40
   6  10   3  333.17   31.10
   5   9   3  724.13   64.09
   5   9   3  725.03   57.19
   5   9   3  622.94   69.29
   5   9   3  703.63   60.19
   5   9   3  759.22   57.89
   5   9   3  746.83   59.19
   5   9   3  826.72   68.79
   4   8   3  963.50   76.29
   4   8   3  956.20   75.09
   4   8   3  924.51   73.29
   4   8   3 1019.00   77.19
   4   8   3  983.60   80.19
   4   8   3  845.12   79.59
   3   7   3  989.10   81.19
   3   7   3  954.90   79.49
   3   7   3  959.60   77.19
  -2  -6  -3  654.63   81.89
   2   6   3  775.52   61.49
   2   6   3  736.73   62.49
   2   6   3  766.22   98.49
   2   6   3  776.22   59.99
  -1  -5  -3 1137.29  110.09
   1   5   3 1218.48  100.29
   1   5   3 1429.46  118.49
   1   5   3 1343.87   98.49
   1   5   3 1282.37   98.99
   0  -4  -3 1454.05  123.09
   0   4   3 1400.06  115.69
   0   4   3 1514.25  127.19
   0   4   3 1629.74  114.49
   1  -3  -3  195.78   22.50
   1  -3  -3  159.58   26.30
  -1   3   3  206.98   35.60
   2  -2  -3 2285.97  163.88
   2  -2  -3 1852.31  166.08
  -2   2   3 1980.70  167.68
  -2   2   3 2399.06  162.08
   3  -1  -3  444.66   32.30
   3  -1  -3  353.76   38.20
  -3   1   3  400.26   31.80
  -3   1   3  399.26   31.60
   4   0  -3   -1.40    3.10
   4   0  -3    0.40   10.70
   4   0  -3    2.40    4.30
  -4   0   3    2.00    2.80
  -4   0   3   -2.40    4.80
   5   1  -3  181.88   14.50
  -5  -1   3  126.99   15.90
   6   2  -3 1778.02  141.59
  -6  -2   3 1936.91  142.29
   7   3  -3 2100.09  157.78
  -7  -3   3 2034.90  157.68
   8   4  -3  748.93   59.89
   9   5  -3 2128.59  163.48
  10   6  -3 1072.79   84.79
  10   6  -3 1011.40   77.29
  10   6  -3  863.51   77.79
  10   6  -3 1011.10   79.39
  11   7  -3  802.32   63.09
  11   7  -3  684.13   63.69
  11   7  -3  821.82   66.79
  11   7  -3  807.62   65.19
  11   7  -3  802.52   61.39
  11   7  -3  847.52   62.99
  12   8  -3  587.44   52.59
  12   8  -3  604.14   49.00
  12   8  -3  498.75   47.20
  12   8  -3  574.54   44.80
  12   8  -3  578.54   46.80
  12   8  -3  591.64   46.60
  12   8  -3  473.95   80.29
  13   9  -3  388.36   32.50
  13   9  -3  336.57   32.90
  13   9  -3  315.37   43.50
  13   9  -3  354.16   32.10
  13   9  -3  348.47   29.80
  13   9  -3  390.26   35.00
  14  10  -3  713.53   70.39
  14  10  -3  690.83   58.69
  14  10  -3  724.73   55.99
  14  10  -3  762.92   58.89
  14  10  -3  727.03   58.39
  14  10  -3  673.23   58.09
  15  11  -3  529.35   45.90
  15  11  -3  565.44   46.40
  15  11  -3  487.75   69.69
  15  11  -3  529.85   43.70
  15  11  -3  614.14   46.60
  16  12  -3  138.39   16.70
  16  12  -3  143.89   18.60
  16  12  -3  147.79   16.50
  17  13  -3  104.69   12.10
  17  13  -3   81.59   11.80
 -17 -13   3   23.50   44.60
 -17 -13   3   52.49   39.90
 -12 -14  -2  110.69   48.20
 -12 -14  -2   90.89   29.00
  11  13   2  322.77   29.20
  11  13   2  317.97   31.00
  11  13   2  368.46   32.20
  10  12   2  307.97   29.40
  10  12   2  309.07   26.90
  10  12   2  284.27   28.30
  -9 -11  -2   35.70   40.90
  -9 -11  -2   28.00   55.39
   9  11   2  155.48   17.80
   9  11   2  134.19   16.00
   9  11   2   44.60   29.90
   9  11   2  122.89   18.50
  -8 -10  -2  -21.80   36.90
  -8 -10  -2   19.90   38.60
   8  10   2   57.59   10.90
   8  10   2   34.10   22.10
   8  10   2   51.59   11.50
   8  10   2   50.59    9.50
   8  10   2   45.70    8.40
   8  10   2   35.10   10.30
  -7  -9  -2   79.49   42.10
   7   9   2  189.68   19.50
   7   9   2  177.48   24.40
   7   9   2  200.98   22.80
   7   9   2  173.28   18.00
   7   9   2  162.48   18.50
  -6  -8  -2   -4.80   32.80
  -6  -8  -2  -12.20   37.90
   6   8   2    4.40   18.30
   6   8   2    9.60    9.00
   6   8   2   14.60   13.00
   6   8   2   16.40    8.00
   6   8   2    8.60    9.20
  -5  -7  -2  509.45   76.29
   5   7   2  637.74   52.59
   5   7   2  691.33   55.59
   5   7   2  621.44   58.59
   5   7   2  620.04   51.39
  -4  -6  -2   77.49   38.00
   4   6   2  140.59   18.30
   4   6   2  154.58   44.30
   4   6   2  169.78   22.80
  -3  -5  -2  100.09   28.60
  -3  -5  -2   63.19   38.50
   3   5   2  104.49   16.20
   3   5   2  104.19   31.80
   3   5   2  112.39   15.00
   3   5   2   97.29   13.50
  -2  -4  -2  758.32   71.19
   2   4   2  794.22   63.59
   2   4   2  801.52   61.99
   2   4   2  805.12   61.89
   2   4   2  819.52   73.59
  -1  -3  -2  181.08   28.90
   1   3   2  201.28   31.10
   1   3   2  220.98   20.00
   0  -2  -2 5178.08  385.66
   0  -2  -2 5478.95  383.86
   0   2   2 4537.25  386.06
   0   2   2 5109.59  382.56
   1  -1  -2 5983.50  406.36
   1  -1  -2 5364.16  408.06
  -1   1   2 5479.75  405.86
  -1   1   2 5430.96  405.66
  -1   1   2 5332.87  406.06
  -1   1   2 4741.93  408.36
   2   0  -2 6535.25  507.95
   2   0  -2 7470.25  505.35
   2   0  -2 6448.55  505.65
  -2   0   2 6462.05  505.55
  -2   0   2 6674.03  505.55
   3   1  -2 3449.16  250.77
  -3  -1   2 3200.78  251.87
   4   2  -2 2848.31  204.78
  -4  -2   2 2569.54  204.18
   5   3  -2 2169.68  162.98
   5   3  -2 2125.09  163.28
   6   4  -2  826.22   61.49
   6   4  -2  735.73   61.59
   7   5  -2  242.98   24.30
   7   5  -2  248.98   23.90
   8   6  -2  399.36   36.30
   8   6  -2  385.56   35.20
   9   7  -2  122.89   13.70
   9   7  -2   78.69   13.60
   9   7  -2  117.19   16.40
   9   7  -2  130.09   12.00
   9   7  -2  132.19   19.10
  -9  -7   2   57.89   37.70
  10   8  -2  210.98   23.90
  10   8  -2  164.88   27.50
  10   8  -2  184.48   22.40
  10   8  -2  202.58   21.00
  10   8  -2  206.88   18.90
  10   8  -2  233.88   21.30
  11   9  -2   51.79   11.80
  11   9  -2   47.90   11.00
  11   9  -2   62.19   10.70
  11   9  -2   66.09   10.70
  11   9  -2   30.10   16.00
  11   9  -2   54.19    9.60
 -11  -9   2   27.10   43.80
 -11  -9   2    9.00   40.00
  12  10  -2  134.69   17.20
  12  10  -2  138.09   12.70
  12  10  -2  131.19   19.90
  12  10  -2  127.49   26.70
  12  10  -2  142.69   17.70
  12  10  -2  121.99   14.50
 -12 -10   2   36.00   40.90
 -12 -10   2   57.99   43.80
  13  11  -2  288.77   41.40
  13  11  -2  310.67   28.30
  13  11  -2  273.87   27.70
  13  11  -2  291.57   25.60
  13  11  -2  319.77   28.70
  13  11  -2  304.07   29.50
  14  12  -2  379.76   33.30
  14  12  -2  385.86   32.80
  14  12  -2  363.36   31.30
  15  13  -2  291.07   28.60
  15  13  -2  335.57   27.70
  16  14  -2  194.98   23.30
  16  14  -2  218.88   18.90
 -14 -14  -1   -4.40   24.70
 -14 -14  -1   26.80   43.00
  14  14   1   14.50    5.10
 -13 -13  -1   57.59   42.90
 -13 -13  -1   48.50   30.70
  13  13   1  119.79   16.70
  13  13   1  111.79   12.90
  12  12   1  295.87   27.90
  12  12   1  306.87   29.30
  12  12   1  297.17   26.80
  11  11   1  281.07   44.80
  11  11   1  427.06   34.60
  11  11   1  393.86   35.60
  11  11   1  376.96   32.40
  11  11   1  395.16   34.90
  11  11   1  432.36   35.80
 -10 -10  -1  131.89   49.00
  10  10   1  177.38   30.70
  10  10   1  259.07   22.00
  10  10   1  226.88   24.90
  10  10   1  267.67   25.30
  10  10   1  261.37   25.90
  10  10   1  266.87   24.00
   9   9   1  603.04   51.79
   9   9   1  699.13   53.59
   9   9   1  649.74   52.69
   9   9   1  626.44   52.09
   9   9   1  628.94   58.79
   8   8   1 1186.78   99.79
   8   8   1 1388.86  103.89
   8   8   1 1268.17  111.39
   8   8   1 1364.06   98.39
   8   8   1 1161.58   98.39
   8   8   1 1289.07   98.89
   8   8   1 1268.97   97.19
   7   7   1 1174.88  107.39
   7   7   1 1322.27  107.79
   7   7   1 1412.36  109.59
   7   7   1 1586.14  111.19
   7   7   1 1537.95  131.39
   7   7   1 1388.86  108.99
   7   7   1 1432.46  107.49
  -6  -6  -1 1318.77  127.49
   6   6   1 1542.75  127.49
   6   6   1 1525.35  117.59
   6   6   1 1355.36  110.99
  -5  -5  -1 1752.22  155.58
   5   5   1 2041.00  149.19
   5   5   1 2081.79  156.78
   5   5   1 1869.21  148.29
  -4  -4  -1 1005.60   83.59
   4   4   1  960.50   76.29
   4   4   1 1032.30   77.49
   4   4   1  950.10   83.29
  -3  -3  -1  337.87   38.30
  -3  -3  -1  418.86   39.30
   3   3   1  385.06   31.90
   3   3   1  429.06   41.40
   3   3   1  432.06   33.80
  -2  -2  -1  795.02   68.89
  -2  -2  -1  884.71   68.59
   2   2   1  942.01   69.19
   2   2   1  811.52   65.99
  -1  -1  -1  250.07   22.60
  -1  -1  -1  282.67   22.60
   1   1   1  228.28   22.60
   1   1   1  250.47   19.50
   1   1   1  240.08   20.40
   0   0  -1    1.80    1.50
   0   0  -1   -0.60    3.10
   0   0  -1   -3.30    4.00
   0   0  -1   -1.00    1.90
   0   0   1    0.90    3.40
   0   0   1    0.90    1.20
   0   0   1    1.10    2.10
   1   1  -1  331.37   25.80
   1   1  -1  288.47   25.70
   1   1  -1  348.97   25.80
   1   1  -1  378.36   25.90
  -1  -1   1  323.97   25.70
   2   2  -1 1741.13  133.59
   2   2  -1 1711.73  133.79
   2   2  -1 1847.52  133.99
   3   3  -1  643.54   51.59
   3   3  -1  661.63   51.09
   3   3  -1  682.23   52.19
   4   4  -1  408.36   31.50
   4   4  -1  407.56   33.30
   4   4  -1  349.27   32.00
   5   5  -1 2341.67  170.78
   5   5  -1 2216.88  168.58
   5   5  -1 2128.19  169.78
   6   6  -1 2161.48  165.58
   6   6  -1 2131.19  164.38
   7   7  -1 1646.94  126.39
   7   7  -1 1717.13  127.89
   7   7  -1 1595.84  127.39
   7   7  -1 1829.52  129.39
   7   7  -1 1657.53  125.99
   7   7  -1 1457.85  126.39
   8   8  -1 1377.76  104.79
   8   8  -1 1269.87  100.09
   8   8  -1 1503.35  101.09
   8   8  -1 1185.98  100.29
   8   8  -1 1267.97  102.39
   8   8  -1 1315.87   99.69
   8   8  -1 1190.68  101.09
   9   9  -1 1054.99   87.49
   9   9  -1 1123.29   88.49
   9   9  -1 1086.49   81.79
   9   9  -1 1048.50   84.49
   9   9  -1 1064.19   85.39
   9   9  -1  999.70   84.49
  10  10  -1  586.24   47.10
  10  10  -1  569.04   46.90
  10  10  -1  538.55   48.10
  10  10  -1  580.04   46.80
  10  10  -1  550.14   57.09
  10  10  -1  559.34   44.90
  11  11  -1  311.67   30.10
  11  11  -1  330.47   29.60
  11  11  -1  275.07   25.50
  11  11  -1  335.47   29.90
  11  11  -1  205.98   36.60
  11  11  -1  274.47   29.20
  12  12  -1   72.99   11.40
  12  12  -1   51.49    9.80
  12  12  -1   82.29   12.10
  12  12  -1  120.19   72.19
  12  12  -1   47.10   10.70
 -12 -12   1   25.00   34.70
 -12 -12   1   30.50   45.80
  13  13  -1   90.39   12.00
  13  13  -1   91.29   11.00
 -13 -13   1   43.30   34.00
 -13 -13   1   58.19   41.70
  14  14  -1   11.70    5.80
  14  14  -1    8.80    9.00
 -14 -14   1    5.30   25.40
 -14 -14   1   -2.60   37.10
 -15 -13   0   73.39   56.59
 -15 -13   0  101.09   32.40
  15  13   0  104.39   23.10
  14  12   0  272.37   30.80
  14  12   0  211.88   21.50
  14  12   0  205.08   20.30
  13  11   0  330.37   32.40
  13  11   0  386.06   33.20
  13  11   0  319.27   47.40
  13  11   0  351.76   29.40
  13  11   0  377.86   31.60
  13  11   0  352.46   31.80
 -12 -10   0   49.40   43.80
  12  10   0  131.79   16.40
  12  10   0  140.29   17.90
  12  10   0  162.08   15.60
  12  10   0  144.69   19.90
  12  10   0  186.58   20.50
  12  10   0  155.58   30.10
  11   9   0  279.97   23.60
  11   9   0  312.67   37.20
  11   9   0  255.57   26.20
  11   9   0  296.77   26.50
  11   9   0  253.27   26.10
  11   9   0  261.37   27.50
 -10  -8   0   35.80   38.60
 -10  -8   0   34.50   47.10
  10   8   0   90.59   18.20
  10   8   0  110.69   12.90
  10   8   0   80.39   12.30
  10   8   0   99.09   13.10
  10   8   0  104.09   10.70
  -9  -7   0   22.30   35.00
  -9  -7   0   21.80   49.10
   9   7   0   22.30    8.40
   9   7   0   30.90   10.00
   9   7   0   42.50   11.90
   9   7   0   43.10   16.10
   9   7   0   30.10    9.20
   9   7   0   33.30   13.50
  -8  -6   0   57.59   34.40
  -8  -6   0   64.89   42.80
   8   6   0   61.79   12.50
   8   6   0   52.19   10.90
   8   6   0   76.29   14.20
   8   6   0   83.89   33.70
  -7  -5   0  213.98   44.60
  -7  -5   0  373.46   48.40
   7   5   0  290.97   28.10
   7   5   0  350.76   29.10
   7   5   0  332.17   47.80
  -6  -4   0  474.75   45.10
  -6  -4   0  385.76   44.40
   6   4   0  449.76   44.90
   6   4   0  426.96   35.20
   6   4   0  382.06   34.80
   5   3   0  339.37   28.60
   5   3   0  318.37   27.40
  -4  -2   0  811.02   72.19
  -4  -2   0  882.91   71.59
   4   2   0  996.80   72.59
   4   2   0  941.91   69.79
  -3  -1   0 2226.68  160.98
  -3  -1   0 2158.18  162.38
  -3  -1   0 2012.20  162.88
   3   1   0 2109.19  161.38
   3   1   0 2108.29  162.98
   3   1   0 2205.98  160.98
  -2   0   0 3223.88  237.08
  -2   0   0 3159.38  237.28
  -2   0   0 3146.29  238.98
   2   0   0 3242.88  238.18
   2   0   0 3106.39  237.08
   2   0   0 2996.50  236.78
   2   0   0 3162.38  237.18
  -1   1   0 3755.62  301.17
  -1   1   0 3754.62  301.27
  -1   1   0 4257.97  300.47
   1  -1   0 4544.15  300.57
   1  -1   0 3663.63  301.37
   0   2   0  617.24   49.10
   0   2   0  645.34   47.90
   0   2   0  613.64   48.80
   1   3   0 1150.58   85.99
   1   3   0  943.61   86.29
   1   3   0 1242.98   85.59
   2   4   0  257.57   22.90
   2   4   0  286.27   25.90
   2   4   0  240.18   28.00
   2   4   0  303.37   24.30
   3   5   0   32.40    8.50
   3   5   0   39.60   15.10
   3   5   0   19.10    9.70
   3   5   0   20.20    6.90
   4   6   0  423.36   37.70
   4   6   0  465.85   40.60
   4   6   0  445.36   37.50
   4   6   0  458.75   45.00
   5   7   0   16.60   10.20
   5   7   0   19.30   13.20
   5   7   0   33.90   10.80
   5   7   0   29.90   11.00
  -5  -7   0   -4.20   30.70
   6   8   0   47.30   10.70
   6   8   0   53.99   11.00
   6   8   0   51.29    9.00
   6   8   0   64.59   10.30
   6   8   0   73.29   14.30
   6   8   0   68.49   18.40
  -6  -8   0   21.60   32.90
  -6  -8   0    8.70   42.50
   7   9   0   45.70    8.70
   7   9   0   33.60   21.50
   7   9   0   39.90   15.30
   7   9   0   43.10   10.50
   7   9   0   40.70    9.00
   7   9   0   46.10    8.90
   7   9   0   50.49   10.20
  -7  -9   0   22.50   35.50
  -7  -9   0   -1.90   41.20
   8  10   0  140.29   16.30
   8  10   0  122.89   14.50
   8  10   0  134.09   16.30
   8  10   0  114.09   18.00
   8  10   0   87.99   21.60
  -8 -10   0   36.40   39.40
  -8 -10   0   24.10   40.50
   9  11   0   49.20   27.00
   9  11   0   73.09   10.90
   9  11   0   96.19   12.20
   9  11   0  105.19   13.20
   9  11   0   90.09   13.60
  -9 -11   0   -8.00   37.00
  -9 -11   0   22.00   39.10
  10  12   0  344.47   32.40
  10  12   0  350.66   30.90
  10  12   0  368.26   32.00
  10  12   0  324.37   60.39
  11  13   0  432.76   36.60
  11  13   0  441.96   37.90
  12  14   0  338.47   29.20
  12  14   0  357.56   28.00
 -12 -14   0  240.18   53.99
 -17 -13   1   45.90   33.20
 -17 -13   1   54.29   39.10
 -16 -12   1   30.70   33.80
 -16 -12   1   47.20   41.60
  16  12  -1  117.19   14.70
  16  12  -1  124.89   14.00
  16  12  -1   97.69   10.50
 -15 -11   1   35.00   66.89
  15  11  -1  176.88   16.10
  15  11  -1  160.88   18.90
  15  11  -1  138.89   39.30
  15  11  -1  161.98   19.10
  15  11  -1  185.78   21.60
  14  10  -1  689.03   58.89
  14  10  -1  652.13   70.89
  14  10  -1  659.53   59.79
  14  10  -1  795.82   59.09
  14  10  -1  738.83   56.39
  14  10  -1  749.03   58.99
  13   9  -1  305.67   35.20
  13   9  -1  257.97   25.70
  13   9  -1  245.28   25.80
  13   9  -1  258.67   27.50
  13   9  -1  281.07   23.20
  13   9  -1  271.27   26.70
 -12  -8   1   64.59   43.70
 -12  -8   1   77.59   50.09
  12   8  -1  135.79   17.00
  12   8  -1  161.38   23.10
  12   8  -1  192.28   19.50
  12   8  -1  193.18   19.60
  12   8  -1  163.48   15.90
  12   8  -1  164.38   20.90
  11   7  -1  816.92   57.59
  11   7  -1  756.02   61.49
  11   7  -1  618.84   57.39
  11   7  -1  713.73   55.69
  11   7  -1  688.13   57.29
 -10  -6   1 1232.18  111.59
  10   6  -1 1109.09   85.69
  10   6  -1  970.80   86.19
  10   6  -1 1166.68   88.09
  10   6  -1 1109.09   84.49
  -9  -5   1 1110.99  106.79
  -9  -5   1 1349.47  107.09
   9   5  -1 1291.37   97.79
  -8  -4   1  553.24   58.19
  -8  -4   1  667.53   56.99
  -7  -3   1  431.96   44.70
  -7  -3   1  483.75   43.90
   7   3  -1  534.65   39.80
  -6  -2   1 2317.87  190.08
  -6  -2   1 2494.45  187.08
  -6  -2   1 2638.64  189.38
   6   2  -1 2466.05  188.08
  -5  -1   1  713.43   64.19
   5   1  -1  914.31   65.69
  -4   0   1    1.10    5.40
   4   0  -1    2.30    3.40
   4   0  -1    2.20    3.20
  -3   1   1  667.83   48.60
   3  -1  -1  601.04   48.30
  -2   2   1 1295.67   97.39
  -2   2   1 1357.06   98.69
  -2   2   1 1219.28   98.49
  -1   3   1  479.45   42.40
  -1   3   1  544.65   40.60
  -1   3   1  544.65   42.20
   0   4   1 3487.25  269.17
   0   4   1 3664.23  268.77
   0   4   1 3490.35  267.67
   1   5   1 1080.39   79.79
   1   5   1  990.20   78.19
   1   5   1  912.01   86.59
   1   5   1 1062.69   80.29
   2   6   1 1812.02  135.19
   2   6   1 1823.02  133.79
   2   6   1 1731.23  133.19
   2   6   1 1582.34  140.79
   3   7   1  226.78   24.20
   3   7   1  221.98   28.50
   3   7   1  236.08   28.00
   3   7   1  241.38   40.00
   4   8   1 1488.95  117.29
   4   8   1 1458.95  115.89
   4   8   1 1564.94  119.69
   5   9   1  344.47   35.10
   5   9   1  451.85   47.20
   5   9   1  406.16   36.00
   5   9   1  436.26   39.70
   5   9   1  344.37   33.30
   5   9   1  388.46   34.30
   6  10   1   83.39   11.50
   6  10   1   73.99   12.60
   6  10   1  106.69   12.20
   6  10   1   83.89   21.80
   6  10   1   67.09   11.40
   6  10   1   81.99   26.90
  -6 -10  -1   35.40   38.50
  -6 -10  -1   15.50   40.20
   7  11   1  255.27   24.30
   7  11   1  263.07   24.70
   7  11   1  256.27   51.19
   7  11   1  262.17   26.50
  -7 -11  -1  156.78   49.60
   8  12   1  121.89   17.70
   8  12   1  146.89   15.90
   8  12   1  127.29   44.10
   8  12   1  121.19   14.80
  -8 -12  -1   82.49   42.50
  -8 -12  -1   71.19   38.40
   9  13   1    9.20    6.40
   9  13   1    4.60    7.60
   9  13   1    5.50    8.10
  -9 -13  -1   -4.70   29.80
  -9 -13  -1   -9.90   38.50
  10  14   1   20.70    8.60
  10  14   1   19.10    8.10
  10  14   1   17.50    6.40
 -10 -14  -1   14.30   26.50
 -10 -14  -1    1.00   57.39
 -19 -13   2   43.90   37.40
  19  13  -2   42.20    6.90
 -18 -12   2   -1.50   36.50
 -18 -12   2    7.50   39.20
  18  12  -2  104.59   12.50
  18  12  -2   72.99   13.60
  18  12  -2   79.29    8.70
  17  11  -2  471.85   38.30
  17  11  -2  489.05   40.70
  17  11  -2  482.75   40.70
  17  11  -2  491.25   41.90
 -16 -10   2   21.50   43.30
 -16 -10   2   -2.50   39.80
  16  10  -2   64.09   11.00
  16  10  -2   39.80   27.20
  16  10  -2   73.89   12.20
  16  10  -2   67.49    8.00
  16  10  -2   60.49   10.50
 -15  -9   2   49.40   46.00
 -15  -9   2   12.00   45.70
  15   9  -2  160.78   20.80
  15   9  -2  112.89   14.90
  15   9  -2  133.09   14.00
  15   9  -2  139.49   36.90
  15   9  -2  122.89   15.10
  15   9  -2  158.28   16.30
 -14  -8   2   29.20   44.00
 -14  -8   2   -1.20   50.99
  14   8  -2   51.09    7.70
  14   8  -2   63.09   13.50
  14   8  -2   56.99   10.90
  14   8  -2   55.69   11.00
  14   8  -2   65.09   21.50
  14   8  -2   51.49   11.20
 -13  -7   2   31.10   41.10
 -13  -7   2   18.30   61.69
  13   7  -2   40.30   10.30
  13   7  -2   37.90    9.50
  13   7  -2   41.30   16.90
  13   7  -2   42.00    7.40
  13   7  -2   32.80   10.10
  13   7  -2   30.60   11.50
  12   6  -2  205.48   23.60
  12   6  -2  231.38   23.40
  12   6  -2  237.28   28.90
  12   6  -2  267.57   34.00
  12   6  -2  242.48   21.70
  12   6  -2  263.47   24.40
 -11  -5   2  102.79   33.80
 -11  -5   2   96.09   32.20
 -11  -5   2   64.69   44.70
  11   5  -2   61.29   13.70
 -10  -4   2  593.44   60.29
 -10  -4   2  689.83   57.99
  10   4  -2  520.05   48.90
  -9  -3   2 2500.65  203.08
  -9  -3   2 2690.43  201.48
   9   3  -2 2665.13  199.68
  -8  -2   2 4238.08  346.67
   8   2  -2 4873.61  344.57
  -7  -1   2 2317.37  186.68
   7   1  -2 2534.55  184.18
   6   0  -2  556.74   43.50
   5  -1  -2 1108.19   89.89
   5  -1  -2 1274.07   89.99
  -4   2   2 3004.50  216.28
  -4   2   2 2743.33  217.38
  -3   3   2  923.51   69.59
  -3   3   2  876.31   69.49
  -3   3   2  880.41   67.69
  -2   4   2  696.83   51.19
  -2   4   2  571.24   51.19
  -1   5   2  383.06   34.30
  -1   5   2  382.16   34.10
  -1   5   2  337.17   54.99
  -1   5   2  389.06   31.10
   0   6   2  271.07   27.30
   0   6   2  236.08   26.80
   0   6   2  228.18   44.60
   0   6   2  249.28   23.10
   1   7   2  697.53   54.09
   1   7   2  596.24   53.89
   1   7   2  635.14   51.29
   1   7   2  489.05   88.19
   2   8   2  127.09   23.80
   2   8   2  111.79   20.50
   2   8   2  141.49   16.80
   2   8   2  140.69   20.30
   2   8   2  127.79   21.50
  -2  -8  -2   54.49   33.30
  -2  -8  -2   32.00   40.30
   3   9   2   37.70   14.80
   3   9   2    7.10   25.50
   3   9   2   24.30   19.20
   3   9   2   34.00   10.90
  -3  -9  -2    7.40   36.50
  -3  -9  -2    8.50   63.69
  -3  -9  -2    8.30   33.00
   4  10   2  108.59   15.10
   4  10   2  127.39   18.80
   4  10   2  139.49   27.00
   4  10   2  126.69   23.20
  -4 -10  -2   83.99   45.10
  -4 -10  -2   73.29   40.60
  -4 -10  -2   51.49   86.99
   5  11   2   55.09   32.90
   5  11   2   91.99   11.40
   5  11   2   72.39   28.40
   5  11   2   71.99   13.10
   5  11   2   88.19   11.40
  -5 -11  -2    8.10   37.50
  -5 -11  -2   43.80   36.40
   6  12   2   29.90   44.90
  -6 -12  -2   45.00   41.00
  -6 -12  -2   -7.20   32.50
   7  13   2  206.48   20.10
   7  13   2  222.68   21.80
   7  13   2  211.28   21.90
  -7 -13  -2  115.39   49.60
   8  14   2  315.97   26.80
   8  14   2  293.57   25.60
   8  14   2  297.57   26.60
  -8 -14  -2  217.08   55.69
   9  15   2  127.79   14.10
  -9 -15  -2  115.69   28.60
  -9 -15  -2   74.49   57.99
 -20 -12   3   -7.20   36.10
  20  12  -3   51.69    6.60
  20  12  -3   58.89    8.60
  20  12  -3   47.50   14.10
 -19 -11   3   15.70   41.00
 -19 -11   3   19.20   44.30
  19  11  -3  125.39   19.30
  19  11  -3   80.59   10.90
  19  11  -3  106.29   12.60
  19  11  -3   88.59    9.20
  18  10  -3  457.15   58.79
  18  10  -3  390.96   35.20
  18  10  -3  404.96   32.70
  18  10  -3  437.56   36.70
  18  10  -3  379.36   35.50
  17   9  -3  560.64   44.10
  17   9  -3  522.45   40.90
  17   9  -3  503.15   59.89
  17   9  -3  501.75   43.10
  17   9  -3  468.15   43.50
  16   8  -3  390.66   45.80
  16   8  -3  322.77   32.50
  16   8  -3  370.86   32.70
  16   8  -3  375.26   32.10
  16   8  -3  337.37   29.30
  15   7  -3  282.97   24.50
  15   7  -3  302.17   26.50
  15   7  -3  270.47   33.70
  15   7  -3  276.37   32.90
  15   7  -3  230.98   47.00
  15   7  -3  258.57   30.10
 -14  -6   3   76.29   47.60
  14   6  -3  146.69   15.60
  14   6  -3  115.39   19.90
  14   6  -3  138.29   13.00
  14   6  -3  140.79   27.70
  14   6  -3  133.19   15.20
  14   6  -3  111.49   14.40
 -13  -5   3  262.57   50.09
 -13  -5   3  222.38   59.19
 -13  -5   3  300.07   71.49
  13   5  -3  294.47   32.00
  13   5  -3  274.27   27.10
  13   5  -3  308.07   25.40
  13   5  -3  307.97   27.50
  13   5  -3  318.07   36.50
 -12  -4   3  695.83   64.49
 -12  -4   3  625.84   68.49
  12   4  -3  642.54   55.19
 -11  -3   3 2157.88  159.68
 -11  -3   3 2016.20  160.08
 -11  -3   3 1993.60  154.08
  11   3  -3 1908.71  155.28
 -10  -2   3 1184.58   96.79
  10   2  -3 1180.88   92.49
  -9  -1   3 3006.70  226.28
   9   1  -3 2852.51  222.48
   8   0  -3   -1.30    5.90
  -7   1   3 1197.08   93.99
   7  -1  -3 1269.77   93.69
  -6   2   3 1806.22  133.99
   6  -2  -3 1718.83  132.89
   5  -3  -3 3956.90  299.27
  -4   4   3  562.54   43.30
  -4   4   3  596.44   46.00
  -4   4   3  518.45   45.70
  -3   5   3   58.79   11.60
  -3   5   3   67.19    8.40
  -3   5   3   51.89   11.90
  -2   6   3  486.55   89.49
  -2   6   3  643.64   46.60
  -2   6   3  525.75   56.19
  -2   6   3  606.24   49.99
  -2   6   3  559.64   49.60
  -1   7   3 1243.08  154.38
  -1   7   3 1358.36  119.19
  -1   7   3 1453.35  110.49
  -1   7   3 1440.06  108.09
  -1   7   3 1409.46  110.79
   0   8   3  444.06   41.10
   0   8   3  433.26   40.80
   0   8   3  474.45   46.60
   0   8   3  503.85   44.80
   1   9   3  530.55   48.00
   1   9   3  496.05   49.10
   1   9   3  559.04   56.19
   2  10   3  287.57   37.60
   2  10   3  310.97   30.70
   2  10   3  302.67   40.90
   2  10   3  301.77   44.20
   3  11   3  166.68   33.60
   3  11   3  162.48   21.50
   3  11   3  165.48   34.40
   3  11   3  180.48   17.90
   3  11   3  169.98   18.50
  -3 -11  -3   83.79   43.40
  -3 -11  -3   65.99   60.89
   4  12   3   36.30   10.40
   4  12   3   28.60    7.70
   4  12   3   33.20   43.00
   4  12   3   27.90    8.30
  -4 -12  -3   24.50   66.09
  -4 -12  -3   10.70   33.80
  -4 -12  -3   16.00   41.20
   5  13   3   60.19   10.90
   5  13   3   65.69   10.30
   5  13   3   73.29    9.80
  -5 -13  -3   18.70   42.30
  -5 -13  -3    0.10   29.30
   6  14   3   22.40    8.00
   6  14   3   16.20    6.20
   6  14   3   14.70    7.20
  -6 -14  -3   39.10   27.90
  -6 -14  -3    7.80   47.90
   7  15   3    9.70   11.50
   7  15   3    9.40    7.00
   7  15   3    9.10    6.30
  -7 -15  -3    3.10   23.30
 -22 -12   4   11.50   35.50
  22  12  -4   78.39    9.40
  22  12  -4   68.19    7.50
 -21 -11   4  -12.00   37.00
  21  11  -4   25.00    9.10
  21  11  -4   38.20   11.30
  21  11  -4   24.80    8.40
  21  11  -4   24.00    5.30
 -20 -10   4   26.40   42.80
  20  10  -4   79.19    8.30
  20  10  -4   62.09   10.30
  20  10  -4   60.09   10.50
  20  10  -4   91.09   12.80
 -19  -9   4   33.90   46.50
  19   9  -4   99.19   13.30
  19   9  -4   94.39   10.10
  19   9  -4   92.29   13.60
  19   9  -4   94.49   33.60
  19   9  -4   91.09   13.40
 -18  -8   4   -7.20   47.20
  18   8  -4   57.09   10.80
  18   8  -4   75.59   12.10
  18   8  -4   51.69    7.60
  18   8  -4   48.50   11.30
  18   8  -4   44.40   30.80
 -17  -7   4  -12.10   47.70
  17   7  -4   19.30    9.50
  17   7  -4   19.60    8.50
  17   7  -4   39.60   18.30
  17   7  -4   25.30    9.00
  17   7  -4   24.50    6.50
  17   7  -4   17.00   18.30
  17   7  -4   13.50   33.80
  16   6  -4   22.30   15.30
  16   6  -4   27.30    8.50
  16   6  -4   41.00   29.70
  16   6  -4   37.60    7.00
  16   6  -4   30.00    9.60
  16   6  -4   32.70   10.40
  16   6  -4   21.80   16.50
 -15  -5   4  125.39   48.50
 -15  -5   4  149.09   57.29
  15   5  -4  148.19   18.80
  15   5  -4  195.28   23.80
  15   5  -4  153.38   33.00
  15   5  -4  149.49   28.40
  15   5  -4  155.68   19.20
  15   5  -4  158.78   16.60
  15   5  -4  169.58   24.10
 -14  -4   4 1237.38  100.69
 -14  -4   4 1077.39  107.19
  14   4  -4 1183.58   96.79
  14   4  -4 1130.19   92.69
  14   4  -4 1134.39   88.49
  14   4  -4 1116.89   89.39
  14   4  -4 1166.98   89.69
 -13  -3   4  700.93   75.59
 -13  -3   4  838.52   71.69
 -13  -3   4  737.23   66.69
  13   3  -4  939.81   66.99
 -12  -2   4  988.70   91.79
  12   2  -4 1160.38   85.59
 -11  -1   4 2574.34  211.18
  11   1  -4 2836.22  206.48
 -10   0   4 2164.28  168.68
  10   0  -4 2268.77  168.58
  -9   1   4  408.76   33.00
  -8   2   4  574.64   45.70
  -7   3   4 2419.06  187.68
   7  -3  -4 2514.35  186.98
  -6   4   4 3278.47  241.88
  -6   4   4 3088.39  239.58
  -5   5   4  185.18   27.60
  -5   5   4  200.38   22.00
  -5   5   4  169.68   22.20
   5  -5  -4  203.38   29.10
  -4   6   4  284.77   30.30
  -4   6   4  245.88   35.50
  -4   6   4  285.97   31.50
  -4   6   4  311.47   25.40
  -3   7   4  619.24   51.79
  -3   7   4  511.05   50.39
  -3   7   4  586.74   51.69
  -3   7   4  568.74   57.69
  -3   7   4  607.64   47.50
  -2   8   4  117.49   18.40
  -2   8   4  122.49   20.20
  -2   8   4  125.79   32.50
  -2   8   4  150.78   17.40
  -2   8   4  118.29   22.50
  -2   8   4  154.38   22.70
   2  -8  -4   71.99   35.20
   2  -8  -4   38.60   35.00
   2  -8  -4   42.10   43.00
  -1   9   4   32.50   13.60
  -1   9   4   37.80   18.50
  -1   9   4   -7.40   25.10
  -1   9   4   23.20   16.80
   1  -9  -4   11.70   33.80
   1  -9  -4  -15.30   39.70
   1  -9  -4   26.50   32.80
   0  10   4   64.09   26.30
   0  10   4   53.49   12.00
   0  10   4   36.30   21.40
   0  10   4   55.99   17.20
   0 -10  -4   42.00   66.89
   0 -10  -4    6.60   36.90
   0 -10  -4   37.30   33.80
   1  11   4  416.06   45.60
   1  11   4  426.66   35.50
   1  11   4  425.66   39.40
   1  11   4  404.86   57.19
   2  12   4  349.96   34.50
   2  12   4  372.46   31.30
   2  12   4  407.26   31.70
   2  12   4  370.76   51.39
  -2 -12  -4  192.38   63.29
   3  13   4  202.88   19.90
   3  13   4  193.58   19.00
   3  13   4  188.58   21.30
  -3 -13  -4   50.29   61.99
  -3 -13  -4  108.09   54.19
   4  14   4  165.88   23.80
   4  14   4  177.28   17.20
   4  14   4  177.58   19.00
   5  15   4  134.39   16.90
   5  15   4  143.79   13.80
   5  15   4  126.99   14.60
  -5 -15  -4   62.29   26.70
  23  11  -5  205.18   19.80
  23  11  -5  180.38   18.90
  23  11  -5  194.18   16.70
  23  11  -5  228.68   27.90
  22  10  -5  260.57   25.20
  22  10  -5  266.07   24.90
  22  10  -5  273.27   30.80
  22  10  -5  259.27   22.10
  21   9  -5  370.46   32.80
  21   9  -5  345.37   32.20
  21   9  -5  358.06   32.20
  21   9  -5  348.67   29.30
  20   8  -5 1059.89   81.49
  20   8  -5 1056.69   81.49
  20   8  -5 1040.40   79.29
  20   8  -5  963.90   94.69
  20   8  -5  980.90   81.59
  19   7  -5  599.44   56.39
  19   7  -5  447.26   67.39
  19   7  -5  502.35   44.50
  19   7  -5  527.35   44.40
  19   7  -5  459.95   58.79
  19   7  -5  534.65   42.10
  19   7  -5  521.75   44.60
  18   6  -5 1023.40   82.29
  18   6  -5 1029.50   90.69
  18   6  -5 1037.00   82.19
  18   6  -5 1052.59   80.59
  18   6  -5 1146.39   91.49
  18   6  -5  931.91   95.39
 -17  -5   5  984.90  145.59
  17   5  -5  944.21   83.59
  17   5  -5  946.61   80.39
  17   5  -5  899.11   71.99
  17   5  -5  901.41   70.49
  17   5  -5  809.92   84.39
  17   5  -5  869.91   71.89
  17   5  -5  962.60   72.09
 -16  -4   5  951.50  106.49
 -16  -4   5 1044.80   90.09
  16   4  -5  879.71   77.39
  16   4  -5  902.81   71.79
  16   4  -5  925.81   83.39
  16   4  -5  850.31   70.39
  16   4  -5  875.11   71.29
  16   4  -5  903.71   79.59
 -15  -3   5  861.51   76.49
 -15  -3   5 1032.90   82.69
 -15  -3   5  796.22   89.49
  15   3  -5  917.31   75.59
  15   3  -5  880.91   79.79
  15   3  -5  921.01   70.79
 -14  -2   5  292.57   50.09
  14   2  -5  355.36   34.30
 -13  -1   5  196.78   36.20
 -13  -1   5  145.99   26.90
  13   1  -5  154.88   21.70
 -12   0   5    4.00   15.60
 -12   0   5    1.00    7.40
 -12   0   5    4.10    6.60
  12   0  -5    0.70    8.00
 -11   1   5  781.82   58.69
  11  -1  -5  712.13   58.19
 -10   2   5 1279.77   98.69
  -9   3   5  779.22   61.89
  -8   4   5 2114.09  163.88
  -7   5   5 2516.45  190.58
  -7   5   5 2367.96  195.38
  -7   5   5 2619.84  194.08
  -7   5   5 2604.14  193.78
  -6   6   5  395.66   42.10
  -6   6   5  447.96   39.60
  -6   6   5  370.86   38.90
  -6   6   5  450.35   34.30
   6  -6  -5  320.07   65.99
  -5   7   5 1425.06  100.99
  -5   7   5 1231.88  107.49
  -5   7   5 1266.07  104.19
  -5   7   5 1294.27  104.69
  -5   7   5 1307.17  104.89
  -4   8   5  322.17   46.10
  -4   8   5  375.96   41.10
  -4   8   5  371.46   39.70
  -4   8   5  319.07   35.10
  -4   8   5  374.06   34.80
  -3   9   5  540.65   56.79
  -3   9   5  476.75   47.70
  -3   9   5  517.65   51.49
  -3   9   5  522.35   78.89
  -3   9   5  498.45   46.50
   3  -9  -5  367.36   74.29
  -2  10   5  355.46   37.50
  -2  10   5  360.96   46.20
  -2  10   5  382.46   34.60
   2 -10  -5  242.78   56.09
  -1  11   5  244.88   33.50
  -1  11   5  365.66   51.89
  -1  11   5  274.97   29.30
   0  12   5  255.17   45.90
   0  12   5  299.57   26.50
   0  12   5  315.67   39.40
   0  12   5  312.17   30.50
   0 -12  -5  335.37  132.99
   0 -12  -5  198.28   60.49
   1  13   5  149.39   19.40
   1  13   5  151.18   16.70
   1  13   5  175.78   17.80
  -1 -13  -5   91.99   50.69
  -1 -13  -5  104.69   57.89
   2  14   5  128.49   15.20
   2  14   5   87.39   17.50
   2  14   5  121.69   13.40
  -2 -14  -5   69.29   54.19
  -2 -14  -5   69.99   72.19
   3  15   5   50.69    9.70
   3  15   5   57.09    8.70
   3  15   5   43.40    8.20
  -3 -15  -5   38.00   23.10
 -25 -11   6   22.30   48.50
  25  11  -6   49.99    8.60
  25  11  -6   57.49    8.00
  25  11  -6   49.30    6.10
 -24 -10   6   -0.40   61.79
  24  10  -6   52.89   11.40
  24  10  -6   62.49   11.60
  24  10  -6   57.69   12.20
  24  10  -6   47.50    6.60
 -23  -9   6   -6.60   43.50
  23   9  -6   31.90    8.80
  23   9  -6   27.20    8.30
  23   9  -6   34.50   10.30
  23   9  -6   37.00    6.00
 -22  -8   6   -4.80   51.59
  22   8  -6   11.20    8.40
  22   8  -6   12.90    8.80
  22   8  -6   23.20    6.10
  22   8  -6   12.70    9.60
  22   8  -6   54.69   41.40
  22   8  -6   36.40   37.40
 -21  -7   6   45.10   54.59
  21   7  -6   21.30   31.30
  21   7  -6   37.00   10.10
  21   7  -6   25.80    6.10
  21   7  -6   45.10   32.00
  21   7  -6   17.90    9.00
  21   7  -6   28.10    9.80
  21   7  -6   25.00   19.30
  20   6  -6  337.57   29.50
  20   6  -6  298.37   29.00
  20   6  -6  315.67   29.00
  20   6  -6  286.17   26.60
  20   6  -6  312.47   40.40
  20   6  -6  317.47   42.00
  20   6  -6  261.27   50.49
  19   5  -6  288.77   32.10
  19   5  -6  265.87   47.20
  19   5  -6  338.37   40.50
  19   5  -6  366.16   46.30
  19   5  -6  368.16   31.20
 -18  -4   6   37.10   75.49
 -18  -4   6  192.58   48.50
 -18  -4   6  160.98   70.79
  18   4  -6  232.38   23.00
  18   4  -6  229.28   21.90
  18   4  -6  232.08   32.10
  18   4  -6  197.88   33.20
  18   4  -6  261.37   24.50
  18   4  -6  243.18   34.80
  18   4  -6  242.68   23.80
 -17  -3   6 1051.89   98.39
 -17  -3   6 1128.79  112.69
 -17  -3   6 1004.50  117.39
  17   3  -6 1131.39   89.69
  17   3  -6 1222.08   90.49
  17   3  -6 1179.88   99.59
  17   3  -6 1303.77   91.59
  17   3  -6 1168.28   95.99
 -16  -2   6  349.87   48.70
 -16  -2   6  336.37   58.19
  16   2  -6  223.68   38.40
  16   2  -6  267.47   26.70
  16   2  -6  253.07   32.60
 -15  -1   6 2340.47  187.88
 -15  -1   6 2288.57  196.48
 -15  -1   6 2273.87  184.78
  15   1  -6 2820.02  187.08
 -14   0   6 1736.63  144.49
 -14   0   6 2063.79  156.28
 -14   0   6 1804.92  144.59
  14   0  -6 2005.60  145.49
 -13   1   6 1267.57   93.09
  13  -1  -6 1134.69   92.39
 -12   2   6 1624.34  124.89
 -11   3   6 1649.73  123.19
 -11   3   6 1522.55  123.19
 -10   4   6  354.96   33.00
 -10   4   6  361.26   35.60
  -9   5   6 1059.69   84.49
  -9   5   6 1028.20   83.79
  -9   5   6  999.80   85.49
   9  -5  -6 1104.09   87.29
  -8   6   6   15.50   12.30
  -8   6   6    2.90   13.50
  -8   6   6    5.90   13.70
  -8   6   6    3.90   12.10
   8  -6  -6   13.20   28.40
   8  -6  -6   52.69   28.10
  -7   7   6   50.79   13.80
  -7   7   6   29.80   14.90
  -7   7   6   57.69   17.90
  -7   7   6   56.69   19.40
   7  -7  -6   63.19   47.30
   7  -7  -6    8.30   30.40
  -6   8   6  148.39   22.80
  -6   8   6  137.89   26.20
  -6   8   6  160.48   26.00
   6  -8  -6   45.50   33.60
   6  -8  -6   93.99   47.40
  -5   9   6   93.39   16.30
  -5   9   6   64.19   27.80
  -5   9   6   93.59   29.00
  -5   9   6  109.99   24.00
   5  -9  -6   -3.60   35.60
   5  -9  -6   20.20   46.10
  -4  10   6  151.08   26.70
   4 -10  -6   62.99   51.19
   4 -10  -6   60.29   34.60
   4 -10  -6   11.50   35.10
  -3  11   6  482.55   46.50
  -3  11   6  502.05   43.70
  -3  11   6  473.15   59.99
   3 -11  -6  502.05  119.49
   3 -11  -6  357.76   72.19
  -2  12   6  509.45   68.79
  -2  12   6  486.95   39.30
  -2  12   6  496.15   43.30
  -2  12   6  479.35   47.40
   2 -12  -6  351.86   77.49
  -1  13   6  435.76   33.50
  -1  13   6  398.56   33.00
  -1  13   6  373.36   35.70
   1 -13  -6  247.88   82.89
   0  14   6  201.88   25.00
   0  14   6  229.38   20.30
   0  14   6  254.47   21.20
   0 -14  -6  183.78   59.59
   0 -14  -6  116.39   50.69
   1  15   6  210.08   20.40
   1  15   6  191.88   21.10
   1  15   6  260.07   20.90
  -1 -15  -6  181.48   71.29
  -1 -15  -6  166.68   32.70
  26  10  -7  245.78   29.60
  26  10  -7  263.27   24.10
  26  10  -7  268.77   23.50
  26  10  -7  260.37   21.50
  25   9  -7  322.57   28.60
  25   9  -7  265.17   26.30
  25   9  -7  272.87   26.90
  25   9  -7  305.27   24.10
  24   8  -7  696.33   56.69
  24   8  -7  696.43   54.59
  24   8  -7  654.73   92.49
  24   8  -7  728.63   56.99
  24   8  -7  670.13   56.89
  23   7  -7  507.45   39.80
  23   7  -7  524.25   61.09
  23   7  -7  478.25   42.20
  23   7  -7  501.85   42.20
  23   7  -7  511.05   54.59
  23   7  -7  377.16   76.69
  23   7  -7  479.55   42.10
  22   6  -7  664.53   83.29
  22   6  -7  678.43   57.69
  22   6  -7  748.73   58.29
  22   6  -7  741.93   57.99
  22   6  -7  568.24   74.59
  22   6  -7  769.12   69.29
  22   6  -7  714.33   55.99
  21   5  -7 1543.15  124.19
  21   5  -7 1608.14  125.39
  21   5  -7 1770.32  125.79
  21   5  -7 1718.63  135.29
  21   5  -7 1678.13  125.99
  21   5  -7 1501.75  135.69
  21   5  -7 1477.85  136.09
 -20  -4   7  622.74   97.59
  20   4  -7  519.75   67.39
  20   4  -7  520.25   59.59
  20   4  -7  622.44   47.80
  20   4  -7  601.54   46.40
  20   4  -7  444.96   59.49
  20   4  -7  521.15   45.70
 -19  -3   7  638.54   60.89
 -19  -3   7  629.34   80.99
 -19  -3   7  557.44   91.79
 -19  -3   7  710.43   93.99
  19   3  -7  624.64   52.99
  19   3  -7  664.03   63.39
  19   3  -7  683.63   67.09
  19   3  -7  733.73   54.39
  19   3  -7  669.73   64.79
  19   3  -7  660.43   53.59
  19   3  -7  679.43   54.89
 -18  -2   7  432.66   55.79
 -18  -2   7  504.25   64.49
 -18  -2   7  460.45   47.50
 -18  -2   7  448.46   87.19
  18   2  -7  611.44   51.69
  18   2  -7  567.24   44.10
  18   2  -7  510.95   55.49
  18   2  -7  520.05   42.80
  18   2  -7  562.34   45.10
  18   2  -7  515.35   57.19
  18   2  -7  545.35   43.10
 -17  -1   7  468.25   44.60
 -17  -1   7  480.85   75.19
 -17  -1   7  479.25   50.69
  17   1  -7  553.94   41.90
  17   1  -7  515.05   56.69
  17   1  -7  456.15   54.99
  17   1  -7  515.95   42.20
  17   1  -7  574.44   47.70
  17   1  -7  566.04   43.30
 -16   0   7    5.30   10.70
 -16   0   7   -2.00   10.40
 -16   0   7    5.40   29.40
  16   0  -7   -6.50   12.80
 -15   1   7  434.46   40.70
  15  -1  -7  471.85   38.80
 -14   2   7  440.06   38.20
 -13   3   7  126.29   22.00
 -13   3   7  131.89   19.00
 -12   4   7 1108.69   90.09
 -12   4   7 1157.28   91.59
 -11   5   7 2293.07  177.98
 -11   5   7 2267.37  176.28
 -10   6   7  847.72   75.59
 -10   6   7  862.01   75.29
 -10   6   7  984.70   76.49
 -10   6   7  816.32   76.39
  10  -6  -7 1094.19   91.19
  -9   7   7  640.64   60.39
  -9   7   7  625.44   61.09
  -9   7   7  699.03   61.09
  -9   7   7  687.03   57.69
   8  -8  -7  344.77   58.69
   8  -8  -7  392.46   62.99
  -7   9   7  562.14   52.99
  -7   9   7  655.93   64.49
  -7   9   7  610.54   60.49
  -7   9   7  577.54   63.19
  -6  10   7  789.02   86.89
  -6  10   7  808.12   70.19
  -6  10   7  845.52   77.39
  -6  10   7  894.51   88.99
  -6  10   7  802.02   68.49
  -5  11   7   90.79   17.00
  -5  11   7   67.19   27.10
  -5  11   7   87.49   15.30
   5 -11  -7   32.30   37.20
   5 -11  -7   46.70   33.60
   5 -11  -7  -30.20  113.59
  -4  12   7  354.86   36.70
  -4  12   7  335.67   33.30
  -4  12   7  288.57   46.20
  -3  13   7  150.98   19.10
  -3  13   7  162.98   15.50
  -3  13   7  140.79   22.60
   3 -13  -7   67.39   38.80
   3 -13  -7   80.79   32.40
  -2  14   7   15.20    7.10
  -2  14   7   15.80    7.00
  -2  14   7   17.70    6.40
   2 -14  -7   12.90   34.90
   2 -14  -7   21.80   24.60
  -1  15   7    7.00    8.00
  -1  15   7   16.10    6.70
  -1  15   7   10.90    5.90
   1 -15  -7   15.40   40.80
   1 -15  -7   16.10   22.30
  28  10  -8  136.59   14.80
  28  10  -8  116.19   13.70
  28  10  -8  122.49   11.70
 -27  -9   8   15.90   54.99
  27   9  -8   62.89    9.60
  27   9  -8   48.40   11.40
  27   9  -8   42.60    6.10
  27   9  -8   47.30    8.50
 -26  -8   8    0.00   55.49
  26   8  -8   43.20    9.70
  26   8  -8   34.30   10.10
  26   8  -8   31.50    6.00
  26   8  -8   10.40   39.00
  26   8  -8   44.20    9.10
 -25  -7   8  -15.70   61.69
  25   7  -8   10.20   55.09
  25   7  -8    2.90    9.00
  25   7  -8    2.30   16.50
  25   7  -8   10.10    8.20
  25   7  -8   10.80    5.90
  25   7  -8   16.30   37.80
  25   7  -8    7.10    7.60
  24   6  -8  183.18   52.89
  24   6  -8  264.67   31.20
  24   6  -8  299.07   34.20
  24   6  -8  252.57   47.40
  23   5  -8  198.38   38.00
  23   5  -8  294.57   27.10
  23   5  -8  304.37   39.20
  23   5  -8  231.58   44.70
  23   5  -8  266.67   25.80
  23   5  -8  282.77   24.70
  23   5  -8  246.98   27.10
  22   4  -8   92.59   13.30
  22   4  -8   97.79   13.90
  22   4  -8   88.09   22.50
  22   4  -8   63.39   31.30
  22   4  -8   76.49   11.90
  22   4  -8   92.79   28.50
  22   4  -8   91.09   11.20
 -21  -3   8  517.15   75.09
 -21  -3   8  671.93   92.69
 -21  -3   8  424.36  118.39
 -21  -3   8  539.25   83.79
  21   3  -8  709.73   55.89
  21   3  -8  689.23   81.39
  21   3  -8  679.33   53.89
  21   3  -8  625.44   75.99
  21   3  -8  629.14   66.89
  21   3  -8  672.13   53.19
 -20  -2   8  813.12   87.29
 -20  -2   8  712.33   79.79
 -20  -2   8  794.92  139.09
 -20  -2   8  727.93   69.99
  20   2  -8  863.41   63.89
  20   2  -8  848.32   72.09
  20   2  -8  808.32   62.59
  20   2  -8  729.73   75.79
  20   2  -8  813.32   64.59
  20   2  -8  814.42   62.99
  20   2  -8  755.42   74.29
 -19  -1   8  135.39   68.99
 -19  -1   8  128.09   27.30
 -19  -1   8  156.68   22.40
 -19  -1   8  142.49   27.20
  19   1  -8  165.08   23.00
  19   1  -8  195.18   20.60
  19   1  -8  176.88   18.60
  19   1  -8  148.49   29.40
  19   1  -8  154.18   29.60
  19   1  -8  178.28   23.20
  19   1  -8  186.48   18.30
 -18   0   8 1400.16  138.69
 -18   0   8 1263.17  114.19
  18   0  -8 1601.34  113.69
  18   0  -8 1492.65  113.09
  18   0  -8 1199.38  122.79
  18   0  -8 1431.76  123.69
  18   0  -8 1485.25  114.09
  18   0  -8 1601.94  114.69
  18   0  -8 1663.33  111.99
 -17   1   8 2013.70  162.28
 -17   1   8 2358.56  181.68
  17  -1  -8 2104.89  162.48
  17  -1  -8 1867.01  170.98
  17  -1  -8 2199.08  161.98
  17  -1  -8 2144.29  160.98
 -16   2   8 1718.23  121.09
 -16   2   8 1551.84  121.59
  16  -2  -8 1354.46  130.29
 -15   3   8  847.42   69.79
 -15   3   8  901.11   69.09
  15  -3  -8  762.42   70.19
  14  -4  -8  226.08   41.40
  14  -4  -8  341.37   58.49
 -13   5   8  329.27   34.30
 -13   5   8  267.57   33.50
 -13   5   8  297.67   35.20
 -13   5   8  304.27   33.70
 -12   6   8  328.37   36.50
 -12   6   8  269.17   33.90
 -12   6   8  263.57   31.00
 -12   6   8  290.87   35.40
 -11   7   8    9.40   18.10
 -11   7   8   45.00   19.30
 -11   7   8   17.70   11.60
 -11   7   8   13.80   14.80
 -11   7   8   22.00   22.10
  11  -7  -8   16.00   35.70
  11  -7  -8    5.30   25.90
 -10   8   8   25.20   17.00
 -10   8   8    0.90   16.70
 -10   8   8   -4.50   21.90
 -10   8   8   35.80   22.50
  10  -8  -8   -3.20   32.80
  -9   9   8   44.10   23.30
  -9   9   8   63.59   30.50
  -9   9   8   56.79   16.10
  -9   9   8   60.89   26.70
  -9   9   8   65.89   15.30
   9  -9  -8   21.70   33.60
   9  -9  -8   36.20   30.20
  -8  10   8  320.27   50.89
  -8  10   8  264.37   32.50
  -8  10   8  308.17   53.49
  -8  10   8  299.27   32.80
  -8  10   8  281.87   40.30
  -7  11   8  103.09   33.20
  -7  11   8  151.38   22.40
  -7  11   8  159.18   27.60
   7 -11  -8   73.89   43.20
   7 -11  -8   50.49   38.20
  -6  12   8   51.89   14.50
  -6  12   8   68.39   44.80
  -6  12   8   61.39   13.20
   6 -12  -8   14.60   33.20
   6 -12  -8   16.70   28.80
  -5  13   8  108.49   18.80
  -5  13   8  100.19   12.60
  -5  13   8  109.09   16.90
   5 -13  -8   57.09   34.30
   5 -13  -8   38.50   28.30
  -4  14   8  339.47   30.90
  -4  14   8  345.17   28.50
  -4  14   8  399.96   28.80
   4 -14  -8  230.28   44.60
   4 -14  -8  290.47   49.50
  -3  15   8  258.77   22.90
  -3  15   8  247.58   23.00
  -3  15   8  256.47   21.50
   3 -15  -8  182.78   49.50
   3 -15  -8  210.68   42.50
  29   9  -9  148.29   18.50
  29   9  -9  178.68   18.30
  29   9  -9  185.88   15.20
  29   9  -9  176.08   17.20
  28   8  -9  119.99   15.90
  28   8  -9   94.69   14.30
  28   8  -9  121.39   14.60
  28   8  -9  123.29   12.30
  27   7  -9  420.96   36.50
  27   7  -9  411.86   34.60
  27   7  -9  432.56   37.50
  27   7  -9  437.56   37.20
  26   6  -9  119.99   41.10
  26   6  -9  228.78   20.10
  26   6  -9  223.28   23.30
  26   6  -9  118.69   78.99
  26   6  -9  213.18   23.00
  26   6  -9  228.58   37.30
  26   6  -9  198.18   22.00
  25   5  -9 1314.47  100.29
  25   5  -9 1172.48   98.39
  25   5  -9 1204.58  100.59
  25   5  -9 1370.86  115.09
  25   5  -9 1316.07  100.19
  25   5  -9 1100.29  118.59
  24   4  -9  940.91   72.59
  24   4  -9  809.32   70.59
  24   4  -9  928.41   72.89
  24   4  -9  951.20   83.89
  24   4  -9  879.01   71.59
  24   4  -9  899.81   92.09
 -23  -3   9   76.99   70.49
  23   3  -9  108.49   29.70
  23   3  -9  125.99   16.50
  23   3  -9  126.99   16.80
  23   3  -9  129.69   15.80
  23   3  -9  108.39   13.80
  23   3  -9   95.49   30.80
  23   3  -9  134.69   27.30
 -22  -2   9   30.40   44.40
 -22  -2   9  -59.99  106.09
  22   2  -9   56.59   20.80
  22   2  -9   77.89   12.00
  22   2  -9   51.69   24.10
  22   2  -9   62.09   12.10
  22   2  -9   46.40   22.70
  22   2  -9   82.29   13.10
 -21  -1   9   14.40   30.50
 -21  -1   9   25.30   22.90
 -21  -1   9    3.50   77.99
  21   1  -9   11.00   22.90
  21   1  -9   16.50   18.90
  21   1  -9   15.30    7.40
  21   1  -9   27.30    8.60
  21   1  -9    9.90    9.80
  21   1  -9    2.50   19.00
  21   1  -9   26.60   11.30
 -20   0   9    2.20   22.60
 -20   0   9   34.50   60.59
 -20   0   9   -5.00   18.00
  20   0  -9    5.60   15.90
  20   0  -9    4.00    7.30
  20   0  -9    5.10   11.70
  20   0  -9    2.50   19.50
  20   0  -9    2.70   10.00
  20   0  -9   -3.80    7.30
  20   0  -9  -10.10   22.70
 -19   1   9  249.68   37.50
 -19   1   9  335.47   63.69
 -19   1   9  280.77   35.00
  19  -1  -9  275.97   47.40
  19  -1  -9  342.77   28.90
  19  -1  -9  354.96   28.30
  19  -1  -9  349.96   30.70
  19  -1  -9  275.97   45.20
 -18   2   9  516.75   47.10
 -18   2   9  493.25   47.70
  18  -2  -9  426.46   62.59
  18  -2  -9  542.75   42.90
  18  -2  -9  505.65   45.40
  18  -2  -9  559.14   48.30
 -17   3   9  404.36   36.50
 -17   3   9  361.36   35.80
  17  -3  -9  260.67   47.30
  17  -3  -9  248.18   47.10
 -16   4   9   14.00   13.40
 -16   4   9   28.90   15.70
 -16   4   9   12.90   17.20
  16  -4  -9   17.10   24.50
  16  -4  -9   25.20   32.60
  16  -4  -9    5.30   21.00
 -15   5   9  368.16   41.60
 -15   5   9  374.66   39.60
 -15   5   9  321.07   37.30
 -15   5   9  364.96   38.10
 -14   6   9  624.84   59.09
 -14   6   9  642.34   59.99
 -14   6   9  625.64   55.39
 -14   6   9  611.04   57.79
 -13   7   9  293.87   41.00
 -13   7   9  224.98   33.80
 -13   7   9  290.97   30.40
 -13   7   9  231.18   32.60
 -13   7   9  196.48   46.20
  13  -7  -9  202.78   49.60
 -12   8   9  591.54   52.49
 -12   8   9  607.94   61.09
 -12   8   9  607.34   57.29
 -12   8   9  535.75   57.39
 -12   8   9  545.45   63.49
 -11   9   9  555.84   59.79
 -11   9   9  581.44   53.69
 -11   9   9  593.64   67.89
 -11   9   9  590.34   63.29
 -11   9   9  540.35   51.49
 -10  10   9  458.35   44.40
 -10  10   9  458.45   58.59
 -10  10   9  469.45   59.79
 -10  10   9  433.36   43.80
 -10  10   9  562.24   74.99
  -9  11   9  206.68   26.10
  -9  11   9  200.98   38.70
  -9  11   9  201.58   25.40
   9 -11  -9  120.49   36.90
   9 -11  -9  106.29   37.50
  -8  12   9  140.89   20.20
  -8  12   9   95.19   39.20
  -8  12   9  134.49   21.90
   8 -12  -9  109.69   35.50
   8 -12  -9  102.99   30.90
  -7  13   9   43.40    9.20
  -7  13   9   38.30   19.70
  -7  13   9   47.50   11.10
   7 -13  -9   38.20   29.40
   7 -13  -9   29.10   30.20
  -6  14   9   30.30   27.30
  -6  14   9   33.30    8.90
  -6  14   9   22.30    6.70
  -6  14   9   24.10    6.70
   6 -14  -9   23.00   25.20
   6 -14  -9   19.40   27.00
  30   8 -10   11.80    4.20
  30   8 -10   16.60    6.30
  30   8 -10   13.20    7.40
  29   7 -10    8.80    5.90
  29   7 -10   11.30    9.00
  29   7 -10   -6.50   31.30
  29   7 -10   12.00    9.40
  29   7 -10   10.00    9.60
  28   6 -10   13.20    9.50
  28   6 -10   12.70    6.00
  28   6 -10   26.00    9.40
  28   6 -10   17.10   16.30
  28   6 -10    9.40    7.00
  28   6 -10   14.90   42.30
  27   5 -10   83.39   40.80
  27   5 -10  154.08   32.30
  27   5 -10  159.68   18.50
  27   5 -10  161.08   17.10
  27   5 -10  162.08   20.30
  27   5 -10  167.38   18.80
  26   4 -10  233.38   52.79
  26   4 -10  291.37   49.40
  26   4 -10  259.87   30.40
  26   4 -10  321.27   35.30
  25   3 -10  427.16   37.60
  25   3 -10  384.76   35.00
  25   3 -10  416.16   36.70
  25   3 -10  419.46   51.39
  25   3 -10  413.36   49.20
  25   3 -10  368.46   34.20
 -24  -2  10  451.45   76.59
  24   2 -10  462.45   59.49
  24   2 -10  487.05   42.10
  24   2 -10  489.55   38.50
  24   2 -10  460.75   53.99
  24   2 -10  501.55   41.00
  24   2 -10  347.37   57.39
  24   2 -10  449.95   39.10
 -23  -1  10   93.29   44.60
 -23  -1  10   99.29  163.28
 -23  -1  10  130.09   41.40
  23   1 -10  180.88   20.60
  23   1 -10  148.99   17.90
  23   1 -10  143.79   27.50
  23   1 -10  128.49   27.30
  23   1 -10  107.89   31.10
  23   1 -10  147.69   15.10
  23   1 -10  154.78   18.20
 -22   0  10 1417.46  202.08
 -22   0  10 1556.24  147.19
 -22   0  10 1656.03  142.89
  22   0 -10 1884.21  137.79
  22   0 -10 1911.11  137.29
  22   0 -10 1986.20  137.99
  22   0 -10 1895.61  134.99
  22   0 -10 1572.64  148.39
 -21   1  10  315.37   47.10
 -21   1  10  392.26   85.89
 -21   1  10  341.47   43.60
 -21   1  10  303.37   41.00
  21  -1 -10  339.87   28.20
  21  -1 -10  335.87   35.80
  21  -1 -10  357.26   30.10
  21  -1 -10  356.46   32.60
  21  -1 -10  281.97   54.29
  21  -1 -10  267.37   47.00
 -20   2  10  709.53   64.09
 -20   2  10  655.93  114.69
 -20   2  10  609.14   57.19
 -20   2  10  655.13   58.49
  20  -2 -10  624.84   55.89
  20  -2 -10  472.75   76.69
  20  -2 -10  628.44   49.40
  20  -2 -10  642.64   54.99
  20  -2 -10  617.94   51.09
 -19   3  10  521.25   55.49
  19  -3 -10  397.66   40.30
  19  -3 -10  385.66   47.90
  19  -3 -10  484.15   74.09
  19  -3 -10  393.76   54.59
 -18   4  10  204.48   33.50
 -18   4  10  152.08   23.40
 -18   4  10  194.58   31.20
  18  -4 -10  107.59   36.90
  18  -4 -10  114.79   31.70
  18  -4 -10   76.29   24.60
  18  -4 -10  189.78   29.80
 -17   5  10   88.29   21.60
 -17   5  10   96.19   21.90
 -17   5  10  105.39   19.60
 -17   5  10  101.49   20.00
  17  -5 -10   33.20   22.30
  17  -5 -10   49.30   27.90
  17  -5 -10   78.49   28.50
 -16   6  10  268.67   35.20
 -16   6  10  329.97   43.20
 -16   6  10  270.17   33.10
 -16   6  10  250.47   34.30
 -15   7  10   20.90   24.70
 -15   7  10   31.40   24.30
 -15   7  10   14.00   12.60
 -15   7  10   14.80   15.80
  15  -7 -10   -0.50   25.20
  15  -7 -10   16.00   23.70
 -14   8  10   16.80   17.40
 -14   8  10   15.20   27.70
 -14   8  10   15.20   12.20
 -14   8  10   -2.90   28.60
  14  -8 -10   11.10   24.80
 -13   9  10   49.90   13.50
 -13   9  10   62.49   22.70
 -13   9  10  -15.20   41.90
 -13   9  10   67.29   34.50
 -13   9  10   66.89   20.30
  13  -9 -10   46.60   41.10
  13  -9 -10   48.80   27.40
 -12  10  10   80.19   21.70
 -12  10  10  126.39   46.90
 -12  10  10   70.89   34.60
 -12  10  10   64.39   16.60
 -12  10  10   63.69   27.30
  12 -10 -10   86.29   39.90
  12 -10 -10   50.09   30.40
 -11  11  10   58.39   37.30
 -11  11  10   53.69   14.80
 -11  11  10   58.59   14.80
  11 -11 -10   33.80   27.50
  11 -11 -10   47.70   35.70
 -10  12  10   68.69   15.20
 -10  12  10   92.29   15.60
  10 -12 -10   38.10   25.90
  10 -12 -10   76.39   34.10
  -9  13  10  221.88   19.10
  -9  13  10  198.28   25.40
  -9  13  10  189.88   23.00
   9 -13 -10  192.28   37.80
  -8  14  10  124.79   16.50
  -8  14  10  134.29   16.60
  -8  14  10  134.69   27.30
  -8  14  10  147.49   14.20
   8 -14 -10  128.49   45.30
   8 -14 -10   84.09   28.30
  31   7 -11   81.79   11.30
  31   7 -11   69.59    8.30
  31   7 -11   75.89   12.50
  31   7 -11   88.59   11.70
  30   6 -11   83.69   11.90
  30   6 -11   59.59   11.70
  30   6 -11   80.49   24.60
  30   6 -11   78.59   11.70
  30   6 -11   14.50   33.30
  30   6 -11   59.29   12.90
  29   5 -11  183.58   21.80
  29   5 -11  170.08   18.00
  29   5 -11   86.59   46.20
  29   5 -11  221.38   34.20
  29   5 -11  190.68   19.70
  29   5 -11  174.38   21.40
  28   4 -11  327.37   29.80
  28   4 -11  335.97   28.70
  28   4 -11  195.98   59.79
  28   4 -11  355.06   32.30
  28   4 -11  344.57   43.10
  28   4 -11  308.07   31.50
  27   3 -11  193.08   18.50
  27   3 -11  115.69   43.80
  27   3 -11  123.89   42.80
  27   3 -11  184.48   35.20
  27   3 -11  183.58   19.80
  27   3 -11  176.28   22.50
  27   3 -11  182.68   24.00
 -26  -2  11   88.79   90.59
  26   2 -11  180.08   22.80
  26   2 -11  194.48   20.00
  26   2 -11  114.59   61.39
  26   2 -11  153.08   42.40
  26   2 -11  164.18   36.00
  26   2 -11  179.78   18.60
  26   2 -11  182.18   21.10
 -25  -1  11   90.19   59.59
  25   1 -11  103.29   16.80
  25   1 -11  127.79   12.30
  25   1 -11  103.09   13.40
  25   1 -11   75.39   13.50
  25   1 -11   88.79   23.90
  25   1 -11   48.90   36.60
 -24   0  11   12.00   41.50
 -24   0  11    6.90   43.00
  24   0 -11    1.80   18.60
  24   0 -11   -1.20   33.00
  24   0 -11   11.10   10.70
  24   0 -11    0.90    8.10
  24   0 -11    2.30    7.20
  24   0 -11   20.80   13.40
 -23   1  11   11.00   33.40
 -23   1  11   45.80   33.10
 -23   1  11   30.70   23.70
  23  -1 -11   37.20   14.20
  23  -1 -11   46.60   10.10
  23  -1 -11   36.20    8.40
  23  -1 -11   20.30   34.90
  23  -1 -11   28.90   23.00
  23  -1 -11   34.70   17.60
 -22   2  11  100.49   29.70
 -22   2  11  104.19   33.90
 -22   2  11  127.19   24.30
  22  -2 -11   71.09   43.10
  22  -2 -11  139.09   21.50
  22  -2 -11  169.28   16.60
  22  -2 -11  142.69   32.50
  22  -2 -11  162.18   22.00
 -21   3  11  163.18   96.89
 -21   3  11  325.67   37.70
 -21   3  11  242.08   37.20
 -21   3  11  311.17   37.60
  21  -3 -11  169.68   47.20
  21  -3 -11  422.16   40.50
  21  -3 -11  310.47   41.30
  21  -3 -11  282.77   46.50
 -20   4  11  176.58   31.60
 -20   4  11  226.48   35.50
 -20   4  11  231.68   32.90
 -20   4  11  188.98   29.90
  20  -4 -11  284.77   32.90
 -19   5  11  489.65   57.99
 -19   5  11  478.85   49.20
 -19   5  11  468.95   55.19
 -18   6  11  240.58   33.00
 -18   6  11  234.28   31.50
 -18   6  11  283.67   37.90
 -18   6  11  199.98   32.50
  18  -6 -11  212.68   41.30
  18  -6 -11  146.99   30.30
 -17   7  11  174.98   34.40
 -17   7  11  179.18   32.40
 -17   7  11  140.59   30.30
 -17   7  11  188.08   27.60
 -16   8  11  521.95   55.49
 -16   8  11  551.54   50.19
 -16   8  11  540.15   75.29
 -15   9  11  204.58   39.20
 -15   9  11  306.17   48.90
 -15   9  11  237.48   39.80
 -15   9  11  269.57   30.60
 -15   9  11  277.07   41.10
 -14  10  11  258.47   29.90
 -14  10  11  209.18   53.49
 -14  10  11  234.28   43.60
 -14  10  11  290.67   35.50
 -14  10  11  251.77   45.20
 -13  11  11  222.08   28.80
 -13  11  11  136.79   42.60
 -13  11  11  189.68   24.70
 -13  11  11  220.08   38.70
  13 -11 -11  175.98   48.40
  13 -11 -11  122.59   32.20
 -12  12  11   76.99   15.70
 -12  12  11   35.40   11.30
  12 -12 -11   37.00   24.00
  12 -12 -11   27.90   23.50
  12 -12 -11   26.00   40.70
 -11  13  11   19.90    6.20
 -11  13  11   16.10    9.90
 -11  13  11   10.70    8.80
  11 -13 -11    0.50   18.50
  11 -13 -11   11.10   21.60
 -10  14  11    1.20    7.90
 -10  14  11    7.00    5.60
 -10  14  11    5.60   11.70
 -10  14  11    1.60    7.10
  10 -14 -11   -7.20   20.50
  10 -14 -11   -5.00   16.80
  32   6 -12    5.00   10.40
  32   6 -12    8.70    4.60
  32   6 -12    8.80    6.30
  32   6 -12    2.40    8.70
  31   5 -12   76.19   10.20
  31   5 -12   38.80   33.50
  31   5 -12   84.79   26.50
  31   5 -12   58.59   12.10
  31   5 -12   68.69   12.10
  31   5 -12   56.29    8.40
  30   4 -12   74.19    9.70
  30   4 -12   75.19   13.10
  30   4 -12   65.99   19.00
  30   4 -12    2.10   43.60
  30   4 -12   85.09   11.20
  30   4 -12   92.89   13.40
  29   3 -12   71.99   45.90
  29   3 -12   74.59   13.60
  29   3 -12   96.59   15.10
  29   3 -12   89.59   12.50
  29   3 -12  118.69   25.50
  29   3 -12  106.49   11.40
  28   2 -12  761.72   57.59
  28   2 -12  675.03   60.49
  28   2 -12  753.62   61.39
  28   2 -12  782.12   73.89
  28   2 -12  530.45   95.19
  28   2 -12  749.42   58.79
  27   1 -12  813.92   59.59
  27   1 -12  701.83   62.09
  27   1 -12  738.33   65.09
  27   1 -12  715.73   93.59
  27   1 -12  738.23   64.89
 -26   0  12  586.34   79.39
  26   0 -12  742.83   75.59
  26   0 -12  798.02   57.09
  26   0 -12  727.63   62.19
  26   0 -12  811.32   62.79
  26   0 -12  512.95   98.09
  26   0 -12  748.73   58.79
 -25   1  12  312.47   58.79
 -25   1  12  208.28   60.79
  25  -1 -12  432.76   33.10
  25  -1 -12  419.76   43.50
  25  -1 -12  437.46   35.30
  25  -1 -12  362.46   68.39
  25  -1 -12  449.06   42.10
  25  -1 -12  346.97   51.99
 -24   2  12  206.38   39.20
 -24   2  12  228.98   44.80
 -24   2  12  153.08   43.10
  24  -2 -12   78.39   47.20
  24  -2 -12  212.08   20.20
  24  -2 -12  253.27   26.90
  24  -2 -12  178.78   35.50
 -23   3  12  466.15   48.20
 -23   3  12  452.55   51.79
 -23   3  12  442.86   64.19
  23  -3 -12  351.26   55.39
  23  -3 -12  560.34   50.29
  23  -3 -12  301.27   57.99
 -22   4  12  261.67   44.40
 -22   4  12  273.97   41.30
 -22   4  12  304.67   44.50
 -22   4  12  258.47   37.00
  22  -4 -12  217.48   37.10
  22  -4 -12  281.97   34.80
 -21   5  12   11.10   18.20
 -21   5  12    5.80   27.90
 -21   5  12   16.70   16.80
 -21   5  12   39.90   32.10
  21  -5 -12   11.10   22.30
  21  -5 -12    4.20   19.50
 -20   6  12  139.79   34.10
 -20   6  12  197.48   35.50
 -20   6  12  171.88   30.80
  20  -6 -12   92.59   30.60
  20  -6 -12  108.79   25.40
 -19   7  12   56.29   15.70
 -19   7  12   44.10   18.70
 -19   7  12   54.09   32.30
 -19   7  12   59.59   31.60
  19  -7 -12   10.50   20.60
  19  -7 -12   28.90   25.10
 -18   8  12   64.49   20.60
 -18   8  12   47.10   33.80
 -18   8  12   64.99   37.80
 -18   8  12   69.39   15.60
  18  -8 -12   13.80   22.70
  18  -8 -12   30.90   27.00
 -17   9  12   12.90   11.00
 -17   9  12   21.10   19.70
 -17   9  12   21.30   34.80
 -17   9  12   12.00   42.90
  17  -9 -12    7.90   20.60
  17  -9 -12   15.70   25.30
 -16  10  12  124.99   25.30
 -16  10  12   91.09   58.09
 -16  10  12  129.99   20.90
 -16  10  12   59.19   41.40
 -16  10  12  108.99   28.80
  16 -10 -12   88.99   26.60
  16 -10 -12   79.19   29.50
 -15  11  12  250.47   42.60
 -15  11  12  240.88   26.80
 -15  11  12  228.48   38.00
  15 -11 -12  185.08   39.40
  15 -11 -12  189.48   34.60
 -14  12  12   69.49   15.30
 -14  12  12   68.49   15.40
  14 -12 -12   56.59   24.80
  14 -12 -12   38.60   29.00
 -13  13  12  124.19   19.40
 -13  13  12  114.09   16.80
  13 -13 -12   54.29   21.70
  13 -13 -12   64.19   24.30
  33   5 -13   92.59   11.20
  33   5 -13  122.59   17.90
  33   5 -13   55.79   15.70
  33   5 -13  130.59   27.10
  33   5 -13   87.59    9.60
  32   4 -13  173.68   30.10
  32   4 -13  139.39   16.40
  32   4 -13  115.19   18.70
  32   4 -13  160.78   14.80
  32   4 -13  139.29   17.60
  31   3 -13   89.89   10.70
  31   3 -13  137.59   26.20
  31   3 -13  107.29   17.30
  31   3 -13  114.49   23.90
  31   3 -13  118.19   13.20
  31   3 -13   23.40   35.70
  30   2 -13   94.19   23.50
  30   2 -13   90.99   11.80
  30   2 -13   83.09   16.00
  30   2 -13   86.19   10.00
  30   2 -13   90.59   17.50
  30   2 -13   26.40   45.70
  29   1 -13   38.80   21.10
  29   1 -13   42.70    9.20
  29   1 -13   38.10   15.30
  29   1 -13   45.00    7.80
  29   1 -13   26.90   15.50
  29   1 -13   17.40   51.49
 -28   0  13  -99.09   88.99
 -28   0  13   17.00   40.30
  28   0 -13   -8.90   18.30
  28   0 -13    6.80   15.30
  28   0 -13   -4.20   44.20
  28   0 -13   -0.90    6.20
  28   0 -13  -20.80   18.00
  28   0 -13    1.00    8.10
 -27   1  13  218.38   66.79
 -27   1  13  165.08   37.40
  27  -1 -13  203.18   42.10
  27  -1 -13  267.77   35.60
  27  -1 -13   82.29   57.79
 -26   2  13   11.80   47.20
 -26   2  13   41.10  111.09
 -26   2  13   29.10   25.30
  26  -2 -13   12.90   40.50
  26  -2 -13   25.30   20.90
  26  -2 -13   13.10   20.50
 -25   3  13  346.17   44.30
 -25   3  13  353.56   54.39
 -25   3  13  234.38   60.29
  25  -3 -13  253.57   35.60
  25  -3 -13  242.98   47.80
  25  -3 -13  335.87   51.29
 -24   4  13  306.87   49.90
 -24   4  13  316.77   42.20
 -24   4  13  358.16   49.00
 -24   4  13  280.37   53.89
  24  -4 -13  257.77   49.50
 -23   5  13  444.26   56.29
 -23   5  13  412.26   47.70
 -23   5  13  500.15   49.10
 -23   5  13  397.26   57.19
  23  -5 -13  321.27   56.29
  23  -5 -13  448.06   45.50
 -22   6  13  615.14   61.49
 -22   6  13  520.65   77.69
 -22   6  13  725.83   60.59
 -22   6  13  696.83   78.99
  22  -6 -13  536.85   61.59
 -21   7  13  149.99   41.30
 -21   7  13  188.38   34.10
 -21   7  13  123.29   42.10
 -21   7  13  247.18   30.50
  21  -7 -13  194.58   29.40
  21  -7 -13  161.28   35.50
 -20   8  13  117.69   41.00
 -20   8  13   98.29   23.30
 -20   8  13  104.59   46.70
 -20   8  13  152.58   23.60
  20  -8 -13   70.19   27.00
  20  -8 -13  108.19   24.90
 -19   9  13  583.14   86.29
 -19   9  13  545.55   62.59
 -19   9  13  436.76   65.19
 -19   9  13  610.34   52.19
 -18  10  13  289.67   42.90
 -18  10  13  311.97   30.90
  18 -10 -13  230.48   41.10
  18 -10 -13  239.88   47.30
 -17  11  13  159.78   20.70
 -17  11  13  150.28   27.00
 -17  11  13  131.29   32.60
  17 -11 -13  101.69   30.10
  17 -11 -13  143.29   26.60
 -16  12  13   57.69   19.40
 -16  12  13   56.69   12.00
  16 -12 -13   25.60   19.60
  16 -12 -13   38.60   19.10
 -15  13  13   18.30   14.30
 -15  13  13   19.90   10.80
 -15  13  13   17.70    8.80
  15 -13 -13   20.50   16.50
  15 -13 -13   13.30   18.50
  34   4 -14  119.99   18.30
  34   4 -14  136.89   13.20
  34   4 -14  146.09   27.80
  33   3 -14  109.59   17.50
  33   3 -14  100.59   12.00
  33   3 -14  100.39   20.40
  33   3 -14  100.09   10.00
  33   3 -14   40.30   26.60
  32   2 -14  665.23   64.29
  32   2 -14  684.03   56.19
  32   2 -14  608.94   50.59
  31   1 -14  474.95   40.60
  31   1 -14  512.85   50.29
  31   1 -14  554.94   56.99
 -30   0  14   78.79   55.79
  30   0 -14   77.49   20.90
  30   0 -14  101.69   10.20
  30   0 -14   48.50   37.10
  30   0 -14   82.09   23.90
 -29   1  14  457.75   72.79
  29  -1 -14  597.64   65.79
  29  -1 -14  725.63   57.89
 -28   2  14  291.77   53.09
 -28   2  14  162.08  100.49
  28  -2 -14  272.37   45.60
 -27   3  14  231.68   43.30
 -27   3  14  280.37   63.49
  27  -3 -14  263.77   46.10
 -26   4  14  296.37   84.89
 -26   4  14  297.97   59.09
 -26   4  14  328.37   51.79
 -26   4  14  332.27   44.90
  26  -4 -14  305.17   50.29
 -25   5  14  114.49   74.09
 -25   5  14   85.99   51.09
 -25   5  14   87.29   23.10
 -25   5  14  103.69   24.20
  25  -5 -14   79.49   26.10
 -24   6  14   50.29   20.70
 -24   6  14   63.09   19.60
 -24   6  14  -18.90   69.99
 -24   6  14   50.59   50.49
  24  -6 -14   77.29   28.90
 -23   7  14  -13.90   49.99
 -23   7  14   42.50   27.30
 -23   7  14   54.39   44.50
 -23   7  14   49.90   16.40
  23  -7 -14   21.60   21.20
  23  -7 -14   48.00   19.40
 -22   8  14    3.00   12.10
 -22   8  14    5.60   17.10
  22  -8 -14   -0.70   16.90
  22  -8 -14    2.80   19.20
 -21   9  14   83.29   23.40
 -21   9  14   99.59   16.90
  21  -9 -14   53.49   25.50
  21  -9 -14   56.39   19.90
 -20  10  14   50.99   12.80
 -20  10  14   33.80   22.50
  20 -10 -14   11.20   18.30
  20 -10 -14   10.70   20.50
 -19  11  14  128.19   18.70
 -19  11  14  136.39   31.30
  19 -11 -14  104.09   27.20
  19 -11 -14  111.39   22.30
 -18  12  14  265.67   25.70
  18 -12 -14  196.88   37.30
  18 -12 -14  247.38   33.10
  35   3 -15  104.09   20.50
  34   2 -15  205.58   30.90
  33   1 -15  152.38   30.30
  32   0 -15    2.70   16.50
 -31   1  15  105.09   40.20
  31  -1 -15   63.19   21.40
 -30   2  15   48.10   31.30
  30  -2 -15   17.30   18.00
 -29   3  15   86.49   28.10
  29  -3 -15  108.79   29.20
 -28   4  15  208.38   39.90
  28  -4 -15  172.38   35.90
 -27   5  15  159.38   31.70
 -27   5  15  124.69   26.40
  27  -5 -15  112.29   29.90
 -26   6  15  470.95   46.90
 -26   6  15  372.76   46.80
  26  -6 -15  348.17   53.69
 -25   7  15  574.04   49.00
 -25   7  15  479.45   52.99
  25  -7 -15  414.66   59.49
 -24   8  15  403.26   48.70
 -24   8  15  479.05   53.49
  24  -8 -15  506.25   44.10
  24  -8 -15  392.56   55.59
 -23   9  15  353.66   45.80
 -23   9  15  380.46   38.20
  23  -9 -15  434.56   41.40
 -22  10  15  110.09   25.40
 -22  10  15  119.49   19.30
  22 -10 -15  107.09   27.30
  22 -10 -15  133.79   20.90
 -21  11  15   98.09   34.70
 -21  11  15  161.78   19.90
  21 -11 -15  149.09   29.30
  21 -11 -15  160.68   27.10
  35   1 -16  313.37   37.40
  34   0 -16  334.47   40.00
  33  -1 -16  512.15   54.79
 -32   2  16  344.17   57.29
  32  -2 -16  362.36   45.80
 -31   3  16  189.98   39.40
  31  -3 -16  176.78   35.50
 -30   4  16  143.99   30.10
  30  -4 -16  228.88   44.20
 -29   5  16   52.79   22.90
  29  -5 -16   85.49   29.90
 -28   6  16   16.60   19.40
 -28   6  16   13.10   21.20
  28  -6 -16  -11.30   25.50
 -27   7  16   95.39   23.30
 -27   7  16  127.19   21.40
  27  -7 -16  117.79   29.60
 -26   8  16   39.60   14.70
 -26   8  16   22.50   19.70
  26  -8 -16   37.10   21.10
 -25   9  16   20.70   18.90
 -25   9  16    9.60   11.50
  25  -9 -16    0.00   16.80
 -24  10  16   29.30   10.90
 -24  10  16   25.90   22.10
  24 -10 -16   17.90   17.20
  34  -2 -17  125.19   27.50
 -33   3  17   26.60   34.30
  33  -3 -17   52.09   18.90
 -32   4  17   72.59   26.20
  32  -4 -17   68.79   20.50
 -31   5  17  118.89   26.60
  31  -5 -17  116.59   26.40
 -30   6  17   89.59   24.50
  30  -6 -17  130.19   26.60
 -29   7  17  197.08   34.50
 -29   7  17  207.38   35.50
  29  -7 -17  198.98   35.20
 -28   8  17  110.29   24.30
 -28   8  17  143.49   25.20
  28  -8 -17  144.99   30.60
  27  -7 -19  245.58   45.40
 -27   7  19  242.48   31.50
 -27   7  19  203.18   36.10
  28  -6 -19  241.98   42.70
 -28   6  19  261.47   38.50
 -28   6  19  271.27   37.90
  29  -5 -19   96.79   26.50
 -29   5  19   89.69   24.00
  30  -4 -19   94.09   25.60
 -30   4  19   51.89   24.20
  31  -3 -19  176.88   35.40
 -31   3  19  113.89   29.60
  32  -2 -19   49.60   20.20
 -32   2  19   20.80   32.10
  33  -1 -19   -7.90   26.10
  23  -9 -18   17.50   21.80
 -23   9  18   18.20   10.20
 -23   9  18   21.20   22.30
  24  -8 -18   33.70   22.20
 -24   8  18   42.50   21.30
 -24   8  18   48.40   13.60
  25  -7 -18    3.30   21.50
 -25   7  18  -13.30   20.00
 -25   7  18   10.30   13.30
  26  -6 -18   37.60   24.00
 -26   6  18   33.20   19.80
 -26   6  18   61.89   18.30
  27  -5 -18   84.99   27.50
 -27   5  18   69.59   22.80
 -27   5  18   98.19   24.30
  28  -4 -18  310.67   48.10
 -28   4  18  269.07   42.50
 -29   3  18  163.08   30.40
 -30   2  18  151.18   36.00
  31  -1 -18  416.16   49.70
  32   0 -18  927.01   83.39
  33   1 -18  485.15   50.29
  34   2 -18  180.18   30.40
  20 -10 -17  143.49   31.20
  20 -10 -17  159.78   27.30
 -20  10  17  193.68   21.20
  21  -9 -17  102.29   28.20
  21  -9 -17  112.69   20.50
 -21   9  17  125.69   26.40
  22  -8 -17  248.58   47.00
  22  -8 -17  230.48   33.00
 -22   8  17  193.48   36.70
 -22   8  17  259.57   29.10
  23  -7 -17   99.59   29.60
 -23   7  17  167.08   30.70
 -23   7  17  126.19   24.60
  24  -6 -17  358.76   56.09
 -24   6  17  338.17   43.70
 -24   6  17  399.96   41.00
  25  -5 -17  229.18   46.70
 -25   5  17  203.98   35.90
 -25   5  17  235.38   37.30
  26  -4 -17  129.39   30.90
 -26   4  17  121.49   26.20
  27  -3 -17   49.99   24.00
 -27   3  17   80.19   24.40
  28  -2 -17   97.39   27.80
  28  -2 -17   24.40   27.30
 -28   2  17   64.99   26.40
  29  -1 -17  -12.00   31.30
  29  -1 -17    9.90   18.60
 -29   1  17   18.20   29.40
  30   0 -17   -0.30   17.30
  30   0 -17  -23.70   35.20
 -30   0  17   -9.90   54.89
  31   1 -17   -7.30   37.00
  31   1 -17   35.60   18.60
  32   2 -17   28.10   16.10
  32   2 -17    9.90   33.10
  33   3 -17   14.80   24.40
  17 -11 -16   44.60   22.10
  17 -11 -16   43.10   17.50
 -17  11  16   77.49   14.00
  18 -10 -16   92.69   21.70
  18 -10 -16   99.99   28.90
 -18  10  16  108.99   29.70
  19  -9 -16   15.10   19.00
  19  -9 -16   17.10   24.80
 -19   9  16   12.30   20.60
 -19   9  16   33.20   11.70
  20  -8 -16   28.60   18.10
  20  -8 -16   25.40   23.40
 -20   8  16   39.60   19.80
 -20   8  16   44.70   13.30
  21  -7 -16   17.50   24.90
  21  -7 -16   19.90   18.50
 -21   7  16   36.10   14.10
 -21   7  16    5.60   16.90
  22  -6 -16   27.20   26.10
  22  -6 -16   15.70   19.30
 -22   6  16   10.60   14.40
 -22   6  16   36.80   48.60
 -22   6  16   33.00   51.39
  23  -5 -16   80.19   32.20
 -23   5  16   65.19   52.19
 -23   5  16  156.58  106.79
 -23   5  16  126.09   22.30
 -23   5  16   95.19   22.20
  24  -4 -16  317.77   53.69
 -24   4  16  310.87   44.40
 -24   4  16  390.86   62.09
 -24   4  16  379.06   60.19
 -24   4  16  349.07   42.20
  25  -3 -16  235.38   46.60
 -25   3  16  232.68   37.90
 -25   3  16  211.78   56.69
 -25   3  16  169.58   52.29
  26  -2 -16  301.27   49.20
 -26   2  16  228.08   68.09
 -26   2  16  174.38   73.89
 -26   2  16  338.77   44.30
  27  -1 -16  363.46   50.79
 -27   1  16  310.97   81.29
 -27   1  16  393.06   58.89
 -27   1  16  249.97   97.89
  28   0 -16  349.87   47.80
  28   0 -16  224.08   60.49
 -28   0  16  345.27   56.59
  29   1 -16  347.37   43.70
  29   1 -16  201.58   56.09
  29   1 -16  257.07   31.70
  30   2 -16  405.36   44.80
  30   2 -16  231.58   55.39
  30   2 -16  299.37   36.30
  31   3 -16  194.08   23.20
  31   3 -16  240.48   34.60
  32   4 -16    1.90   11.30
  32   4 -16  -15.20   31.60
  32   4 -16   21.50   16.50
  32   4 -16    5.40    6.30
  33   5 -16   78.49   15.00
  33   5 -16   30.50   26.70
  33   5 -16   70.19    9.30
  14 -12 -15   65.69   20.80
  14 -12 -15   71.09   22.90
 -14  12  15  118.99   17.80
 -14  12  15  100.89   15.30
  15 -11 -15   92.59   23.60
  15 -11 -15  131.99   32.20
 -15  11  15  158.68   19.20
 -15  11  15  179.08   27.90
  16 -10 -15  130.39   33.50
 -16  10  15  184.18   33.90
 -16  10  15  208.38   23.40
  17  -9 -15  113.29   32.80
 -17   9  15  198.98   24.00
 -17   9  15  167.48   29.80
  18  -8 -15  131.99   37.60
 -18   8  15  166.08   36.10
 -18   8  15  177.98   46.50
 -18   8  15  176.08   24.70
 -18   8  15   97.99   54.89
  19  -7 -15   68.49   30.20
  19  -7 -15   45.80   20.90
 -19   7  15   73.89   15.70
 -19   7  15   -1.60   41.80
 -19   7  15   39.10   39.80
 -19   7  15   60.79   20.00
  20  -6 -15  183.78   41.30
  20  -6 -15  155.08   28.40
 -20   6  15  169.38   42.00
 -20   6  15  256.27   29.60
 -20   6  15  134.99   40.00
 -20   6  15  227.18   33.60
 -21   5  15  388.26   44.40
 -21   5  15  324.17   47.30
 -21   5  15  323.47   51.09
 -21   5  15  406.26   44.10
  22  -4 -15  250.27   49.90
 -22   4  15  301.87   38.10
 -22   4  15  319.87   49.40
 -22   4  15  268.77   39.60
 -22   4  15  294.47   44.40
  23  -3 -15   39.90   26.00
  23  -3 -15   53.39   41.00
 -23   3  15   36.50   18.20
 -23   3  15   51.19   34.70
 -23   3  15   67.99   39.90
 -23   3  15   42.60   25.40
  24  -2 -15   46.00   26.30
  24  -2 -15    3.00   45.60
 -24   2  15   24.00   36.70
 -24   2  15   -4.40   41.50
 -24   2  15   30.60   19.30
  25  -1 -15    7.30   25.10
  25  -1 -15  -26.20   57.89
 -25   1  15   25.30   43.10
 -25   1  15   16.80   22.00
 -25   1  15    1.50   47.70
  26   0 -15    1.00   34.40
  26   0 -15   16.40   14.70
  26   0 -15   -5.40   19.60
 -26   0  15   -2.80   58.09
 -26   0  15   -0.60   59.09
 -26   0  15    4.80   26.30
  27   1 -15   19.50   10.70
  27   1 -15   10.70    6.30
  27   1 -15    9.30   18.40
  27   1 -15    4.70    6.80
  27   1 -15   39.00   34.40
 -27  -1  15    1.50   99.89
  28   2 -15   46.20   34.00
  28   2 -15   97.19   12.10
  28   2 -15   81.79   10.10
  28   2 -15   70.89   21.50
  28   2 -15   38.60   11.70
  29   3 -15   96.99   14.60
  29   3 -15  117.29   15.60
  29   3 -15  130.49   13.00
  29   3 -15  149.79   32.60
  29   3 -15   99.09   35.10
  30   4 -15   64.79    8.70
  30   4 -15   55.39    9.40
  30   4 -15   95.59   22.10
  30   4 -15   50.09   11.70
  30   4 -15   69.59   20.20
  30   4 -15   31.30   31.30
  31   5 -15  206.58   31.90
  31   5 -15  149.69   15.70
  31   5 -15  144.59   19.50
  31   5 -15  159.68   17.30
  31   5 -15  138.89   25.10
  32   6 -15  168.28   14.40
  32   6 -15  100.39   33.20
  32   6 -15  159.48   16.10
  32   6 -15  142.29   18.80
  12 -12 -14   31.40   19.30
  12 -12 -14   49.40   23.60
 -12  12  14   64.39   13.20
 -12  12  14   63.09   11.80
  13 -11 -14   48.50   40.70
  13 -11 -14   45.50   21.50
 -13  11  14   72.19   16.10
 -13  11  14   63.29   13.20
  14 -10 -14   60.69   27.50
 -14  10  14  114.49   19.30
 -14  10  14  117.09   26.30
 -14  10  14   85.69   30.70
  15  -9 -14   45.90   28.10
  15  -9 -14   31.40   22.30
 -15   9  14   72.09   27.40
 -15   9  14   79.69   40.90
 -15   9  14   72.49   14.20
 -15   9  14  146.09   63.99
 -15   9  14  118.69   26.50
  16  -8 -14  -11.50   20.10
  16  -8 -14    3.00   26.50
 -16   8  14   -5.00   36.50
 -16   8  14    3.70   10.70
 -16   8  14  -10.60   17.10
 -16   8  14  -16.50   43.10
  17  -7 -14   42.20   30.90
  17  -7 -14   59.19   24.70
 -17   7  14   66.19   34.70
 -17   7  14   71.69   19.90
 -17   7  14   27.00   35.40
 -17   7  14   77.69   15.80
  18  -6 -14   15.60   27.90
  18  -6 -14    2.20   20.30
 -18   6  14   28.30   16.20
 -18   6  14   36.60   29.80
 -18   6  14   33.20   28.20
 -18   6  14   15.80   13.00
 -19   5  14  174.58   30.00
 -19   5  14  157.68   34.00
 -19   5  14  168.78   28.50
  20  -4 -14    3.20   34.80
  20  -4 -14    2.00   23.70
  20  -4 -14    4.50   20.50
 -20   4  14   54.49   16.60
 -20   4  14   32.90   23.60
 -20   4  14   52.99   18.70
  21  -3 -14  311.17   54.89
 -21   3  14  489.45   52.59
 -21   3  14  448.46   43.90
 -21   3  14  407.16   48.80
  22  -2 -14  231.58   49.50
  22  -2 -14  249.18   47.20
 -22   2  14  245.48   35.70
 -22   2  14  288.97   35.50
  23  -1 -14  194.68   43.70
  23  -1 -14  257.67   33.10
  23  -1 -14  249.28   45.70
 -23   1  14  273.77   36.20
 -23   1  14  212.78   37.00
  24   0 -14  121.79   12.20
  24   0 -14  106.19   26.70
  24   0 -14  109.69   31.20
  24   0 -14  119.59   14.70
  24   0 -14  115.49   16.80
 -24   0  14   12.10   36.20
  25   1 -14  412.56   32.20
  25   1 -14  307.57   53.09
  25   1 -14  435.46   51.69
  25   1 -14  364.96   33.30
  25   1 -14  371.06   35.50
 -25  -1  14  325.67   61.59
 -25  -1  14  350.76   66.89
  26   2 -14  439.16   35.80
  26   2 -14  423.96   56.29
  26   2 -14  302.97   57.99
  26   2 -14  415.26   37.50
  26   2 -14  466.05   40.50
 -26  -2  14  258.67   94.79
  27   3 -14  313.77   28.90
  27   3 -14  379.66   45.30
  27   3 -14  308.07   36.10
  27   3 -14  294.07   27.50
  27   3 -14  275.27   30.00
  28   4 -14  400.96   37.00
  28   4 -14  245.18   45.20
  28   4 -14  360.16   32.70
  28   4 -14  393.86   45.00
  28   4 -14  351.66   30.20
  28   4 -14  351.56   31.40
  29   5 -14   73.39   10.80
  29   5 -14   86.79   17.30
  29   5 -14   93.69   21.00
  29   5 -14   51.39   27.90
  29   5 -14   71.79   11.50
  29   5 -14   77.39    9.90
  30   6 -14   70.29   19.50
  30   6 -14   16.50   32.80
  30   6 -14   68.59   10.10
  30   6 -14   47.10    7.50
  30   6 -14   54.59   10.50
  30   6 -14   48.20   13.90
  31   7 -14    2.90    7.30
  31   7 -14  -18.20   30.20
  31   7 -14    3.70    6.10
  31   7 -14    2.80   10.00
  31   7 -14   10.30    4.40
   9 -13 -13   63.79   24.10
   9 -13 -13   65.29   21.90
  -9  13  13  100.39   10.50
  -9  13  13   99.69   15.70
  -9  13  13   86.59   22.60
  10 -12 -13   29.70   22.60
  10 -12 -13   10.20   21.20
 -10  12  13   53.49   11.90
 -10  12  13   59.49   12.50
  11 -11 -13   42.50   24.10
  11 -11 -13   74.09   46.70
  11 -11 -13   30.80   25.30
 -12  10  13  365.56   57.79
 -12  10  13  337.87   56.99
 -12  10  13  403.16   38.20
 -12  10  13  407.06   44.00
  13  -9 -13   98.39   35.00
 -13   9  13  155.68   22.60
 -13   9  13  184.48   26.20
 -13   9  13  100.49   40.60
 -13   9  13  153.68   29.60
 -13   9  13  123.19   54.89
  14  -8 -13   26.70   29.80
  14  -8 -13   13.00   21.80
 -14   8  13   39.90   33.40
 -14   8  13   76.69   36.80
 -14   8  13   48.60   13.10
 -14   8  13   66.99   25.50
 -14   8  13   38.70   19.40
 -15   7  13  546.95   48.10
 -15   7  13  457.85   51.99
 -15   7  13  575.74   65.99
 -16   6  13  596.64   57.59
 -16   6  13  624.54   64.59
 -16   6  13  608.04   53.99
 -16   6  13  592.44   63.79
 -17   5  13  418.06   42.70
 -17   5  13  391.56   48.90
 -17   5  13  402.16   40.80
  18  -4 -13  423.36   58.99
  18  -4 -13  377.96   62.19
  19  -3 -13  283.17   48.40
 -19   3  13  303.67   39.50
 -19   3  13  274.57   40.00
 -19   3  13  281.07   33.40
  20  -2 -13  118.19   31.10
  20  -2 -13  113.89   35.20
  20  -2 -13  136.79   21.40
 -20   2  13  118.69   23.40
 -20   2  13  153.28   25.80
  21  -1 -13   94.49   10.60
  21  -1 -13   87.09   11.70
  21  -1 -13  127.99   17.50
  21  -1 -13   81.89   27.80
  21  -1 -13   90.29   29.40
 -21   1  13   76.59   18.40
 -21   1  13   33.20   21.40
  22   0 -13   -6.20    8.80
  22   0 -13  -11.40   20.50
  22   0 -13    4.20    6.70
  22   0 -13   -5.20   19.20
  22   0 -13    1.50    6.20
 -22   0  13   -9.40   24.20
 -22   0  13    1.50   17.80
  23   1 -13   13.50   18.10
  23   1 -13   17.30    9.40
  23   1 -13   16.40    8.00
  23   1 -13   10.00    6.50
  23   1 -13   12.00   18.70
  23   1 -13   -0.10   20.90
 -23  -1  13   -3.60   30.00
  24   2 -13   19.30   15.80
  24   2 -13   14.30    7.20
  24   2 -13    3.40    6.80
  24   2 -13   12.10   19.80
  24   2 -13   14.70   20.10
  24   2 -13   13.50    9.80
 -24  -2  13   -2.10   40.40
  25   3 -13  486.35   43.00
  25   3 -13  439.26   40.00
  25   3 -13  450.25   38.00
  25   3 -13  454.15   39.30
  25   3 -13  509.45   54.79
  25   3 -13  383.66   53.79
  26   4 -13  444.66   40.40
  26   4 -13  425.16   38.10
  26   4 -13  411.16   37.30
  26   4 -13  364.26   52.99
  26   4 -13  400.86   35.90
  26   4 -13  518.75   51.69
  27   5 -13  259.97   27.00
  27   5 -13  308.47   30.60
  27   5 -13  260.97   27.60
  27   5 -13  274.27   25.40
  27   5 -13  333.27   40.70
  28   6 -13  242.88   50.09
  28   6 -13  329.87   31.40
  28   6 -13  411.66   44.80
  28   6 -13  381.96   33.70
  28   6 -13  338.87   31.30
  29   7 -13  130.69   16.70
  29   7 -13  126.69   15.80
  29   7 -13   62.19   32.90
  29   7 -13  141.89   16.20
  29   7 -13  129.69   13.30
  30   8 -13   98.69   12.70
  30   8 -13  116.99   10.70
  30   8 -13   94.39   19.60
  30   8 -13   94.19   13.20
   7 -13 -12  108.79   30.30
   7 -13 -12   66.19   46.40
  -7  13  12  137.69   21.50
  -7  13  12  138.89   17.90
  -7  13  12  154.98   13.60
   8 -12 -12  161.38   39.80
  -8  12  12  242.18   25.50
  -8  12  12  250.17   34.90
   9 -11 -12   43.40   27.80
   9 -11 -12   44.50   35.90
  -9  11  12   95.69   15.20
  -9  11  12   77.99   15.00
  10 -10 -12   -6.80   34.80
  10 -10 -12    1.00   24.80
 -10  10  12   12.80   10.40
 -10  10  12   21.30   14.30
 -10  10  12   11.10   34.30
 -10  10  12   75.99   40.00
  11  -9 -12   58.39   41.00
 -11   9  12   86.39   36.20
 -11   9  12  132.89   23.60
 -11   9  12  112.99   28.10
 -11   9  12  163.88   50.59
 -11   9  12  141.49   22.30
  12  -8 -12   28.60   44.60
  12  -8 -12   -8.40   23.40
 -12   8  12    3.70    9.90
 -12   8  12  -34.00   46.50
 -12   8  12   53.99   32.70
 -12   8  12   12.50   18.40
 -13   7  12  222.38   26.80
 -13   7  12  237.88   36.60
 -13   7  12  216.58   35.50
 -13   7  12  205.58   32.70
  14  -6 -12   -2.60   25.80
  14  -6 -12   12.10   22.00
 -14   6  12   37.20   15.80
 -14   6  12   39.00   21.30
 -14   6  12   19.60   10.50
 -15   5  12  527.05   49.00
 -15   5  12  498.85   47.00
 -15   5  12  529.65   51.69
  16  -4 -12  302.47   57.19
  16  -4 -12  326.07   56.69
 -16   4  12  436.66   42.30
 -16   4  12  480.75   42.00
 -16   4  12  504.95   44.60
  17  -3 -12  616.74   80.49
 -17   3  12  727.13   64.39
 -17   3  12  758.82   61.79
  18  -2 -12 1123.99  116.29
  18  -2 -12 1488.05  108.19
 -18   2  12 1432.66  108.99
 -18   2  12 1373.06  107.89
  19  -1 -12 1142.19   77.79
  19  -1 -12  821.42   91.59
  19  -1 -12 1186.98   81.29
  19  -1 -12  985.00   91.89
  19  -1 -12 1070.99   79.29
 -19   1  12  880.31   81.59
 -19   1  12  984.40   83.59
  20   0 -12 1106.09   87.89
  20   0 -12 1024.30   98.19
  20   0 -12  904.11   97.89
  20   0 -12 1191.78   84.29
 -20   0  12 1240.68   91.39
  21   1 -12  901.61   86.49
  21   1 -12  867.41   87.79
  21   1 -12  912.81   74.39
  21   1 -12  971.70   75.59
  21   1 -12 1051.09   73.79
  21   1 -12 1028.00   78.19
 -21  -1  12  928.21   82.49
 -21  -1  12  803.52  130.29
  22   2 -12  332.57   36.70
  22   2 -12  256.47   26.70
  22   2 -12  275.37   24.80
  22   2 -12  252.17   25.40
  22   2 -12  287.77   42.00
  22   2 -12  262.87   41.20
 -22  -2  12  211.78   37.50
  23   3 -12  513.75   43.30
  23   3 -12  592.94   58.99
  23   3 -12  467.85   57.49
  23   3 -12  516.45   44.10
  23   3 -12  547.65   47.00
  23   3 -12  528.05   44.80
  23   3 -12  496.05   63.89
 -23  -3  12  496.55   72.59
  24   4 -12  582.14   67.59
  24   4 -12  768.62   68.29
  24   4 -12  592.24   53.89
  24   4 -12  744.13   56.99
  24   4 -12  632.24   94.69
  24   4 -12  648.64   55.09
  24   4 -12  712.13   55.79
  25   5 -12  430.26   40.60
  25   5 -12  443.66   38.80
  25   5 -12  469.95   39.00
  25   5 -12  401.86   52.89
  25   5 -12  409.06   59.79
  25   5 -12  476.65   51.49
  26   6 -12   31.00    6.70
  26   6 -12   30.80   11.10
  26   6 -12   30.70    9.50
  26   6 -12   24.50   21.00
  26   6 -12   68.99   47.50
  26   6 -12   34.90    9.50
  26   6 -12   33.00   19.30
  27   7 -12   14.80   17.30
  27   7 -12   17.70    9.80
  27   7 -12   13.80   23.30
  27   7 -12   20.40    8.50
  27   7 -12   17.40    8.20
  27   7 -12   13.20    5.40
  28   8 -12   17.10    9.30
  28   8 -12   -0.20   30.20
  28   8 -12   14.20    7.30
  28   8 -12   21.60    8.50
  28   8 -12   19.50    5.00
  29   9 -12   13.20    7.70
  29   9 -12    6.00    6.40
  29   9 -12   -3.30   30.30
  29   9 -12    5.20    8.30
  29   9 -12    9.50    3.90
   5 -13 -11   17.80   25.90
   5 -13 -11   -5.20   27.20
  -5  13  11   48.20   10.20
  -5  13  11   39.70    6.50
  -5  13  11   56.49   20.40
  -5  13  11   45.80   15.20
   6 -12 -11   43.10   27.50
   6 -12 -11   67.29   31.60
  -6  12  11   98.59   16.60
  -6  12  11  104.59   17.40
   7 -11 -11   49.40   28.70
   7 -11 -11   70.59   34.30
  -7  11  11  112.09   48.30
  -7  11  11  126.49   21.00
  -7  11  11  130.89   20.70
   8 -10 -11    7.60   33.40
   8 -10 -11   10.30   33.10
  -8  10  11   32.60   35.30
  -8  10  11   18.60   12.40
  -8  10  11   13.00   10.70
  -8  10  11   10.90   38.40
   9  -9 -11   31.70   27.60
   9  -9 -11   37.30   35.80
  -9   9  11   98.79   28.70
  -9   9  11   84.89   15.20
  -9   9  11   71.79   33.20
  -9   9  11  155.28   47.80
 -10   8  11  654.53   55.49
 -10   8  11  657.43   70.99
 -10   8  11  571.84   62.39
 -10   8  11  674.33   57.99
 -10   8  11  541.85   67.39
 -11   7  11 1241.38   99.19
 -11   7  11 1194.98  103.99
 -11   7  11 1224.28  101.99
 -11   7  11 1287.07  104.89
 -11   7  11 1200.98  103.29
 -12   6  11  685.23   60.09
 -12   6  11  730.83   64.89
 -12   6  11  720.43   63.69
 -13   5  11  153.38   22.70
 -13   5  11  200.18   25.30
 -13   5  11  208.48   26.90
 -14   4  11  481.35   44.00
 -14   4  11  400.66   40.60
 -14   4  11  416.86   40.10
  15  -3 -11  189.68   39.60
  15  -3 -11  194.48   38.20
 -15   3  11  233.68   26.10
 -15   3  11  219.58   31.20
 -15   3  11  226.18   27.50
  16  -2 -11   55.79   26.00
  16  -2 -11   51.99   13.30
  16  -2 -11   31.40   23.20
  16  -2 -11   40.10   22.90
 -16   2  11  103.69   16.10
  17  -1 -11  161.38   28.40
  17  -1 -11  154.08   17.50
  17  -1 -11  154.98   17.20
  17  -1 -11  108.59   27.50
  17  -1 -11  160.38   16.60
 -17   1  11  141.49   23.40
 -17   1  11  132.39   22.20
 -17   1  11  143.89   19.70
  18   0 -11    8.10   21.40
  18   0 -11   -2.00    6.90
  18   0 -11    8.00    7.40
  18   0 -11   -0.40    8.80
  18   0 -11   -7.10   20.00
 -18   0  11    2.00   16.90
 -18   0  11   -6.10   13.40
 -18   0  11    4.50   23.00
  19   1 -11   45.90   21.50
  19   1 -11   76.19    9.60
  19   1 -11   56.39   10.70
  19   1 -11   46.90   17.00
  19   1 -11   47.70    9.10
  19   1 -11   78.09   23.90
 -19  -1  11   35.10   31.90
 -19  -1  11   62.39   60.59
 -19  -1  11   56.79   18.40
  20   2 -11  132.69   23.30
  20   2 -11  135.99   28.60
  20   2 -11  141.39   17.30
  20   2 -11  139.09   18.60
  20   2 -11  147.79   15.30
  20   2 -11  141.69   18.20
  20   2 -11  132.19   28.50
 -20  -2  11  131.99   47.90
 -20  -2  11  123.59   80.09
  21   3 -11  370.46   47.90
  21   3 -11  385.86   34.00
  21   3 -11  425.86   50.79
  21   3 -11  375.46   47.70
  21   3 -11  399.46   37.40
  21   3 -11  408.16   34.70
  21   3 -11  376.26   33.20
  22   4 -11  585.24   48.30
  22   4 -11  582.34   48.10
  22   4 -11  610.64   60.29
  22   4 -11  554.44   47.00
  22   4 -11  620.64   49.90
  22   4 -11  573.54   69.69
  22   4 -11  529.95   60.49
 -22  -4  11  464.75  124.09
  23   5 -11  321.77   41.70
  23   5 -11  307.07   29.80
  23   5 -11  278.47   42.90
  23   5 -11  299.37   28.20
  23   5 -11  274.17   28.10
  23   5 -11  279.77   26.30
 -23  -5  11   72.09  182.98
  24   6 -11  746.63   67.69
  24   6 -11  689.23   56.69
  24   6 -11  592.84   72.99
  24   6 -11  641.84   55.29
  24   6 -11  592.64   69.79
  24   6 -11  656.93   56.99
  24   6 -11  683.73   53.39
  25   7 -11  536.65   47.40
  25   7 -11  566.64   45.20
  25   7 -11  594.24   48.20
  25   7 -11  557.84   47.20
  25   7 -11  664.83   60.79
  25   7 -11  446.86   60.89
  26   8 -11  131.59   17.70
  26   8 -11  178.38   20.00
  26   8 -11  157.18   14.80
  26   8 -11  154.38   18.30
  26   8 -11  104.09   30.60
  27   9 -11  442.06   37.10
  27   9 -11  421.06   36.70
  27   9 -11  441.06   34.50
  28  10 -11  136.09   18.10
  28  10 -11  150.68   19.40
  28  10 -11  150.58   15.20
  28  10 -11  137.59   12.60
   2 -14 -10  157.38   33.70
   2 -14 -10  174.38   39.20
  -2  14  10  241.18   22.30
  -2  14  10  272.37   20.30
  -3  13  10  361.06   34.00
  -3  13  10  411.16   31.50
  -3  13  10  357.56   55.49
  -4  12  10  192.18   23.70
  -4  12  10  200.08   26.90
  -4  12  10  265.77   25.70
   5 -11 -10   13.40   29.00
   5 -11 -10   26.10   32.10
  -5  11  10   52.89   50.99
  -5  11  10   34.60   11.50
  -5  11  10   30.10   12.80
   6 -10 -10   62.69   34.90
  -6  10  10  120.69   37.30
  -6  10  10   95.79   17.10
  -7   9  10  307.77   32.70
  -7   9  10  311.67   51.39
  -7   9  10  294.27   33.00
  -7   9  10  285.57   41.50
  -7   9  10  260.67   51.69
   8  -8 -10   -5.60   33.10
   8  -8 -10   15.70   27.80
  -8   8  10   25.00   20.80
  -8   8  10   17.60   13.50
  -8   8  10   11.40   23.60
  -8   8  10   24.30   12.10
  -8   8  10   34.30   28.50
   9  -7 -10   -7.30   35.10
  -9   7  10    7.50   15.50
  -9   7  10    1.20   19.10
  -9   7  10  -10.10   20.00
  -9   7  10   10.40   17.00
  10  -6 -10   39.30   40.60
  10  -6 -10   60.79   26.80
 -10   6  10  118.69   25.30
 -10   6  10   99.49   19.20
 -10   6  10  108.09   20.50
 -10   6  10  125.59   24.10
 -11   5  10  471.15   43.70
 -11   5  10  436.16   41.60
 -11   5  10  471.75   43.70
 -12   4  10 1131.89   87.39
 -12   4  10 1011.10   87.29
 -12   4  10 1122.99   87.89
  13  -3 -10  789.02   81.99
 -13   3  10  687.23   58.49
 -13   3  10  677.93   58.19
  14  -2 -10  998.90   83.39
 -14   2  10 1122.79   83.49
 -14   2  10 1018.30   83.19
  15  -1 -10 2149.58  166.28
  15  -1 -10 2227.18  157.28
 -15   1  10 1976.90  158.08
 -15   1  10 1915.01  157.88
 -15   1  10 2027.90  158.38
  16   0 -10 1679.23  131.39
  16   0 -10 1495.15  136.19
 -16   0  10 1681.83  128.99
 -16   0  10 1704.13  127.69
  17   1 -10 1210.18   85.29
  17   1 -10 1137.59   94.49
  17   1 -10 1150.88   87.79
  17   1 -10 1106.79   84.69
  17   1 -10 1201.58   83.99
  17   1 -10  913.81   95.09
 -17  -1  10  942.71   93.09
 -17  -1  10 1013.40   91.69
  18   2 -10 1975.90  147.79
  18   2 -10 1933.61  146.69
  18   2 -10 1994.50  156.18
  18   2 -10 1943.21  151.38
  18   2 -10 1905.71  147.39
  18   2 -10 1783.12  156.88
  18   2 -10 2076.99  148.49
 -18  -2  10 1839.42  176.38
 -18  -2  10 1832.32  157.08
  19   3 -10  672.23   55.49
  19   3 -10  726.53   67.39
  19   3 -10  689.53   75.59
  19   3 -10  713.13   56.59
  19   3 -10  697.73   56.49
  19   3 -10  690.53   57.69
  19   3 -10  673.23   67.49
 -19  -3  10  722.43  126.09
 -19  -3  10  721.33  104.29
 -19  -3  10  736.23   99.29
  20   4 -10  337.27   42.30
  20   4 -10  325.17   31.60
  20   4 -10  325.87   29.70
  20   4 -10  259.07   38.40
  20   4 -10  338.37   43.90
  20   4 -10  304.47   29.50
  20   4 -10  303.57   28.40
 -20  -4  10  387.66   81.39
 -20  -4  10  520.05   87.49
  21   5 -10  184.38   36.60
  21   5 -10  169.88   20.60
  21   5 -10  202.98   22.90
  21   5 -10  140.59   27.40
  21   5 -10  186.18   32.70
  21   5 -10  169.28   18.30
  21   5 -10  171.18   20.10
 -21  -5  10  157.78   94.79
 -21  -5  10  150.78  123.49
  22   6 -10  230.78   42.40
  22   6 -10  302.97   40.00
  22   6 -10  288.37   25.00
  22   6 -10  249.78   27.60
  22   6 -10  285.27   27.10
  22   6 -10  317.07   29.00
 -22  -6  10   88.99  115.59
  23   7 -10   30.00   22.00
  23   7 -10    5.70    8.60
  23   7 -10  -10.80   35.40
  23   7 -10    3.60    5.50
  23   7 -10   14.60    9.60
  23   7 -10    8.20   17.80
  23   7 -10    8.40    8.20
 -23  -7  10  -19.60  128.19
  24   8 -10   38.70   10.00
  24   8 -10   14.30   24.30
  24   8 -10   39.10    9.60
  24   8 -10    4.70   45.00
  24   8 -10   28.80    9.40
  24   8 -10   32.10    5.90
 -24  -8  10   -4.80   58.19
  25   9 -10    3.40    4.50
  25   9 -10    9.40    7.50
  25   9 -10    6.10    7.40
  25   9 -10   -6.60   28.70
  25   9 -10   -0.70    8.00
 -25  -9  10   -9.40   98.69
  26  10 -10  115.79   15.50
  26  10 -10  125.79   14.80
  26  10 -10  146.29   16.00
  26  10 -10  124.19   11.80
 -26 -10  10  -16.10   59.59
   0 -14  -9   24.10   23.30
   0 -14  -9   25.60   41.00
   0  14   9   41.30    8.00
   0  14   9   48.10    6.60
   1 -13  -9    8.60   26.00
   1 -13  -9    7.50   36.80
  -1  13   9   38.90    7.00
  -1  13   9   42.50   10.70
  -1  13   9   38.60   15.50
   2 -12  -9   41.50   35.80
   2 -12  -9   40.10   29.80
  -2  12   9  104.79   17.00
  -2  12   9  110.99   18.80
  -2  12   9  113.89   13.60
   3 -11  -9   91.09   35.10
   3 -11  -9   49.50   37.30
  -3  11   9  139.89   24.00
  -3  11   9   87.29   42.10
  -3  11   9  178.08   24.50
   4 -10  -9   36.20   31.20
   4 -10  -9   33.40   35.30
  -4  10   9   80.09   33.70
  -5   9   9  436.46   42.40
  -5   9   9  465.65   59.19
  -5   9   9  431.36   63.39
  -5   9   9  439.56   41.30
  -6   8   9  509.95   58.59
  -6   8   9  586.24   55.29
  -6   8   9  504.45   57.99
  -6   8   9  552.74   48.90
  -6   8   9  547.65   53.29
  -7   7   9  415.96   39.80
  -7   7   9  366.26   43.90
  -7   7   9  411.36   46.20
  -7   7   9  348.47   44.70
  -7   7   9  414.06   39.90
  -7   7   9  411.16   37.80
  -8   6   9 1437.06  114.09
  -8   6   9 1371.06  110.99
  -8   6   9 1494.25  112.79
  -8   6   9 1327.27  112.59
  -9   5   9  301.17   31.70
  -9   5   9  284.37   31.60
  -9   5   9  295.47   31.90
  10  -4  -9  512.55   73.49
 -10   4   9  531.75   45.70
 -10   4   9  488.25   44.40
  11  -3  -9  799.22   72.39
 -11   3   9  685.73   58.49
 -11   3   9  683.43   57.69
  12  -2  -9   88.09   28.70
 -12   2   9   50.89   10.60
 -12   2   9   47.50   11.60
 -12   2   9   55.39   11.70
 -13   1   9  355.26   31.00
 -13   1   9  332.57   32.00
 -14   0   9   -6.50   11.50
 -14   0   9   -5.80   14.30
  15   1  -9  265.97   38.50
  15   1  -9  280.37   24.60
  15   1  -9  272.67   28.20
  15   1  -9  244.48   23.10
 -15  -1   9  209.78   31.50
 -15  -1   9  209.98   32.00
  16   2  -9  171.68   18.60
  16   2  -9  161.98   23.00
 -16  -2   9  189.08   29.50
 -16  -2   9  145.79   42.00
 -16  -2   9  171.08   37.60
  17   3  -9  391.16   34.80
  17   3  -9  419.76   35.10
  17   3  -9  428.66   37.00
  17   3  -9  424.66   45.90
  17   3  -9  414.86   33.90
  17   3  -9  408.36   44.30
  17   3  -9  390.76   46.90
 -17  -3   9  391.96   65.59
 -17  -3   9  422.76   80.29
 -17  -3   9  330.57   61.69
  18   4  -9  661.13   61.69
  18   4  -9  641.14   49.80
  18   4  -9  658.33   50.89
  18   4  -9  605.74   50.89
  18   4  -9  604.14   64.39
  18   4  -9  671.83   61.29
  18   4  -9  649.54   52.19
 -18  -4   9  474.25   86.89
 -18  -4   9  510.05   97.99
 -18  -4   9  458.95   84.19
  19   5  -9  366.16   49.60
  19   5  -9  323.27   53.29
  19   5  -9  342.07   31.30
  19   5  -9  357.46   33.40
  19   5  -9  323.47   29.20
  19   5  -9  362.96   31.10
 -19  -5   9  218.98   86.89
  20   6  -9  458.05   38.20
  20   6  -9  504.65   50.89
  20   6  -9  425.26   40.80
  20   6  -9  413.36   59.49
  20   6  -9  440.46   53.39
  20   6  -9  529.35   41.30
  20   6  -9  488.75   40.30
 -20  -6   9  338.47   93.59
  21   7  -9 1195.08  109.29
  21   7  -9 1025.60  104.79
  21   7  -9 1190.68   94.39
  21   7  -9 1353.66  105.09
  21   7  -9 1254.27   94.89
  21   7  -9 1112.79   94.89
  21   7  -9 1260.27   92.69
  22   8  -9  416.56   38.50
  22   8  -9  441.66   35.10
  22   8  -9  365.96   54.99
  22   8  -9  431.06   37.50
  22   8  -9  488.15   38.60
  22   8  -9  478.45   56.09
 -22  -8   9  125.09  116.89
  23   9  -9  192.98   17.10
  23   9  -9  225.18   21.40
  23   9  -9  193.28   20.70
  23   9  -9  148.19   34.30
 -23  -9   9  108.09   51.69
  24  10  -9  132.89   18.00
  24  10  -9  105.09   44.20
  24  10  -9  171.98   16.10
  24  10  -9  198.28   21.00
  24  10  -9  187.08   19.50
 -24 -10   9   83.49   59.29
  25  11  -9   10.20    7.50
  25  11  -9   17.60    6.30
  25  11  -9    5.90    6.40
  25  11  -9   10.60    4.10
 -25 -11   9  -31.10   43.70
  -2 -14  -8  111.19   30.30
  -2 -14  -8   93.49   53.19
   2  14   8  191.78   18.30
   2  14   8  192.98   16.40
  -1 -13  -8   84.79   48.80
  -1 -13  -8   57.69   34.00
   1  13   8  205.28   24.30
   1  13   8  123.99   16.30
   1  13   8  171.18   20.80
   0 -12  -8   55.49   43.10
   0 -12  -8  143.49   81.09
   0  12   8  143.19   19.10
   0  12   8  152.28   16.00
   0  12   8  148.89   15.20
   0  12   8  106.29   22.60
   1 -11  -8   27.10   31.70
   1 -11  -8   30.30   64.89
   1 -11  -8   42.30   39.80
  -1  11   8   92.99   41.50
  -1  11   8  100.79   17.10
  -1  11   8   87.59   17.60
   2 -10  -8   28.30   31.60
   2 -10  -8   45.00   39.60
   2 -10  -8   75.49   57.89
  -2  10   8   60.09   15.40
   3  -9  -8   -6.70   52.39
   3  -9  -8    3.00   32.20
   3  -9  -8   29.50   34.70
  -3   9   8   30.10   12.10
  -3   9   8   19.20   24.70
  -3   9   8   23.60   12.30
  -3   9   8   44.50   25.90
   4  -8  -8   24.30   50.79
   4  -8  -8   23.40   48.10
   4  -8  -8    4.00   32.40
  -4   8   8   21.80   18.00
  -4   8   8   12.00   24.30
  -4   8   8   21.40   12.00
  -4   8   8   27.80   26.80
  -4   8   8   32.40   19.00
  -4   8   8   19.00   22.30
   5  -7  -8   68.29   33.20
   5  -7  -8   27.40   48.30
   5  -7  -8   19.80   31.90
  -5   7   8   84.69   15.80
  -5   7   8   59.29   15.10
  -5   7   8   97.59   18.30
  -5   7   8   64.29   21.20
  -5   7   8   59.09   20.50
  -5   7   8   81.89   21.30
   6  -6  -8   34.10   30.50
   6  -6  -8   81.59   63.39
  -6   6   8  123.09   14.40
  -6   6   8  103.09   19.30
  -6   6   8  122.19   19.50
  -6   6   8  109.19   18.90
  -7   5   8  535.55   44.70
  -7   5   8  466.15   44.70
  -7   5   8  512.75   46.40
   8  -4  -8  885.41   77.29
  -8   4   8  686.83   58.19
  -8   4   8  661.63   59.39
   9  -3  -8  407.16   51.29
  -9   3   8  472.05   40.60
  -9   3   8  491.65   39.60
 -10   2   8  511.45   44.30
 -10   2   8  546.55   45.20
 -10   2   8  555.14   44.20
  11  -1  -8 1111.39   85.99
 -11   1   8  933.01   78.89
 -12   0   8  476.05   40.10
 -12   0   8  441.96   43.30
  13   1  -8  562.04   48.80
 -13  -1   8  602.54   50.99
 -13  -1   8  572.64   54.99
  14   2  -8 2451.55  172.38
 -14  -2   8 2047.40  178.78
 -14  -2   8 2169.48  175.28
  15   3  -8  769.22   61.49
  15   3  -8  791.02   62.49
  15   3  -8  674.93   71.49
  15   3  -8  759.32   67.09
  15   3  -8  860.01   71.19
  15   3  -8  731.93   62.29
 -15  -3   8  889.11   81.99
 -15  -3   8  920.41   80.29
  16   4  -8  119.79   14.00
  16   4  -8  101.29   22.10
  16   4  -8  140.19   24.10
  16   4  -8  120.59   14.50
  16   4  -8  118.49   23.60
  16   4  -8  107.99   12.20
 -16  -4   8  155.28   44.30
 -16  -4   8  130.09   45.10
  17   5  -8  219.78   23.10
  17   5  -8  181.48   22.50
  17   5  -8  203.58   19.60
  17   5  -8  216.58   33.20
  17   5  -8  204.88   29.90
  17   5  -8  225.28   35.70
  17   5  -8  203.78   21.50
 -17  -5   8  157.68   63.39
  18   6  -8   39.30    7.20
  18   6  -8   26.20    9.60
  18   6  -8   39.60   10.50
  18   6  -8   36.60    8.90
  18   6  -8   43.00   16.90
  18   6  -8   23.30   21.60
  19   7  -8   13.70   27.50
  19   7  -8   24.60    8.70
  19   7  -8   31.60    7.20
  19   7  -8   36.40   10.20
  19   7  -8   30.50   10.30
  19   7  -8   35.80   21.00
  19   7  -8   37.30   19.00
 -19  -7   8    9.80   50.89
  20   8  -8   66.79   26.10
  20   8  -8   79.79   12.00
  20   8  -8   62.99   12.40
  20   8  -8   86.59   33.50
  20   8  -8   54.09    8.00
  20   8  -8   71.29   12.40
 -20  -8   8   15.20   47.00
  21   9  -8   27.10    9.10
  21   9  -8   32.30   27.60
  21   9  -8    8.60   36.00
  21   9  -8   36.90    9.70
  21   9  -8   45.60    6.90
  21   9  -8   29.10   10.10
 -21  -9   8   34.70   45.30
 -21  -9   8   -2.60  119.99
  22  10  -8   40.30    9.40
  22  10  -8   40.00   38.30
  22  10  -8   50.09    9.60
  22  10  -8   31.10    5.80
  22  10  -8   45.10    9.30
 -22 -10   8    3.50   39.50
  23  11  -8   54.49    8.90
  23  11  -8   54.39    9.50
  23  11  -8   59.39    9.50
  23  11  -8   41.00    6.20
 -23 -11   8   37.80   37.40
  24  12  -8  106.39   11.20
  24  12  -8  106.19   12.70
  24  12  -8  126.39   12.90
  -4 -14  -7   22.10   23.80
   4  14   7   15.00    6.30
   4  14   7   13.20    5.20
  -3 -13  -7   16.60   73.69
  -3 -13  -7    4.60   53.29
  -3 -13  -7    7.80   26.70
   3  13   7   23.60    7.90
   3  13   7   32.40   19.90
   3  13   7   21.70    8.20
  -2 -12  -7   -0.40   29.00
  -2 -12  -7   16.00   49.50
  -2 -12  -7   25.00   58.79
   2  12   7   60.79   11.90
   2  12   7   45.10   10.40
   2  12   7   56.79    8.60
  -1 -11  -7   38.60   42.30
  -1 -11  -7   40.20   32.90
  -1 -11  -7   22.10   51.09
   1  11   7   61.89   11.60
   1  11   7   86.49   19.20
   1  11   7   86.69   44.90
   1  11   7   89.79   12.10
   0 -10  -7  174.38   52.89
   0  10   7  323.67   41.50
   0  10   7  325.87   31.30
   0  10   7  310.77   41.60
   0  10   7  302.97   34.80
  -1   9   7  360.66   38.40
  -1   9   7  416.16   46.40
  -1   9   7  366.26   36.00
  -1   9   7  430.56   51.49
   2  -8  -7  155.58   46.00
  -2   8   7  262.47   33.40
  -2   8   7  240.38   40.80
  -2   8   7  297.27   36.70
  -2   8   7  285.37   28.20
  -2   8   7  285.87   40.80
  -2   8   7  285.47   30.50
   3  -7  -7   68.19   49.90
   3  -7  -7   46.70   34.00
   3  -7  -7  139.49   38.70
  -3   7   7   97.59   24.50
  -3   7   7  167.68   21.70
  -3   7   7  125.09   22.80
  -3   7   7  153.18   20.80
  -3   7   7  128.29   23.70
  -3   7   7  125.19   21.00
  -4   6   7  592.04   53.99
  -4   6   7  682.13   49.99
  -4   6   7  629.34   52.49
  -4   6   7  540.65   55.89
   5  -5  -7  853.01  101.39
  -5   5   7 1129.39   85.99
  -5   5   7 1063.19   83.59
   6  -4  -7  530.65   65.09
  -6   4   7  528.55   47.20
  -6   4   7  562.24   45.40
   7  -3  -7  966.20   76.69
  -7   3   7  873.01   70.39
  -7   3   7  860.21   71.59
  -8   2   7  227.08   22.00
  -8   2   7  235.98   21.60
   9  -1  -7  144.99   21.20
  -9   1   7  166.98   16.50
  -9   1   7  159.38   16.90
  10   0  -7    5.90    6.00
 -10   0   7   10.30    7.50
 -10   0   7    4.60   10.00
  11   1  -7  174.68   19.50
 -11  -1   7  181.78   28.50
 -11  -1   7  169.48   22.70
  12   2  -7   97.39   13.00
 -12  -2   7   53.59   17.60
  13   3  -7  119.29   18.30
 -13  -3   7  120.59   26.40
 -13  -3   7  135.79   28.30
  14   4  -7  158.58   26.10
  14   4  -7  135.09   16.30
  14   4  -7  144.79   14.40
  14   4  -7  111.29   24.40
  14   4  -7  142.79   17.40
  14   4  -7  156.48   22.60
 -14  -4   7  191.48   40.50
 -14  -4   7  197.88   65.59
 -14  -4   7  203.88   34.10
  15   5  -7  403.06   34.80
  15   5  -7  443.06   36.30
  15   5  -7  436.56   46.20
  15   5  -7  421.66   37.50
  15   5  -7  416.66   44.40
  15   5  -7  447.56   46.60
  15   5  -7  419.96   37.10
 -15  -5   7  435.06   67.29
  16   6  -7   73.89   19.20
  16   6  -7   55.49    8.60
  16   6  -7   79.89   12.50
  16   6  -7   55.69   20.00
  16   6  -7   69.89   10.90
  16   6  -7   74.09   18.70
  16   6  -7   71.59   13.10
 -16  -6   7   59.39   65.29
 -16  -6   7   18.10   63.89
  17   7  -7  746.93   58.19
  17   7  -7  708.83   56.29
  17   7  -7  745.13   67.39
  17   7  -7  871.61   93.49
  17   7  -7  687.83   58.49
  17   7  -7  676.23   59.39
  17   7  -7  666.73   67.79
  18   8  -7  503.15   39.90
  18   8  -7  465.15   58.09
  18   8  -7  484.95   58.09
  18   8  -7  528.15   42.90
  18   8  -7  450.05   43.50
  18   8  -7  534.05   42.50
  19   9  -7  276.17   36.50
  19   9  -7  257.07   60.39
  19   9  -7  157.78   22.00
 -19  -9   7   49.60   45.30
  20  10  -7  257.57   23.90
  20  10  -7  171.78   43.60
  20  10  -7  243.28   20.20
  20  10  -7  171.28   42.50
  20  10  -7  225.88   24.10
  20  10  -7  245.08   23.90
 -20 -10   7  128.19   98.29
  21  11  -7  198.08   21.00
  21  11  -7  190.28   18.90
  21  11  -7  172.18   18.60
  21  11  -7  124.99   15.80
  22  12  -7   41.70    8.60
  22  12  -7   29.60    5.90
  22  12  -7   34.80    7.50
 -22 -12   7   32.50   34.50
   6  14   6  172.38   15.80
   6  14   6  161.48   17.00
  -5 -13  -6   35.60   60.89
  -5 -13  -6   24.70   29.20
   5  13   6   51.09    9.50
   5  13   6   55.09   13.00
  -4 -12  -6   28.10   30.70
  -4 -12  -6   54.79   51.39
  -4 -12  -6   14.00   58.49
  -3 -11  -6   42.10   73.49
  -3 -11  -6   13.20   45.30
  -3 -11  -6    6.10   32.70
   3  11   6   41.60   48.80
   3  11   6   79.49   13.70
   3  11   6   50.99   39.60
   3  11   6   76.09   12.40
   3  11   6   77.69   10.20
  -2 -10  -6   27.20   50.09
  -2 -10  -6   44.60   36.10
  -2 -10  -6   57.39   43.20
   2  10   6   81.19   32.50
   2  10   6  104.59   18.00
   2  10   6   94.09   19.40
   2  10   6  101.79   29.60
  -1  -9  -6   57.39   40.70
  -1  -9  -6   28.40   34.20
  -1  -9  -6   29.40   46.40
   1   9   6  112.29   19.40
   1   9   6  130.79   18.90
   1   9   6  101.69   22.40
   1   9   6  144.99   28.40
   0  -8  -6   41.50   43.50
   0  -8  -6   58.29   38.70
   0   8   6  166.18   20.80
   0   8   6  172.58   25.70
   0   8   6  150.58   24.50
   0   8   6  145.89   19.90
   1  -7  -6  114.59   44.80
  -1   7   6  203.68   25.80
  -1   7   6  200.28   25.90
  -1   7   6  206.98   33.20
  -1   7   6  194.98   23.50
  -1   7   6  223.98   24.90
   2  -6  -6   95.49   44.60
   2  -6  -6   16.50   33.20
   2  -6  -6   45.00   33.70
  -2   6   6   65.69   10.90
  -2   6   6   56.99   12.50
  -2   6   6   64.09   19.60
  -2   6   6   80.69   16.10
  -3   5   6  342.37   37.40
  -3   5   6  384.86   33.90
   4  -4  -6  701.73   62.29
   4  -4  -6  429.26   63.09
  -4   4   6  578.64   53.59
  -4   4   6  615.34   49.00
   5  -3  -6 2555.84  190.28
  -5   3   6 2436.66  192.98
  -5   3   6 2383.26  187.08
   6  -2  -6  708.13   62.79
  -6   2   6  822.92   60.09
  -6   2   6  774.82   60.49
  -6   2   6  780.82   59.59
  -6   2   6  696.83   87.69
   7  -1  -6 1203.48   84.79
  -7   1   6 1007.10   81.69
  -7   1   6 1005.20   82.49
   8   0  -6 2092.69  140.79
   8   0  -6 1957.20  143.59
  -8   0   6 1678.03  141.19
  -8   0   6 1672.33  140.89
   9   1  -6 2056.79  145.49
  -9  -1   6 1836.92  146.69
  -9  -1   6 1809.32  147.69
 -10  -2   6  538.95   49.60
  11   3  -6 1822.62  131.69
 -11  -3   6 1648.04  133.69
 -11  -3   6 1605.94  138.39
  12   4  -6  203.38   24.40
 -12  -4   6  148.79   35.30
 -12  -4   6  200.18   32.80
  13   5  -6  276.67   24.70
  13   5  -6  256.27   26.60
  13   5  -6  305.17   37.60
  13   5  -6  251.07   35.00
  13   5  -6  251.47   25.80
  13   5  -6  264.07   23.20
  13   5  -6  269.97   31.00
 -13  -5   6  274.37   50.49
  14   6  -6   88.59   14.10
  14   6  -6  101.39   20.00
  14   6  -6  104.09   23.10
  14   6  -6   78.79   16.90
  14   6  -6   93.19   12.30
  14   6  -6  108.19   13.30
  14   6  -6   99.69   10.50
 -14  -6   6   -8.60   55.29
 -14  -6   6   34.20   49.40
  15   7  -6  214.08   27.20
  15   7  -6  170.68   16.20
  15   7  -6  174.68   19.00
  15   7  -6  166.38   27.80
  15   7  -6  196.18   31.00
  15   7  -6  164.38   19.70
  15   7  -6  126.99   17.80
 -15  -7   6   50.19   49.20
 -15  -7   6  165.28   76.09
  16   8  -6  151.88   16.60
  16   8  -6  122.19   17.10
  16   8  -6  144.99   26.90
  16   8  -6  134.89   29.80
  16   8  -6  146.39   14.30
  16   8  -6  140.59   15.90
 -16  -8   6   29.60   46.50
  17   9  -6   14.90    8.80
  17   9  -6   16.00    8.90
  17   9  -6   23.90    6.10
  17   9  -6   11.40   10.00
  17   9  -6   16.20   28.30
  17   9  -6   40.30   27.50
 -17  -9   6  -10.00   42.20
  18  10  -6   84.69   33.70
  18  10  -6   29.60   37.80
  18  10  -6   98.89   10.10
  18  10  -6   99.69   12.90
  18  10  -6  102.99   14.30
  18  10  -6  114.69   13.60
 -18 -10   6   51.89   42.50
  19  11  -6  119.19   15.20
  19  11  -6  111.99   13.40
  19  11  -6   83.89   12.10
  19  11  -6  107.19   10.20
 -19 -11   6   40.00   38.60
  20  12  -6  153.88   15.80
  20  12  -6  133.59   16.50
  20  12  -6  129.19   13.50
 -20 -12   6   95.99   39.80
  21  13  -6   66.59    8.30
  21  13  -6   55.49    9.80
 -21 -13   6   31.80   39.80
  -8 -14  -5   30.80   24.30
  -8 -14  -5   52.69   70.99
   8  14   5   63.89   11.10
   8  14   5   52.79    7.40
  -7 -13  -5   78.89   52.19
  -7 -13  -5    9.40   47.20
   7  13   5   60.19   11.80
   7  13   5   91.39   13.50
  -6 -12  -5    8.20   46.20
  -6 -12  -5   -3.80   30.10
   6  12   5   38.40   12.10
   6  12   5   23.10    6.60
   6  12   5   34.70    9.30
  -5 -11  -5  123.19   94.19
   5  11   5  201.28   43.90
   5  11   5  306.87   30.40
   5  11   5  373.66   30.10
   5  11   5  311.27   27.50
  -4 -10  -5   85.99   59.49
   4  10   5  236.08   33.20
   4  10   5  233.98   23.20
   4  10   5  202.38   38.70
   4  10   5  228.88   39.70
   3   9   5  340.27   40.50
   3   9   5  299.97   37.90
   3   9   5  328.67   32.80
   3   9   5  423.26   48.50
   3   9   5  373.26   30.10
   2   8   5  906.01   82.69
   2   8   5  995.90   77.89
   2   8   5 1025.50   82.19
   2   8   5 1024.60   80.89
   2   8   5 1118.99   85.99
  -1  -7  -5  458.95   72.49
   1   7   5  595.24   53.49
   1   7   5  584.64   48.50
   1   7   5  584.64   48.60
   1   7   5  568.04   52.89
   0  -6  -5  234.78   47.30
   0   6   5  245.18   30.30
   0   6   5  241.88   29.30
   0   6   5  283.87   24.80
   0   6   5  225.48   42.30
   1  -5  -5  881.41   81.39
  -1   5   5  753.52   68.59
  -1   5   5  796.62   64.89
   2  -4  -5 2007.10  170.78
  -2   4   5 2069.39  183.38
  -2   4   5 2181.88  166.48
  -2   4   5 2163.48  161.58
   3  -3  -5  735.23   66.49
  -3   3   5  667.63   54.69
   4  -2  -5  226.78   23.30
  -4   2   5  207.28   37.40
  -4   2   5  204.38   19.20
  -4   2   5  222.98   19.90
  -4   2   5  212.38   19.70
   5  -1  -5   30.10   17.40
   5  -1  -5   61.99   10.60
  -5   1   5   86.69    9.90
  -5   1   5   83.99   10.60
   6   0  -5    2.90   15.30
   6   0  -5    4.90    8.40
  -6   0   5   -1.00    6.60
  -6   0   5    5.60    5.00
   7   1  -5    1.70    5.80
  -7  -1   5    6.80    6.80
  -7  -1   5    7.80   11.40
   8   2  -5  362.76   30.30
  -8  -2   5  330.87   34.90
   9   3  -5  864.71   63.29
  -9  -3   5  707.13   75.39
  -9  -3   5  770.42   64.29
  10   4  -5  740.83   65.29
 -10  -4   5  913.51   79.19
  11   5  -5 2936.51  210.18
 -11  -5   5 2512.15  220.78
  12   6  -5  568.24   50.29
  12   6  -5  624.74   49.10
  12   6  -5  548.15   48.80
  12   6  -5  449.86   48.20
  12   6  -5  587.54   44.70
  12   6  -5  607.14   60.79
  12   6  -5  604.94   58.29
 -12  -6   5  504.35   80.59
  13   7  -5  464.95   39.90
  13   7  -5  474.35   39.50
  13   7  -5  464.35   42.50
  13   7  -5  500.75   51.99
  13   7  -5  517.75   49.20
  13   7  -5  388.96   41.00
  13   7  -5  465.85   37.60
 -13  -7   5  587.84   93.49
  14   8  -5  453.85   53.39
  14   8  -5  391.96   40.00
  14   8  -5  464.95   47.00
  14   8  -5  496.65   38.80
  14   8  -5  481.05   38.80
 -14  -8   5  337.57   82.59
  15   9  -5  583.54   45.20
  15   9  -5  549.65   48.70
  15   9  -5  524.05   58.39
  15   9  -5  581.84   66.49
  15   9  -5  572.34   47.60
  15   9  -5  597.64   47.80
  16  10  -5  633.94   60.09
  16  10  -5  709.43   72.79
  16  10  -5  727.33   54.59
  16  10  -5  675.23   59.49
  16  10  -5  730.83   59.99
  17  11  -5  254.87   22.90
  17  11  -5  265.87   25.50
  17  11  -5  191.18   44.40
  17  11  -5  277.07   26.20
  17  11  -5  296.37   26.00
 -17 -11   5  135.59  104.59
  18  12  -5   82.69   10.90
  18  12  -5   84.09    9.10
  18  12  -5   83.99   16.70
 -18 -12   5   36.90   42.70
 -18 -12   5   37.40   37.20
  19  13  -5  127.29   12.80
  19  13  -5   97.39   12.60
 -19 -13   5   72.89   36.70
 -10 -14  -4   69.09   27.30
 -10 -14  -4   55.59   59.19
   9  13   4  293.77   24.90
   9  13   4  266.37   25.50
  -8 -12  -4   69.49   46.10
   8  12   4  172.18   20.10
   8  12   4  188.68   18.30
   8  12   4  192.88   19.80
   7  11   4  242.28   22.10
   7  11   4  210.58   24.20
   7  11   4  192.08   23.80
   7  11   4  260.97   25.40
   7  11   4  194.08   38.90
   6  10   4  126.69   14.00
   6  10   4  156.18   19.60
   6  10   4  142.19   16.20
   6  10   4  115.79   27.40
   6  10   4  173.18   42.30
  -5  -9  -4  108.89   66.79
   5   9   4  169.18   22.10
   5   9   4  231.38   32.30
   5   9   4  154.68   24.90
   5   9   4  172.68   19.10
   5   9   4  173.18   30.70
   5   9   4  238.88   26.40
  -4  -8  -4  -11.20   57.69
  -4  -8  -4   31.20   34.50
  -4  -8  -4   40.80   36.20
   4   8   4  135.89   19.40
   4   8   4   82.89   19.40
   4   8   4  115.09   22.80
   4   8   4  106.39   14.80
   4   8   4  115.59   15.70
   4   8   4   91.39   11.30
  -3  -7  -4  457.85   69.69
   3   7   4  518.35   43.70
   3   7   4  521.05   48.00
   3   7   4  445.06   46.20
   3   7   4  521.05   42.90
  -2  -6  -4   99.69   37.90
  -2  -6  -4   64.99   32.90
   2   6   4  141.49   17.40
   2   6   4  144.89   20.10
   2   6   4  133.29   18.10
  -1  -5  -4 1023.50   92.29
   1   5   4 1100.29   77.89
   1   5   4  844.52   78.79
   1   5   4 1002.50  113.59
   0  -4  -4 2482.35  199.38
   0   4   4 2544.55  191.68
   1  -3  -4  860.21   71.79
  -1   3   4  790.82   61.79
  -1   3   4  718.13   78.19
  -2   2   4  460.25   36.80
  -2   2   4  451.45   36.70
  -2   2   4  425.36   50.79
  -2   2   4  459.05   36.00
   3  -1  -4 1550.64  138.09
   3  -1  -4 1738.93  134.49
  -3   1   4 1720.93  140.99
  -3   1   4 1892.01  133.69
  -3   1   4 1859.71  134.09
   4   0  -4  498.85   41.00
  -4   0   4  420.16   33.70
  -4   0   4  398.06   33.90
  -4   0   4  381.96   42.40
   5   1  -4  711.03   66.79
  -5  -1   4  800.52   65.69
  -5  -1   4  884.31   63.69
   6   2  -4 1133.39   87.39
   7   3  -4 2506.05  179.98
  -7  -3   4 2434.76  185.08
  -7  -3   4 2387.96  179.38
  -7  -3   4 2121.69  180.88
   8   4  -4   21.40    8.80
   9   5  -4 1400.86  109.29
  10   6  -4   42.80   11.60
  10   6  -4   84.59   11.40
  10   6  -4   75.59   10.80
  10   6  -4   52.79   11.80
 -10  -6   4   14.90   42.60
  11   7  -4   79.79    9.40
  11   7  -4   86.59   23.50
  11   7  -4   83.59   15.60
  11   7  -4  105.99   12.00
  11   7  -4   62.19   12.40
  11   7  -4   77.19   11.30
  11   7  -4   95.69   16.80
 -11  -7   4    5.70   40.60
  12   8  -4   20.80   12.40
  12   8  -4   43.50   25.40
  12   8  -4   28.20    8.60
  12   8  -4   36.40    6.30
  12   8  -4   22.10    9.90
  12   8  -4   15.80   14.20
  12   8  -4   32.10    8.80
 -12  -8   4    8.10   40.90
 -12  -8   4   21.00   51.89
 -12  -8   4   30.70   63.09
  13   9  -4    0.10    7.40
  13   9  -4   -9.70   29.20
  13   9  -4   -6.80    7.90
  13   9  -4    3.40   11.40
  13   9  -4    5.80    5.70
  13   9  -4   12.10   17.40
  13   9  -4   -0.30    9.70
 -13  -9   4  -21.10   54.79
 -13  -9   4  -18.70   40.80
  14  10  -4  465.15   42.80
  14  10  -4  525.25   44.00
  14  10  -4  504.95   44.00
  14  10  -4  528.05   40.40
  14  10  -4  533.95   43.10
  14  10  -4  471.95   57.59
  15  11  -4  145.09   36.70
  15  11  -4  156.48   18.30
  15  11  -4  133.59   17.30
  15  11  -4  137.59   17.80
  15  11  -4  138.39   14.70
 -15 -11   4   35.30   42.80
  16  12  -4  422.36   35.90
  16  12  -4  406.86   35.60
  17  13  -4  304.67   25.60
  17  13  -4  273.67   26.10
 -12 -14  -3   10.20   50.99
 -12 -14  -3    5.20   30.70
  12  14   3   12.20    5.10
 -11 -13  -3   60.99   45.50
  11  13   3  163.58   15.50
  11  13   3  141.59   16.30
  10  12   3  251.77   24.00
  10  12   3  217.68   22.10
   9  11   3  233.48   23.60
   9  11   3  309.37   28.40
   9  11   3  264.87   24.70
   9  11   3  228.58   41.60
   9  11   3  259.37   26.90
   8  10   3  247.88   23.80
   8  10   3  252.07   48.20
   8  10   3  231.18   22.70
   8  10   3  240.68   25.90
   8  10   3  274.17   26.30
   7   9   3  627.04   66.49
   7   9   3  580.54   49.30
   7   9   3  607.44   50.39
   7   9   3  566.64   48.20
   7   9   3  582.74   47.80
   7   9   3  578.94   55.89
   6   8   3 1347.87  105.09
   6   8   3 1306.17  106.09
   6   8   3 1479.35  110.59
   6   8   3 1222.88  111.29
   6   8   3 1437.56  104.39
   6   8   3 1304.37  103.19
  -5  -7  -3  869.21  113.49
   5   7   3 1051.69   80.79
   5   7   3  888.81   75.59
   5   7   3 1032.20   77.19
   5   7   3  963.30   77.69
   5   7   3  984.20   78.49
  -4  -6  -3 1357.26  134.99
   4   6   3 1559.14  119.49
   4   6   3 1661.33  121.09
  -3  -5  -3 2066.79  175.28
   3   5   3 2220.88  167.08
   3   5   3 2143.79  165.58
   3   5   3 2112.39  165.08
   3   5   3 2345.97  183.58
  -2  -4  -3  429.56   45.50
   2   4   3  299.57   32.30
   2   4   3  388.16   30.10
   2   4   3  375.16   55.49
  -1  -3  -3  642.84   64.09
  -1  -3  -3  659.83   57.09
   1   3   3  674.53   52.69
   1   3   3  698.63   66.29
   0  -2  -3 1948.11  146.69
   0  -2  -3 1840.62  149.39
   0   2   3 1888.21  151.68
   0   2   3 1971.30  145.69
   0   2   3 1893.41  144.79
   1  -1  -3  435.66   41.00
  -1   1   3  466.65   35.90
  -1   1   3  430.26   42.90
  -1   1   3  460.15   35.90
   2   0  -3    1.20    3.90
   2   0  -3   -0.40   10.30
  -2   0   3    2.50    3.00
  -2   0   3    1.70    9.70
  -2   0   3   -3.90    4.60
   3   1  -3  377.66   36.70
   3   1  -3  475.55   34.20
   3   1  -3  425.96   35.00
   3   1  -3  462.25   33.70
  -3  -1   3  389.46   36.90
  -3  -1   3  402.36   34.20
  -3  -1   3  403.36   35.20
   4   2  -3   11.90    5.90
   4   2  -3    8.40    4.50
  -4  -2   3   -0.90    7.70
  -4  -2   3    0.30    8.00
   5   3  -3 3351.26  253.77
   6   4  -3  604.04   48.70
   7   5  -3 1118.69   87.49
   8   6  -3 2779.82  212.48
   9   7  -3  702.43   58.69
   9   7  -3  702.43   56.19
   9   7  -3  701.83   58.39
  10   8  -3 1205.58   92.79
  10   8  -3 1207.58   91.19
  10   8  -3 1292.77  103.49
  10   8  -3 1176.08   94.49
  10   8  -3 1242.28   92.69
  10   8  -3 1018.90  103.59
  10   8  -3 1146.49   93.49
  11   9  -3  591.04   50.49
  11   9  -3  652.33   48.60
  11   9  -3  658.83   50.59
  11   9  -3  584.24   71.79
  11   9  -3  589.94   51.19
  11   9  -3  614.74   56.99
  12  10  -3  562.44   46.90
  12  10  -3  506.85   44.90
  12  10  -3  541.95   45.10
  12  10  -3  526.45   42.80
  12  10  -3  513.05   56.49
  12  10  -3  566.34   45.90
  13  11  -3  384.76   34.60
  13  11  -3  349.27   46.60
  13  11  -3  399.76   36.10
  13  11  -3  394.66   35.60
  13  11  -3  433.26   39.80
  13  11  -3  396.36   35.30
  14  12  -3  199.38   19.50
  14  12  -3  177.38   17.80
  14  12  -3  201.18   20.10
 -14 -12   3   96.39   38.30
 -14 -12   3   96.29   45.40
 -14 -12   3   68.79  165.18
  15  13  -3   77.49   11.00
  15  13  -3  100.89   16.50
 -15 -13   3   48.20   39.70
 -15 -13   3   42.70   30.50
  16  14  -3   13.40    5.80
  16  14  -3   20.20    8.10
 -16 -14   3   12.00   34.70
 -16 -14   3   -0.20   29.20
 -13 -13  -2   63.39   31.50
 -13 -13  -2   67.79   49.99
  12  12   2  198.38   21.30
  12  12   2  240.58   28.40
  12  12   2  239.88   21.90
  12  12   2  232.68   22.90
 -11 -11  -2  116.29   49.80
  11  11   2  276.67   26.50
  11  11   2  173.18   39.50
  11  11   2  230.38   20.70
  11  11   2  227.68   23.90
  11  11   2  225.78   22.20
  10  10   2  197.18   32.40
  10  10   2  264.07   25.60
  10  10   2  236.58   25.60
  10  10   2  233.98   23.50
  10  10   2  255.67   26.10
  10  10   2  240.98   21.90
   9   9   2  195.48   21.50
   9   9   2  176.18   26.70
   9   9   2  213.48   20.20
   9   9   2  234.68   23.80
   9   9   2  265.07   24.10
  -8  -8  -2   81.39   46.70
  -8  -8  -2  114.19   41.70
   8   8   2  226.08   20.70
   8   8   2  210.68   28.60
   8   8   2  159.78   23.10
   8   8   2  199.88   21.60
   8   8   2  188.08   17.70
   8   8   2  180.68   21.40
   8   8   2  169.88   18.90
  -7  -7  -2   60.79   35.10
  -7  -7  -2   29.90   44.40
  -7  -7  -2  117.99   59.59
   7   7   2  115.89   12.00
   7   7   2  109.89   13.60
   7   7   2  114.49   14.80
   7   7   2  105.29   16.90
   7   7   2  144.89   20.80
   7   7   2  118.49   17.40
  -6  -6  -2   41.20   37.40
  -6  -6  -2   34.50   31.70
   6   6   2  138.99   57.09
   6   6   2   91.89   13.60
   6   6   2   70.29   12.10
  -5  -5  -2 1593.44  141.39
   5   5   2 1753.62  146.69
   5   5   2 1816.92  132.29
   5   5   2 1667.23  131.29
  -4  -4  -2 1373.36  101.19
  -4  -4  -2 1125.69  101.89
   4   4   2 1101.89   92.19
   4   4   2 1205.58  104.19
   4   4   2 1224.88   93.59
  -3  -3  -2 1533.55  110.09
  -3  -3  -2 1316.97  111.19
   3   3   2 1245.58  111.19
  -2  -2  -2 2044.10  156.88
  -2  -2  -2 1745.63  157.58
  -2  -2  -2 1986.60  155.18
   2   2   2 2123.19  158.48
   2   2   2 2210.88  153.38
  -1  -1  -2 3652.93  252.57
  -1  -1  -2 3119.69  253.27
   1   1   2 3280.97  250.67
   1   1   2 3305.77  250.57
   1   1   2 3220.68  249.68
   0   0  -2 9376.76  699.33
   0   0  -2 9999.00  698.23
   0   0  -2 8342.87  699.93
   0   0  -2 9167.78  698.33
   0   0   2 9258.67  698.33
   0   0   2 9336.07  698.33
   0   0   2 9465.55  700.33
   1   1  -2 6138.49  416.06
   1   1  -2 6227.78  415.66
   1   1  -2 5294.57  416.86
   1   1  -2 5412.86  416.46
   1   1  -2 5061.79  416.76
  -1  -1   2 5505.95  416.96
  -1  -1   2 5342.57  416.36
  -1  -1   2 5179.88  416.56
   2   2  -2 1002.40   72.19
   2   2  -2  967.20   72.29
   2   2  -2  921.31   72.69
  -2  -2   2  887.61   71.79
  -2  -2   2  937.81   74.39
   3   3  -2  982.20   73.99
   3   3  -2  975.00   73.59
   3   3  -2  912.81   73.59
   4   4  -2  509.95   41.30
   4   4  -2  488.55   41.00
   4   4  -2  535.05   42.00
   5   5  -2  817.72   65.19
   5   5  -2  824.82   67.19
   5   5  -2  842.82   66.39
   6   6  -2  500.25   44.10
   6   6  -2  562.74   46.30
   7   7  -2  220.08   26.50
   7   7  -2  282.07   30.00
   7   7  -2  261.17   26.70
   7   7  -2  240.68   23.90
   7   7  -2  219.08   25.40
   7   7  -2  269.07   23.10
   8   8  -2   73.69   10.80
   8   8  -2   62.29   10.50
   8   8  -2   71.29    9.10
   8   8  -2   89.99   13.60
   8   8  -2   57.59   11.80
   8   8  -2   78.19   15.60
  -8  -8   2  -28.60   69.19
  -8  -8   2    0.60   34.40
   9   9  -2   65.99    9.00
   9   9  -2   54.19   15.50
   9   9  -2   64.99   12.60
   9   9  -2   83.49   13.90
   9   9  -2   61.19   16.50
  -9  -9   2   18.40   40.40
  -9  -9   2   14.00   37.40
  10  10  -2  123.39   12.10
  10  10  -2  102.19   13.80
  10  10  -2  121.69   22.70
  10  10  -2  117.89   19.10
  10  10  -2  138.49   14.70
  10  10  -2  126.09   16.10
 -10 -10   2   33.90   41.50
 -10 -10   2   24.90   39.20
  11  11  -2   18.70    9.10
  11  11  -2   29.80   10.30
  11  11  -2   23.10    8.50
  11  11  -2   23.30    7.60
  11  11  -2   29.40    9.00
  11  11  -2   48.10   28.50
 -11 -11   2   -4.30   39.60
 -11 -11   2    8.70   36.20
  12  12  -2  244.18   25.40
  12  12  -2  247.38   23.90
  12  12  -2  247.68   24.40
  12  12  -2  151.48   47.40
  13  13  -2  477.35   38.00
  13  13  -2  429.56   39.60
  14  14  -2  338.37   27.80
  14  14  -2  339.27   26.90
 -14 -14   2  206.58   49.60
 -15 -13  -1   28.30   27.90
 -15 -13  -1   27.80   40.70
  14  12   1  322.57   34.60
  14  12   1  355.76   29.80
  14  12   1  334.87   28.20
 -13 -11  -1   69.49   51.19
  13  11   1  173.98   40.70
  13  11   1  184.48   18.10
  13  11   1  208.58   21.70
  13  11   1  201.48   24.10
  13  11   1  184.78   21.10
  13  11   1  203.58   20.10
  12  10   1  362.76   29.80
  12  10   1  398.36   34.00
  12  10   1  261.27   39.30
  12  10   1  373.36   32.20
  12  10   1  366.36   33.10
  12  10   1  359.36   33.50
  11   9   1  476.45   50.39
  11   9   1  452.85   40.20
  11   9   1  443.86   39.70
  11   9   1  522.05   40.80
  11   9   1  449.56   41.00
  11   9   1  481.15   37.80
  10   8   1  824.12   69.89
  10   8   1  898.51   64.89
  10   8   1  767.22   66.49
  10   8   1  753.02   65.59
  10   8   1  815.82   64.69
  10   8   1  812.22   62.89
  -9  -7  -1 1483.65  165.98
   9   7   1 1430.16  127.49
   9   7   1 1676.93  126.59
   9   7   1 1657.23  130.19
   9   7   1 1850.41  131.79
   9   7   1 1885.21  130.79
   9   7   1 1668.83  128.89
   9   7   1 1621.84  127.89
  -8  -6  -1  996.60  100.89
   8   6   1  812.92   75.39
   8   6   1  998.00   76.79
   8   6   1 1126.29   78.19
   8   6   1  992.10   77.59
   8   6   1  935.61   76.49
  -7  -5  -1 1069.69  110.49
   7   5   1 1406.96  118.39
   7   5   1 1442.26  100.89
   7   5   1 1239.98  100.59
  -6  -4  -1  647.14   66.99
   6   4   1  731.03   72.49
   6   4   1  832.62   59.49
   6   4   1  740.53   59.09
  -5  -3  -1 1004.80   85.49
  -5  -3  -1  893.11   86.99
   5   3   1 1089.39   80.79
   5   3   1 1204.18   88.39
  -4  -2  -1  672.83   47.00
  -4  -2  -1  608.64   50.09
   4   2   1  476.75   49.30
   4   2   1  490.95   44.10
  -3  -1  -1  248.08   26.40
  -3  -1  -1  266.17   24.90
  -3  -1  -1  266.17   26.10
  -3  -1  -1  272.57   22.30
   3   1   1  300.17   27.60
   3   1   1  309.47   21.90
  -2   0  -1    3.80    3.40
  -2   0  -1   -0.40    5.60
  -2   0  -1    3.00    2.60
  -2   0  -1    2.20    5.70
   2   0   1   -0.10    6.00
   2   0   1    3.80    3.90
   2   0   1    1.40    2.40
  -1   1  -1  255.27   21.70
  -1   1  -1  286.97   22.10
  -1   1  -1  297.57   21.40
  -1   1  -1  292.77   23.60
  -1   1  -1  320.47   24.40
   1  -1   1  240.58   22.50
   1  -1   1  242.88   22.80
   1  -1   1  234.88   21.60
   0   2  -1  761.62   62.79
   0   2  -1  808.22   61.99
   0   2  -1  816.52   62.89
   0  -2   1  869.71   64.09
   1   3  -1  489.35   42.50
   1   3  -1  499.65   41.60
   1   3  -1  516.95   42.10
   1   3  -1  590.14   42.10
   2   4  -1 2483.65  186.88
   2   4  -1 2412.96  185.48
   3   5  -1  823.62   67.99
   3   5  -1  861.51   66.69
   3   5  -1  855.91   66.19
   4   6  -1  974.30   79.79
   4   6  -1 1008.80   77.99
   5   7  -1  902.21   71.69
   5   7  -1  869.31   70.69
   5   7  -1  838.02   67.89
   5   7  -1  807.42   67.79
   6   8  -1 1654.73  125.89
   6   8  -1 1548.05  124.19
   6   8  -1 1577.74  125.39
   6   8  -1 1722.23  128.49
   6   8  -1 1613.24  124.19
   6   8  -1 1582.24  123.59
   7   9  -1 1229.08   95.09
   7   9  -1 1193.78   93.89
   7   9  -1 1380.96  104.49
   7   9  -1 1161.78   95.59
   7   9  -1 1179.18   96.79
   7   9  -1 1238.18   95.59
   7   9  -1 1266.47  100.59
   8  10  -1  267.37   25.30
   8  10  -1  272.37   25.00
   8  10  -1  267.47   27.30
   8  10  -1  260.17   24.30
   8  10  -1  218.88   29.80
   8  10  -1  263.97   25.60
   9  11  -1   63.89   13.00
   9  11  -1  103.39   16.80
   9  11  -1   89.99   12.20
   9  11  -1   82.89   12.30
   9  11  -1   91.49   47.30
  -9 -11   1   48.70   41.60
  -9 -11   1   38.00   38.60
  10  12  -1  133.29   15.90
  10  12  -1  115.89   18.00
  10  12  -1   96.09   48.80
  10  12  -1  125.09   14.50
 -10 -12   1   57.69   36.50
 -10 -12   1   62.29   43.70
  11  13  -1   43.20    8.70
  11  13  -1   66.29   11.10
  11  13  -1   53.69    9.90
 -11 -13   1   41.00   40.40
 -11 -13   1   31.00   30.50
  12  14  -1   66.99   10.10
  12  14  -1   64.09    8.90
 -12 -14   1   39.20   27.40
 -12 -14   1   52.59   45.10
 -17 -13   0   57.89   30.50
 -17 -13   0   85.59   40.80
  16  12   0  450.35   33.80
  16  12   0  379.46   38.70
  15  11   0  252.17   25.70
  15  11   0  268.47   28.80
  15  11   0  279.27   25.50
  15  11   0  263.37   22.90
 -14 -10   0   27.10   44.70
 -14 -10   0  -14.20   40.60
  14  10   0   21.70    7.60
  14  10   0   36.00   10.90
  14  10   0   28.80   12.40
  14  10   0   30.20    7.20
  14  10   0    7.10    8.60
  14  10   0   27.30   25.70
 -13  -9   0   50.89   46.30
 -13  -9   0   72.99   46.30
  13   9   0  182.18   20.10
  13   9   0  188.18   29.40
  13   9   0  153.28   19.00
  13   9   0  179.78   18.60
  13   9   0  165.88   16.10
  13   9   0  169.88   20.90
 -12  -8   0    0.30   45.90
 -12  -8   0   -7.20   39.60
  12   8   0    7.30    8.10
  12   8   0    8.70    8.00
  12   8   0   -4.70   16.60
  12   8   0   -3.60    8.10
  12   8   0    1.20    9.40
 -11  -7   0   25.10   37.50
 -11  -7   0   -0.70   50.29
  11   7   0   35.30    9.50
  11   7   0   47.00   15.40
  11   7   0   38.00   10.50
  11   7   0   43.20    7.10
  11   7   0   37.60   10.50
  11   7   0   32.00    9.50
 -10  -6   0  523.15   83.49
  10   6   0  571.94   43.50
  10   6   0  530.55   45.20
  10   6   0  554.94   47.80
  10   6   0  544.05   45.70
  -9  -5   0  496.15   62.39
  -9  -5   0  355.36   65.49
   9   5   0  494.55   44.50
   9   5   0  686.83   75.39
   9   5   0  588.44   43.90
  -8  -4   0 1068.49   98.99
  -8  -4   0 1225.88   95.79
   8   4   0 1276.87  101.59
   8   4   0 1153.18   87.79
   8   4   0 1014.90   88.79
  -7  -3   0  972.00   94.79
   7   3   0 1335.27   90.09
   7   3   0 1202.08   91.29
  -6  -2   0 3934.01  309.97
  -6  -2   0 3621.04  311.27
   6   2   0 4460.15  306.97
   6   2   0 4402.36  312.07
   6   2   0 3955.50  307.97
  -5  -1   0 1319.37   94.59
  -5  -1   0 1215.88   96.89
  -5  -1   0 1339.97   93.39
   5   1   0 1013.50   96.39
  -4   0   0  721.73   57.89
  -4   0   0  797.62   53.79
  -4   0   0  696.63   55.59
  -4   0   0  718.63   54.79
   4   0   0  683.03   57.49
   4   0   0  640.24   54.99
  -3   1   0 1968.20  166.28
  -3   1   0 2517.15  169.48
  -3   1   0 2196.18  166.68
  -3   1   0 2126.79  167.38
   3  -1   0 2011.30  166.78
   3  -1   0 2421.86  168.98
  -2   2   0 1162.48   89.49
  -2   2   0 1189.18   87.59
  -2   2   0 1124.29   89.09
  -1   3   0  957.70   72.99
  -1   3   0  994.50   75.09
  -1   3   0  924.41   74.79
   0   4   0 3907.31  287.07
   0   4   0 3665.63  285.57
   0   4   0 3784.92  287.17
   1   5   0  328.27   28.20
   1   5   0  301.77   25.10
   1   5   0  227.98   34.30
   1   5   0  296.37   28.20
   2   6   0  338.77   29.60
   2   6   0  337.87   33.00
   2   6   0  362.76   32.60
   2   6   0  322.97   39.00
   3   7   0   26.60   13.80
   3   7   0   22.50    9.30
   3   7   0   31.20   13.20
  -3  -7   0   -2.20   28.70
   4   8   0  212.08   21.80
   4   8   0  180.48   24.80
   4   8   0  244.08   30.50
   4   8   0  195.98   23.10
   4   8   0  206.58   24.00
   5   9   0  254.07   36.40
   5   9   0  227.38   25.80
   5   9   0  231.98   23.30
   5   9   0  235.78   30.00
   5   9   0  246.48   23.70
   6  10   0  246.18   24.20
   6  10   0  268.37   36.40
   6  10   0  237.58   24.60
   6  10   0  275.57   34.50
   6  10   0  256.57   26.20
   6  10   0  251.77   23.50
  -6 -10   0  169.88   47.50
   7  11   0   41.00    9.00
   7  11   0   54.39   25.00
   7  11   0   60.19   10.50
   7  11   0   50.49   11.10
  -7 -11   0   26.10   37.40
  -7 -11   0   31.20   38.70
   8  12   0  298.77   29.70
   8  12   0  330.67   28.60
   8  12   0  283.97   48.80
   8  12   0  302.57   28.10
   9  13   0  314.27   28.10
   9  13   0  317.37   29.40
   9  13   0  362.56   29.20
  -9 -13   0  220.78   55.89
  10  14   0  165.38   16.40
  10  14   0  171.58   18.00
  10  14   0  166.48   17.80
 -10 -14   0  108.39   32.40
 -10 -14   0   95.49   45.60
  11  15   0  142.89   17.20
  11  15   0  157.38   14.80
 -11 -15   0  125.99   38.90
 -11 -15   0   75.49   53.49
 -18 -12   1   22.40   38.70
 -18 -12   1  -12.20   34.10
  18  12  -1    4.90    5.70
  18  12  -1    5.20    5.50
 -17 -11   1   89.19   45.40
  17  11  -1  183.98   19.60
  17  11  -1  159.48   15.70
  17  11  -1  194.68   18.80
  16  10  -1  468.25   37.90
  16  10  -1  395.76   35.90
  16  10  -1  405.56   33.40
  16  10  -1  380.56   49.99
  16  10  -1  403.96   36.10
  15   9  -1  315.17   28.70
  15   9  -1  173.48   32.80
  15   9  -1  291.37   28.20
  15   9  -1  259.07   26.60
  15   9  -1  320.77   24.10
  15   9  -1  255.97   26.40
 -14  -8   1  121.79   53.79
  14   8  -1  164.88   25.50
  14   8  -1  219.68   19.00
  14   8  -1  204.78   21.80
  14   8  -1  198.18   22.00
  14   8  -1  227.88   23.10
  14   8  -1  220.98   24.00
  13   7  -1  528.75   41.20
  13   7  -1  451.85   40.60
  13   7  -1  476.85   40.40
  13   7  -1  483.05   38.60
  13   7  -1  451.95   46.80
 -12  -6   1  468.15   86.89
 -12  -6   1  771.02   96.99
  12   6  -1  787.72   62.69
  12   6  -1  639.84   52.59
  12   6  -1  644.04   51.19
  12   6  -1  621.34   53.99
  12   6  -1  598.74   52.69
  12   6  -1  612.64   56.19
  12   6  -1  725.73   53.19
 -11  -5   1  115.49   40.60
 -11  -5   1  107.89   41.70
 -11  -5   1  136.69   34.60
  11   5  -1   61.09   12.00
  11   5  -1   54.49   11.20
  11   5  -1   76.59   13.40
  11   5  -1   89.49   20.30
 -10  -4   1  389.66   53.49
 -10  -4   1  452.05   48.90
  10   4  -1  388.06   35.90
  -9  -3   1 1970.50  145.59
  -9  -3   1 1767.52  147.99
   9   3  -1 1813.22  141.99
  -8  -2   1 2039.80  151.08
  -8  -2   1 1825.52  152.68
  -8  -2   1 1979.70  147.49
   8   2  -1 1934.61  148.59
  -7  -1   1 2850.61  223.38
  -7  -1   1 2958.90  226.88
   7   1  -1 3033.00  223.28
  -6   0   1    0.30    3.30
  -6   0   1   -0.10    8.80
  -6   0   1    2.60    3.70
  -6   0   1    0.40    6.80
   6   0  -1    2.80    4.80
   6   0  -1    0.60    5.00
  -5   1   1  766.12   55.09
  -5   1   1  653.83   54.29
   5  -1  -1  702.73   55.19
   5  -1  -1  710.43   54.29
   5  -1  -1  747.23   54.59
  -4   2   1  334.77   31.40
   4  -2  -1  409.46   30.30
   4  -2  -1  377.26   31.10
  -3   3   1  384.46   33.80
  -3   3   1  425.06   30.60
  -3   3   1  366.56   33.30
  -2   4   1 2189.88  172.38
  -2   4   1 2345.37  170.48
  -2   4   1 2228.08  172.38
  -1   5   1  803.82   62.39
  -1   5   1  797.22   64.79
  -1   5   1  818.32   64.99
   0   6   1  562.74   68.29
   0   6   1  627.14   50.49
   0   6   1  704.03   53.69
   0   6   1  623.94   53.29
   1   7   1  822.72   90.19
   1   7   1  958.10   74.49
   1   7   1  931.01   74.79
   2   8   1  235.88   25.10
   2   8   1  223.88   24.50
   2   8   1  214.88   36.60
   2   8   1  255.87   29.70
   2   8   1  242.88   33.20
  -2  -8  -1  150.58   38.60
  -2  -8  -1  128.79   67.99
   3   9   1  601.74   53.99
   3   9   1  608.24   52.39
   3   9   1  604.74   49.80
   3   9   1  688.23   58.29
   4  10   1  383.56   32.90
   4  10   1  372.56   35.30
   4  10   1  390.16   48.70
   4  10   1  375.66   42.50
   5  11   1  168.78   19.20
   5  11   1  188.68   19.60
   5  11   1  192.38   34.70
   5  11   1  145.89   31.20
   5  11   1  178.58   21.80
   6  12   1   75.89   13.00
   6  12   1   51.69   42.10
   6  12   1   70.79   10.40
   6  12   1   62.69   10.60
  -6 -12  -1   24.80   39.00
  -6 -12  -1   34.10   35.70
   7  13   1   25.40    8.70
   7  13   1   26.10    8.10
   7  13   1   34.70    8.00
  -7 -13  -1   -5.00   30.40
  -7 -13  -1   30.20   39.90
   8  14   1   44.40    9.10
   8  14   1   47.30    8.30
   8  14   1   51.99    9.10
  -8 -14  -1   18.70   42.20
  -8 -14  -1   25.00   29.00
   9  15   1   32.50    7.00
   9  15   1   34.00    8.20
  -9 -15  -1   23.00   23.40
  -9 -15  -1  -10.50   46.70
 -20 -12   2    8.70   37.00
 -19 -11   2  -23.30   40.10
 -19 -11   2    5.60   39.50
  19  11  -2   21.60    7.90
  19  11  -2   29.10   13.40
  19  11  -2   25.40    7.30
  19  11  -2   35.90    8.70
 -18 -10   2   -9.80   42.80
 -18 -10   2   -2.60   56.99
  18  10  -2   44.40    9.30
  18  10  -2   41.80    8.70
  18  10  -2   54.09    7.00
  18  10  -2   44.30   12.60
  18  10  -2   45.50   33.90
 -17  -9   2   33.20   45.10
 -17  -9   2   21.10   45.40
  17   9  -2   34.20   11.70
  17   9  -2   44.90   11.50
  17   9  -2   23.40   26.50
  17   9  -2   38.50   10.80
  17   9  -2   35.80    7.10
 -16  -8   2   38.60   52.69
 -16  -8   2   70.39   47.90
  16   8  -2  100.39   25.00
  16   8  -2  144.79   16.50
  16   8  -2  145.09   16.50
  16   8  -2  145.89   17.90
  16   8  -2  142.99   21.30
  16   8  -2  136.89   14.40
 -15  -7   2   57.09   62.39
  15   7  -2  194.58   18.30
  15   7  -2  197.48   22.20
  15   7  -2  170.08   20.70
  15   7  -2  174.78   20.30
  15   7  -2  211.08   24.00
  15   7  -2  166.48   25.50
 -14  -6   2    8.70   42.30
  14   6  -2   35.30   25.00
  14   6  -2   29.00   17.60
  14   6  -2   29.50    9.20
  14   6  -2   30.80    7.40
  14   6  -2   35.40    9.00
  14   6  -2   15.20   10.10
 -13  -5   2   22.70   45.40
 -13  -5   2   35.20   47.70
 -13  -5   2   20.40   36.30
  13   5  -2    8.80   12.20
  13   5  -2    7.80   25.40
 -12  -4   2 1009.20  104.99
 -12  -4   2 1167.28   99.39
  12   4  -2 1248.28   91.79
 -11  -3   2 1819.62  162.78
 -11  -3   2 1987.10  159.58
  11   3  -2 2283.47  156.78
 -10  -2   2 1530.25  128.99
 -10  -2   2 1763.72  127.09
 -10  -2   2 1545.45  123.39
  10   2  -2 1580.44  123.69
  -9  -1   2 2580.44  198.38
  -9  -1   2 2595.44  193.78
   9   1  -2 2459.05  193.58
  -8   0   2  976.80   74.79
  -8   0   2 1040.20   81.59
  -8   0   2 1006.70   76.59
  -8   0   2  966.00   75.39
   8   0  -2  930.11   75.79
  -7   1   2 2379.86  197.68
  -7   1   2 2776.72  202.68
  -7   1   2 2382.86  198.78
   7  -1  -2 3023.20  197.88
   7  -1  -2 2533.65  197.98
  -6   2   2 6119.59  458.25
  -6   2   2 6001.20  459.05
   6  -2  -2 6117.49  457.95
  -5   3   2 2026.00  150.38
  -5   3   2 1855.91  149.79
   5  -3  -2 2009.80  150.18
  -4   4   2  720.43   50.89
  -4   4   2  563.84   53.49
  -4   4   2  693.83   53.99
  -3   5   2  442.46   34.00
  -3   5   2  387.06   36.50
  -3   5   2  410.16   37.00
  -2   6   2   82.59   42.20
  -2   6   2  108.49   16.50
  -2   6   2  119.59   16.50
  -2   6   2  113.19   14.50
  -1   7   2  115.59   14.30
  -1   7   2  122.59   18.60
  -1   7   2   84.89   55.19
  -1   7   2  142.89   19.20
   0   8   2  555.74   49.90
   0   8   2  571.64   47.20
   0   8   2  565.84   51.09
   0   8   2  492.85   49.99
   0   8   2  540.05   46.30
   0   8   2  508.75  109.69
   1   9   2   39.10   24.40
   1   9   2    2.80   26.40
   1   9   2   49.10   11.10
   1   9   2   47.30   17.20
   1   9   2   36.20   14.90
  -1  -9  -2    4.70   34.20
  -1  -9  -2    7.30   31.30
   2  10   2  108.49   12.40
   2  10   2   84.29   22.80
   2  10   2   99.29   22.40
   2  10   2  103.29   15.50
  -2 -10  -2   49.50   36.00
  -2 -10  -2   44.10   55.79
  -2 -10  -2   61.89   37.00
   3  11   2  361.86   29.50
   3  11   2  332.77   32.50
   3  11   2  240.68   39.10
   3  11   2  342.07   42.30
   4  12   2  130.39   20.70
   4  12   2  140.49   18.80
   4  12   2  133.99   17.60
   4  12   2   79.39   38.20
  -4 -12  -2   47.30   46.70
  -4 -12  -2   58.89   43.40
   5  13   2   80.89   11.30
   5  13   2   88.19   15.60
   5  13   2   84.19   11.20
  -5 -13  -2   56.69   32.80
  -5 -13  -2   94.09   46.20
   6  14   2  362.76   30.20
   6  14   2  368.26   31.10
  -6 -14  -2  261.77   58.79
   7  15   2  220.28   18.80
   7  15   2  230.88   23.10
   7  15   2  248.48   24.50
  -7 -15  -2  142.79   33.30
  -7 -15  -2  115.69   56.29
 -22 -12   3   25.20   36.50
  22  12  -3   28.70    6.00
  22  12  -3   29.30    5.30
  21  11  -3  146.79   16.80
  21  11  -3  145.59   16.10
  21  11  -3  143.79   13.80
 -20 -10   3   31.40   43.20
  20  10  -3  102.59   13.50
  20  10  -3  131.69   12.10
  20  10  -3   93.79   12.90
  20  10  -3  137.69   15.90
  19   9  -3  389.56   33.70
  19   9  -3  259.27   43.70
  19   9  -3  377.46   30.90
  19   9  -3  389.96   33.90
  19   9  -3  412.46   35.40
  18   8  -3  961.70   90.09
  18   8  -3  869.41   72.79
  18   8  -3  868.71   72.59
  18   8  -3  965.30   73.19
  18   8  -3  927.31   70.69
  17   7  -3  283.57   28.90
  17   7  -3  294.57   28.50
  17   7  -3  339.47   29.90
  17   7  -3  307.17   26.10
  17   7  -3  304.37   42.90
 -16  -6   3  107.99   50.39
  16   6  -3  140.69   18.50
  16   6  -3  169.28   30.60
  16   6  -3  144.89   19.10
  16   6  -3  114.89   41.20
  16   6  -3  182.08   20.00
  16   6  -3  150.18   16.20
  16   6  -3  151.68   24.50
 -15  -5   3  726.73  101.29
 -15  -5   3  799.52   90.89
 -15  -5   3  998.70  143.19
  15   5  -3  679.23   56.79
  15   5  -3  676.03   62.19
  15   5  -3  666.93   56.79
  15   5  -3  754.42   65.69
  15   5  -3  667.93   55.49
 -14  -4   3  421.76   53.19
 -14  -4   3  352.16   52.79
  14   4  -3  329.47   35.10
  14   4  -3  332.77   39.50
  14   4  -3  330.37   28.30
  14   4  -3  285.87   29.20
  14   4  -3  322.17   29.60
 -13  -3   3  956.10   78.69
 -13  -3   3  886.91   71.09
  13   3  -3  833.12   72.59
 -12  -2   3  808.22   76.29
 -12  -2   3  800.42   67.79
  12   2  -3  899.31   71.19
 -11  -1   3  138.19   19.10
 -11  -1   3  140.19   24.00
  11   1  -3  107.29   14.60
 -10   0   3    2.60    6.00
 -10   0   3    3.30    6.10
 -10   0   3   -2.70   13.30
  10   0  -3   18.20    8.30
  -9   1   3 2969.60  245.08
  -9   1   3 3509.05  251.37
   9  -1  -3 3272.57  245.08
  -8   2   3 3677.13  273.87
   8  -2  -3 3567.14  272.87
  -7   3   3 2123.99  166.38
  -7   3   3 2186.28  165.68
   7  -3  -3 1994.50  164.78
   7  -3  -3 2382.46  164.28
  -6   4   3  512.95   41.20
  -6   4   3  451.45   40.50
  -5   5   3  140.19   13.80
  -5   5   3  159.58   19.90
  -5   5   3  125.39   26.10
  -4   6   3  783.92   71.89
  -4   6   3  871.31   64.39
  -4   6   3  845.52   67.99
  -4   6   3  811.72   68.09
  -3   7   3  962.30   78.29
  -3   7   3  934.01   83.59
  -3   7   3  964.30   74.99
  -3   7   3  980.20   78.29
  -2   8   3  331.37   35.40
  -2   8   3  325.07   38.00
  -2   8   3  297.27   35.80
  -2   8   3  325.87   32.30
  -2   8   3  312.17   51.89
  -2   8   3  307.77   36.00
  -1   9   3  593.14   51.19
  -1   9   3  582.74   53.69
  -1   9   3  594.34   52.39
  -1   9   3  585.44   58.29
  -1   9   3  601.54   59.49
   0  10   3  736.23   68.69
   0  10   3  818.02   63.69
   0  10   3  770.12   69.79
   0  10   3  663.83   67.99
   1  11   3  391.66   44.50
   1  11   3  408.96   34.30
   1  11   3  425.46   52.89
   1  11   3  397.06   37.90
   2  12   3  225.68   40.60
   2  12   3  213.78   29.90
   2  12   3  184.08   23.70
  -2 -12  -3  125.79   63.89
  -2 -12  -3  127.09   48.20
   3  13   3  188.98   21.20
   3  13   3  202.88   19.00
   3  13   3  177.08   18.90
  -3 -13  -3   90.79   49.20
  -3 -13  -3   68.29   61.79
   4  14   3    0.80    6.50
   4  14   3   -1.80    8.80
   4  14   3   17.30    8.50
  -4 -14  -3    2.10   49.30
  -4 -14  -3   24.00   26.10
   5  15   3   10.70    6.50
   5  15   3    7.10    6.20
   5  15   3   15.10    7.90
  -5 -15  -3   12.00   23.80
  -5 -15  -3    5.10   68.49
 -23 -11   4   31.40   37.50
  23  11  -4   62.79    9.60
  23  11  -4   57.59    6.60
  23  11  -4   50.59    8.40
 -22 -10   4   27.40   41.00
  22  10  -4   54.89    7.10
  22  10  -4   70.69   10.10
  22  10  -4   46.50    9.70
  22  10  -4   62.59   13.50
 -21  -9   4    5.10   47.20
  21   9  -4   36.90    6.00
  21   9  -4   18.40   11.10
  21   9  -4    8.90   37.10
  21   9  -4   41.60    9.80
  21   9  -4   50.19    9.90
 -20  -8   4   10.30   47.60
  20   8  -4   22.40   11.30
  20   8  -4   15.30    7.60
  20   8  -4   24.90   10.90
  20   8  -4   11.30   11.60
  20   8  -4   13.40   28.90
 -19  -7   4   31.40   50.79
  19   7  -4   24.60   10.70
  19   7  -4   19.90   22.00
  19   7  -4    7.70   40.80
  19   7  -4   39.40    6.70
  19   7  -4   26.50    8.80
  19   7  -4   35.80    9.80
  19   7  -4   19.70   16.60
 -18  -6   4   59.89   54.29
  18   6  -4  156.58   29.40
  18   6  -4  168.38   23.20
  18   6  -4  163.98   18.90
  18   6  -4  166.48   16.30
  18   6  -4  108.69   37.10
  18   6  -4  141.99   19.00
  18   6  -4  162.88   30.50
 -17  -5   4  135.09   60.19
 -17  -5   4  128.39   84.99
 -17  -5   4  136.69   63.39
  17   5  -4  149.29   17.70
  17   5  -4  132.59   13.90
  17   5  -4  129.19   28.20
  17   5  -4  101.09   22.00
  17   5  -4  151.98   16.40
  17   5  -4  110.99   32.20
  17   5  -4  130.89   15.90
 -16  -4   4  843.22   88.29
 -16  -4   4  833.22  109.09
  16   4  -4  849.22   67.09
  16   4  -4  957.40   68.79
  16   4  -4  830.12   68.49
  16   4  -4  820.92   81.39
  16   4  -4  847.82   73.59
  16   4  -4  889.31   76.99
  16   4  -4  845.82   67.99
 -15  -3   4  920.71   92.29
 -15  -3   4  913.21   74.89
 -15  -3   4 1037.10   82.69
  15   3  -4  833.82   73.29
  15   3  -4  790.12   68.69
  15   3  -4  866.61   78.09
  15   3  -4  864.81   69.69
 -14  -2   4 1209.68  100.29
 -14  -2   4 1189.58  110.59
  14   2  -4 1366.76  100.39
 -13  -1   4 2844.82  226.68
 -13  -1   4 2872.41  234.28
 -13  -1   4 2937.51  224.58
  13   1  -4 3221.88  226.88
 -12   0   4   53.69    8.90
 -12   0   4   49.60   21.10
 -12   0   4   53.59   11.50
 -12   0   4   53.39   10.50
 -11   1   4 2444.26  209.78
 -11   1   4 2842.92  217.38
  11  -1  -4 3031.40  209.88
 -10   2   4 3124.89  247.28
  10  -2  -4 3399.86  246.08
  -9   3   4 1495.75  118.79
  -9   3   4 1592.14  119.89
  -8   4   4   28.10   10.40
  -8   4   4   28.20   10.20
  -8   4   4   20.90   12.90
   8  -4  -4   17.10    8.80
   8  -4  -4   22.50   12.00
  -7   5   4 1082.49   94.69
  -7   5   4 1283.67   93.19
  -7   5   4 1003.50   92.09
   7  -5  -4 1328.37   94.89
  -6   6   4  194.18   30.10
  -6   6   4  219.78   25.80
  -6   6   4  226.18   19.60
  -6   6   4  228.78   26.40
   6  -6  -4  127.19   39.70
  -5   7   4   88.39   17.10
  -5   7   4   98.89   16.90
  -5   7   4   71.19   12.00
  -5   7   4   74.29   20.10
  -5   7   4   72.29   15.10
   5  -7  -4   37.10   34.20
   5  -7  -4   12.20   33.20
  -4   8   4   44.50   13.80
  -4   8   4   41.90   12.90
  -4   8   4   42.10   23.00
  -4   8   4   70.59   19.30
  -4   8   4   55.09   13.90
  -4   8   4   50.09   16.60
   4  -8  -4   18.20   42.80
   4  -8  -4   25.70   61.69
   4  -8  -4    9.60   31.00
  -3   9   4   17.40   17.60
  -3   9   4   -2.00   17.20
  -3   9   4    5.60   12.50
  -3   9   4    6.10   22.30
  -3   9   4    3.90   10.50
  -3   9   4  -37.30   55.29
   3  -9  -4   15.90   35.20
   3  -9  -4   11.60   31.80
   3  -9  -4   -4.20   36.50
  -2  10   4  502.45   44.50
  -2  10   4  468.25   46.60
  -2  10   4  493.85   52.19
  -1  11   4  235.28   33.10
  -1  11   4  279.67   28.00
  -1  11   4  261.47   35.10
   1 -11  -4  148.59   51.49
   1 -11  -4  213.08   52.99
   0  12   4  701.43   64.59
   0  12   4  777.52   77.69
   0 -12  -4  777.52  132.09
   0 -12  -4  567.74   94.89
   1  13   4  185.38   18.00
   1  13   4  185.08   20.90
   1  13   4  175.18   17.80
  -1 -13  -4   88.89   36.30
  -1 -13  -4  133.09   54.79
  -1 -13  -4   87.99   53.59
   2  14   4  265.87   23.30
   2  14   4  221.58   23.10
   2  14   4  259.67   26.00
  -2 -14  -4  159.08   59.99
  -2 -14  -4  173.58   39.70
  -2 -14  -4  199.78   66.19
   3  15   4  207.88   18.70
   3  15   4  204.18   20.10
   3  15   4  225.28   19.40
  -3 -15  -4  131.39   32.50
  25  11  -5  214.98   20.70
  25  11  -5  230.98   20.10
  25  11  -5  221.28   19.00
  24  10  -5  215.18   21.20
  24  10  -5  206.18   26.20
  24  10  -5  223.98   18.30
  24  10  -5  206.18   20.60
  23   9  -5  309.87   29.00
  23   9  -5  312.67   26.40
  23   9  -5  356.76   29.70
  23   9  -5  299.87   31.20
  22   8  -5  378.16   33.30
  22   8  -5  344.47   51.49
  22   8  -5  338.77   32.00
  22   8  -5  361.96   29.20
  22   8  -5  328.07   31.70
  21   7  -5  814.92   71.69
  21   7  -5  749.13   60.09
  21   7  -5  708.53   59.79
  21   7  -5  739.83   59.79
  21   7  -5  692.53   57.59
  21   7  -5  653.43   77.19
  20   6  -5  704.53   75.19
  20   6  -5  801.82   72.19
  20   6  -5  758.62   61.69
  20   6  -5  754.62   61.69
  20   6  -5  740.83   59.79
  20   6  -5  776.72   61.99
  19   5  -5 1162.28   84.79
  19   5  -5  905.41   97.79
  19   5  -5 1102.49   84.89
  19   5  -5 1194.58   94.69
  19   5  -5 1012.10   93.39
  19   5  -5 1058.09   83.29
  19   5  -5 1022.60   89.39
 -18  -4   5 1140.49  106.39
 -18  -4   5 1111.39  142.39
  18   4  -5 1008.20   79.49
  18   4  -5  953.00   91.69
  18   4  -5  979.90   78.59
  18   4  -5 1033.60   80.19
  18   4  -5 1062.89   79.79
  18   4  -5 1017.70   88.49
  18   4  -5  893.81   87.29
 -17  -3   5  934.41  113.99
 -17  -3   5  960.20   89.99
 -17  -3   5 1199.88   98.29
  17   3  -5 1197.68   81.99
  17   3  -5  953.80   84.89
  17   3  -5  946.61   87.09
  17   3  -5 1075.29   82.09
  17   3  -5 1055.59   95.19
  17   3  -5 1081.69   90.89
  17   3  -5  947.51   80.59
 -16  -2   5  392.46   35.50
 -16  -2   5  329.97   43.20
 -16  -2   5  332.57   65.59
  16   2  -5  424.76   35.10
  16   2  -5  447.86   40.70
  16   2  -5  311.87   33.70
  16   2  -5  394.46   45.50
 -15  -1   5  218.58   35.50
 -15  -1   5  221.98   34.40
 -15  -1   5  209.88   23.40
 -15  -1   5  219.98   29.60
 -15  -1   5  261.37   41.90
 -14   0   5    8.10   21.70
 -14   0   5   -8.10    9.60
 -14   0   5    7.70    8.80
  14   0  -5    1.20   10.00
 -13   1   5  202.88   36.80
 -13   1   5  158.48   19.00
  13  -1  -5  170.18   19.00
 -12   2   5 1156.28   90.39
  12  -2  -5 1167.18   90.69
 -11   3   5 1333.97  100.99
 -11   3   5 1259.27  107.39
 -10   4   5  964.80   79.49
 -10   4   5 1032.30   78.79
 -10   4   5  971.60   80.79
  -9   5   5 1804.12  149.09
  -9   5   5 1939.91  149.99
  -9   5   5 1735.43  150.88
   9  -5  -5 2219.18  148.29
  -8   6   5 1883.51  161.18
  -8   6   5 1979.10  163.58
  -8   6   5 2386.36  162.58
  -7   7   5 2204.68  170.78
  -7   7   5 2078.89  172.98
  -7   7   5 2197.18  171.08
   7  -7  -5 2303.57  176.88
  -6   8   5 1651.43  127.99
  -6   8   5 1569.14  130.89
  -6   8   5 1652.13  128.19
  -6   8   5 1659.43  126.29
  -6   8   5 1488.35  126.69
  -5   9   5  540.55   60.29
  -5   9   5  533.15   46.80
  -5   9   5  502.95   48.30
  -5   9   5  550.74   52.49
  -5   9   5  515.85   57.39
   5  -9  -5  447.36   80.29
  -4  10   5  728.43   65.69
  -4  10   5  713.33   58.49
  -4  10   5  660.03   60.09
  -4  10   5  639.74   75.89
   4 -10  -5  562.04   91.59
   4 -10  -5  814.22  124.59
  -3  11   5  521.75   49.40
  -3  11   5  540.65   59.99
  -3  11   5  551.64   46.60
   3 -11  -5  447.06  105.69
   3 -11  -5  397.36   71.59
  -2  12   5  497.85   49.10
  -2  12   5  466.85   62.09
  -2  12   5  469.25   38.10
  -2  12   5  494.55   42.10
   2 -12  -5  336.07   71.09
   2 -12  -5  303.17   68.59
  -1  13   5   94.59   24.80
  -1  13   5   97.49   11.70
  -1  13   5  108.39   11.90
  -1  13   5   99.89   16.50
   1 -13  -5   53.19   62.19
   1 -13  -5    8.60   42.70
   1 -13  -5   21.60   29.00
   0  14   5    9.70    7.20
   0  14   5   14.00    6.80
   0  14   5   10.10    7.00
   0 -14  -5  -52.59  135.19
   0 -14  -5   20.30   25.30
   0 -14  -5   20.50   46.20
   1  15   5   47.00    7.90
   1  15   5   33.00    8.30
   1  15   5   44.90    8.80
  -1 -15  -5   24.60   52.69
  -1 -15  -5   15.60   22.80
 -26 -10   6   18.90   41.90
  26  10  -6   61.69   10.20
  26  10  -6   80.29   10.00
  26  10  -6   82.59    8.60
 -25  -9   6   27.20   44.90
  25   9  -6  123.39   14.70
  25   9  -6  120.49   15.50
  25   9  -6  108.09   11.60
  25   9  -6  114.79   15.40
 -24  -8   6   23.00   51.39
  24   8  -6  144.69   13.80
  24   8  -6   93.99   62.39
  24   8  -6  131.89   17.10
  24   8  -6  137.39   17.40
  24   8  -6  127.49   16.10
 -23  -7   6    5.20   56.59
  23   7  -6   88.49   13.20
  23   7  -6   93.09   12.80
  23   7  -6   95.59   10.50
  23   7  -6   82.59   13.70
  23   7  -6   53.49   42.40
  23   7  -6   87.39   39.50
  23   7  -6  121.59   25.80
  22   6  -6  417.86   35.00
  22   6  -6  304.07   52.49
  22   6  -6  460.75   49.99
  22   6  -6  436.26   37.40
  22   6  -6  453.85   38.10
  22   6  -6  416.76   36.70
 -21  -5   6   15.20  122.09
  21   5  -6  162.38   19.40
  21   5  -6  179.78   21.50
  21   5  -6  186.78   17.00
  21   5  -6  152.78   34.40
  21   5  -6  158.28   20.40
  21   5  -6  166.58   31.90
  21   5  -6  147.99   32.80
 -20  -4   6  574.04   97.59
 -20  -4   6  529.25  157.18
  20   4  -6  528.55   43.90
  20   4  -6  484.25   58.59
  20   4  -6  580.94   44.70
  20   4  -6  453.55   59.69
 -19  -3   6 1245.68  115.69
 -19  -3   6 1164.38  128.29
 -19  -3   6 1195.08  108.79
 -19  -3   6 1075.99  147.19
  19   3  -6 1173.88  101.19
  19   3  -6 1257.07  103.49
  19   3  -6 1148.39  105.19
  19   3  -6 1237.28   94.49
  19   3  -6 1300.57   94.29
  19   3  -6 1118.79   92.99
  19   3  -6 1216.48   93.49
 -18  -2   6  697.33   63.99
 -18  -2   6  611.14   99.59
 -18  -2   6  579.64   72.79
 -18  -2   6  732.63   82.79
  18   2  -6  837.52   62.89
  18   2  -6  770.52   60.09
  18   2  -6  819.92   61.89
  18   2  -6  782.72   74.19
  18   2  -6  756.72   71.89
  18   2  -6  889.81   67.99
 -17  -1   6  790.72   77.89
 -17  -1   6  865.61   69.39
 -17  -1   6  820.42   97.09
 -17  -1   6  874.41   75.99
 -17  -1   6  807.52   74.59
  17   1  -6  941.81   71.89
  17   1  -6  879.41   68.99
  17   1  -6  963.00   68.99
  17   1  -6  780.52   78.69
  17   1  -6  844.32   68.39
  17   1  -6  857.61   80.79
 -16   0   6 2128.79  171.58
 -16   0   6 2138.89  171.48
 -16   0   6 2476.15  188.58
 -16   0   6 2318.57  175.28
 -16   0   6 2273.97  172.38
 -15   1   6 2632.24  206.28
 -15   1   6 2354.86  193.68
  15  -1  -6 2649.63  193.48
 -14   2   6 1887.41  145.19
 -13   3   6  481.45   41.60
 -12   4   6  192.38   26.80
 -12   4   6  213.98   23.80
 -12   4   6  167.48   25.30
 -11   5   6  642.54   53.09
 -11   5   6  605.24   51.99
 -11   5   6  548.05   53.39
 -10   6   6   28.70   15.30
 -10   6   6   20.70   12.70
 -10   6   6   18.40   15.00
 -10   6   6   19.80   14.50
  10  -6  -6   21.90   24.90
  10  -6  -6   -4.70   25.40
  -9   7   6  165.68   24.40
  -9   7   6  162.88   23.50
  -9   7   6  171.48   24.70
  -9   7   6  171.78   29.70
   9  -7  -6   87.09   31.80
  -8   8   6  357.46   44.80
  -8   8   6  363.96   37.30
  -8   8   6  361.76   42.30
  -8   8   6  373.76   38.00
  -8   8   6  355.36   43.90
  -7   9   6   70.49   24.70
  -7   9   6   78.39   23.50
   7  -9  -6   -1.20   56.59
   7  -9  -6   26.10   35.10
   7  -9  -6  -50.69   61.79
  -6  10   6  646.54   60.69
  -6  10   6  555.54   52.69
  -6  10   6  570.64   69.89
  -6  10   6  555.44   72.09
  -6  10   6  600.94   51.59
   6 -10  -6  510.45  102.59
  -5  11   6   52.79   15.30
  -5  11   6   34.10   11.70
  -5  11   6   48.40   28.50
   5 -11  -6   44.40   33.80
   5 -11  -6  100.69   65.09
   5 -11  -6   49.60   37.20
  -4  12   6  346.47   36.80
  -4  12   6  270.17   43.10
  -4  12   6  329.37   28.20
  -4  12   6  328.57   32.50
   4 -12  -6  183.98   81.19
  -3  13   6  436.66   46.20
  -3  13   6  475.35   37.50
  -3  13   6  439.76   40.40
  -2  14   6  262.07   21.60
  -2  14   6  247.28   24.40
  -2  14   6  249.68   21.90
   2 -14  -6  144.19   39.60
   2 -14  -6  172.18   48.10
  -1  15   6  290.27   25.90
  -1  15   6  327.57   26.20
  -1  15   6  274.57   26.40
   1 -15  -6  297.27   43.20
   1 -15  -6  250.27   50.09
 -27  -9   7   27.30   50.29
  27   9  -7   81.59   11.20
  27   9  -7   61.89   18.10
  27   9  -7   94.19    9.70
  27   9  -7   91.19   11.30
  26   8  -7  242.18   23.90
  26   8  -7  260.17   24.70
  26   8  -7  217.48   29.60
  26   8  -7  260.07   21.50
  25   7  -7  392.36   35.20
  25   7  -7  445.46   64.29
  25   7  -7  478.85   38.30
  25   7  -7  429.16   37.30
  25   7  -7  437.76   38.70
  24   6  -7  763.72   74.19
  24   6  -7  963.30   89.09
  24   6  -7  862.51   95.29
  23   5  -7  624.64   81.39
  23   5  -7  806.02   72.29
  23   5  -7  791.62   61.49
  23   5  -7  721.63   59.29
  23   5  -7  733.23   61.29
  23   5  -7  743.63   60.49
  22   4  -7  599.94   50.19
  22   4  -7  616.04   61.79
  22   4  -7  567.04   49.30
  22   4  -7  642.24   51.39
  22   4  -7  586.94   68.49
  22   4  -7  648.94   51.19
 -21  -3   7  394.86   88.59
 -21  -3   7  555.84   73.99
 -21  -3   7  341.77  114.69
  21   3  -7  501.85   65.59
  21   3  -7  501.35   57.89
  21   3  -7  493.25   41.40
  21   3  -7  465.05   58.89
  21   3  -7  553.24   42.80
 -20  -2   7   50.09   73.09
 -20  -2   7   79.39   42.90
 -20  -2   7   97.29   36.60
  20   2  -7  164.08   33.20
  20   2  -7  147.09   30.70
  20   2  -7  182.48   27.30
  20   2  -7  165.98   20.20
  20   2  -7  160.38   21.10
  20   2  -7  143.59   18.00
  20   2  -7  170.38   17.70
 -19  -1   7   30.90   24.30
 -19  -1   7  -25.70   60.49
 -19  -1   7   17.10   18.50
 -19  -1   7   -9.30   24.60
  19   1  -7    6.20    9.80
  19   1  -7   20.20   10.20
  19   1  -7   -1.30   23.70
  19   1  -7   19.50   20.70
  19   1  -7   10.60    8.60
  19   1  -7   31.00   17.60
  19   1  -7   10.80    7.90
 -18   0   7   19.70   16.20
 -18   0   7   18.20   40.20
 -18   0   7   11.90   18.60
  18   0  -7    4.30   22.00
  18   0  -7   -8.20   11.60
  18   0  -7    3.40   21.10
  18   0  -7    9.90   14.10
  18   0  -7    6.90    8.60
  18   0  -7    0.00    7.90
 -17   1   7  485.75   47.60
 -17   1   7  495.65   43.40
 -17   1   7  481.85   72.49
  17  -1  -7  414.26   56.79
  17  -1  -7  563.34   42.50
  17  -1  -7  541.75   42.10
  17  -1  -7  368.46   54.99
 -16   2   7  469.15   60.79
 -16   2   7  514.75   69.09
 -16   2   7  533.75   44.90
 -16   2   7  507.25   47.90
  16  -2  -7  419.86   62.49
  16  -2  -7  554.84   45.00
 -15   3   7  201.78   28.20
 -15   3   7  210.58   28.20
 -15   3   7  205.98   26.00
  15  -3  -7  165.88   35.40
 -14   4   7  185.78   25.70
 -14   4   7  192.18   27.50
 -14   4   7  185.08   27.50
 -13   5   7  768.02   77.79
 -13   5   7  862.61   81.89
 -13   5   7  886.31   71.39
 -13   5   7  878.51   72.59
 -12   6   7  565.64   56.59
 -12   6   7  688.63   58.19
 -12   6   7  596.14   57.19
 -12   6   7  643.94   55.29
 -11   7   7  801.62   68.09
 -11   7   7  750.42   68.39
 -11   7   7  721.53   67.69
 -11   7   7  741.33   68.59
 -11   7   7  753.42   64.49
 -10   8   7  812.32   71.49
 -10   8   7  649.74   65.59
 -10   8   7  688.53   62.09
 -10   8   7  731.43   65.49
 -10   8   7  663.33   60.29
  -9   9   7  804.62   72.29
  -9   9   7  731.43   66.09
  -9   9   7  773.32   74.89
  -9   9   7  783.62   73.49
  -8  10   7  723.13   70.39
  -8  10   7  756.82   75.09
  -8  10   7  705.23   62.29
  -8  10   7  685.13   61.19
  -8  10   7  652.13   80.49
  -7  11   7  407.06   40.80
  -7  11   7  427.26   55.89
  -7  11   7  382.16   38.40
  -6  12   7  139.29   24.40
  -6  12   7  116.69   36.70
  -6  12   7  154.58   21.10
   6 -12  -7  121.69   39.30
   6 -12  -7   78.39   33.10
  -5  13   7  106.69   17.10
  -5  13   7   99.89   11.70
  -5  13   7  117.19   19.20
   5 -13  -7   60.19   29.50
   5 -13  -7   60.29   33.80
  -4  14   7   33.30   40.90
  -4  14   7   45.20   10.40
  -4  14   7   47.60    8.20
  -4  14   7   48.80    7.90
   4 -14  -7   29.00   34.20
   4 -14  -7   25.70   25.20
  -3  15   7    0.50    6.90
  -3  15   7    2.80    5.70
  -3  15   7    4.90    8.90
   3 -15  -7    7.50   22.00
   3 -15  -7   -5.70   33.10
  29   9  -8   12.90    6.10
  29   9  -8   14.30    4.00
  29   9  -8   10.50    6.80
  28   8  -8   56.29    7.00
  28   8  -8   55.59    9.00
  28   8  -8   41.30   12.10
  28   8  -8   28.20    8.70
 -27  -7   8   59.99   73.89
  27   7  -8   76.99    9.40
  27   7  -8   86.49   12.30
  27   7  -8   82.29   13.40
  27   7  -8   80.59   11.20
  26   6  -8  142.29   17.70
  26   6  -8   59.89   44.10
  26   6  -8  105.09   14.80
  26   6  -8   91.79   12.80
  26   6  -8   57.19   94.29
  26   6  -8  101.39   11.30
  26   6  -8  133.29   27.10
  25   5  -8  212.78   49.50
  25   5  -8  239.38   28.50
  25   5  -8  259.77   27.70
  25   5  -8  236.98   47.10
  25   5  -8  154.78   47.70
  25   5  -8  250.17   29.40
  25   5  -8  265.37   31.00
  24   4  -8  391.96   35.60
  24   4  -8  369.26   33.80
  24   4  -8  376.26   51.79
  24   4  -8  406.36   47.10
  24   4  -8  424.46   35.70
  24   4  -8  340.07   32.90
 -23  -3   8  157.38   69.89
  23   3  -8  203.38   21.60
  23   3  -8  225.28   36.80
  23   3  -8  227.28   23.70
  23   3  -8  215.58   21.10
  23   3  -8  185.28   36.70
  23   3  -8  211.48   24.20
  23   3  -8  163.28   34.90
 -22  -2   8  207.38  113.19
 -22  -2   8  405.36   55.99
  22   2  -8  256.67   34.80
  22   2  -8  208.88   39.30
  22   2  -8  245.18   39.40
 -21  -1   8  147.99   35.90
 -21  -1   8  176.88   31.80
 -21  -1   8  132.09   78.49
  21   1  -8  149.59   30.30
  21   1  -8  138.19   34.00
  21   1  -8  174.98   22.60
  21   1  -8  178.68   18.40
  21   1  -8  161.08   21.00
  21   1  -8  145.99   25.30
  21   1  -8  167.58   18.60
 -20   0   8  737.73   82.79
 -20   0   8  737.93   78.09
 -20   0   8  721.63  122.99
  20   0  -8  954.20   76.89
  20   0  -8 1049.70   74.79
  20   0  -8  828.42   85.79
  20   0  -8 1012.70   72.79
  20   0  -8  799.82   86.89
  20   0  -8 1064.79   71.89
  20   0  -8 1078.79   74.19
 -19   1   8  118.99   25.50
 -19   1   8  140.59   53.99
 -19   1   8  153.68   23.00
 -19   1   8  144.89   26.50
  19  -1  -8  183.28   21.50
  19  -1  -8  185.48   19.70
  19  -1  -8  184.68   20.10
  19  -1  -8  116.69   28.90
  19  -1  -8  206.28   17.90
  19  -1  -8   86.99   30.60
  19  -1  -8  188.48   20.40
 -18   2   8  609.74   84.99
 -18   2   8  551.14   49.20
 -18   2   8  525.45   50.99
 -18   2   8  551.84   53.29
  18  -2  -8  533.75   48.50
  18  -2  -8  558.54   44.70
  18  -2  -8  545.55   47.10
  18  -2  -8  381.96   68.09
 -17   3   8  924.71   94.59
 -17   3   8  742.23   67.99
 -17   3   8  747.73   64.89
 -17   3   8  749.03   66.09
  17  -3  -8  741.03   66.29
 -16   4   8  125.69   19.30
  16  -4  -8   74.49   29.00
  16  -4  -8   55.39   38.10
  16  -4  -8   23.50   23.20
 -15   5   8  180.68   24.80
 -15   5   8  138.79   22.40
 -15   5   8  146.99   26.60
 -14   6   8  236.38   30.30
 -14   6   8  235.78   31.80
 -14   6   8  239.78   42.60
 -14   6   8  190.38   27.70
 -13   7   8    5.60   14.80
 -13   7   8    3.40   19.50
 -13   7   8   34.80   26.20
 -13   7   8   10.30   12.60
 -13   7   8  -10.90   18.00
  13  -7  -8    0.10   23.10
  13  -7  -8    1.80   39.90
 -12   8   8   26.90   18.70
 -12   8   8   33.60   13.50
 -12   8   8   31.00   20.20
 -12   8   8   12.40   23.60
 -12   8   8   28.20   17.70
  12  -8  -8   10.70   25.00
  12  -8  -8   26.50   35.20
 -11   9   8  359.86   37.60
 -11   9   8  313.97   35.10
 -11   9   8  335.97   41.20
 -11   9   8  364.16   53.79
  11  -9  -8  248.38   47.10
 -10  10   8  187.78   34.50
 -10  10   8  267.17   41.70
 -10  10   8  190.28   26.40
 -10  10   8  180.28   27.80
 -10  10   8  221.58   43.90
  10 -10  -8  142.49   39.70
  -9  11   8  262.17   65.29
  -9  11   8  281.27   32.70
  -9  11   8  307.37   42.50
   9 -11  -8  174.08   61.99
  -8  12   8  160.28   21.80
  -8  12   8  148.59   23.50
  -8  12   8   85.19   54.49
   8 -12  -8   91.09   32.70
   8 -12  -8  138.39   36.80
  -7  13   8  151.68   15.40
  -7  13   8  137.69   18.70
  -7  13   8  140.19   23.50
   7 -13  -8   86.09   32.40
   7 -13  -8   78.39   30.80
  -6  14   8  100.39   15.30
  -6  14   8   93.79   11.30
  -6  14   8  122.59   19.90
  -6  14   8  121.19   12.40
   6 -14  -8   56.89   28.10
   6 -14  -8   64.19   29.50
  -5  15   8  308.57   23.50
  -5  15   8  266.17   25.10
  -5  15   8  231.78   25.10
   5 -15  -8  253.17   55.19
   5 -15  -8  303.67   43.10
  30   8  -9  218.88   17.90
  30   8  -9  164.68   21.70
  30   8  -9  214.98   20.70
  30   8  -9  224.38   19.60
  29   7  -9   60.49   11.90
  29   7  -9   57.79    9.30
  29   7  -9   51.59   10.50
  29   7  -9   27.50    8.10
  28   6  -9  323.87   29.20
  28   6  -9  270.17   30.50
  28   6  -9  285.77   27.90
  28   6  -9  341.67   43.00
  28   6  -9  330.87   26.70
  27   5  -9  214.38  102.49
  27   5  -9  484.75   41.30
  27   5  -9  562.74   55.79
  27   5  -9  490.65   42.40
  27   5  -9  547.45   43.80
  27   5  -9  478.05   44.20
  26   4  -9  260.77   71.69
  26   4  -9  489.95   41.30
  26   4  -9  448.96   57.99
  26   4  -9  372.06   42.50
  25   3  -9    2.60    7.60
  25   3  -9    6.30    7.60
  25   3  -9    2.00   10.00
  25   3  -9   -1.70   34.60
  25   3  -9   18.30   31.90
  25   3  -9   15.50   17.40
  25   3  -9    5.20   10.20
 -24  -2   9  157.08   65.59
  24   2  -9  153.98   33.20
  24   2  -9  113.69   36.80
  24   2  -9  126.99   17.00
  24   2  -9  157.98   18.20
  24   2  -9  157.98   18.40
  24   2  -9  148.29   29.50
  24   2  -9  139.49   14.90
 -23  -1   9  -32.80  203.78
 -23  -1   9   71.49   45.30
  23   1  -9   49.70   22.10
  23   1  -9   52.69    9.10
  23   1  -9   50.69   11.80
  23   1  -9   50.69   12.60
  23   1  -9   50.39   10.10
  23   1  -9   30.70   30.80
  23   1  -9   38.00   24.50
 -22   0   9   -2.30   41.40
 -22   0   9  -34.30   90.49
 -22   0   9  -34.70   31.30
  22   0  -9   37.40   42.90
  22   0  -9    1.70   20.20
  22   0  -9   12.30   11.70
  22   0  -9   -0.70    7.00
  22   0  -9    3.40   26.70
  22   0  -9   -2.40    7.70
 -21   1   9  -14.40   65.59
 -21   1   9   14.60   24.50
 -21   1   9   10.30   23.50
  21  -1  -9   27.70   13.70
  21  -1  -9   18.10    9.20
  21  -1  -9    4.50   20.60
  21  -1  -9   15.00    7.90
  21  -1  -9   27.10   12.20
  21  -1  -9   38.30   36.00
 -20   2   9   94.89   64.69
 -20   2   9   95.99   36.30
 -20   2   9  110.39   24.40
  20  -2  -9  160.48   18.60
  20  -2  -9  151.08   20.60
  20  -2  -9  130.89   46.40
  20  -2  -9   93.09   28.20
  20  -2  -9  145.29   19.60
 -19   3   9  552.44   48.30
 -19   3   9  601.94   98.09
 -19   3   9  495.75   53.89
 -19   3   9  584.54   49.70
  19  -3  -9  371.16   55.69
  19  -3  -9  382.86   61.09
  19  -3  -9  405.06   49.50
 -18   4   9  618.84   98.09
 -18   4   9  492.25   52.29
 -18   4   9  550.64   54.79
 -18   4   9  506.45   50.59
 -17   5   9  257.17   35.20
 -17   5   9  308.87   41.40
 -17   5   9  341.47   44.00
 -17   5   9  268.77   35.30
 -16   6   9   23.30   15.50
 -16   6   9   35.20   14.90
 -16   6   9   22.50   19.80
 -16   6   9   37.10   22.50
  16  -6  -9   28.00   27.90
  16  -6  -9    5.70   20.50
 -15   7   9  170.68   28.60
 -15   7   9  200.28   32.00
 -15   7   9  255.67   34.20
 -15   7   9  207.98   30.60
  15  -7  -9  117.69   29.40
 -14   8   9  620.24   68.99
 -14   8   9  687.33   64.49
 -14   8   9  630.24   67.39
 -14   8   9  655.83   56.99
 -14   8   9  677.93   65.49
  14  -8  -9  444.46   86.39
 -13   9   9  664.43   72.59
 -13   9   9  649.14   65.09
 -13   9   9  667.63   68.79
 -13   9   9  675.73   58.29
 -13   9   9  694.73   60.69
  13  -9  -9  461.55   78.89
 -12  10   9  522.65   77.29
 -12  10   9  526.95   59.59
 -12  10   9  529.45   49.70
 -12  10   9  547.45   64.09
 -12  10   9  558.74   49.20
  12 -10  -9  351.26   71.69
 -11  11   9  147.09   23.60
 -11  11   9  140.59   61.39
 -11  11   9  142.49   37.30
 -11  11   9  136.79   36.90
 -11  11   9  132.69   22.10
  11 -11  -9   64.79   30.80
  11 -11  -9   61.59   36.30
 -10  12   9   43.20   12.20
 -10  12   9   61.69   14.20
 -10  12   9   72.19   51.59
  10 -12  -9   51.59   28.90
  10 -12  -9   58.29   32.80
  -9  13   9   25.50    7.60
  -9  13   9   28.00   10.30
  -9  13   9   26.70   12.30
   9 -13  -9   14.70   27.10
  -8  14   9   44.10   14.40
  -8  14   9   36.70    8.20
  -8  14   9   36.50    9.00
   8 -14  -9   38.80   28.50
   8 -14  -9   37.90   25.50
  31   7 -10   44.10    7.90
  31   7 -10   38.40    8.70
  31   7 -10   33.20    5.50
  31   7 -10   39.40   16.90
  30   6 -10   41.70   11.90
  30   6 -10   57.49   23.80
  30   6 -10   40.70   11.30
  30   6 -10   20.80   29.20
  30   6 -10    9.60    6.90
  30   6 -10   48.10    8.80
  29   5 -10   95.19   10.30
  29   5 -10   66.09   12.80
  29   5 -10   66.89   10.40
  29   5 -10   94.19   22.90
  29   5 -10   65.09   11.80
  29   5 -10   23.60   39.00
  28   4 -10  283.67   40.70
  28   4 -10  274.57   28.00
  28   4 -10  281.67   25.10
  28   4 -10  262.77   26.00
  28   4 -10  222.78   64.59
  28   4 -10  291.97   29.00
  27   3 -10  210.18   25.70
  27   3 -10  114.49   54.59
  27   3 -10  162.38   21.90
  27   3 -10  190.88   35.70
  27   3 -10  173.88   19.40
  27   3 -10  210.68   23.30
  27   3 -10  131.29   47.60
 -26  -2  10  530.95  108.79
  26   2 -10  699.13   71.79
  26   2 -10  753.02   56.39
  26   2 -10  713.43   59.29
  26   2 -10  675.03   57.39
  26   2 -10  747.33   59.49
  26   2 -10  756.72   83.79
 -25  -1  10  899.11  125.89
  25   1 -10  946.41   94.09
  25   1 -10 1072.49   78.99
  25   1 -10 1047.60   81.89
  25   1 -10 1032.50   80.19
  25   1 -10  939.81   92.79
  25   1 -10 1064.89   82.39
 -24   0  10   29.10   41.20
  24   0 -10   24.60   11.20
  24   0 -10   33.00   12.30
  24   0 -10   44.50    8.30
  24   0 -10   18.80   19.60
  24   0 -10    4.00   41.40
  24   0 -10   39.10    9.70
 -23   1  10   10.40  122.29
 -23   1  10   57.09   38.00
 -23   1  10  116.89   29.30
 -23   1  10  148.89   37.60
  23  -1 -10  133.79   31.70
  23  -1 -10  150.88   20.00
  23  -1 -10  155.38   14.60
  23  -1 -10  170.58   18.60
  23  -1 -10  139.69   20.10
  23  -1 -10  107.49   46.50
 -22   2  10  138.49   32.20
 -22   2  10  101.89   23.60
 -22   2  10  111.59   81.69
  22  -2 -10  -16.70   41.80
  22  -2 -10   41.10    9.40
  22  -2 -10   13.30   16.90
  22  -2 -10   42.30   16.40
  22  -2 -10   57.29   14.80
  22  -2 -10   40.20   25.00
 -21   3  10  217.48   33.80
 -21   3  10  177.68   32.80
 -21   3  10  195.38   31.30
 -21   3  10  156.08   84.79
  21  -3 -10  121.39   32.50
  21  -3 -10   95.99   52.89
  21  -3 -10  155.28   24.80
  21  -3 -10  226.98   24.80
 -20   4  10  355.76   42.60
 -20   4  10  365.56   46.90
 -20   4  10  409.26   52.49
 -20   4  10  425.66   85.89
 -20   4  10  371.26   49.70
  20  -4 -10  366.86   44.60
 -19   5  10  123.09   88.19
 -19   5  10  138.39   28.70
 -19   5  10  146.79   30.90
 -19   5  10  145.19   29.40
 -19   5  10  157.68   24.40
  19  -5 -10  116.99   26.40
 -18   6  10   46.30   27.20
 -18   6  10  137.09   30.00
 -18   6  10   93.69   20.70
 -18   6  10   94.39   18.80
  18  -6 -10   46.40   28.20
  18  -6 -10  126.39   27.80
  18  -6 -10   60.49   23.00
 -17   7  10   76.19   29.10
 -17   7  10   93.79   29.30
 -17   7  10   73.99   20.10
 -17   7  10   77.29   17.30
  17  -7 -10   41.20   22.70
  17  -7 -10   46.10   26.50
 -16   8  10   -3.20   25.20
 -16   8  10    5.90   30.70
 -16   8  10   16.10   16.90
 -16   8  10   19.30   13.50
  16  -8 -10   23.70   26.60
  16  -8 -10   25.80   23.00
 -15   9  10   13.50   21.00
 -15   9  10    6.90   19.20
 -15   9  10   13.50   29.60
 -15   9  10    7.80   34.20
 -15   9  10    6.50   11.40
  15  -9 -10    7.00   23.20
  15  -9 -10   -9.60   24.40
 -14  10  10   66.09   45.20
 -14  10  10   80.09   34.40
 -14  10  10   86.69   28.20
 -14  10  10   61.89   14.50
 -14  10  10   63.89   25.40
  14 -10 -10   37.20   26.10
 -13  11  10   72.39   34.30
 -13  11  10   74.09   15.90
 -13  11  10   95.99   18.50
 -13  11  10   40.20   43.00
 -13  11  10   90.89   67.79
  13 -11 -10   92.69   40.80
  13 -11 -10   68.29   28.40
 -12  12  10  100.69   16.90
 -12  12  10   73.99   15.00
  12 -12 -10  103.79   43.30
  12 -12 -10   46.30   25.40
 -11  13  10  120.69   19.70
 -11  13  10  107.29   18.70
 -11  13  10  120.89   14.70
  11 -13 -10  151.88   38.10
  11 -13 -10   82.49   33.40
 -10  14  10  152.78   16.90
 -10  14  10  153.88   21.40
 -10  14  10  149.59   18.50
  10 -14 -10  198.88   41.60
  10 -14 -10  112.69   27.20
  10 -14 -10  160.18   28.90
  32   6 -11  119.99   19.50
  32   6 -11  176.38   17.40
  32   6 -11  181.98   19.10
  32   6 -11  183.18   15.60
  31   5 -11  153.88   15.70
  31   5 -11  129.19   15.70
  31   5 -11  140.09   18.00
  31   5 -11  114.49   35.10
  31   5 -11  108.29   16.40
  30   4 -11   28.30    8.20
  30   4 -11   26.70    7.00
  30   4 -11   33.70   10.40
  30   4 -11   45.30   18.10
  30   4 -11   22.40   11.40
  30   4 -11   56.79   38.80
  29   3 -11   96.49   14.80
  29   3 -11  100.19   24.70
  29   3 -11   87.59   12.40
  29   3 -11   42.50   48.80
  29   3 -11   86.79   13.80
  29   3 -11   79.49   10.20
  28   2 -11  408.96   50.19
  28   2 -11  380.96   32.70
  28   2 -11  428.06   37.40
  28   2 -11  360.36   34.10
  28   2 -11  379.46   37.00
  27   1 -11  226.48   26.60
  27   1 -11  196.38   21.10
  27   1 -11  175.78   18.70
  27   1 -11  175.98   37.80
  27   1 -11  192.18   22.90
  27   1 -11  150.88   58.29
 -26   0  11    5.70   37.70
 -26   0  11   26.20   61.69
  26   0 -11   -6.80   12.50
  26   0 -11   -2.00   20.00
  26   0 -11    9.70   45.90
  26   0 -11   -0.40    7.90
  26   0 -11    1.50    6.50
  26   0 -11   -4.30   11.80
 -25   1  11   62.79   43.90
  25  -1 -11   -5.20   49.10
  25  -1 -11   81.59   26.70
  25  -1 -11   99.39   17.40
  25  -1 -11   62.99   18.60
  25  -1 -11  105.29   13.80
  25  -1 -11   98.29   10.80
 -24   2  11   62.69   45.00
 -24   2  11   86.79   28.70
 -24   2  11   28.30   37.90
  24  -2 -11   46.50   17.10
  24  -2 -11   47.10   46.10
  24  -2 -11   22.70   21.20
  24  -2 -11   37.70    8.90
 -23   3  11  112.39   39.70
 -23   3  11  161.08   38.10
 -23   3  11  147.89   37.00
  23  -3 -11   64.59   36.30
  23  -3 -11  216.18   24.30
  23  -3 -11  151.38   35.30
 -22   4  11  439.46   53.79
 -22   4  11  433.36   62.49
 -22   4  11  419.66   67.59
 -22   4  11  460.25   61.89
  22  -4 -11  465.45   45.60
  22  -4 -11  324.27   55.79
 -21   5  11  506.15   50.29
 -21   5  11  433.86   51.89
 -21   5  11  453.95   48.80
 -21   5  11  528.05   60.79
  21  -5 -11  363.76   48.60
 -20   6  11  480.95   45.00
 -20   6  11  484.95   58.99
 -20   6  11  405.66   57.89
 -20   6  11  423.26   46.30
  20  -6 -11  307.87   55.19
  20  -6 -11  343.67   48.00
 -19   7  11  331.77   41.80
 -19   7  11  280.97   43.10
 -19   7  11  352.86   38.00
 -19   7  11  286.77   47.00
  19  -7 -11  432.96   46.00
 -18   8  11  560.54   50.69
 -18   8  11  496.35   55.09
 -18   8  11  516.25   67.59
 -18   8  11  524.85   68.89
 -17   9  11  419.26   40.40
 -17   9  11  228.98   45.90
 -17   9  11  391.46   48.80
 -17   9  11  345.77   44.60
  17  -9 -11  266.47   55.59
  17  -9 -11  291.17   50.39
 -16  10  11  187.18   27.70
 -16  10  11  137.39   42.00
 -16  10  11  177.58   31.90
 -16  10  11  196.48   25.00
 -16  10  11  167.18   73.99
  16 -10 -11  146.19   31.70
  16 -10 -11  127.19   35.00
 -15  11  11  151.48   32.20
 -15  11  11  125.39   20.60
 -15  11  11  151.08   22.20
  15 -11 -11   87.49   31.10
  15 -11 -11   65.29   24.70
 -14  12  11   71.99   15.90
 -14  12  11   76.59   14.60
  14 -12 -11   49.60   25.90
  14 -12 -11   72.69   24.40
 -13  13  11   31.40   12.20
 -13  13  11   15.70    8.50
 -13  13  11   20.60    9.80
  13 -13 -11   13.30   18.80
  13 -13 -11   16.90   20.10
 -12  14  11   39.10   18.00
 -12  14  11   30.80    9.80
  12 -14 -11   37.00   18.90
  12 -14 -11   24.90   19.40
  33   5 -12  100.09   10.60
  33   5 -12   96.49   11.20
  33   5 -12   54.29   16.10
  33   5 -12   78.49   13.00
  33   5 -12  111.29   21.70
  32   4 -12   63.49   16.40
  32   4 -12   92.79    9.70
  32   4 -12  104.19   22.90
  32   4 -12   36.60   27.50
  32   4 -12   87.09   11.10
  32   4 -12   98.39   13.60
  31   3 -12  389.36   33.80
  31   3 -12  330.57   30.60
  31   3 -12  295.97   36.20
  31   3 -12  339.07   28.90
  31   3 -12  374.46   43.90
  30   2 -12  561.44   55.09
  30   2 -12  618.14   53.09
  30   2 -12  653.63   49.20
  30   2 -12  593.34   50.49
  30   2 -12  659.13   65.49
 -29  -1  12  581.34  185.48
  29   1 -12  783.82   61.59
  29   1 -12  697.13   58.69
  29   1 -12  758.12   74.59
  29   1 -12  619.74   63.69
  29   1 -12  773.52   57.09
 -28   0  12  431.06   74.49
 -28   0  12  478.35  105.69
  28   0 -12  409.46   36.10
  28   0 -12  397.96   46.80
  28   0 -12  400.46   33.70
  28   0 -12  408.06   53.39
  28   0 -12  406.86   40.70
 -27   1  12  462.75   71.69
 -27   1  12  533.45   85.29
  27  -1 -12  737.33   58.59
  27  -1 -12  607.14   78.59
  27  -1 -12  676.33   48.90
 -26   2  12  651.03   94.39
 -26   2  12  562.04   67.29
  26  -2 -12  680.43   50.59
  26  -2 -12  789.92   58.89
  26  -2 -12  534.35   69.19
 -25   3  12   43.80   43.00
 -25   3  12   94.89   63.19
 -25   3  12   62.29   24.80
  25  -3 -12   64.59   27.60
  25  -3 -12   87.39   34.50
  25  -3 -12  131.99   22.80
 -24   4  12  539.95   74.49
 -24   4  12  567.44   59.79
 -24   4  12  487.95   54.09
 -24   4  12  425.06   73.59
  24  -4 -12  416.56   60.79
 -23   5  12  150.58   40.50
 -23   5  12  108.89   57.49
 -23   5  12   95.39   23.60
 -23   5  12  143.69   25.80
  23  -5 -12   75.79   29.40
  23  -5 -12  124.19   22.00
  23  -5 -12  113.89   29.00
 -22   6  12   64.59   34.50
 -22   6  12   55.39   19.50
 -22   6  12   57.79   37.70
 -22   6  12   69.99   21.20
  22  -6 -12   62.59   28.50
  22  -6 -12   14.60   33.90
  22  -6 -12   74.69   21.60
 -21   7  12   36.70   36.60
 -21   7  12   35.90   18.70
 -21   7  12   58.39   18.10
 -21   7  12    6.00   33.40
  21  -7 -12   42.10   39.40
  21  -7 -12   36.30   22.20
 -20   8  12   16.70   17.30
 -20   8  12   44.10   38.70
 -20   8  12   27.70   13.90
 -20   8  12   19.30   36.20
  20  -8 -12   13.50   19.60
  20  -8 -12   25.90   24.90
 -19   9  12   24.90   63.59
 -19   9  12    9.00   19.20
 -19   9  12    9.00   11.60
 -19   9  12  -22.70   64.69
  19  -9 -12   -2.20   21.30
  19  -9 -12  -13.20   18.80
 -18  10  12   38.40   12.00
 -18  10  12   40.80   23.20
  18 -10 -12   27.50   23.30
  18 -10 -12   15.90   20.10
 -17  11  12   80.89   14.80
 -17  11  12   60.59   27.40
 -17  11  12   71.99   22.70
  17 -11 -12   78.89   22.80
  17 -11 -12   70.49   27.00
 -16  12  12  284.27   35.50
 -16  12  12  270.87   27.90
  16 -12 -12  197.68   39.70
  16 -12 -12  265.27   39.60
 -15  13  12  118.29   17.60
 -15  13  12  112.69   17.70
  15 -13 -12   84.89   25.80
  15 -13 -12  117.69   24.20
  34   4 -13  328.37   37.10
  34   4 -13  268.97   26.60
  34   4 -13  291.17   24.30
  34   4 -13  307.17   30.00
  33   3 -13  327.87   39.00
  33   3 -13  272.17   26.60
  33   3 -13  311.37   30.40
  33   3 -13  302.67   24.90
  32   2 -13  135.39   17.20
  32   2 -13  159.18   30.80
  32   2 -13  133.39   18.50
  32   2 -13  129.29   14.60
  31   1 -13   96.09   15.90
  31   1 -13   92.79   22.70
  31   1 -13   67.19    9.10
  31   1 -13   24.10   29.50
 -30   0  13  -34.60   44.40
 -30   0  13   34.30  131.89
  30   0 -13    5.50   14.50
  30   0 -13   39.90   33.70
  30   0 -13   -2.40    6.40
  30   0 -13   11.50   18.90
 -29   1  13   31.90   37.90
 -29   1  13   81.29   95.99
  29  -1 -13   38.70    8.40
  29  -1 -13   13.90   32.40
  29  -1 -13   33.80   20.50
  29  -1 -13   37.90   17.50
 -28   2  13  125.29   69.09
 -28   2  13  120.89   32.20
  28  -2 -13  153.38   23.90
  28  -2 -13   87.69   25.40
 -27   3  13  372.06   49.60
 -27   3  13  312.77   67.19
  27  -3 -13  402.56   44.90
  27  -3 -13  290.67   50.29
 -26   4  13  401.96   58.29
 -26   4  13  445.56   89.09
 -26   4  13  477.35   65.99
 -26   4  13  432.76   49.90
  26  -4 -13  343.67   42.40
  26  -4 -13  313.97   53.29
 -25   5  13  438.76   75.19
 -25   5  13  517.15   56.39
 -25   5  13  573.14   69.99
 -25   5  13  518.85   56.49
 -24   6  13  575.44   85.69
 -24   6  13  597.34   61.99
 -24   6  13  701.33   60.49
 -24   6  13  481.25   75.09
  24  -6 -13  628.94   56.79
 -23   7  13  409.26   74.09
 -23   7  13  578.74   82.79
 -23   7  13  654.73   55.19
 -23   7  13  578.04   58.69
  23  -7 -13  643.44   56.29
  23  -7 -13  453.45   66.89
 -22   8  13  452.95   43.10
 -22   8  13  330.67   60.19
 -22   8  13  409.16   61.59
  22  -8 -13  454.15   47.50
  22  -8 -13  339.77   55.59
 -21   9  13  536.35   47.00
 -21   9  13  464.05   53.39
  21  -9 -13  462.35   51.89
 -20  10  13  246.08   39.10
 -20  10  13  224.88   27.90
  20 -10 -13  241.58   36.80
 -19  11  13  217.98   26.10
 -19  11  13  153.38   39.40
  19 -11 -13  164.58   29.80
  19 -11 -13  115.09   37.90
 -18  12  13  136.49   18.30
  18 -12 -13  150.38   24.80
  18 -12 -13  115.49   28.40
 -17  13  13   35.70    9.70
  17 -13 -13   29.00   16.30
  17 -13 -13   25.40   16.70
  35   3 -14  213.78   30.90
  34   2 -14  257.37   32.30
  34   2 -14  265.57   34.80
  34   2 -14  259.47   22.10
  33   1 -14  469.25   50.89
  33   1 -14  468.25   44.90
  32   0 -14  820.32   79.79
  32   0 -14  878.91   72.09
 -31   1  14  372.96   68.19
  31  -1 -14  401.86   52.09
  31  -1 -14  502.55   46.90
 -30   2  14  468.55   63.09
 -29   3  14  415.86   55.59
  29  -3 -14  429.06   55.49
 -28   4  14  222.98   43.00
  28  -4 -14  275.77   45.80
 -27   5  14  282.07   45.60
 -27   5  14  132.59   67.09
 -27   5  14  211.68   38.70
  27  -5 -14  202.98   39.20
 -26   6  14   18.00   20.00
 -26   6  14    5.30   18.60
  26  -6 -14    5.30   19.30
 -25   7  14   -0.20   16.00
 -25   7  14    9.20   18.10
  25  -7 -14   14.50   21.50
 -24   8  14   27.50   14.30
 -24   8  14   15.70   18.20
  24  -8 -14   29.80   22.40
 -23   9  14   29.40   19.60
 -23   9  14   44.70   13.80
  23  -9 -14    6.90   19.40
  23  -9 -14    1.70   17.50
 -22  10  14   60.69   13.10
 -22  10  14   61.69   23.00
  22 -10 -14   30.00   21.70
  22 -10 -14   40.40   17.20
 -21  11  14   73.19   13.70
 -21  11  14   76.79   28.00
  21 -11 -14   77.59   23.60
  21 -11 -14   93.99   18.80
 -20  12  14  204.58   22.40
  20 -12 -14  203.28   29.20
  20 -12 -14  174.18   33.40
  35   1 -15   78.69   19.50
  34   0 -15    5.10   14.70
 -33   1  15  103.39   43.70
  33  -1 -15  161.78   31.50
 -32   2  15   78.09   33.10
  32  -2 -15   61.99   33.90
 -31   3  15   70.29   28.30
  31  -3 -15   60.39   21.00
 -30   4  15   93.39   26.60
  30  -4 -15   42.50   20.70
 -29   5  15   34.70   22.50
  29  -5 -15   18.50   19.70
 -28   6  15  283.87   40.40
 -28   6  15  241.48   39.70
  28  -6 -15  263.57   43.30
 -27   7  15  570.94   57.49
 -27   7  15  588.44   53.89
  27  -7 -15  502.15   62.59
 -26   8  15  397.86   46.40
 -26   8  15  445.96   41.30
  26  -8 -15  350.26   50.59
 -25   9  15  301.07   50.99
 -25   9  15  371.56   35.40
  25  -9 -15  315.77   45.90
 -24  10  15  209.88   35.50
 -24  10  15  226.98   25.20
 -23  11  15   64.79   12.30
  23 -11 -15   61.89   20.90
  35  -1 -16  307.77   37.50
  34  -2 -16  277.77   37.70
 -33   3  16   40.50   27.80
  33  -3 -16   23.80   17.00
 -32   4  16    8.70   23.10
  32  -4 -16    8.10   16.00
 -31   5  16   90.89   25.60
  31  -5 -16  120.89   26.50
 -30   6  16   88.79   23.40
  30  -6 -16   69.99   23.10
 -29   7  16    4.80   20.30
 -29   7  16    3.80   18.80
  29  -7 -16   -5.70   15.90
 -28   8  16   29.50   19.10
 -28   8  16   19.60   20.80
  28  -8 -16   34.10   19.30
 -27   9  16   66.29   15.80
 -27   9  16   53.39   21.50
  27  -9 -16   60.79   20.60
  29  -5 -20   83.09   26.20
 -29   5  20   45.60   22.30
 -30   4  20   72.39   24.80
  31  -3 -20  106.39   25.30
 -31   3  20   49.50   29.80
  24  -8 -19  172.28   38.50
 -24   8  19  192.18   35.50
 -24   8  19  246.38   34.30
  25  -7 -19  260.57   45.70
 -25   7  19  191.88   35.30
 -25   7  19  248.78   28.90
  26  -6 -19  482.55   57.19
 -26   6  19  381.16   47.10
 -26   6  19  444.96   43.40
  27  -5 -19  221.98   43.30
 -27   5  19  149.29   34.30
 -27   5  19  231.78   37.30
  28  -4 -19  179.38   34.60
  29  -3 -19  102.09   26.30
 -29   3  19   83.29   26.00
  30  -2 -19   31.10   21.60
 -30   2  19   19.90   25.60
  31  -1 -19    3.20   18.90
 -31   1  19   -0.30   32.10
  32   0 -19  -10.30   17.60
  33   1 -19    1.70   17.50
  21  -9 -18    5.80   18.60
  21  -9 -18    2.70   21.80
 -21   9  18   11.40    9.80
 -21   9  18   10.90   23.20
  22  -8 -18    5.20   23.20
 -22   8  18   12.50   10.90
 -22   8  18   24.60   27.40
  23  -7 -18   11.20   23.90
 -23   7  18    7.40   17.50
 -23   7  18    3.20   12.10
  24  -6 -18  -12.70   31.70
 -24   6  18   17.30   17.70
 -24   6  18   10.10   14.40
  25  -5 -18  136.09   33.80
 -25   5  18  118.99   24.70
 -25   5  18  167.88   31.70
  26  -4 -18  147.39   34.40
 -26   4  18  121.99   27.80
 -26   4  18  123.29   25.40
  27  -3 -18  129.49   31.70
 -27   3  18  104.79   25.70
  28  -2 -18  423.86   52.19
 -28   2  18  326.07   48.70
  29  -1 -18  409.66   72.09
 -29   1  18  338.77   55.89
  30   0 -18  238.08   45.80
 -30   0  18  331.17   59.29
  31   1 -18  456.65   51.29
  33   3 -18   22.00   24.60
  33   3 -18  110.99   21.30
  18 -10 -17  202.08   40.70
  18 -10 -17  141.29   24.10
 -18  10  17  162.08   43.10
  19  -9 -17  172.08   36.40
  19  -9 -17  146.99   24.40
 -19   9  17  166.78   35.80
  20  -8 -17   82.99   39.70
 -20   8  17  110.59   20.20
 -20   8  17   77.99   22.80
  21  -7 -17   72.29   29.60
  21  -7 -17   42.60   19.80
 -21   7  17   75.49   21.50
 -21   7  17  104.79   17.30
  22  -6 -17  371.46   45.80
  22  -6 -17  412.66   63.79
 -22   6  17  518.75   45.30
 -22   6  17  438.56   48.90
  23  -5 -17  365.76   60.39
 -23   5  17  323.47   69.09
 -23   5  17  414.56   43.40
 -23   5  17  406.86   46.20
  24  -4 -17  150.98   34.90
 -24   4  17  161.68   27.20
 -24   4  17   43.40   53.79
 -24   4  17  170.78   34.50
 -24   4  17   98.09   56.09
  25  -3 -17  165.08   35.60
 -25   3  17  188.58   57.49
 -25   3  17  147.19   60.39
 -25   3  17  196.88   39.10
 -25   3  17  237.98   38.40
  26  -2 -17   30.90   24.10
  26  -2 -17   26.00   36.90
 -26   2  17   20.70   58.99
 -26   2  17   45.50   22.00
  27  -1 -17   -2.80   42.40
  27  -1 -17   37.00   23.30
 -27   1  17   13.60   23.60
  28   0 -17  -18.50   45.00
  28   0 -17    6.50   19.20
 -28   0  17   -9.50   29.30
  29   1 -17   33.50   44.60
  29   1 -17    2.20   19.90
  29   1 -17   16.10   18.70
 -29  -1  17   20.20   43.60
  30   2 -17   56.89   44.00
  30   2 -17   23.10   17.10
  30   2 -17   57.79   23.80
  31   3 -17   79.69   15.90
  31   3 -17   69.29   43.00
  32   4 -17  109.39   21.30
  32   4 -17   68.39   15.00
  32   4 -17   46.90   36.20
  15 -11 -16   58.09   20.40
  15 -11 -16   94.39   27.50
 -15  11  16  104.19   16.30
 -15  11  16  107.49   22.90
  16 -10 -16   63.19   20.20
  16 -10 -16   93.49   30.80
 -16  10  16   87.09   33.40
 -16  10  16  120.69   17.90
  17  -9 -16    6.10   24.60
  17  -9 -16    7.50   18.10
 -17   9  16   28.60   22.90
 -17   9  16    9.30    9.90
  18  -8 -16    3.00   26.00
  18  -8 -16  -10.80   18.50
 -18   8  16   14.80   11.10
 -18   8  16    8.30   18.90
  19  -7 -16   -0.90   18.70
  19  -7 -16    1.80   27.80
 -19   7  16   -2.10   50.89
 -19   7  16    9.10   11.60
 -19   7  16  -37.00   44.00
 -19   7  16   13.10   18.70
  20  -6 -16    9.90   18.80
  20  -6 -16   24.10   26.80
 -20   6  16    8.60   44.30
 -20   6  16    5.70   41.90
 -20   6  16   14.70   13.40
 -20   6  16    0.70   15.60
  21  -5 -16  190.78   42.50
 -21   5  16  215.58   45.00
 -21   5  16  238.08   49.00
 -21   5  16  235.98   32.40
 -21   5  16  265.87   35.70
  22  -4 -16   61.39   29.30
 -22   4  16   59.49   19.40
 -22   4  16   79.29   40.10
 -22   4  16   78.19   20.80
 -22   4  16   17.80   36.10
  23  -3 -16  155.18   48.70
  23  -3 -16  276.67   50.19
 -23   3  16  262.47   46.50
 -23   3  16  303.57   37.50
  24  -2 -16  443.06   58.39
  24  -2 -16  302.67   62.59
 -24   2  16  307.97   51.79
 -24   2  16  441.96   46.40
  25  -1 -16  234.48   44.40
  25  -1 -16   87.69   44.50
 -25   1  16  184.08   28.50
 -25   1  16  114.89   47.50
  26   0 -16  151.58   43.60
  26   0 -16  243.98   41.60
  26   0 -16  182.88   27.50
 -26   0  16  235.98   66.99
 -26   0  16  182.68   60.69
 -26   0  16  236.18   42.60
  27   1 -16  247.18   47.40
  27   1 -16  304.67   34.50
  27   1 -16  362.26   46.70
 -27  -1  16  357.16   96.69
 -27  -1  16  323.97   54.09
  28   2 -16  258.67   29.40
  28   2 -16  275.67   25.90
  29   3 -16  435.46   45.80
  29   3 -16  372.76   32.20
  29   3 -16  340.07   34.00
  29   3 -16  379.46   30.80
  29   3 -16  249.97   48.00
  30   4 -16  273.27   37.80
  30   4 -16  271.47   27.60
  30   4 -16  216.28   25.80
  31   5 -16  132.19   28.70
  31   5 -16   49.70   33.10
  31   5 -16  113.19   15.10
  31   5 -16  122.59   12.90
  31   5 -16  120.19   14.50
  32   6 -16   65.99   12.00
  32   6 -16   63.49   30.80
  32   6 -16   86.09   10.40
  12 -12 -15   47.50   23.40
  12 -12 -15   42.50   18.90
 -12  12  15   55.39   11.30
 -12  12  15   58.99   13.10
  13 -11 -15   14.80   19.10
  13 -11 -15   30.30   24.20
 -13  11  15   46.50   10.90
 -13  11  15   58.09   16.50
 -14  10  15  127.99   38.60
 -14  10  15  199.78   34.90
 -14  10  15  164.38   21.70
  15  -9 -15  186.08   43.20
 -15   9  15  253.57   27.90
 -15   9  15  258.97   42.90
 -15   9  15  297.67   51.89
  16  -8 -15  188.58   41.00
 -16   8  15  264.17   38.30
 -16   8  15  213.78   56.49
 -16   8  15  152.28   52.99
 -17   7  15  430.66   41.00
 -17   7  15  359.16   54.29
 -17   7  15  379.36   46.20
 -17   7  15  476.95   59.19
  18  -6 -15  128.39   54.29
  18  -6 -15   73.59   34.90
 -18   6  15  203.78   39.50
 -18   6  15  160.08   26.90
 -18   6  15  119.29   23.50
 -18   6  15  104.69   35.70
  19  -5 -15   93.99   34.60
 -19   5  15  162.58   34.10
 -19   5  15  154.28   28.70
 -19   5  15  144.69   26.80
  20  -4 -15  229.38   49.30
 -20   4  15  278.77   35.10
 -20   4  15  230.98   40.20
 -20   4  15  268.07   35.40
  21  -3 -15   15.40   24.10
  21  -3 -15   77.59   46.20
 -21   3  15   32.90   16.10
 -21   3  15   27.50   20.60
  22  -2 -15   41.50   24.90
  22  -2 -15   47.60   41.50
 -22   2  15   52.99   34.00
 -22   2  15   41.20   17.00
  23  -1 -15   41.60   20.50
  23  -1 -15   15.60   30.90
  23  -1 -15   35.30   23.30
 -23   1  15  -64.09   50.99
 -23   1  15    7.70   17.30
  24   0 -15   -4.60   19.00
  24   0 -15    2.40   23.00
  24   0 -15  -12.70   12.20
 -24   0  15   25.70   34.20
 -24   0  15    5.20   19.90
  25   1 -15   14.40   25.90
  25   1 -15    2.40   11.60
  25   1 -15    9.40    9.20
  25   1 -15   21.20    9.10
 -25  -1  15   12.20   25.10
 -25  -1  15  -11.00   43.40
  26   2 -15   64.09    9.50
  26   2 -15   46.10    9.20
  26   2 -15   53.99   21.50
  26   2 -15   51.49   12.00
  26   2 -15   48.00   24.60
 -26  -2  15   -4.90   88.29
  27   3 -15  324.67   30.60
  27   3 -15  292.37   48.60
  27   3 -15  383.56   46.30
  27   3 -15  360.36   29.60
  27   3 -15  319.87   31.70
  28   4 -15  191.98   19.70
  28   4 -15  191.18   22.10
  28   4 -15  167.18   34.60
  28   4 -15  218.68   21.50
  28   4 -15  227.98   35.70
  29   5 -15    6.20   23.30
  29   5 -15   35.50   19.90
  29   5 -15   39.00   18.40
  29   5 -15   20.40    8.10
  29   5 -15   31.60    6.70
  29   5 -15   22.90    7.70
  30   6 -15  121.09   22.50
  30   6 -15   91.69   12.40
  30   6 -15   84.19   12.40
  30   6 -15   76.19    9.90
  30   6 -15  106.49   23.50
  30   6 -15   93.49   32.00
  31   7 -15  117.29   10.70
  31   7 -15   93.39   12.40
  31   7 -15  102.39   13.30
  31   7 -15   41.60   32.40
  10 -12 -14    7.20   18.80
  10 -12 -14   23.10   22.20
 -10  12  14   26.40    9.90
 -10  12  14   38.60   11.50
  11 -11 -14    9.70   37.90
  11 -11 -14   20.20   20.90
 -11  11  14   19.40   10.80
 -11  11  14   28.60   12.60
  12 -10 -14   14.00   21.80
  12 -10 -14   21.90   25.30
 -12  10  14   64.39   17.90
 -12  10  14   34.20   34.50
  13  -9 -14   -4.20   20.90
  13  -9 -14    0.20   27.50
 -13   9  14   16.00   19.90
 -13   9  14  -12.40   53.29
 -13   9  14    5.00    9.30
 -13   9  14    8.50   69.19
  14  -8 -14    5.70   28.30
  14  -8 -14   -0.90   20.40
 -14   8  14   -0.40   18.40
 -14   8  14   30.70   34.70
 -14   8  14   23.40   44.10
 -14   8  14   13.80   10.70
 -14   8  14   13.90   24.60
  15  -7 -14   -8.60   21.50
  15  -7 -14    1.30   27.90
 -15   7  14   -5.60   30.30
 -15   7  14    4.00   10.90
 -15   7  14   10.40   33.30
 -15   7  14    3.40   16.20
  16  -6 -14   -0.30   28.80
  16  -6 -14    5.80   21.50
 -16   6  14   21.90   12.00
 -16   6  14   15.80   15.00
  17  -5 -14   69.99   32.50
  17  -5 -14   30.60   22.20
 -17   5  14   72.29   16.50
 -17   5  14   84.89   28.10
 -17   5  14   75.79   17.90
  18  -4 -14  279.07   55.49
 -18   4  14  327.77   45.80
 -18   4  14  374.66   39.10
 -18   4  14  390.26   39.60
  19  -3 -14  266.47   51.19
  19  -3 -14  309.57   56.79
 -19   3  14  357.86   48.90
 -19   3  14  411.36   48.90
 -19   3  14  387.76   45.20
  20  -2 -14  525.55   67.69
  20  -2 -14  529.25   71.39
 -20   2  14  625.44   62.99
 -20   2  14  669.23   55.99
 -20   2  14  677.93   60.69
  21  -1 -14  458.75   58.19
  21  -1 -14  387.56   57.19
  21  -1 -14  446.96   43.60
 -21   1  14  509.95   53.89
 -21   1  14  490.95   45.70
  22   0 -14  639.54   52.79
  22   0 -14  650.63   50.99
  22   0 -14  652.43   54.59
  22   0 -14  594.54   68.79
  22   0 -14  548.35   66.79
 -22   0  14  756.92   67.29
 -22   0  14  694.13   59.49
  23   1 -14  266.17   44.00
  23   1 -14  285.87   45.70
  23   1 -14  271.37   26.30
  23   1 -14  303.77   25.10
  23   1 -14  286.27   28.20
 -23  -1  14  239.98   40.80
 -23  -1  14  266.67   43.00
  24   2 -14  234.88   21.10
  24   2 -14  203.38   23.60
  24   2 -14  223.88   22.50
  24   2 -14  234.68   41.00
  24   2 -14  171.98   32.20
 -24  -2  14  220.98   55.19
  25   3 -14  551.54   47.20
  25   3 -14  396.76   43.40
 -25  -3  14  550.74   79.59
  26   4 -14  474.75   43.10
  26   4 -14  427.46   38.30
  26   4 -14  493.35   51.99
  26   4 -14  431.36   37.80
  26   4 -14  389.06   51.99
  26   4 -14  390.26   36.20
  27   5 -14  227.48   22.30
  27   5 -14  258.87   30.80
  27   5 -14  198.08   34.80
  27   5 -14  284.87   38.00
  27   5 -14  247.38   24.20
  27   5 -14  214.48   24.30
  28   6 -14   32.90    6.50
  28   6 -14   33.40    8.80
  28   6 -14   50.19    9.90
  28   6 -14   35.90   23.20
  28   6 -14   50.09   19.30
  28   6 -14   44.10   14.10
  29   7 -14   22.30    8.50
  29   7 -14   40.60    8.70
  29   7 -14   39.90   12.80
  29   7 -14    7.50   25.20
  29   7 -14   25.40    5.70
  30   8 -14   11.20    6.30
  30   8 -14    4.00    7.10
  30   8 -14    2.60   57.59
  30   8 -14   13.30    4.20
   7 -13 -13   12.30   19.40
   7 -13 -13   12.80   21.30
  -7  13  13   28.30   13.10
  -7  13  13   19.30    7.80
  -7  13  13   17.70    5.10
   8 -12 -13   91.19   37.10
  -8  12  13  125.69   19.10
  -8  12  13  143.29   19.40
   9 -11 -13  116.99   42.50
  -9  11  13  179.78   24.30
  -9  11  13  153.28   22.10
  10 -10 -13  123.69   44.20
 -10  10  13  223.48   26.30
 -10  10  13  197.28   44.80
 -10  10  13  257.07   30.00
 -10  10  13  145.49   50.89
 -11   9  13  207.08   45.20
 -11   9  13  235.88   45.60
 -11   9  13  195.98   66.19
 -11   9  13  265.47   29.40
 -11   9  13  265.07   34.40
  12  -8 -13  249.18   58.99
 -12   8  13  321.27   44.80
 -12   8  13  412.76   36.50
 -12   8  13  368.26   49.60
 -12   8  13  312.77   49.60
 -13   7  13  511.65   45.00
 -13   7  13  459.15   59.89
 -13   7  13  444.06   61.69
 -13   7  13  456.75   50.29
 -14   6  13  375.26   41.20
 -14   6  13  344.27   36.00
 -14   6  13  391.86   48.50
  15  -5 -13   18.30   21.40
  15  -5 -13   41.90   29.90
 -15   5  13   39.80   21.80
 -15   5  13   36.00   13.60
 -15   5  13   31.50   14.80
 -16   4  13  345.77   41.70
 -16   4  13  363.06   37.90
 -16   4  13  362.36   37.50
  17  -3 -13  170.78   43.80
  17  -3 -13  221.78   54.69
 -17   3  13  237.18   32.60
 -17   3  13  197.78   27.20
 -17   3  13  217.48   31.70
  18  -2 -13   19.40   22.00
  18  -2 -13    9.80   24.90
  18  -2 -13    7.00   23.20
 -18   2  13   14.30   20.70
 -18   2  13    3.70   11.80
 -18   2  13   18.70   17.40
  19  -1 -13    9.40   28.10
  19  -1 -13   -0.30    7.30
  19  -1 -13   -2.20   21.90
  19  -1 -13   22.30   16.80
 -19   1  13    1.60   17.60
 -19   1  13   -6.10   13.00
  20   0 -13   -0.40    7.00
  20   0 -13    3.40   19.20
  20   0 -13    4.70   21.80
  20   0 -13    8.50    8.30
  20   0 -13    7.40    9.10
 -20   0  13   -3.80   20.30
 -20   0  13   -1.40   15.10
  21   1 -13  101.29   12.70
  21   1 -13  107.09   14.60
  21   1 -13   63.39   22.20
  21   1 -13  110.19   11.20
  21   1 -13   69.39   23.70
 -21  -1  13   59.89   21.90
 -21  -1  13   50.49  188.18
 -21  -1  13   57.29   23.70
  22   2 -13  100.29   12.00
  22   2 -13   64.59   22.10
  22   2 -13  100.59   13.30
  22   2 -13   81.09   12.80
  22   2 -13   88.19   24.90
 -22  -2  13  137.29   30.10
  23   3 -13   70.69   10.30
  23   3 -13   56.99   11.00
  23   3 -13   63.79   23.00
  23   3 -13   49.70   16.00
  23   3 -13   48.80   11.00
  23   3 -13   36.60   20.60
 -23  -3  13   58.79   36.40
  24   4 -13  370.56   33.20
  24   4 -13  318.97   46.50
  24   4 -13  369.26   37.00
  24   4 -13  335.87   31.50
  24   4 -13  356.26   33.20
  24   4 -13  432.26   48.20
  25   5 -13  457.85   57.59
  25   5 -13  533.45   45.20
  25   5 -13  558.94   46.80
  25   5 -13  484.45   43.10
  25   5 -13  506.55   44.80
  25   5 -13  625.14   57.49
  26   6 -13  266.17   26.90
  26   6 -13  225.48   41.60
  26   6 -13  277.37   24.60
  26   6 -13  300.17   29.80
  26   6 -13  313.77   41.60
  26   6 -13  272.27   27.40
  27   7 -13  408.56   38.30
  27   7 -13  232.18   45.60
  27   7 -13  325.97   27.40
  27   7 -13  326.57   30.30
  27   7 -13  349.96   30.00
  28   8 -13  239.48   40.10
  28   8 -13  313.57   27.00
  28   8 -13  260.77   26.50
  28   8 -13  325.77   28.50
  28   8 -13  304.87   24.20
  29   9 -13  173.48   13.70
  29   9 -13   86.19   33.30
  29   9 -13  156.08   16.00
  29   9 -13  141.99   16.90
   5 -13 -12  157.48   40.60
  -5  13  12  231.28   31.80
  -5  13  12  259.57   24.40
  -5  13  12  282.87   21.50
   6 -12 -12   79.69   33.00
  -6  12  12  161.58   22.00
  -6  12  12  161.38   20.40
   7 -11 -12   34.70   27.80
   7 -11 -12    7.80   31.00
  -7  11  12   45.30   12.00
  -7  11  12   53.69   13.50
   8 -10 -12    9.30   33.60
   8 -10 -12   27.20   26.30
  -8  10  12   57.99   13.80
  -8  10  12   70.29   15.20
  -8  10  12  114.09   64.29
   9  -9 -12   19.70   35.60
   9  -9 -12   28.80   27.50
  -9   9  12   49.30   57.99
  -9   9  12   44.50   27.80
  -9   9  12   70.79   37.90
  -9   9  12   51.99   14.00
  10  -8 -12    5.20   37.70
  10  -8 -12   10.80   22.10
 -10   8  12   32.30   38.70
 -10   8  12   12.80   10.10
 -10   8  12    6.90   14.80
 -10   8  12   -6.30   36.20
 -10   8  12   15.10   20.30
  11  -7 -12   35.30   43.70
 -11   7  12  151.88   21.30
 -11   7  12  133.49   29.20
 -11   7  12  138.69   24.90
 -11   7  12  149.69   29.10
  12  -6 -12   63.79   24.60
  12  -6 -12   29.90   64.89
 -12   6  12   67.99   14.10
 -12   6  12   86.19   24.00
 -12   6  12   66.69   17.80
  13  -5 -12  128.19   35.00
  13  -5 -12  152.48   35.70
 -13   5  12  194.68   24.80
 -13   5  12  205.78   27.30
 -13   5  12  189.68   25.30
  14  -4 -12  181.88   54.19
 -14   4  12  279.87   33.20
 -14   4  12  287.17   31.00
 -14   4  12  281.97   31.10
  15  -3 -12  190.78   38.20
  15  -3 -12  236.78   44.90
 -15   3  12  301.07   30.90
 -15   3  12  253.37   31.40
 -15   3  12  265.77   28.60
  16  -2 -12  771.72   73.49
  16  -2 -12  585.54   72.39
  16  -2 -12  871.01   61.39
 -16   2  12  773.22   67.79
 -16   2  12  637.94   63.39
 -16   2  12  700.53   59.79
  17  -1 -12 1382.36  100.49
  17  -1 -12 1280.37   99.09
  17  -1 -12 1246.88  109.29
  17  -1 -12 1334.47   97.59
 -17   1  12 1255.97  102.19
 -17   1  12 1154.48  103.49
  18   0 -12  589.14   46.00
  18   0 -12  592.24   43.00
  18   0 -12  443.96   58.59
  18   0 -12  554.14   44.20
  18   0 -12  508.85   57.19
 -18   0  12  512.55   48.90
 -18   0  12  539.85   51.19
 -18   0  12  530.95   61.69
  19   1 -12 1087.09   95.49
  19   1 -12 1108.69   84.79
  19   1 -12 1009.30   96.99
  19   1 -12 1169.78   83.79
  19   1 -12 1170.08   85.69
 -19  -1  12 1022.20   94.39
 -19  -1  12  938.11  104.29
  20   2 -12  916.91   65.29
  20   2 -12  793.52   88.39
  20   2 -12  783.22   65.59
  20   2 -12  795.22   76.79
  20   2 -12  862.01   66.39
  20   2 -12  848.02   69.19
 -20  -2  12  670.03  114.49
  21   3 -12  884.71   83.09
  21   3 -12  871.91   71.19
  21   3 -12  907.51   71.39
  21   3 -12 1008.60   73.59
  21   3 -12  837.72   82.29
  21   3 -12  869.61   82.09
  21   3 -12  859.61   70.09
  22   4 -12  273.37   38.10
  22   4 -12  229.98   24.30
  22   4 -12  171.68   35.20
  22   4 -12  208.88   38.30
  22   4 -12  228.48   22.80
  22   4 -12  253.47   24.30
  22   4 -12  232.18   28.00
  23   5 -12  141.69   18.10
  23   5 -12   94.99   34.60
  23   5 -12  157.68   16.30
  23   5 -12  158.38   17.80
  23   5 -12  118.39   25.90
  23   5 -12  104.69   15.00
  23   5 -12  152.08   27.50
  24   6 -12   81.79   40.50
  24   6 -12  144.69   29.00
  24   6 -12  147.99   18.30
  24   6 -12  139.19   17.50
  24   6 -12  189.28   34.20
  24   6 -12  107.79   13.50
  24   6 -12  149.79   19.40
  25   7 -12   42.60   11.50
  25   7 -12   30.40   48.20
  25   7 -12   33.10    9.10
  25   7 -12   48.10   21.20
  25   7 -12   41.30    7.30
  25   7 -12   29.20    8.80
  25   7 -12   40.30   22.30
  26   8 -12   21.50    5.50
  26   8 -12   20.90    7.80
  26   8 -12   21.20    8.40
  26   8 -12   16.30    9.60
  26   8 -12   28.20   22.10
  27   9 -12   16.40    8.70
  27   9 -12   15.70    7.50
  27   9 -12  -16.80   27.20
  27   9 -12   13.70    7.60
  27   9 -12   16.00    4.30
  28  10 -12   43.10   10.20
  28  10 -12   58.29    7.00
  28  10 -12   45.80    8.20
   3 -13 -11   18.30   25.20
   3 -13 -11  -11.70   29.90
  -3  13  11   41.00    6.40
  -3  13  11   21.90    7.40
  -4  12  11  427.16   38.30
  -4  12  11  342.97   36.90
   5 -11 -11   43.90   31.70
   5 -11 -11   68.09   34.20
  -5  11  11  112.19   21.10
  -5  11  11  127.39   19.40
   6 -10 -11   38.40   34.00
   6 -10 -11   59.99   31.50
  -6  10  11  161.88   42.30
  -6  10  11  112.19   21.00
  -7   9  11  308.67   67.19
  -7   9  11  340.17   56.59
  -7   9  11  370.76   48.60
  -7   9  11  365.96   36.70
  -7   9  11  366.26   37.00
  -8   8  11  689.23   56.79
  -8   8  11  579.24   68.59
  -8   8  11  567.04   64.19
  -8   8  11  651.73   55.49
  -8   8  11  608.54   73.09
  -9   7  11 1174.98   93.79
  -9   7  11 1175.08   95.29
  -9   7  11 1115.59   98.39
  -9   7  11 1180.38   99.39
 -10   6  11 1102.09   98.89
 -10   6  11 1239.18   99.49
 -10   6  11 1277.37   99.29
 -10   6  11 1183.88   95.99
 -11   5  11  775.12   67.09
 -11   5  11  850.61   69.49
 -11   5  11  826.32   69.59
  12  -4 -11  116.09   29.30
  12  -4 -11  101.09   32.00
 -12   4  11  172.68   22.40
 -12   4  11  165.78   22.40
 -12   4  11  136.19   19.00
 -13   3  11  649.34   54.19
 -13   3  11  648.24   54.09
 -13   3  11  603.24   54.79
  14  -2 -11  106.29   24.20
  14  -2 -11   81.19   30.90
  14  -2 -11   23.00   23.40
 -14   2  11  124.19   16.80
 -14   2  11   87.79   14.40
  15  -1 -11  225.88   40.30
  15  -1 -11  249.08   20.70
  15  -1 -11  239.78   22.40
  15  -1 -11  128.19   46.90
  15  -1 -11  246.88   25.40
 -15   1  11  217.18   40.10
 -15   1  11  235.68   26.60
 -15   1  11  226.48   26.60
  16   0 -11   -3.50   10.00
  16   0 -11  -15.40   18.80
  16   0 -11   -1.10    6.40
  16   0 -11   -1.00    6.90
  16   0 -11   11.40   22.10
 -16   0  11   -7.60   14.80
 -16   0  11    3.20   12.20
 -16   0  11    6.80   20.10
  17   1 -11  150.58   29.60
  17   1 -11  146.59   17.90
  17   1 -11  174.58   19.70
  17   1 -11  186.28   29.80
  17   1 -11  165.68   16.80
 -17  -1  11  139.09   38.20
 -17  -1  11  131.89   29.10
  18   2 -11  214.88   27.60
  18   2 -11  212.18   22.80
  18   2 -11  246.68   23.40
  18   2 -11  253.57   36.50
  18   2 -11  225.78   40.20
  18   2 -11  248.78   22.00
  18   2 -11  234.78   30.60
 -18  -2  11  192.78   64.89
 -18  -2  11  192.68   41.60
  19   3 -11   -9.90   18.20
  19   3 -11   18.60    8.40
  19   3 -11   16.20    8.00
  19   3 -11   20.30   19.60
  19   3 -11   11.70   13.00
  19   3 -11   22.80   17.90
  19   3 -11   10.70    7.70
 -19  -3  11    8.50   56.79
 -19  -3  11  -24.50   48.80
 -19  -3  11  -39.60   74.89
  20   4 -11  246.08   37.50
  20   4 -11  241.68   26.20
  20   4 -11  197.48   35.30
  20   4 -11  211.28   21.30
  20   4 -11  209.28   23.00
  20   4 -11  209.58   22.80
  20   4 -11  253.57   36.90
 -20  -4  11  164.08   81.69
 -20  -4  11  150.18   77.99
  21   5 -11  570.64   48.20
  21   5 -11  597.74   59.19
  21   5 -11  642.74   50.09
  21   5 -11  590.24   48.90
  21   5 -11  534.15   68.29
  21   5 -11  579.84   46.80
  21   5 -11  532.95   59.49
 -21  -5  11  450.35  114.69
  22   6 -11  844.62   66.29
  22   6 -11  817.22   65.39
  22   6 -11  773.62   66.09
  22   6 -11  925.31   76.69
  22   6 -11  750.72   76.39
  22   6 -11  824.02   63.59
  22   6 -11  714.73   85.79
 -22  -6  11  468.45  147.49
  23   7 -11  438.56   36.20
  23   7 -11  449.16   59.39
  23   7 -11  537.05   51.89
  23   7 -11  499.65   40.00
  23   7 -11  360.86   52.29
  23   7 -11  420.06   39.50
  23   7 -11  406.66   38.30
 -23  -7  11   44.60  151.38
  24   8 -11  147.89   50.19
  24   8 -11  288.57   28.30
  24   8 -11  254.27   44.40
  24   8 -11  280.27   27.00
  24   8 -11  332.67   29.00
  25   9 -11  250.97   24.50
  25   9 -11  269.37   21.50
  25   9 -11  280.57   27.20
  25   9 -11  174.88   36.50
  25   9 -11  261.77   24.70
  26  10 -11  119.79   15.60
  26  10 -11  143.49   15.10
  26  10 -11   68.49   36.90
  26  10 -11  104.09   11.20
  -1  13  10  300.17   28.80
  -1  13  10  329.77   26.40
  -2  12  10  236.78   20.70
  -2  12  10  218.58   24.30
  -2  12  10  223.18   30.80
   3 -11 -10   33.70   30.30
   3 -11 -10   23.50   33.70
  -3  11  10   -2.60   61.49
  -3  11  10   46.20   14.40
  -3  11  10   22.90    9.30
  -4  10  10   55.09   38.40
   5  -9 -10   30.80   32.60
   5  -9 -10   12.50   31.50
  -5   9  10   25.00   12.30
  -5   9  10   22.10   32.10
  -5   9  10   28.70   13.00
  -5   9  10   20.80   47.10
   6  -8 -10    9.50   32.80
   6  -8 -10   11.40   28.80
  -6   8  10   21.10   12.70
  -6   8  10   18.20   11.20
  -6   8  10   31.00   32.20
  -6   8  10   43.50   25.50
  -6   8  10   15.40   22.60
  -6   8  10   22.00   26.50
   7  -7 -10   15.40   35.10
  -7   7  10   37.40   18.70
  -7   7  10   43.00   18.90
  -7   7  10   50.79   14.90
  -7   7  10   34.60   22.40
   8  -6 -10   82.79   28.80
   8  -6 -10   53.49   37.40
  -8   6  10  100.99   18.40
  -8   6  10   89.59   18.80
  -8   6  10  107.59   22.10
  -8   6  10  100.29   18.90
   9  -5 -10  154.38   33.60
  -9   5  10  224.18   28.20
  -9   5  10  196.68   24.60
  -9   5  10  237.18   27.60
  10  -4 -10  188.98   36.10
 -10   4  10  259.67   28.10
 -10   4  10  290.47   28.70
 -10   4  10  281.17   28.80
  11  -3 -10 1396.16  120.49
 -11   3  10 1232.58   98.49
 -11   3  10 1170.68   97.79
  12  -2 -10  491.45   74.19
 -12   2  10  451.55   41.00
 -12   2  10  490.85   40.90
  13  -1 -10  565.64   41.50
 -13   1  10  472.75   48.40
 -13   1  10  506.45   43.00
 -13   1  10  467.45   43.70
  14   0 -10  964.90   75.39
  14   0 -10 1001.10   76.69
 -14   0  10  995.50   79.39
 -14   0  10  904.91   81.39
  15   1 -10 2320.97  175.88
  15   1 -10 2471.55  174.68
  15   1 -10 2505.75  183.18
  15   1 -10 2354.16  175.78
 -15  -1  10 2062.69  179.28
 -15  -1  10 2102.69  178.98
  16   2 -10 1637.24  155.18
  16   2 -10 1995.50  151.38
  16   2 -10 1931.61  142.69
  16   2 -10 2040.40  146.99
  16   2 -10 1915.11  143.59
  16   2 -10 1936.01  143.79
 -16  -2  10 1746.53  150.98
 -16  -2  10 1761.22  157.08
  17   3 -10  739.93   72.19
  17   3 -10  760.22   68.39
  17   3 -10  801.52   61.29
  17   3 -10  810.92   70.59
  17   3 -10  780.92   63.19
  17   3 -10  761.62   61.39
  17   3 -10  800.92   60.19
 -17  -3  10  665.03   93.09
 -17  -3  10  699.83  101.19
 -17  -3  10  709.23   83.49
  18   4 -10  208.68   34.20
  18   4 -10  199.78   22.00
  18   4 -10  202.48   31.30
  18   4 -10  192.78   34.90
  18   4 -10  194.08   21.20
  18   4 -10  217.48   24.40
  18   4 -10  186.38   19.80
 -18  -4  10  266.37   64.99
 -18  -4  10  222.58   61.19
  19   5 -10   76.29   27.30
  19   5 -10  116.29   24.10
  19   5 -10   86.59   12.50
  19   5 -10  113.19   24.50
  19   5 -10  117.19   21.30
  19   5 -10   96.19   11.20
  19   5 -10  100.69   14.10
 -19  -5  10  273.57   92.59
 -19  -5  10  126.89   73.19
  20   6 -10   79.29   13.70
  20   6 -10   44.10   29.00
  20   6 -10  117.29   11.80
  20   6 -10   98.29   13.30
  20   6 -10   84.79   14.00
  20   6 -10  101.69   22.40
  20   6 -10   87.79   24.20
 -20  -6  10  100.29   86.19
  21   7 -10   89.39   30.50
  21   7 -10   70.49   23.00
  21   7 -10   86.19   13.70
  21   7 -10   95.29   13.30
  21   7 -10   83.99   13.70
  21   7 -10   81.09    9.80
  21   7 -10  109.29   24.50
 -21  -7  10   32.80   55.89
 -21  -7  10  -48.80  115.69
  22   8 -10   11.20   21.10
  22   8 -10    4.90    4.90
  22   8 -10    6.10    9.10
  22   8 -10   -3.40    8.50
  22   8 -10    6.80   35.20
  22   8 -10    5.50    7.60
 -22  -8  10  -42.30  119.69
 -22  -8  10   10.20   50.79
  23   9 -10   41.90    6.60
  23   9 -10   44.00   25.00
  23   9 -10   34.10    9.80
  23   9 -10   20.00    8.40
  23   9 -10   56.29   10.10
 -23  -9  10    2.50   48.20
  24  10 -10  137.09   12.50
  24  10 -10  159.58   17.50
  24  10 -10   98.19   14.20
  24  10 -10  103.39   15.30
  24  10 -10   76.39   33.20
 -24 -10  10   44.90   45.90
  25  11 -10   88.49    9.30
  25  11 -10   96.59   12.30
  25  11 -10   96.19   11.70
 -25 -11  10   23.40   46.30
  -2 -14  -9   13.10   22.90
  -1 -13  -9   27.40   26.00
  -1 -13  -9   39.80   42.00
   1  13   9   49.30    9.10
   1  13   9   57.49    7.60
   0 -12  -9   11.00   36.70
   0 -12  -9   35.40   28.30
   0  12   9   32.00   20.30
   0  12   9   28.20    6.10
   0  12   9   22.10    8.50
   1 -11  -9   67.29   98.79
   1 -11  -9   35.50   40.60
  -1  11   9  147.49   25.50
  -1  11   9  182.08   21.10
  -1  11   9  131.49   58.99
  -1  11   9  151.38   20.00
   2 -10  -9  159.98   74.69
  -2  10   9  301.17   29.60
  -2  10   9  322.97   46.60
  -2  10   9  251.47   31.20
  -3   9   9  668.43   59.69
  -3   9   9  702.53   58.49
  -3   9   9  703.23   72.29
  -3   9   9  660.53   69.09
   4  -8  -9   31.40   33.50
   4  -8  -9   77.29   34.90
   4  -8  -9   24.30   58.39
  -4   8   9   60.09   28.10
  -4   8   9   90.19   23.50
  -4   8   9   69.69   32.80
  -4   8   9   96.29   15.90
  -4   8   9   96.39   28.00
  -4   8   9   71.69   14.10
  -5   7   9  401.46   49.20
  -5   7   9  482.35   42.00
  -5   7   9  398.66   49.70
  -5   7   9  483.75   42.30
  -5   7   9  462.55   43.60
  -5   7   9  468.25   50.19
  -6   6   9  634.64   54.39
  -6   6   9  596.14   55.49
  -6   6   9  577.74   50.99
  -6   6   9  573.54   56.69
   7  -5  -9  560.04   83.19
  -7   5   9  800.32   62.99
  -7   5   9  786.32   64.39
  -8   4   9 1559.74  121.89
  -8   4   9 1536.05  120.69
   9  -3  -9  884.31   80.89
  -9   3   9  694.13   60.59
  -9   3   9  725.63   59.89
 -10   2   9   34.30   10.30
 -10   2   9   31.40    8.90
 -10   2   9   51.99   11.80
  11  -1  -9   15.40   33.20
 -11   1   9   27.10   10.90
 -11   1   9   41.30   11.50
 -11   1   9   31.10   10.90
 -12   0   9    2.30   13.00
 -12   0   9    5.70   10.90
  13   1  -9  362.76   34.30
 -13  -1   9  372.56   38.70
 -13  -1   9  400.76   41.50
  14   2  -9  693.33   60.69
  14   2  -9  577.44   50.79
  14   2  -9  687.83   54.19
  14   2  -9  626.94   50.39
  14   2  -9  621.44   53.19
 -14  -2   9  536.65   59.19
 -14  -2   9  594.54   66.29
  15   3  -9  220.88   39.10
  15   3  -9  260.97   31.90
 -15  -3   9  258.77   43.70
 -15  -3   9  295.07   51.89
 -15  -3   9  263.57   46.40
  16   4  -9   53.69    8.60
  16   4  -9   51.49   18.60
  16   4  -9   42.90   19.40
  16   4  -9   47.70    9.80
  16   4  -9   35.30   18.00
  16   4  -9   42.90   10.60
 -16  -4   9  -17.80   43.70
 -16  -4   9   39.10   47.60
  17   5  -9  283.27   36.80
  17   5  -9  308.87   29.30
  17   5  -9  297.27   38.40
  17   5  -9  285.17   27.10
  17   5  -9  280.37   28.40
  17   5  -9  293.27   38.80
  17   5  -9  288.87   25.50
 -17  -5   9  290.97   67.89
 -17  -5   9  313.47   72.19
  18   6  -9  360.36   31.70
  18   6  -9  342.17   29.50
  18   6  -9  383.06   43.00
  18   6  -9  315.47   41.00
  18   6  -9  355.16   33.20
  18   6  -9  373.16   44.10
  18   6  -9  373.06   33.10
 -18  -6   9  187.68   74.79
 -18  -6   9  244.28  102.09
  19   7  -9  645.04   56.39
  19   7  -9  765.52   57.39
  19   7  -9  658.63   71.09
  19   7  -9  685.73   67.89
  19   7  -9  737.23   66.99
  19   7  -9  719.33   54.59
  19   7  -9  631.44   57.59
 -19  -7   9  662.33  103.69
  20   8  -9  631.64   47.90
  20   8  -9  503.95   47.90
  20   8  -9  576.74   44.40
  20   8  -9  534.65   67.09
  20   8  -9  523.25   59.49
  20   8  -9  577.94   47.00
 -20  -8   9  451.45  103.69
  21   9  -9   60.79    8.20
  21   9  -9   40.70   33.40
  21   9  -9   78.79   12.00
  21   9  -9   50.89   25.40
  21   9  -9   59.79   12.30
  21   9  -9   68.39   11.90
 -21  -9   9   25.80   50.89
 -21  -9   9   46.70  118.49
  22  10  -9  151.08   18.50
  22  10  -9  153.68   14.50
  22  10  -9  159.68   18.80
  22  10  -9  169.78   18.40
 -22 -10   9   63.89   41.80
  23  11  -9  149.29   17.40
  23  11  -9  157.88   17.50
  23  11  -9  201.88   17.80
  23  11  -9  153.28   14.20
 -23 -11   9   69.49   39.30
  24  12  -9   18.70    5.80
  24  12  -9   23.30    8.30
  24  12  -9   18.80    5.00
  -4 -14  -8    3.80   22.60
  -3 -13  -8   19.20   52.79
  -3 -13  -8   24.40   25.80
  -2 -12  -8   58.69   71.49
  -2 -12  -8   44.70   49.10
  -2 -12  -8   22.40   29.20
  -1 -11  -8   34.20   44.70
  -1 -11  -8   27.80   59.69
  -1 -11  -8   26.60   30.40
   1  11   8   82.69   13.20
   1  11   8   59.39   18.30
   0 -10  -8   75.29   55.59
   0 -10  -8   64.89   44.30
   0  10   8  158.28   26.90
   0  10   8  201.48   41.10
   0  10   8  180.58   21.70
   1  -9  -8   47.90   77.49
   1  -9  -8   69.49   41.00
  -1   9   8  126.39   19.90
  -1   9   8  130.19   23.60
  -1   9   8  116.69   32.10
  -1   9   8  138.39   28.30
   2  -8  -8   10.30   43.40
   2  -8  -8   18.10   33.60
   2  -8  -8    2.10   34.30
  -2   8   8   37.20   18.00
  -2   8   8   28.70   20.50
  -2   8   8  -21.10   32.60
  -2   8   8   20.70   34.10
  -2   8   8   33.40   13.20
  -2   8   8   14.70   25.30
   3  -7  -8   24.30   33.60
   3  -7  -8   10.60   42.00
   3  -7  -8   39.10   34.20
  -3   7   8   55.49   12.70
  -3   7   8   42.20   22.30
  -3   7   8   51.49   11.90
  -3   7   8   72.19   14.60
  -3   7   8   75.69   21.60
  -3   7   8   46.00   22.20
   4  -6  -8  254.87   53.19
   4  -6  -8  197.98   40.00
  -4   6   8  275.27   28.00
  -4   6   8  262.97   28.30
  -4   6   8  262.57   52.39
  -4   6   8  275.57   32.50
   5  -5  -8  109.59   32.60
   5  -5  -8   26.40   48.50
   5  -5  -8   52.19   33.60
  -5   5   8   63.69   13.40
  -5   5   8   63.89   15.30
  -5   5   8   42.60   12.90
   6  -4  -8  622.14   78.49
  -6   4   8  755.42   60.69
  -6   4   8  788.72   62.39
   7  -3  -8  563.14   75.49
   7  -3  -8  904.21   75.19
  -7   3   8  768.12   60.39
  -7   3   8  747.13   61.49
   8  -2  -8 1143.89   85.59
  -8   2   8  943.91   77.99
  -8   2   8  955.00   78.19
  -8   2   8  947.91   77.19
   9  -1  -8 2344.57  163.88
  -9   1   8 1985.50  159.28
  -9   1   8 1920.91  159.18
  10   0  -8 2776.32  220.98
 -10   0   8 2900.71  216.08
 -10   0   8 2828.92  216.78
  11   1  -8 1198.38   87.79
 -11  -1   8 1078.89   90.29
 -11  -1   8 1040.00   89.09
  12   2  -8 1073.79   81.09
 -12  -2   8 1031.30   85.49
 -12  -2   8  986.00   88.29
 -12  -2   8  864.91  131.29
  13   3  -8 1287.77   97.89
 -13  -3   8 1272.57  106.59
 -13  -3   8 1159.68  109.89
 -13  -3   8 1090.69  144.59
  14   4  -8  687.73   61.99
  14   4  -8  732.33   59.89
  14   4  -8  716.53   65.49
  14   4  -8  880.61   69.99
  14   4  -8  708.93   69.69
  14   4  -8  828.02   63.19
 -14  -4   8  807.72  118.09
 -14  -4   8  800.32   86.79
 -14  -4   8  775.62   76.39
  15   5  -8  146.09   19.60
  15   5  -8  143.39   23.90
  15   5  -8  147.79   23.50
  15   5  -8  163.38   14.90
  15   5  -8  139.19   24.60
  15   5  -8  153.98   17.40
  15   5  -8  152.68   17.80
 -15  -5   8  198.98   53.59
  16   6  -8  156.98   29.90
  16   6  -8  171.98   26.70
  16   6  -8  163.48   18.50
  16   6  -8  174.18   20.80
  16   6  -8  156.98   21.20
  16   6  -8  181.18   27.50
  16   6  -8  160.98   16.10
 -16  -6   8  103.79   69.99
 -16  -6   8   30.70   56.69
  17   7  -8   62.39   11.00
  17   7  -8   56.39    7.70
  17   7  -8   48.60   12.70
  17   7  -8   34.40   23.00
  17   7  -8   54.39   20.10
  17   7  -8   84.49   12.60
  17   7  -8   55.49   22.00
 -17  -7   8   71.69  136.89
 -17  -7   8    5.60   47.10
  18   8  -8   11.50   10.60
  18   8  -8   -3.10    7.20
  18   8  -8   16.10   24.40
  18   8  -8   14.80    9.00
  18   8  -8    2.10    5.30
  18   8  -8    9.80   21.40
 -18  -8   8   64.49   67.79
 -18  -8   8    5.10   43.60
  19   9  -8  125.79   17.70
  19   9  -8  121.79   32.70
  19   9  -8  110.49   13.80
  19   9  -8  124.19   19.40
  19   9  -8   80.59   18.50
 -19  -9   8  134.69   86.39
 -19  -9   8   19.10   41.90
  20  10  -8   93.79   13.00
  20  10  -8   89.99   38.90
  20  10  -8   84.19   12.00
  20  10  -8   83.09   13.00
  20  10  -8   79.29    9.00
  20  10  -8   70.09   30.70
 -20 -10   8   75.39  100.39
 -20 -10   8   39.10   39.60
  21  11  -8   39.90   10.60
  21  11  -8   46.10    9.10
  21  11  -8   22.30    7.90
  21  11  -8   29.70    8.70
 -21 -11   8    8.40   35.90
  22  12  -8   24.10    6.60
  22  12  -8   25.30    7.60
  22  12  -8   21.20    5.60
 -22 -12   8  -11.60   32.50
  -6 -14  -7    5.50   22.50
  -5 -13  -7   38.50   27.40
  -5 -13  -7   70.79   72.49
   5  13   7   64.79    8.90
   5  13   7   76.89   12.50
  -4 -12  -7   64.59   58.59
  -4 -12  -7  111.29  105.19
   4  12   7  139.89   18.60
   4  12   7  162.38   15.80
  -3 -11  -7  175.98   54.89
  -3 -11  -7   94.99   37.00
  -3 -11  -7   76.29   50.69
  -2 -10  -7   34.50   34.70
  -2 -10  -7   26.20   46.80
  -2 -10  -7   52.89   45.70
   1   9   7  432.96   38.90
   1   9   7  400.66   42.10
   1   9   7  469.95   57.39
   1   9   7  397.06   36.70
   1   9   7  440.16   47.50
   0  -8  -7  295.17   59.99
   0   8   7  455.45   44.50
   0   8   7  462.05   37.10
   0   8   7  455.85   42.30
   0   8   7  486.75   52.69
   1  -7  -7  367.76   66.99
  -1   7   7  415.16   56.99
  -1   7   7  398.46   47.80
  -1   7   7  471.35   39.50
  -1   7   7  444.46   40.80
  -1   7   7  443.56   40.40
  -1   7   7  439.86   47.80
   2  -6  -7  285.07   53.99
   2  -6  -7  248.88   43.40
  -2   6   7  270.07   37.50
  -2   6   7  276.57   28.20
  -2   6   7  296.27   27.10
  -2   6   7  275.07   33.80
   3  -5  -7  353.86   58.59
  -3   5   7  328.77   35.60
  -3   5   7  311.57   32.10
   4  -4  -7  957.00   93.89
  -4   4   7 1010.30   78.49
  -4   4   7  994.60   80.29
   5  -3  -7  265.47   39.20
   5  -3  -7  121.69   29.70
  -5   3   7  192.28   20.40
  -5   3   7  194.58   25.50
   6  -2  -7  111.19   19.30
   6  -2  -7   54.29   21.70
  -6   2   7   82.39   13.90
  -6   2   7   67.59    9.90
  -6   2   7   77.39   11.00
   7  -1  -7  820.92   62.99
  -7   1   7  710.33   58.39
  -7   1   7  665.63   96.59
  -7   1   7  699.33   58.89
   8   0  -7    3.20   15.70
   8   0  -7    0.90   21.50
  -8   0   7   43.90   49.80
  -8   0   7   -2.10    6.80
  -8   0   7    1.20    8.80
   9   1  -7  138.09   16.60
  -9  -1   7  100.59   44.70
  -9  -1   7  152.08   23.60
  -9  -1   7  160.58   19.90
 -10  -2   7  321.97   40.90
 -10  -2   7  350.06   39.60
 -10  -2   7  340.47   56.69
  11   3  -7  617.54   45.30
 -11  -3   7  442.96   54.09
 -11  -3   7  415.16   80.19
  12   4  -7  820.22   78.39
 -12  -4   7 1072.89   81.69
 -12  -4   7 1024.20   94.99
  13   5  -7  826.62   65.09
  13   5  -7  898.01   71.29
  13   5  -7  889.61   73.39
  13   5  -7  784.72   73.59
  13   5  -7  774.42   70.19
  13   5  -7  846.02   66.79
 -13  -5   7  906.61   98.89
  14   6  -7  646.34   58.79
  14   6  -7  659.03   58.89
  14   6  -7  651.03   51.19
  14   6  -7  629.44   50.39
  14   6  -7  568.44   52.09
  14   6  -7  627.24   48.80
  14   6  -7  591.24   56.89
 -14  -6   7  527.55   83.59
  15   7  -7  396.06   44.40
  15   7  -7  419.56   45.60
  15   7  -7  375.56   35.00
  15   7  -7  422.76   44.30
  15   7  -7  417.26   35.10
  15   7  -7  394.46   32.20
  15   7  -7  348.07   38.60
 -15  -7   7  190.98  110.49
  16   8  -7  294.67   34.10
  16   8  -7  378.36   32.50
  16   8  -7  379.86   29.90
  16   8  -7  386.66   33.20
  16   8  -7  351.46   46.00
  16   8  -7  382.66   46.20
  17   9  -7  299.67   38.90
  17   9  -7  297.27   27.90
  17   9  -7  265.17   29.20
  17   9  -7  300.77   27.50
  17   9  -7  264.07   44.40
  17   9  -7  285.47   24.30
  18  10  -7  337.77   31.30
  18  10  -7  256.47   41.60
  18  10  -7  328.67   30.10
  18  10  -7  306.27   54.59
  18  10  -7  342.17   30.50
  18  10  -7  341.37   27.20
 -18 -10   7  283.77   90.79
  19  11  -7  394.16   33.40
  19  11  -7  361.66   33.20
  19  11  -7  352.06   30.30
  19  11  -7  395.46   33.30
  20  12  -7   47.10    8.80
  20  12  -7   35.90    7.80
  20  12  -7   29.80    6.00
 -20 -12   7   40.30   37.60
  21  13  -7   10.40    8.00
  21  13  -7   19.70    6.00
 -21 -13   7   -8.10   33.90
  -7 -13  -6   25.10   27.30
  -7 -13  -6   16.30   56.49
   7  13   6   84.09   10.70
   7  13   6   69.09   10.50
  -6 -12  -6    6.50   29.50
  -6 -12  -6   31.30   49.50
   6  12   6   50.19    8.10
   6  12   6   49.40   10.50
  -5 -11  -6   50.39   59.19
  -5 -11  -6  -18.70   44.80
  -5 -11  -6   26.50   33.50
   5  11   6   52.09   13.50
   5  11   6   39.00   42.90
   5  11   6   22.20    8.60
   5  11   6   23.20    6.50
  -4 -10  -6   40.90   42.80
  -4 -10  -6   21.90   36.20
  -4 -10  -6   44.20   52.99
   4  10   6  109.59   14.30
   4  10   6  125.09   39.50
   4  10   6   69.89   11.40
   4  10   6   84.69   50.39
   4  10   6   96.39   14.90
   4  10   6  102.89   23.20
  -3  -9  -6   54.69   53.49
  -3  -9  -6   42.20   41.00
  -3  -9  -6    9.30   35.00
   3   9   6   43.00   16.60
   3   9   6   80.59   22.30
   3   9   6   50.29   11.50
   3   9   6   53.49   28.10
   3   9   6   50.29   11.50
  -2  -8  -6   10.30   35.80
  -2  -8  -6   13.70   47.60
  -2  -8  -6   -4.70   48.80
   2   8   6   30.90   29.00
   2   8   6   28.00   18.40
   2   8   6    6.50    8.10
   2   8   6    9.40   13.30
   2   8   6   23.20   13.10
  -1  -7  -6   21.10   34.10
  -1  -7  -6   33.40   49.80
  -1  -7  -6    2.40   33.40
   1   7   6   27.10    8.90
   1   7   6   28.10   12.30
   1   7   6   32.80   12.70
   1   7   6   47.20   20.50
   1   7   6   24.90    9.40
   1   7   6   -7.00   22.30
   0  -6  -6  486.75   74.89
   0   6   6  512.35   42.50
   0   6   6  383.86   53.89
   0   6   6  510.75   41.40
   0   6   6  453.15   46.70
   0   6   6  527.25   44.00
   1  -5  -6  284.97   45.80
  -1   5   6  365.36   33.70
  -1   5   6  348.17   38.50
   2  -4  -6  381.36   54.49
  -2   4   6  437.66   40.10
   3  -3  -6 1414.06  101.29
   3  -3  -6 1056.09  104.29
  -3   3   6 1195.28   95.89
  -3   3   6 1198.98   94.29
   4  -2  -6 1704.43  139.99
  -4   2   6 1730.23  131.29
  -4   2   6 1682.63  150.58
  -4   2   6 1718.63  132.39
  -4   2   6 1746.03  131.69
   5  -1  -6 1066.19   93.99
  -5   1   6 1166.58   86.79
  -5   1   6 1176.88   86.19
  -5   1   6  978.30  104.79
   6   0  -6 1955.60  152.98
  -6   0   6 2028.10  151.68
  -6   0   6 1848.12  163.68
  -6   0   6 2055.99  151.28
   7   1  -6 1174.78   91.09
   7   1  -6 1276.97   86.49
  -7  -1   6 1019.10  100.19
  -7  -1   6 1022.50   88.19
  -7  -1   6 1066.79   87.79
   8   2  -6   92.09   12.40
  -8  -2   6  111.69   32.10
  -8  -2   6  111.89   16.60
  -8  -2   6   85.89   19.20
  -9  -3   6 1668.13  140.29
  -9  -3   6 1739.93  137.79
  10   4  -6  444.46   37.80
 -10  -4   6  370.66   53.69
  11   5  -6  557.54   50.59
 -11  -5   6  649.24   74.39
  12   6  -6  217.58   23.50
  12   6  -6  213.38   21.80
  12   6  -6  232.28   24.40
  12   6  -6  249.48   33.00
  12   6  -6  243.68   33.60
  12   6  -6  232.98   28.60
  12   6  -6  173.88   25.00
 -12  -6   6  186.68   49.10
  13   7  -6   54.39   12.50
  13   7  -6   59.79   10.20
  13   7  -6   44.80    9.60
  13   7  -6   57.89   18.50
  13   7  -6   51.89   18.60
  13   7  -6   41.50    7.40
  13   7  -6   47.70   19.30
 -13  -7   6   35.10   56.19
  14   8  -6  237.08   31.40
  14   8  -6  307.97   26.70
  14   8  -6  252.67   28.90
  14   8  -6  284.57   26.70
  14   8  -6  314.37   42.00
 -14  -8   6  144.09   81.79
  15   9  -6   67.09   13.30
  15   9  -6   67.49   26.00
  15   9  -6   93.29   25.80
  15   9  -6   84.19    9.00
  15   9  -6   60.19   11.00
  15   9  -6   62.39   11.00
 -15  -9   6  -34.40   59.19
 -15  -9   6   18.90   41.10
  16  10  -6   55.89   31.00
  16  10  -6   44.30   12.10
  16  10  -6   40.40   28.40
  16  10  -6   59.99   12.70
  16  10  -6   40.60   11.70
  16  10  -6   46.60    7.80
 -16 -10   6   10.80   40.20
 -16 -10   6  -11.00   46.80
  17  11  -6  319.27   28.30
  17  11  -6  319.27   28.40
  17  11  -6  284.87   45.20
  17  11  -6  294.57   28.80
  17  11  -6  288.37   25.20
 -17 -11   6  197.08   94.49
  18  12  -6  172.78   19.00
  18  12  -6  172.18   16.70
  18  12  -6  208.78   18.80
 -18 -12   6  101.09   41.60
 -18 -12   6  104.19   77.39
  19  13  -6  114.39   14.50
  19  13  -6  130.49   13.40
 -19 -13   6   63.79   35.10
  -9 -13  -5   54.29   50.59
  -9 -13  -5   22.10   28.20
   9  13   5  100.69   11.30
   9  13   5   89.99   13.10
  -8 -12  -5   92.49   49.90
   8  12   5  186.28   20.80
   8  12   5  213.88   19.10
   7  11   5  226.28   24.00
   7  11   5  165.68   58.09
   7  11   5  166.28   21.10
   7  11   5  218.18   21.00
   7  11   5  253.17   28.00
   6  10   5  242.98   22.80
   6  10   5  230.38   36.40
   6  10   5  222.68   26.20
   6  10   5  247.78   23.00
   6  10   5  286.47   27.20
   5   9   5  414.36   50.39
   5   9   5  478.75   43.90
   5   9   5  485.25   40.20
   5   9   5  493.85   57.09
   5   9   5  550.14   63.19
   5   9   5  568.04   43.40
  -4  -8  -5  854.71  141.69
   4   8   5 1002.80   75.89
   4   8   5 1021.00   83.39
   4   8   5 1013.50   78.89
   4   8   5  861.81   81.29
   4   8   5 1099.99   86.19
   4   8   5  982.50   81.39
  -3  -7  -5  776.82  111.89
   3   7   5  965.40   75.09
   3   7   5  915.91   74.69
   3   7   5  974.50   78.69
   3   7   5  977.00   74.39
   3   7   5  890.81   71.29
   3   7   5  876.51   76.19
  -2  -6  -5 1250.27  127.19
   2   6   5 1356.56  101.59
   2   6   5 1345.77  102.09
   2   6   5 1240.98  102.19
   2   6   5 1290.87  104.19
  -1  -5  -5  445.36   62.19
   1   5   5  486.75   42.70
   0  -4  -5 1588.54  140.19
   0   4   5 1776.32  130.49
   1  -3  -5  419.96   51.69
   1  -3  -5  491.55   48.40
  -1   3   5  499.25   72.09
  -1   3   5  508.25   39.60
   2  -2  -5  463.75   38.00
   2  -2  -5  428.96   44.60
  -2   2   5  384.76   33.90
  -2   2   5  375.46   34.10
  -2   2   5  403.06   32.80
  -2   2   5  377.36   58.09
   3  -1  -5  363.36   38.30
   3  -1  -5  395.66   31.60
  -3   1   5  316.07   28.40
  -3   1   5  305.97   28.30
  -3   1   5  294.27   47.30
   4   0  -5    3.70    8.10
   4   0  -5   -1.00   15.20
  -4   0   5    3.10    4.70
  -4   0   5   -1.30   20.70
  -4   0   5    1.90    7.40
   5   1  -5   43.10   11.50
   5   1  -5   30.60   16.20
   5   1  -5   47.40    6.70
  -5  -1   5   80.59   21.90
  -5  -1   5   82.99   12.20
   6   2  -5  323.87   31.10
  -6  -2   5  389.16   37.20
  -6  -2   5  400.46   35.00
  -6  -2   5  410.16   47.90
   7   3  -5  850.71   63.19
  -7  -3   5  760.22   69.19
  -7  -3   5  767.32   67.69
   8   4  -5 2535.55  181.18
  -8  -4   5 2174.88  187.78
   9   5  -5 2360.26  175.28
  -9  -5   5 2192.68  185.88
  10   6  -5  325.07   29.60
  10   6  -5  292.87   32.20
  10   6  -5  329.87   28.60
  10   6  -5  324.87   32.10
 -10  -6   5  375.76   51.79
  11   7  -5  290.67   26.00
  11   7  -5  316.77   26.80
  11   7  -5  296.87   31.30
  11   7  -5  280.07   24.00
  11   7  -5  251.17   31.00
  11   7  -5  250.47   28.80
 -11  -7   5  229.98   51.69
  12   8  -5  566.44   54.19
  12   8  -5  622.24   54.99
  12   8  -5  679.13   50.89
  12   8  -5  666.53   52.99
  12   8  -5  720.73   62.59
  12   8  -5  665.03   52.79
  12   8  -5  658.33   58.19
 -12  -8   5  575.34   99.19
  13   9  -5  444.96   36.60
  13   9  -5  418.26   46.60
  13   9  -5  437.46   62.19
  13   9  -5  402.56   33.90
  13   9  -5  432.86   38.00
  13   9  -5  394.66   36.40
  14  10  -5  275.17   52.79
  14  10  -5  312.07   25.60
  14  10  -5  311.17   28.40
  14  10  -5  297.17   28.40
  14  10  -5  319.37   29.80
  14  10  -5  240.18   38.20
  15  11  -5  367.46   33.10
  15  11  -5  294.27   45.50
  15  11  -5  385.66   30.40
  15  11  -5  379.46   33.00
  15  11  -5  388.06   33.70
 -15 -11   5  253.87   94.29
  16  12  -5  182.08   18.80
  16  12  -5  171.78   19.20
  16  12  -5  172.78   16.40
 -16 -12   5   89.09   45.00
 -16 -12   5  144.89   45.00
  17  13  -5   76.49   10.30
  17  13  -5   53.49    8.50
 -17 -13   5   58.89   44.40
 -17 -13   5   36.90   36.00
  18  14  -5    9.20    8.80
  11  13   4  255.87   21.20
  11  13   4  217.78   21.70
 -10 -12  -4   63.49   45.20
 -10 -12  -4   57.29   32.60
  -9 -11  -4   45.00   45.20
   9  11   4  129.99   42.50
   9  11   4  110.79   18.30
   9  11   4  129.79   18.00
   9  11   4  157.18   16.10
   9  11   4  132.39   13.00
   8  10   4  309.97   39.90
   8  10   4  286.27   26.30
   8  10   4  298.17   27.40
   8  10   4  335.07   31.20
  -7  -9  -4  -10.40   36.90
  -7  -9  -4    8.20   37.30
   7   9   4   41.80   11.20
   7   9   4   47.10   11.80
   7   9   4   44.50    7.80
   7   9   4   16.80   19.70
   7   9   4   34.80    8.00
   7   9   4   48.10   12.20
   7   9   4   41.60   35.80
  -6  -8  -4   37.30   41.90
  -6  -8  -4   30.10   36.70
  -6  -8  -4  112.79   84.69
   6   8   4  134.79   26.10
   6   8   4   68.19   18.20
   6   8   4  100.99   15.10
   6   8   4   98.59   10.50
   6   8   4  114.19   14.00
   6   8   4   87.29   23.90
  -5  -7  -4   46.30   34.30
  -5  -7  -4  115.59   55.59
  -5  -7  -4   71.09   40.70
   5   7   4  121.69   21.80
   5   7   4   96.29   20.20
   5   7   4  122.09   16.90
   5   7   4  122.49   17.50
   5   7   4  112.79   16.30
  -4  -6  -4  293.17   51.49
   4   6   4  346.97   31.40
   4   6   4  363.56   36.70
   4   6   4  332.17   31.80
  -3  -5  -4 1904.61  151.48
   3   5   4 1689.73  139.59
   3   5   4 1831.62  138.09
  -2  -4  -4 1020.50   82.79
   2   4   4  856.61   98.79
   2   4   4  826.12   70.59
  -1  -3  -4 1135.99   93.09
  -1  -3  -4 1044.10   95.49
   1   3   4 1153.38  104.99
   1   3   4 1179.08   87.39
   0  -2  -4 1987.30  165.08
   0  -2  -4 2107.89  162.28
   0   2   4 2068.09  160.98
   0   2   4 2180.48  170.18
   0   2   4 2087.09  160.58
   0   2   4 2189.68  159.58
   1  -1  -4 2412.76  206.78
   1  -1  -4 3014.50  203.28
   1  -1  -4 2923.71  206.28
  -1   1   4 2501.65  201.88
  -1   1   4 2548.95  202.18
  -1   1   4 2572.34  208.58
   2   0  -4  569.64   43.20
   2   0  -4  457.35   46.80
   2   0  -4  547.55   47.30
   3   1  -4 1592.64  132.89
   3   1  -4 1556.44  134.19
   3   1  -4 1774.32  132.39
  -3  -1   4 1831.22  133.09
  -3  -1   4 1884.71  132.89
   4   2  -4  845.42   73.99
   4   2  -4  928.91   73.49
  -4  -2   4  959.20   76.99
  -4  -2   4 1002.40   76.19
  -4  -2   4 1034.10   77.39
   5   3  -4 3592.04  278.57
   5   3  -4 3487.75  278.77
  -5  -3   4 3796.32  282.87
  -5  -3   4 3846.42  278.67
   6   4  -4 3594.14  273.17
   6   4  -4 3659.63  272.97
  -6  -4   4 3544.05  278.97
   7   5  -4 1279.27  107.19
  -7  -5   4 1517.85  118.19
   8   6  -4  799.92   67.59
  -8  -6   4  906.91   85.09
   9   7  -4    5.70    8.00
   9   7  -4   14.10   12.60
   9   7  -4   13.70   15.00
   9   7  -4   12.00   10.20
   9   7  -4    8.10    8.30
  -9  -7   4   14.50   35.80
  -9  -7   4    5.00   35.30
  10   8  -4   91.59   12.20
  10   8  -4   91.39   22.90
  10   8  -4   98.29   10.00
  10   8  -4   93.19   15.70
  10   8  -4  119.89   23.90
  10   8  -4   75.19   11.50
  10   8  -4   83.09   14.00
 -10  -8   4   64.59   47.10
 -10  -8   4    8.30   78.59
 -10  -8   4   40.90   38.70
  11   9  -4  152.58   21.40
  11   9  -4  155.08   19.00
  11   9  -4  182.58   30.60
  11   9  -4  160.98   16.60
  11   9  -4  144.49   23.30
  11   9  -4  174.88   23.90
  11   9  -4  157.78   19.20
  12  10  -4  300.87   52.49
  12  10  -4  298.07   28.70
  12  10  -4  276.97   24.80
  12  10  -4  307.67   36.90
  12  10  -4  291.97   29.80
  12  10  -4  281.47   27.20
  12  10  -4  272.37   27.20
  13  11  -4  302.37   30.70
  13  11  -4  340.27   35.50
  13  11  -4  303.07   30.10
  13  11  -4  280.37   41.60
[truncated: 1,409,279 more chars]
