# Supplementary material for: Experimental and theoretical evidences for the formation of transition metal complexes with five coplanar metal–carbon σ bonds
Source: Natl Sci Rev. 2023 Dec 20;10(12):nwad325. doi: 10.1093/nsr/nwad325 (PMC10789241; doi:10.1093/nsr/nwad325)
Supplement: nwad325_Supplemental_Files [file nwad325_supplemental_files.zip › 4a.cif]

data_zky-20181206-4
_audit_creation_date               2021-11-13
_audit_creation_method
;
Olex2 1.3
(compiled 2020.11.12 svn.r5f609507 for OlexSys, GUI svn.r6408)
;
_shelx_SHELXL_version_number       '2014/7'
_audit_contact_author_address      ?
_audit_contact_author_email        ?
_audit_contact_author_name         ''
_audit_contact_author_phone        ?
_publ_contact_author_id_orcid      ?
_publ_section_references
;
Dolomanov, O.V., Bourhis, L.J., Gildea, R.J, Howard, J.A.K. & Puschmann, H.
 (2009), J. Appl. Cryst. 42, 339-341.

Sheldrick, G.M. (2015). Acta Cryst. C71, 3-8.
;
_chemical_name_common              ?
_chemical_name_systematic          ?
_chemical_formula_moiety           'C67 H56 Os P3, B F4'
_chemical_formula_sum              'C67 H56 B F4 Os P3'
_chemical_formula_weight           1231.03
_chemical_absolute_configuration   ?
_chemical_melting_point            ?
_chemical_oxdiff_formula           'Os P3 B F4 C67 H56'
loop_
  _atom_type_symbol
  _atom_type_description
  _atom_type_scat_dispersion_real
  _atom_type_scat_dispersion_imag
  _atom_type_scat_source
 'C' 'C' 0.0181 0.0091 'International Tables Vol C Tables 4.2.6.8 and 6.1.1.4'
 'H' 'H' 0.0000 0.0000 'International Tables Vol C Tables 4.2.6.8 and 6.1.1.4'
 'B' 'B' 0.0090 0.0039 'International Tables Vol C Tables 4.2.6.8 and 6.1.1.4'
 'F' 'F' 0.0727 0.0534 'International Tables Vol C Tables 4.2.6.8 and 6.1.1.4'
 'Os' 'Os' -4.9801 6.2216
 'International Tables Vol C Tables 4.2.6.8 and 6.1.1.4'
 'P' 'P' 0.2955 0.4335 'International Tables Vol C Tables 4.2.6.8 and 6.1.1.4'

_shelx_space_group_comment
;
The symmetry employed for this shelxl refinement is uniquely defined
by the following loop, which should always be used as a source of
symmetry information in preference to the above space-group names.
They are only intended as comments.
;
_space_group_crystal_system        'monoclinic'
_space_group_IT_number             4
_space_group_name_H-M_alt          'P 1 21 1'
_space_group_name_Hall             'P 2yb'
loop_
  _space_group_symop_operation_xyz
 'x, y, z'
 '-x, y+1/2, -z'

_cell_length_a                     12.4255(2)
_cell_length_b                     17.2338(2)
_cell_length_c                     13.0213(2)
_cell_angle_alpha                  90
_cell_angle_beta                   107.8160(10)
_cell_angle_gamma                  90
_cell_volume                       2654.64(7)
_cell_formula_units_Z              2
_cell_measurement_reflns_used      35238
_cell_measurement_temperature      100.00(10)
_cell_measurement_theta_max        76.4760
_cell_measurement_theta_min        2.5260
_shelx_estimated_absorpt_T_max     ?
_shelx_estimated_absorpt_T_min     ?
_exptl_absorpt_coefficient_mu      5.856
_exptl_absorpt_correction_T_max    1.000
_exptl_absorpt_correction_T_min    0.094
_exptl_absorpt_correction_type     gaussian
_exptl_absorpt_process_details
;
CrysAlisPro 1.171.39.46 (Rigaku Oxford Diffraction, 2018)
Numerical absorption correction based on gaussian integration over
			a multifaceted crystal model
Empirical absorption correction using spherical harmonics,
 implemented in SCALE3 ABSPACK scaling algorithm.
;
_exptl_absorpt_special_details     ?
_exptl_crystal_colour              green
_exptl_crystal_colour_lustre       .
_exptl_crystal_colour_modifier     .
_exptl_crystal_colour_primary      green
_exptl_crystal_density_diffrn      1.540
_exptl_crystal_density_meas        ?
_exptl_crystal_density_method      ?
_exptl_crystal_description         block
_exptl_crystal_F_000               1240
loop_
  _exptl_crystal_face_index_h
  _exptl_crystal_face_index_k
  _exptl_crystal_face_index_l
  _exptl_crystal_face_perp_dist
 -1 -6 7 0.1792
 0 -6 -7 0.1660
 1 6 -7 0.1477
 0 6 7 0.1618
 -8 0 0 0.0894
 8 0 0 0.0695

_exptl_crystal_preparation         ?
_exptl_crystal_recrystallization_method  ?
_exptl_crystal_size_max            0.534
_exptl_crystal_size_mid            0.358
_exptl_crystal_size_min            0.17
loop_
  _exptl_oxdiff_crystal_face_indexfrac_h
  _exptl_oxdiff_crystal_face_indexfrac_k
  _exptl_oxdiff_crystal_face_indexfrac_l
  _exptl_oxdiff_crystal_face_x
  _exptl_oxdiff_crystal_face_y
  _exptl_oxdiff_crystal_face_z
 -0.7428 -6.3912 6.8010 0.3094 -0.1477 0.9394
 0.2333 -6.1243 -6.8055 -0.9023 0.4299 -0.0308
 0.7413 6.1373 -6.9250 -0.3326 0.1587 -0.9296
 -0.2653 5.6912 7.0087 0.9001 -0.4289 0.0765
 -7.7778 -0.3356 0.3779 0.2328 0.9717 -0.0397
 7.7194 -0.1061 -0.1450 -0.2321 -0.9687 0.0878

_exptl_transmission_factor_max     ?
_exptl_transmission_factor_min     ?
_diffrn_reflns_av_R_equivalents    0.0412
_diffrn_reflns_av_unetI/netI       0.0304
_diffrn_reflns_Laue_measured_fraction_full  1.000
_diffrn_reflns_Laue_measured_fraction_max  1.000
_diffrn_reflns_limit_h_max         14
_diffrn_reflns_limit_h_min         -14
_diffrn_reflns_limit_k_max         20
_diffrn_reflns_limit_k_min         -20
_diffrn_reflns_limit_l_max         15
_diffrn_reflns_limit_l_min         -13
_diffrn_reflns_number              32497
_diffrn_reflns_point_group_measured_fraction_full  1.000
_diffrn_reflns_point_group_measured_fraction_max  1.000
_diffrn_reflns_theta_full          64.992
_diffrn_reflns_theta_max           64.992
_diffrn_reflns_theta_min           3.565
_diffrn_ambient_environment        N~2~
_diffrn_ambient_temperature        100.00(10)
_diffrn_detector                   'CCD plate'
_diffrn_detector_area_resol_mean   ?
_diffrn_detector_type              HyPix
_diffrn_measured_fraction_theta_full  1.000
_diffrn_measured_fraction_theta_max  1.000
_diffrn_measurement_details
;
List of Runs (angles in degrees, time in seconds):

  # Type    Start    End  Width  t~exp~   \w     \q     \k     \f   Frames
--------------------------------------------------------------------------
  1  \w    -59.00  25.00   0.50    0.08    --  -46.75  46.00  55.00  168
  2  \w   -119.00 -32.00   0.50    0.08    --  -46.75 -46.00 -93.00  174
  3  \w     43.00  74.00   0.50    0.08    --   46.75  46.00  55.00   62
  4  \w   -104.00 -78.00   0.50    0.19    --  -88.50 -46.00 -93.00   52
  5  \w    -84.00 -59.00   0.50    0.19    --  -88.50  46.00  55.00   50
  6  \w     85.00 112.00   0.50    0.19    --  107.31 -46.00 -93.00   54
  7  \w     35.00  84.00   0.50    0.19    --  107.31 -46.00 -93.00   98
  8  \w     93.00 133.00   0.50    0.19    --  107.31  46.00  55.00   80
  9  \w   -119.00 -83.00   0.50    0.08    --  -46.75-125.00-180.00   72
 10  \w   -118.00 -79.00   0.50    0.08    --  -46.75 -37.00 120.00   78
 11  \w    -72.00 -31.00   0.50    0.08    --  -46.75 -77.00-180.00   82
 12  \w   -116.00 -32.00   0.50    0.08    --  -46.75 -37.00 150.00  168
 13  \w   -118.00 -71.00   0.50    0.08    --  -46.75-125.00  60.00   94
 14  \w   -119.00 -71.00   0.50    0.08    --  -46.75-125.00 -60.00   96
 15  \w      1.00  26.00   0.50    0.08    --   46.75 -46.00 -93.00   50
 16  \w   -101.00 -65.00   0.50    0.19    --  -88.50 -77.00-180.00   72
 17  \w    -91.00 -66.00   0.50    0.19    --  -88.50 -77.00-150.00   50
 18  \w   -139.00-113.00   0.50    0.19    --  -88.50 -77.00-180.00   52
 19  \w   -147.00-121.00   0.50    0.19    --  -88.50 -53.00 129.51   52
 20  \w   -150.00-116.00   0.50    0.19    --  -88.50 -45.00-150.00   68
 21  \w   -109.00 -77.00   0.50    0.19    --  -88.50 -53.00 129.51   64
 22  \w    -97.00 -71.00   0.50    0.19    --  -88.50 -60.00 144.04   52
 23  \w   -108.00 -71.00   0.50    0.19    --  -88.50  77.00-150.00   74
 24  \w   -110.00 -77.00   0.50    0.19    --  -88.50 -61.00-180.00   66
 25  \w    -92.00 -67.00   0.50    0.19    --  -88.50 -77.00 150.00   50
 26  \w    -83.00 -23.00   0.50    0.19    --  -88.50 125.00  90.00  120
 27  \w   -160.00 -68.00   0.50    0.19    --  -88.50 -77.00 129.90  184
 28  \w   -105.00 -80.00   0.50    0.19    --  -88.50 -45.00-150.00   50
 29  \w    -45.00 -19.00   0.50    0.19    --  -88.50  77.00-150.00   52
 30  \w     85.00 150.00   0.50    0.19    --  107.31  77.00-120.00  130
 31  \w     41.00 118.00   0.50    0.19    --  107.31 -45.00 120.00  154
 32  \w    148.00 178.00   0.50    0.19    --  107.31  61.00 150.00   60
 33  \w     93.00 140.00   0.50    0.19    --  107.31  61.00 150.00   94
 34  \w    129.00 155.00   0.50    0.19    --  107.31  77.00  30.00   52
 35  \w     86.00 120.00   0.50    0.19    --  107.31  77.00  30.00   68
 36  \w     85.00 175.00   0.50    0.19    --  107.31  77.00 120.00  180
 37  \w     56.00  93.00   0.50    0.19    --  107.31-125.00  60.00   74
 38  \w     44.00 105.00   0.50    0.19    --  107.31 -94.00 -30.00  122
 39  \w     45.00 116.00   0.50    0.19    --  107.31-125.00 120.00  142
 40  \w     90.00 176.00   0.50    0.19    --  107.31  61.00-150.00  172
 41  \w     92.00 160.00   0.50    0.19    --  107.31  61.00-180.00  136
 42  \w     40.00 100.00   0.50    0.19    --  107.31 -94.00 -60.00  120
 43  \w     52.00  89.00   0.50    0.19    --  107.31 -94.00-120.00   74
;
_diffrn_measurement_device         'four-circle diffractometer'
_diffrn_measurement_device_type    'XtaLAB Synergy, Dualflex, HyPix'
_diffrn_measurement_method         '\w scans'
_diffrn_orient_matrix_type        
 'CrysAlisPro convention (1999,Acta A55,543-557)'
_diffrn_orient_matrix_UB_11        -0.0277528000
_diffrn_orient_matrix_UB_12        0.0484760000
_diffrn_orient_matrix_UB_13        0.0880144000
_diffrn_orient_matrix_UB_21        -0.1267036000
_diffrn_orient_matrix_UB_22        -0.0173760000
_diffrn_orient_matrix_UB_23        -0.0518794000
_diffrn_orient_matrix_UB_31        0.0117007000
_diffrn_orient_matrix_UB_32        -0.0730980000
_diffrn_orient_matrix_UB_33        0.0707127000
_diffrn_radiation_monochromator    mirror
_diffrn_radiation_probe            x-ray
_diffrn_radiation_type             'Cu K\a'
_diffrn_radiation_wavelength       1.54184
_diffrn_source                     'micro-focus sealed X-ray tube'
_diffrn_source_type                'PhotonJet (Cu) X-ray Source'
_reflns_Friedel_coverage           0.929
_reflns_Friedel_fraction_full      1.000
_reflns_Friedel_fraction_max       1.000
_reflns_number_gt                  8973
_reflns_number_total               9057
_reflns_odcompleteness_completeness  100.00
_reflns_odcompleteness_iscentric   1
_reflns_odcompleteness_theta       66.97
_reflns_special_details
;
 Reflections were merged by SHELXL according to the crystal
 class for the calculation of statistics and refinement.
 
 _reflns_Friedel_fraction is defined as the number of unique
 Friedel pairs measured divided by the number that would be
 possible theoretically, ignoring centric projections and
 systematic absences.
;
_reflns_threshold_expression       'I > 2\s(I)'
_computing_cell_refinement         'CrysAlisPro 1.171.39.46 (Rigaku OD, 2018)'
_computing_data_collection         'CrysAlisPro 1.171.39.46 (Rigaku OD, 2018)'
_computing_data_reduction          'CrysAlisPro 1.171.39.46 (Rigaku OD, 2018)'
_computing_molecular_graphics      'Olex2 1.3 (Dolomanov et al., 2009)'
_computing_publication_material    'Olex2 1.3 (Dolomanov et al., 2009)'
_computing_structure_refinement    'SHELXL 2014/7 (Sheldrick, 2015)'
_computing_structure_solution      'ShelXT (Sheldrick, 2015)'
_refine_diff_density_max           1.092
_refine_diff_density_min           -1.289
_refine_diff_density_rms           0.113
_refine_ls_abs_structure_details
;
 Refined as an inversion twin.
;
_refine_ls_abs_structure_Flack     -0.003(11)
_refine_ls_extinction_coef         .
_refine_ls_extinction_method       none
_refine_ls_goodness_of_fit_ref     1.030
_refine_ls_hydrogen_treatment      constr
_refine_ls_matrix_type             full
_refine_ls_number_parameters       687
_refine_ls_number_reflns           9057
_refine_ls_number_restraints       25
_refine_ls_R_factor_all            0.0432
_refine_ls_R_factor_gt             0.0397
_refine_ls_restrained_S_all        1.037
_refine_ls_shift/su_max            0.001
_refine_ls_shift/su_mean           0.000
_refine_ls_structure_factor_coef   Fsqd
_refine_ls_weighting_details      
 'w=1/[\s^2^(Fo^2^)+(0.0786P)^2^+6.0473P] where P=(Fo^2^+2Fc^2^)/3'
_refine_ls_weighting_scheme        calc
_refine_ls_wR_factor_gt            0.1011
_refine_ls_wR_factor_ref           0.1026
_refine_special_details
;
 Refined as a 2-component inversion twin.
;
_olex2_refinement_description
;
1. Twinned data refinement
 Scales: 1.00339
 -0.00339
2. Uiso/Uaniso restraints and constraints
F01H \\sim B023 \\sim F00C \\sim F00T \\sim F01I: within 2A with sigma of 0.005
and sigma for terminal atoms of 0.01 within 2A
3.a Secondary CH2 refined with riding coordinates:
 C01G(H01E,H01F)
3.b Aromatic/amide H refined with riding coordinates:
 C005(H005), C008(H008), C009(H009), C00D(H00D), C00E(H00E), C00F(H00F),
 C00G(H00G), C00I(H00I), C00J(H00J), C00K(H00K), C00M(H00M), C00N(H00N),
 C00O(H00O), C00P(H00P), C00Q(H00Q), C00R(H00R), C00S(H00S), C00U(H00U),
 C00V(H00V), C00W(H00W), C00Z(H00Z), C010(H010), C011(H011), C013(H013),
 C014(H014), C016(H016), C017(H017), C019(H019), C01A(H01A), C01B(H01B),
 C01C(H01C), C01D(H01D), C01J(H01J), C01K(H01K), C01L(H01L), C01M(H01M),
 C01N(H01N), C01O(H01O), C01P(H01P), C01Q(H01Q), C01S(H01S), C01T(H01T),
 C01U(H01U), C01V(H01V), C01W(H01W), C01X(H01X), C01Z(H01Z), C020(H020),
 C021(H021), C025(H025), C026(H026)
3.c Idealised Me refined as rotating group:
 C02D(H02A,H02B,H02C)
;
_atom_sites_solution_hydrogens     geom
_atom_sites_solution_primary       dual
_atom_sites_solution_secondary     ?
loop_
  _atom_site_label
  _atom_site_type_symbol
  _atom_site_fract_x
  _atom_site_fract_y
  _atom_site_fract_z
  _atom_site_U_iso_or_equiv
  _atom_site_adp_type
  _atom_site_occupancy
  _atom_site_site_symmetry_order
  _atom_site_calc_flag
  _atom_site_refinement_flags_posn
  _atom_site_refinement_flags_adp
  _atom_site_refinement_flags_occupancy
  _atom_site_disorder_assembly
  _atom_site_disorder_group
 Os01 Os 0.59862(2) 0.52400(2) 0.90053(2) 0.01155(12) Uani 1 1 d . . . . .
 P002 P 0.51348(17) 0.55245(12) 0.52485(16) 0.0139(4) Uani 1 1 d . . . . .
 P003 P 0.40284(16) 0.48927(12) 0.87216(15) 0.0129(4) Uani 1 1 d . . . . .
 P004 P 0.79671(16) 0.55329(12) 0.92970(16) 0.0136(4) Uani 1 1 d . . . . .
 C005 C 0.9084(7) 0.5030(5) 1.1429(7) 0.0208(19) Uani 1 1 d . . . . .
 H005 H 0.8692 0.4568 1.1214 0.025 Uiso 1 1 calc R U . . .
 C006 C 0.3583(7) 0.3884(5) 0.8301(7) 0.0172(16) Uani 1 1 d . . . . .
 C007 C 0.8370(7) 0.6420(5) 0.8723(7) 0.0174(16) Uani 1 1 d . . . . .
 C008 C 0.9838(7) 0.5090(6) 1.2491(7) 0.023(2) Uani 1 1 d . . . . .
 H008 H 0.9959 0.4674 1.2968 0.028 Uiso 1 1 calc R U . . .
 C009 C 0.2088(7) 0.6658(5) 0.6970(7) 0.0206(17) Uani 1 1 d . . . . .
 H009 H 0.2057 0.7195 0.7033 0.025 Uiso 1 1 calc R U . . .
 C00A C 0.5894(7) 0.6006(5) 1.0207(6) 0.0171(16) Uani 1 1 d . . . . .
 C00B C 0.3506(7) 0.5008(5) 0.9890(6) 0.0177(17) Uani 1 1 d . . . . .
 F00C F -0.1014(8) 0.3457(5) 0.3198(7) 0.070(2) Uani 1 1 d . U . . .
 C00D C 0.2171(7) 0.5060(4) 0.6785(7) 0.0183(18) Uani 1 1 d . . . . .
 H00D H 0.2183 0.4523 0.6719 0.022 Uiso 1 1 calc R U . . .
 C00E C 0.3599(8) 0.4603(6) 1.1709(7) 0.028(2) Uani 1 1 d . . . . .
 H00E H 0.3909 0.4290 1.2309 0.033 Uiso 1 1 calc R U . . .
 C00F C 0.9536(7) 0.4302(5) 0.9290(7) 0.0229(18) Uani 1 1 d . . . . .
 H00F H 0.9803 0.4337 1.0038 0.028 Uiso 1 1 calc R U . . .
 C00G C 0.9636(8) 0.7130(6) 0.7969(8) 0.0269(19) Uani 1 1 d . . . . .
 H00G H 1.0218 0.7130 0.7659 0.032 Uiso 1 1 calc R U . . .
 C00H C 0.4274(7) 0.6289(5) 0.4462(7) 0.0163(16) Uani 1 1 d . . . . .
 C00I C 0.7679(7) 0.5204(9) 0.3908(6) 0.0289(18) Uani 1 1 d . . . . .
 H00I H 0.7842 0.4901 0.3384 0.035 Uiso 1 1 calc R U . . .
 C00J C 0.5260(6) 0.6384(5) 0.7161(7) 0.0156(16) Uani 1 1 d . . . . .
 H00J H 0.5057 0.6847 0.6785 0.019 Uiso 1 1 calc R U . . .
 C00K C 0.7247(7) 0.6095(5) 0.5515(7) 0.0201(17) Uani 1 1 d . . . . .
 H00K H 0.7113 0.6384 0.6066 0.024 Uiso 1 1 calc R U . . .
 C00L C 0.2969(6) 0.5426(4) 0.7665(7) 0.0161(19) Uani 1 1 d . . . . .
 C00M C 0.5038(8) 0.3922(5) 0.4919(7) 0.0229(19) Uani 1 1 d . . . . .
 H00M H 0.5824 0.3923 0.5163 0.027 Uiso 1 1 calc R U . . .
 C00N C 0.6225(7) 0.5542(6) 1.1127(8) 0.0226(19) Uani 1 1 d . . . . .
 H00N H 0.6307 0.5655 1.1845 0.027 Uiso 1 1 calc R U . . .
 C00O C 0.9690(8) 0.3747(6) 0.7646(8) 0.0254(19) Uani 1 1 d . . . . .
 H00O H 1.0050 0.3414 0.7295 0.030 Uiso 1 1 calc R U . . .
 C00P C 0.2969(8) 0.7465(5) 0.3218(8) 0.027(2) Uani 1 1 d . . . . .
 H00P H 0.2544 0.7864 0.2807 0.032 Uiso 1 1 calc R U . . .
 C00Q C 0.9262(7) 0.6433(5) 0.8276(7) 0.0229(18) Uani 1 1 d . . . . .
 H00Q H 0.9608 0.5971 0.8184 0.028 Uiso 1 1 calc R U . . .
 C00R C 0.8826(7) 0.4233(5) 0.7055(7) 0.0220(18) Uani 1 1 d . . . . .
 H00R H 0.8585 0.4211 0.6306 0.026 Uiso 1 1 calc R U . . .
 C00S C 0.6730(7) 0.4084(5) 1.0951(7) 0.0226(18) Uani 1 1 d . . . . .
 H00S H 0.6869 0.3901 1.1652 0.027 Uiso 1 1 calc R U . . .
 F00T F 0.0074(7) 0.4079(4) 0.4722(7) 0.0548(18) Uani 1 1 d . U . . .
 C00U C 0.7892(7) 0.7130(5) 0.8875(7) 0.0203(17) Uani 1 1 d . . . . .
 H00U H 0.7303 0.7135 0.9176 0.024 Uiso 1 1 calc R U . . .
 C00V C 0.2734(8) 0.5124(7) 1.1700(7) 0.033(3) Uani 1 1 d . . . . .
 H00V H 0.2482 0.5170 1.2300 0.040 Uiso 1 1 calc R U . . .
 C00W C 0.2846(7) 0.3479(5) 0.8724(7) 0.0208(17) Uani 1 1 d . . . . .
 H00W H 0.2654 0.3689 0.9303 0.025 Uiso 1 1 calc R U . . .
 C00X C 0.4432(8) 0.4613(5) 0.4842(7) 0.0176(16) Uani 1 1 d . . . . .
 C00Y C 0.6393(7) 0.4862(6) 1.0635(7) 0.0194(18) Uani 1 1 d . . . . .
 C00Z C 0.3386(8) 0.2853(5) 0.6997(7) 0.0223(18) Uani 1 1 d . . . . .
 H00Z H 0.3572 0.2643 0.6415 0.027 Uiso 1 1 calc R U . . .
 C010 C 0.3828(8) 0.7128(6) 0.2917(8) 0.0269(19) Uani 1 1 d . . . . .
 H010 H 0.3970 0.7296 0.2292 0.032 Uiso 1 1 calc R U . . .
 C011 C 0.2887(7) 0.6233(5) 0.7737(7) 0.0161(16) Uani 1 1 d . . . . .
 H011 H 0.3383 0.6491 0.8318 0.019 Uiso 1 1 calc R U . . .
 C012 C 0.6452(7) 0.5556(5) 0.4947(7) 0.0181(16) Uani 1 1 d . . . . .
 C013 C 0.2649(8) 0.5512(5) 0.9902(7) 0.0249(19) Uani 1 1 d . . . . .
 H013 H 0.2322 0.5820 0.9301 0.030 Uiso 1 1 calc R U . . .
 C014 C 0.8330(7) 0.4744(5) 0.7582(7) 0.0178(17) Uani 1 1 d . . . . .
 H014 H 0.7756 0.5068 0.7181 0.021 Uiso 1 1 calc R U . . .
 C015 C 0.8669(6) 0.4790(5) 0.8713(7) 0.0163(16) Uani 1 1 d . . . . .
 C016 C 0.5540(7) 0.6791(5) 0.9970(7) 0.0168(16) Uani 1 1 d . . . . .
 H016 H 0.5462 0.7144 1.0482 0.020 Uiso 1 1 calc R U . . .
 C017 C 0.5329(7) 0.6963(5) 0.8905(7) 0.0168(16) Uani 1 1 d . . . . .
 H017 H 0.5100 0.7453 0.8624 0.020 Uiso 1 1 calc R U . . .
 C018 C 0.5490(6) 0.6329(5) 0.8249(6) 0.0142(15) Uani 1 1 d . . . . .
 C019 C 0.4485(7) 0.6542(5) 0.3525(7) 0.0198(17) Uani 1 1 d . . . . .
 H019 H 0.5064 0.6319 0.3310 0.024 Uiso 1 1 calc R U . . .
 C01A C 0.2654(7) 0.2454(5) 0.7434(8) 0.0229(18) Uani 1 1 d . . . . .
 H01A H 0.2345 0.1981 0.7147 0.028 Uiso 1 1 calc R U . . .
 C01B C 0.3256(10) 0.3230(6) 0.4298(8) 0.035(3) Uani 1 1 d . . . . .
 H01B H 0.2862 0.2766 0.4121 0.042 Uiso 1 1 calc R U . . .
 C01C C 0.1380(7) 0.5484(5) 0.6026(7) 0.0242(19) Uani 1 1 d . . . . .
 H01C H 0.0866 0.5232 0.5450 0.029 Uiso 1 1 calc R U . . .
 C01D C 0.6670(7) 0.5104(5) 0.4133(6) 0.0204(19) Uani 1 1 d . . . . .
 H01D H 0.6143 0.4742 0.3752 0.024 Uiso 1 1 calc R U . . .
 C01E C 0.5360(6) 0.5665(5) 0.6649(6) 0.0137(16) Uani 1 1 d . . . . .
 C01F C 0.6825(7) 0.3642(5) 1.0128(7) 0.0197(17) Uani 1 1 d . . . . .
 C01G C 0.6454(6) 0.4000(5) 0.9016(7) 0.0158(16) Uani 1 1 d . . . . .
 H01E H 0.5810 0.3713 0.8568 0.019 Uiso 1 1 calc R U . . .
 H01F H 0.7062 0.3949 0.8699 0.019 Uiso 1 1 calc R U . . .
 F01H F -0.1291(10) 0.3266(7) 0.4727(9) 0.096(3) Uani 1 1 d . U . . .
 F01I F 0.0284(9) 0.2806(5) 0.4402(10) 0.085(3) Uani 1 1 d . U . . .
 C01J C 0.2395(7) 0.2776(6) 0.8309(8) 0.0262(19) Uani 1 1 d . . . . .
 H01J H 0.1913 0.2514 0.8614 0.031 Uiso 1 1 calc R U . . .
 C01K C 0.3394(7) 0.6611(5) 0.4772(7) 0.0198(17) Uani 1 1 d . . . . .
 H01K H 0.3244 0.6433 0.5389 0.024 Uiso 1 1 calc R U . . .
 C01L C 0.8237(7) 0.6202(6) 0.5257(7) 0.027(2) Uani 1 1 d . . . . .
 H01L H 0.8759 0.6573 0.5620 0.032 Uiso 1 1 calc R U . . .
 C01M C 0.9499(7) 0.6339(6) 1.1052(7) 0.0230(19) Uani 1 1 d . . . . .
 H01M H 0.9402 0.6756 1.0579 0.028 Uiso 1 1 calc R U . . .
 C01N C 0.5726(6) 0.5058(4) 0.7376(6) 0.0099(16) Uani 1 1 d . . . . .
 H01N H 0.5854 0.4571 0.7130 0.012 Uiso 1 1 calc R U . . .
 C01O C 0.3836(7) 0.3558(5) 0.7422(7) 0.0194(17) Uani 1 1 d . . . . .
 H01O H 0.4317 0.3820 0.7117 0.023 Uiso 1 1 calc R U . . .
 C01P C 0.3998(7) 0.4553(6) 1.0815(7) 0.0224(19) Uani 1 1 d . . . . .
 H01P H 0.4590 0.4218 1.0831 0.027 Uiso 1 1 calc R U . . .
 C01Q C 0.2681(9) 0.3900(6) 0.4239(8) 0.030(2) Uani 1 1 d . . . . .
 H01Q H 0.1895 0.3893 0.4004 0.036 Uiso 1 1 calc R U . . .
 C01R C 0.8912(7) 0.5641(6) 1.0701(8) 0.0207(17) Uani 1 1 d . . . . .
 C01S C 0.1338(7) 0.6283(5) 0.6110(8) 0.0234(19) Uani 1 1 d . . . . .
 H01S H 0.0805 0.6566 0.5587 0.028 Uiso 1 1 calc R U . . .
 C01T C 1.0006(9) 0.3765(6) 0.8763(8) 0.029(2) Uani 1 1 d . . . . .
 H01T H 1.0539 0.3413 0.9161 0.035 Uiso 1 1 calc R U . . .
 C01U C 0.4436(10) 0.3223(5) 0.4621(8) 0.032(2) Uani 1 1 d . . . . .
 H01U H 0.4823 0.2759 0.4639 0.038 Uiso 1 1 calc R U . . .
 C01V C 0.8282(7) 0.7831(6) 0.8582(7) 0.0255(19) Uani 1 1 d . . . . .
 H01V H 0.7960 0.8297 0.8695 0.031 Uiso 1 1 calc R U . . .
 C01W C 0.2733(8) 0.7205(6) 0.4153(8) 0.026(2) Uani 1 1 d . . . . .
 H01W H 0.2146 0.7425 0.4357 0.032 Uiso 1 1 calc R U . . .
 C01X C 0.3248(8) 0.4604(6) 0.4525(7) 0.0227(18) Uani 1 1 d . . . . .
 H01X H 0.2845 0.5061 0.4505 0.027 Uiso 1 1 calc R U . . .
 C01Z C 1.0406(8) 0.5814(7) 1.2804(8) 0.030(2) Uani 1 1 d . . . . .
 H01Z H 1.0905 0.5874 1.3496 0.036 Uiso 1 1 calc R U . . .
 C020 C 1.0222(8) 0.6410(6) 1.2101(8) 0.029(2) Uani 1 1 d . . . . .
 H020 H 1.0587 0.6880 1.2322 0.035 Uiso 1 1 calc R U . . .
 C021 C 0.2259(9) 0.5568(7) 1.0798(8) 0.034(2) Uani 1 1 d . . . . .
 H021 H 0.1675 0.5909 1.0785 0.041 Uiso 1 1 calc R U . . .
 B023 B -0.0479(16) 0.3379(9) 0.4353(16) 0.059(3) Uani 1 1 d . U . . .
 C025 C 0.9146(9) 0.7826(6) 0.8123(8) 0.028(2) Uani 1 1 d . . . . .
 H025 H 0.9401 0.8291 0.7916 0.033 Uiso 1 1 calc R U . . .
 C026 C 0.8447(8) 0.5757(7) 0.4463(7) 0.030(2) Uani 1 1 d . . . . .
 H026 H 0.9117 0.5829 0.4296 0.036 Uiso 1 1 calc R U . . .
 C02D C 0.7302(9) 0.2832(6) 1.0253(9) 0.031(2) Uani 1 1 d . . . . .
 H02A H 0.7660 0.2724 1.1004 0.047 Uiso 1 1 calc R U . . .
 H02B H 0.7847 0.2788 0.9869 0.047 Uiso 1 1 calc R U . . .
 H02C H 0.6702 0.2466 0.9965 0.047 Uiso 1 1 calc R U . . .

loop_
  _atom_site_aniso_label
  _atom_site_aniso_U_11
  _atom_site_aniso_U_22
  _atom_site_aniso_U_33
  _atom_site_aniso_U_23
  _atom_site_aniso_U_13
  _atom_site_aniso_U_12
 Os01 0.00898(16) 0.01362(17) 0.01114(17) -0.00030(13) 0.00174(11) 0.00068(13)
 P002 0.0131(9) 0.0142(8) 0.0136(9) 0.0008(7) 0.0029(7) 0.0015(7)
 P003 0.0098(9) 0.0153(8) 0.0130(9) -0.0004(7) 0.0024(7) 0.0003(7)
 P004 0.0098(8) 0.0163(8) 0.0134(9) -0.0013(7) 0.0016(7) 0.0012(7)
 C005 0.015(4) 0.031(6) 0.018(4) -0.001(3) 0.006(3) 0.000(3)
 C006 0.011(4) 0.015(4) 0.023(4) 0.002(3) 0.001(3) 0.003(3)
 C007 0.010(4) 0.023(4) 0.017(4) -0.004(3) 0.002(3) -0.003(3)
 C008 0.019(4) 0.032(7) 0.021(4) -0.005(4) 0.008(3) -0.002(4)
 C009 0.015(4) 0.017(4) 0.030(5) 0.000(4) 0.007(4) 0.001(3)
 C00A 0.015(4) 0.023(4) 0.013(4) -0.006(3) 0.004(3) -0.003(3)
 C00B 0.015(4) 0.023(5) 0.017(4) -0.005(3) 0.007(3) -0.007(3)
 F00C 0.082(6) 0.053(5) 0.073(5) -0.015(4) 0.023(5) -0.018(4)
 C00D 0.018(4) 0.010(5) 0.024(4) -0.002(3) 0.004(3) 0.000(3)
 C00E 0.028(5) 0.039(5) 0.014(4) 0.001(4) 0.003(4) -0.012(4)
 C00F 0.020(4) 0.029(5) 0.020(4) 0.004(4) 0.007(4) 0.006(4)
 C00G 0.024(4) 0.034(5) 0.025(5) -0.002(4) 0.011(4) -0.009(4)
 C00H 0.017(4) 0.013(4) 0.015(4) -0.002(3) 0.000(3) -0.001(3)
 C00I 0.024(4) 0.047(5) 0.017(3) 0.004(5) 0.008(3) 0.010(6)
 C00J 0.010(4) 0.014(4) 0.022(4) 0.001(3) 0.005(3) 0.001(3)
 C00K 0.017(4) 0.022(4) 0.020(4) 0.001(3) 0.004(3) 0.005(3)
 C00L 0.011(3) 0.018(5) 0.019(4) 0.002(3) 0.004(3) 0.002(3)
 C00M 0.027(5) 0.023(5) 0.017(4) -0.003(3) 0.005(4) 0.003(4)
 C00N 0.018(4) 0.032(5) 0.021(5) -0.006(4) 0.009(4) -0.002(4)
 C00O 0.021(4) 0.027(5) 0.030(5) -0.004(4) 0.010(4) 0.005(4)
 C00P 0.027(5) 0.016(4) 0.030(5) 0.003(4) -0.003(4) 0.001(4)
 C00Q 0.019(4) 0.020(4) 0.030(5) -0.005(4) 0.008(4) -0.004(3)
 C00R 0.020(4) 0.025(4) 0.023(4) -0.003(4) 0.009(4) -0.004(4)
 C00S 0.018(4) 0.027(5) 0.019(4) 0.007(4) -0.001(3) -0.002(4)
 F00T 0.059(4) 0.028(3) 0.078(5) -0.020(3) 0.021(4) -0.021(3)
 C00U 0.013(4) 0.021(4) 0.025(4) -0.003(3) 0.002(3) 0.000(3)
 C00V 0.032(4) 0.050(8) 0.024(4) -0.006(5) 0.016(4) -0.007(5)
 C00W 0.017(4) 0.020(4) 0.027(4) -0.001(3) 0.009(4) 0.001(3)
 C00X 0.023(4) 0.015(4) 0.013(4) 0.001(3) 0.004(3) -0.001(3)
 C00Y 0.013(4) 0.028(5) 0.017(4) 0.001(4) 0.003(3) -0.011(4)
 C00Z 0.022(4) 0.025(4) 0.021(4) -0.004(4) 0.008(3) 0.005(4)
 C010 0.026(5) 0.024(4) 0.026(5) 0.007(4) 0.000(4) -0.002(4)
 C011 0.011(4) 0.020(4) 0.015(4) -0.001(3) 0.002(3) 0.002(3)
 C012 0.017(4) 0.022(4) 0.017(4) 0.009(3) 0.007(3) 0.008(3)
 C013 0.027(4) 0.027(4) 0.024(4) 0.001(3) 0.013(4) 0.003(4)
 C014 0.014(4) 0.022(4) 0.016(4) 0.003(3) 0.003(3) 0.000(3)
 C015 0.008(3) 0.017(4) 0.022(4) -0.001(3) 0.001(3) 0.000(3)
 C016 0.012(4) 0.017(4) 0.021(4) -0.007(3) 0.004(3) 0.000(3)
 C017 0.011(4) 0.016(4) 0.022(4) -0.002(3) 0.004(3) 0.003(3)
 C018 0.012(4) 0.012(4) 0.017(4) 0.002(3) 0.002(3) -0.001(3)
 C019 0.020(4) 0.020(4) 0.017(4) 0.005(3) 0.003(3) -0.002(3)
 C01A 0.023(4) 0.012(4) 0.031(5) -0.001(3) 0.004(4) -0.002(3)
 C01B 0.048(7) 0.024(5) 0.019(5) 0.003(4) -0.010(5) -0.015(5)
 C01C 0.021(4) 0.030(5) 0.017(4) -0.001(3) -0.001(3) 0.000(3)
 C01D 0.022(4) 0.022(6) 0.016(3) 0.000(3) 0.003(3) 0.004(3)
 C01E 0.009(3) 0.020(4) 0.010(4) -0.001(3) -0.001(3) 0.002(3)
 C01F 0.015(4) 0.019(4) 0.022(4) 0.008(3) 0.000(3) -0.005(3)
 C01G 0.006(4) 0.016(4) 0.025(4) 0.002(3) 0.004(3) 0.002(3)
 F01H 0.115(7) 0.089(6) 0.118(7) -0.049(6) 0.086(6) -0.059(6)
 F01I 0.075(6) 0.047(4) 0.129(8) -0.041(5) 0.024(5) -0.006(4)
 C01J 0.019(4) 0.030(5) 0.030(5) 0.008(4) 0.008(4) -0.006(4)
 C01K 0.012(4) 0.021(4) 0.024(4) -0.001(3) 0.002(4) 0.000(3)
 C01L 0.015(4) 0.041(5) 0.023(5) 0.006(4) 0.003(4) -0.005(4)
 C01M 0.016(4) 0.024(5) 0.025(5) -0.007(4) 0.001(4) 0.000(4)
 C01N 0.008(3) 0.006(4) 0.015(3) 0.000(3) 0.002(3) -0.001(2)
 C01O 0.015(4) 0.020(4) 0.023(4) 0.003(3) 0.004(3) 0.003(3)
 C01P 0.018(4) 0.033(5) 0.017(4) 0.002(4) 0.004(4) -0.003(3)
 C01Q 0.029(5) 0.029(5) 0.031(5) -0.001(4) 0.005(4) -0.014(4)
 C01R 0.011(4) 0.030(5) 0.021(4) -0.005(4) 0.005(3) 0.003(4)
 C01S 0.015(4) 0.022(4) 0.031(5) 0.002(4) 0.005(4) 0.005(3)
 C01T 0.030(5) 0.024(5) 0.033(5) 0.002(4) 0.010(4) 0.013(4)
 C01U 0.055(7) 0.010(4) 0.024(5) -0.001(4) 0.003(5) 0.005(4)
 C01V 0.017(4) 0.029(5) 0.025(4) -0.002(4) -0.003(4) -0.002(4)
 C01W 0.021(5) 0.025(5) 0.028(5) -0.003(4) -0.001(4) 0.005(4)
 C01X 0.024(4) 0.023(4) 0.020(4) 0.002(4) 0.004(4) 0.001(4)
 C01Z 0.011(4) 0.048(6) 0.026(5) -0.013(4) -0.001(4) 0.007(4)
 C020 0.019(4) 0.034(5) 0.030(5) -0.013(4) 0.000(4) 0.005(4)
 C021 0.033(5) 0.041(5) 0.036(6) -0.006(5) 0.022(5) 0.005(4)
 B023 0.069(6) 0.037(5) 0.084(6) -0.024(5) 0.043(5) -0.022(5)
 C025 0.034(5) 0.022(5) 0.028(5) -0.001(4) 0.010(4) -0.011(4)
 C026 0.016(4) 0.053(6) 0.022(4) 0.009(4) 0.009(4) 0.006(4)
 C02D 0.031(5) 0.024(5) 0.034(5) 0.012(4) 0.003(4) 0.005(4)

_geom_special_details
;
 All esds (except the esd in the dihedral angle between two l.s. planes)
 are estimated using the full covariance matrix.  The cell esds are taken
 into account individually in the estimation of esds in distances, angles
 and torsion angles; correlations between esds in cell parameters are only
 used when they are defined by crystal symmetry.  An approximate (isotropic)
 treatment of cell esds is used for estimating esds involving l.s. planes.
;
loop_
  _geom_bond_atom_site_label_1
  _geom_bond_atom_site_label_2
  _geom_bond_distance
  _geom_bond_site_symmetry_2
  _geom_bond_publ_flag
 Os01 P003 2.4213(19) . ?
 Os01 P004 2.4260(19) . ?
 Os01 C00A 2.076(8) . ?
 Os01 C00Y 2.127(9) . ?
 Os01 C018 2.121(8) . ?
 Os01 C01G 2.213(8) . ?
 Os01 C01N 2.070(8) . ?
 P002 C00H 1.805(9) . ?
 P002 C00X 1.796(9) . ?
 P002 C012 1.797(8) . ?
 P002 C01E 1.775(8) . ?
 P003 C006 1.855(8) . ?
 P003 C00B 1.838(8) . ?
 P003 C00L 1.834(8) . ?
 P004 C007 1.837(9) . ?
 P004 C015 1.840(8) . ?
 P004 C01R 1.855(10) . ?
 C005 H005 0.9300 . ?
 C005 C008 1.417(12) . ?
 C005 C01R 1.390(13) . ?
 C006 C00W 1.392(12) . ?
 C006 C01O 1.395(13) . ?
 C007 C00Q 1.402(12) . ?
 C007 C00U 1.400(12) . ?
 C008 H008 0.9300 . ?
 C008 C01Z 1.429(14) . ?
 C009 H009 0.9300 . ?
 C009 C011 1.383(12) . ?
 C009 C01S 1.379(13) . ?
 C00A C00N 1.393(13) . ?
 C00A C016 1.427(12) . ?
 C00B C013 1.378(12) . ?
 C00B C01P 1.411(13) . ?
 F00C B023 1.45(2) . ?
 C00D H00D 0.9300 . ?
 C00D C00L 1.413(11) . ?
 C00D C01C 1.373(12) . ?
 C00E H00E 0.9300 . ?
 C00E C00V 1.397(16) . ?
 C00E C01P 1.401(13) . ?
 C00F H00F 0.9300 . ?
 C00F C015 1.392(12) . ?
 C00F C01T 1.383(13) . ?
 C00G H00G 0.9300 . ?
 C00G C00Q 1.390(14) . ?
 C00G C025 1.387(15) . ?
 C00H C019 1.395(12) . ?
 C00H C01K 1.392(12) . ?
 C00I H00I 0.9300 . ?
 C00I C01D 1.383(12) . ?
 C00I C026 1.385(16) . ?
 C00J H00J 0.9300 . ?
 C00J C018 1.361(12) . ?
 C00J C01E 1.430(11) . ?
 C00K H00K 0.9300 . ?
 C00K C012 1.393(13) . ?
 C00K C01L 1.382(13) . ?
 C00L C011 1.401(11) . ?
 C00M H00M 0.9300 . ?
 C00M C00X 1.397(13) . ?
 C00M C01U 1.408(14) . ?
 C00N H00N 0.9300 . ?
 C00N C00Y 1.381(13) . ?
 C00O H00O 0.9300 . ?
 C00O C00R 1.392(14) . ?
 C00O C01T 1.386(14) . ?
 C00P H00P 0.9300 . ?
 C00P C010 1.374(14) . ?
 C00P C01W 1.409(15) . ?
 C00Q H00Q 0.9300 . ?
 C00R H00R 0.9300 . ?
 C00R C014 1.374(13) . ?
 C00S H00S 0.9300 . ?
 C00S C00Y 1.428(14) . ?
 C00S C01F 1.349(14) . ?
 F00T B023 1.399(16) . ?
 C00U H00U 0.9300 . ?
 C00U C01V 1.397(13) . ?
 C00V H00V 0.9300 . ?
 C00V C021 1.375(15) . ?
 C00W H00W 0.9300 . ?
 C00W C01J 1.375(14) . ?
 C00X C01X 1.402(13) . ?
 C00Z H00Z 0.9300 . ?
 C00Z C01A 1.394(13) . ?
 C00Z C01O 1.380(13) . ?
 C010 H010 0.9300 . ?
 C010 C019 1.385(13) . ?
 C011 H011 0.9300 . ?
 C012 C01D 1.407(12) . ?
 C013 H013 0.9300 . ?
 C013 C021 1.397(13) . ?
 C014 H014 0.9300 . ?
 C014 C015 1.404(12) . ?
 C016 H016 0.9300 . ?
 C016 C017 1.363(12) . ?
 C017 H017 0.9300 . ?
 C017 C018 1.438(11) . ?
 C019 H019 0.9300 . ?
 C01A H01A 0.9300 . ?
 C01A C01J 1.390(14) . ?
 C01B H01B 0.9300 . ?
 C01B C01Q 1.348(17) . ?
 C01B C01U 1.396(17) . ?
 C01C H01C 0.9300 . ?
 C01C C01S 1.383(14) . ?
 C01D H01D 0.9300 . ?
 C01E C01N 1.391(10) . ?
 C01F C01G 1.510(11) . ?
 C01F C02D 1.506(13) . ?
 C01G H01E 0.9700 . ?
 C01G H01F 0.9700 . ?
 F01H B023 1.262(18) . ?
 F01I B023 1.36(2) . ?
 C01J H01J 0.9300 . ?
 C01K H01K 0.9300 . ?
 C01K C01W 1.402(13) . ?
 C01L H01L 0.9300 . ?
 C01L C026 1.374(15) . ?
 C01M H01M 0.9300 . ?
 C01M C01R 1.408(14) . ?
 C01M C020 1.391(13) . ?
 C01N H01N 0.9300 . ?
 C01O H01O 0.9300 . ?
 C01P H01P 0.9300 . ?
 C01Q H01Q 0.9300 . ?
 C01Q C01X 1.395(14) . ?
 C01S H01S 0.9300 . ?
 C01T H01T 0.9300 . ?
 C01U H01U 0.9300 . ?
 C01V H01V 0.9300 . ?
 C01V C025 1.380(14) . ?
 C01W H01W 0.9300 . ?
 C01X H01X 0.9300 . ?
 C01Z H01Z 0.9300 . ?
 C01Z C020 1.348(16) . ?
 C020 H020 0.9300 . ?
 C021 H021 0.9300 . ?
 C025 H025 0.9300 . ?
 C026 H026 0.9300 . ?
 C02D H02A 0.9600 . ?
 C02D H02B 0.9600 . ?
 C02D H02C 0.9600 . ?

loop_
  _geom_angle_atom_site_label_1
  _geom_angle_atom_site_label_2
  _geom_angle_atom_site_label_3
  _geom_angle
  _geom_angle_site_symmetry_1
  _geom_angle_site_symmetry_3
  _geom_angle_publ_flag
 P003 Os01 P004 177.70(8) . . ?
 C00A Os01 P003 89.3(2) . . ?
 C00A Os01 P004 92.1(2) . . ?
 C00A Os01 C00Y 59.6(4) . . ?
 C00A Os01 C018 73.3(3) . . ?
 C00A Os01 C01G 133.1(3) . . ?
 C00Y Os01 P003 89.9(2) . . ?
 C00Y Os01 P004 89.3(2) . . ?
 C00Y Os01 C01G 73.5(4) . . ?
 C018 Os01 P003 90.7(2) . . ?
 C018 Os01 P004 91.5(2) . . ?
 C018 Os01 C00Y 132.8(4) . . ?
 C018 Os01 C01G 153.6(3) . . ?
 C01G Os01 P003 90.7(2) . . ?
 C01G Os01 P004 87.0(2) . . ?
 C01N Os01 P003 88.4(2) . . ?
 C01N Os01 P004 91.4(2) . . ?
 C01N Os01 C00A 147.3(3) . . ?
 C01N Os01 C00Y 153.0(3) . . ?
 C01N Os01 C018 74.1(3) . . ?
 C01N Os01 C01G 79.6(3) . . ?
 C00X P002 C00H 108.7(4) . . ?
 C00X P002 C012 110.8(4) . . ?
 C012 P002 C00H 106.0(4) . . ?
 C01E P002 C00H 111.3(4) . . ?
 C01E P002 C00X 109.4(4) . . ?
 C01E P002 C012 110.7(4) . . ?
 C006 P003 Os01 118.2(3) . . ?
 C00B P003 Os01 116.1(3) . . ?
 C00B P003 C006 101.4(4) . . ?
 C00L P003 Os01 116.6(3) . . ?
 C00L P003 C006 99.6(4) . . ?
 C00L P003 C00B 102.3(4) . . ?
 C007 P004 Os01 119.9(3) . . ?
 C007 P004 C015 100.9(4) . . ?
 C007 P004 C01R 98.5(4) . . ?
 C015 P004 Os01 112.2(3) . . ?
 C015 P004 C01R 103.9(4) . . ?
 C01R P004 Os01 118.8(3) . . ?
 C008 C005 H005 119.1 . . ?
 C01R C005 H005 119.1 . . ?
 C01R C005 C008 121.8(8) . . ?
 C00W C006 P003 121.7(6) . . ?
 C00W C006 C01O 117.6(8) . . ?
 C01O C006 P003 119.9(6) . . ?
 C00Q C007 P004 122.1(7) . . ?
 C00Q C007 C00U 117.9(8) . . ?
 C00U C007 P004 119.3(6) . . ?
 C005 C008 H008 121.2 . . ?
 C005 C008 C01Z 117.6(9) . . ?
 C01Z C008 H008 121.2 . . ?
 C011 C009 H009 120.2 . . ?
 C01S C009 H009 120.2 . . ?
 C01S C009 C011 119.7(8) . . ?
 C00N C00A Os01 102.3(6) . . ?
 C00N C00A C016 136.0(8) . . ?
 C016 C00A Os01 121.6(6) . . ?
 C013 C00B P003 123.2(7) . . ?
 C013 C00B C01P 118.3(8) . . ?
 C01P C00B P003 118.4(6) . . ?
 C00L C00D H00D 119.5 . . ?
 C01C C00D H00D 119.5 . . ?
 C01C C00D C00L 121.1(7) . . ?
 C00V C00E H00E 120.0 . . ?
 C00V C00E C01P 120.0(9) . . ?
 C01P C00E H00E 120.0 . . ?
 C015 C00F H00F 119.6 . . ?
 C015 C00F C01T 120.7(8) . . ?
 C01T C00F H00F 119.6 . . ?
 C00Q C00G H00G 119.8 . . ?
 C025 C00G H00G 119.8 . . ?
 C025 C00G C00Q 120.5(9) . . ?
 C019 C00H P002 119.2(7) . . ?
 C01K C00H P002 120.6(7) . . ?
 C01K C00H C019 120.2(8) . . ?
 C01D C00I H00I 120.0 . . ?
 C01D C00I C026 120.0(9) . . ?
 C026 C00I H00I 120.0 . . ?
 C018 C00J H00J 123.1 . . ?
 C018 C00J C01E 113.9(7) . . ?
 C01E C00J H00J 123.1 . . ?
 C012 C00K H00K 120.0 . . ?
 C01L C00K H00K 120.0 . . ?
 C01L C00K C012 120.0(8) . . ?
 C00D C00L P003 123.3(6) . . ?
 C011 C00L P003 119.8(6) . . ?
 C011 C00L C00D 116.8(7) . . ?
 C00X C00M H00M 120.6 . . ?
 C00X C00M C01U 118.8(9) . . ?
 C01U C00M H00M 120.6 . . ?
 C00A C00N H00N 131.1 . . ?
 C00Y C00N C00A 97.7(7) . . ?
 C00Y C00N H00N 131.1 . . ?
 C00R C00O H00O 120.3 . . ?
 C00R C00O C01T 119.4(8) . . ?
 C01T C00O H00O 120.3 . . ?
 C010 C00P H00P 120.1 . . ?
 C010 C00P C01W 119.8(8) . . ?
 C01W C00P H00P 120.1 . . ?
 C007 C00Q H00Q 119.7 . . ?
 C00G C00Q C007 120.6(9) . . ?
 C00G C00Q H00Q 119.7 . . ?
 C00O C00R H00R 120.1 . . ?
 C014 C00R C00O 119.8(8) . . ?
 C014 C00R H00R 120.1 . . ?
 C00Y C00S H00S 123.5 . . ?
 C01F C00S H00S 123.5 . . ?
 C01F C00S C00Y 113.0(8) . . ?
 C007 C00U H00U 119.4 . . ?
 C01V C00U C007 121.3(8) . . ?
 C01V C00U H00U 119.4 . . ?
 C00E C00V H00V 120.2 . . ?
 C021 C00V C00E 119.5(8) . . ?
 C021 C00V H00V 120.2 . . ?
 C006 C00W H00W 119.2 . . ?
 C01J C00W C006 121.6(8) . . ?
 C01J C00W H00W 119.2 . . ?
 C00M C00X P002 121.5(7) . . ?
 C00M C00X C01X 120.4(9) . . ?
 C01X C00X P002 118.0(7) . . ?
 C00N C00Y Os01 100.4(6) . . ?
 C00N C00Y C00S 137.3(8) . . ?
 C00S C00Y Os01 122.3(7) . . ?
 C01A C00Z H00Z 119.8 . . ?
 C01O C00Z H00Z 119.8 . . ?
 C01O C00Z C01A 120.3(8) . . ?
 C00P C010 H010 119.4 . . ?
 C00P C010 C019 121.3(9) . . ?
 C019 C010 H010 119.4 . . ?
 C009 C011 C00L 121.9(8) . . ?
 C009 C011 H011 119.0 . . ?
 C00L C011 H011 119.0 . . ?
 C00K C012 P002 116.8(6) . . ?
 C00K C012 C01D 120.0(7) . . ?
 C01D C012 P002 123.1(7) . . ?
 C00B C013 H013 119.3 . . ?
 C00B C013 C021 121.4(9) . . ?
 C021 C013 H013 119.3 . . ?
 C00R C014 H014 119.2 . . ?
 C00R C014 C015 121.5(8) . . ?
 C015 C014 H014 119.2 . . ?
 C00F C015 P004 125.7(7) . . ?
 C00F C015 C014 117.8(8) . . ?
 C014 C015 P004 116.4(6) . . ?
 C00A C016 H016 123.9 . . ?
 C017 C016 C00A 112.2(7) . . ?
 C017 C016 H016 123.9 . . ?
 C016 C017 H017 122.6 . . ?
 C016 C017 C018 114.8(7) . . ?
 C018 C017 H017 122.6 . . ?
 C00J C018 Os01 118.9(6) . . ?
 C00J C018 C017 122.8(7) . . ?
 C017 C018 Os01 118.1(6) . . ?
 C00H C019 H019 120.3 . . ?
 C010 C019 C00H 119.5(9) . . ?
 C010 C019 H019 120.3 . . ?
 C00Z C01A H01A 120.6 . . ?
 C01J C01A C00Z 118.8(8) . . ?
 C01J C01A H01A 120.6 . . ?
 C01Q C01B H01B 119.5 . . ?
 C01Q C01B C01U 121.0(9) . . ?
 C01U C01B H01B 119.5 . . ?
 C00D C01C H01C 119.7 . . ?
 C00D C01C C01S 120.6(8) . . ?
 C01S C01C H01C 119.7 . . ?
 C00I C01D C012 119.1(9) . . ?
 C00I C01D H01D 120.5 . . ?
 C012 C01D H01D 120.5 . . ?
 C00J C01E P002 126.1(6) . . ?
 C01N C01E P002 120.8(6) . . ?
 C01N C01E C00J 113.1(7) . . ?
 C00S C01F C01G 117.1(8) . . ?
 C00S C01F C02D 124.4(8) . . ?
 C02D C01F C01G 118.5(8) . . ?
 Os01 C01G H01E 108.8 . . ?
 Os01 C01G H01F 108.8 . . ?
 C01F C01G Os01 113.8(6) . . ?
 C01F C01G H01E 108.8 . . ?
 C01F C01G H01F 108.8 . . ?
 H01E C01G H01F 107.7 . . ?
 C00W C01J C01A 120.4(8) . . ?
 C00W C01J H01J 119.8 . . ?
 C01A C01J H01J 119.8 . . ?
 C00H C01K H01K 120.0 . . ?
 C00H C01K C01W 119.9(9) . . ?
 C01W C01K H01K 120.0 . . ?
 C00K C01L H01L 120.1 . . ?
 C026 C01L C00K 119.7(9) . . ?
 C026 C01L H01L 120.1 . . ?
 C01R C01M H01M 119.7 . . ?
 C020 C01M H01M 119.7 . . ?
 C020 C01M C01R 120.5(10) . . ?
 Os01 C01N H01N 120.0 . . ?
 C01E C01N Os01 119.9(5) . . ?
 C01E C01N H01N 120.0 . . ?
 C006 C01O H01O 119.4 . . ?
 C00Z C01O C006 121.3(8) . . ?
 C00Z C01O H01O 119.4 . . ?
 C00B C01P H01P 119.8 . . ?
 C00E C01P C00B 120.3(9) . . ?
 C00E C01P H01P 119.8 . . ?
 C01B C01Q H01Q 119.5 . . ?
 C01B C01Q C01X 120.9(10) . . ?
 C01X C01Q H01Q 119.5 . . ?
 C005 C01R P004 121.0(7) . . ?
 C005 C01R C01M 118.0(8) . . ?
 C01M C01R P004 121.0(8) . . ?
 C009 C01S H01S 120.0 . . ?
 C01C C01S C009 119.9(8) . . ?
 C01C C01S H01S 120.0 . . ?
 C00F C01T C00O 120.5(9) . . ?
 C00F C01T H01T 119.7 . . ?
 C00O C01T H01T 119.7 . . ?
 C00M C01U H01U 120.2 . . ?
 C01B C01U C00M 119.7(9) . . ?
 C01B C01U H01U 120.2 . . ?
 C00U C01V H01V 120.2 . . ?
 C025 C01V C00U 119.7(9) . . ?
 C025 C01V H01V 120.2 . . ?
 C00P C01W C01K 119.2(9) . . ?
 C00P C01W H01W 120.4 . . ?
 C01K C01W H01W 120.4 . . ?
 C00X C01X H01X 120.4 . . ?
 C01Q C01X C00X 119.2(9) . . ?
 C01Q C01X H01X 120.4 . . ?
 C008 C01Z H01Z 119.8 . . ?
 C020 C01Z C008 120.3(9) . . ?
 C020 C01Z H01Z 119.8 . . ?
 C01M C020 H020 119.2 . . ?
 C01Z C020 C01M 121.6(10) . . ?
 C01Z C020 H020 119.2 . . ?
 C00V C021 C013 120.5(9) . . ?
 C00V C021 H021 119.8 . . ?
 C013 C021 H021 119.8 . . ?
 F00T B023 F00C 107.3(13) . . ?
 F01H B023 F00C 104.2(15) . . ?
 F01H B023 F00T 111.5(12) . . ?
 F01H B023 F01I 120.0(15) . . ?
 F01I B023 F00C 102.0(12) . . ?
 F01I B023 F00T 110.4(13) . . ?
 C00G C025 H025 120.0 . . ?
 C01V C025 C00G 120.0(9) . . ?
 C01V C025 H025 120.0 . . ?
 C00I C026 H026 119.4 . . ?
 C01L C026 C00I 121.1(8) . . ?
 C01L C026 H026 119.4 . . ?
 C01F C02D H02A 109.5 . . ?
 C01F C02D H02B 109.5 . . ?
 C01F C02D H02C 109.5 . . ?
 H02A C02D H02B 109.5 . . ?
 H02A C02D H02C 109.5 . . ?
 H02B C02D H02C 109.5 . . ?

loop_
  _geom_torsion_atom_site_label_1
  _geom_torsion_atom_site_label_2
  _geom_torsion_atom_site_label_3
  _geom_torsion_atom_site_label_4
  _geom_torsion
  _geom_torsion_site_symmetry_1
  _geom_torsion_site_symmetry_2
  _geom_torsion_site_symmetry_3
  _geom_torsion_site_symmetry_4
  _geom_torsion_publ_flag
 Os01 P003 C006 C00W 139.1(6) . . . . ?
 Os01 P003 C006 C01O -51.3(7) . . . . ?
 Os01 P003 C00B C013 117.4(7) . . . . ?
 Os01 P003 C00B C01P -63.3(7) . . . . ?
 Os01 P003 C00L C00D 123.3(6) . . . . ?
 Os01 P003 C00L C011 -60.0(7) . . . . ?
 Os01 P004 C007 C00Q -140.6(6) . . . . ?
 Os01 P004 C007 C00U 49.2(7) . . . . ?
 Os01 P004 C015 C00F -115.1(7) . . . . ?
 Os01 P004 C015 C014 68.2(6) . . . . ?
 Os01 P004 C01R C005 61.2(7) . . . . ?
 Os01 P004 C01R C01M -120.4(6) . . . . ?
 Os01 C00A C00N C00Y -0.5(7) . . . . ?
 Os01 C00A C016 C017 -2.5(10) . . . . ?
 P002 C00H C019 C010 179.9(7) . . . . ?
 P002 C00H C01K C01W 179.9(7) . . . . ?
 P002 C00X C01X C01Q -177.9(7) . . . . ?
 P002 C012 C01D C00I 175.7(7) . . . . ?
 P002 C01E C01N Os01 179.8(4) . . . . ?
 P003 C006 C00W C01J 170.9(7) . . . . ?
 P003 C006 C01O C00Z -171.0(7) . . . . ?
 P003 C00B C013 C021 178.5(8) . . . . ?
 P003 C00B C01P C00E -177.8(7) . . . . ?
 P003 C00L C011 C009 -178.9(6) . . . . ?
 P004 C007 C00Q C00G -172.1(7) . . . . ?
 P004 C007 C00U C01V 171.3(7) . . . . ?
 C005 C008 C01Z C020 -0.2(12) . . . . ?
 C006 P003 C00B C013 -113.2(8) . . . . ?
 C006 P003 C00B C01P 66.0(7) . . . . ?
 C006 P003 C00L C00D -5.0(7) . . . . ?
 C006 P003 C00L C011 171.7(7) . . . . ?
 C006 C00W C01J C01A -1.0(14) . . . . ?
 C007 P004 C015 C00F 116.1(8) . . . . ?
 C007 P004 C015 C014 -60.6(7) . . . . ?
 C007 P004 C01R C005 -167.7(7) . . . . ?
 C007 P004 C01R C01M 10.7(8) . . . . ?
 C007 C00U C01V C025 0.7(13) . . . . ?
 C008 C005 C01R P004 177.4(6) . . . . ?
 C008 C005 C01R C01M -1.1(12) . . . . ?
 C008 C01Z C020 C01M -1.3(14) . . . . ?
 C00A C00N C00Y Os01 0.5(7) . . . . ?
 C00A C00N C00Y C00S -179.5(10) . . . . ?
 C00A C016 C017 C018 0.8(10) . . . . ?
 C00B P003 C006 C00W 11.1(8) . . . . ?
 C00B P003 C006 C01O -179.3(7) . . . . ?
 C00B P003 C00L C00D -109.0(7) . . . . ?
 C00B P003 C00L C011 67.8(7) . . . . ?
 C00B C013 C021 C00V 0.6(16) . . . . ?
 C00D C00L C011 C009 -1.9(12) . . . . ?
 C00D C01C C01S C009 -0.8(14) . . . . ?
 C00E C00V C021 C013 -1.1(17) . . . . ?
 C00H P002 C00X C00M 151.4(7) . . . . ?
 C00H P002 C00X C01X -33.8(8) . . . . ?
 C00H P002 C012 C00K 82.7(7) . . . . ?
 C00H P002 C012 C01D -93.1(7) . . . . ?
 C00H P002 C01E C00J -21.2(8) . . . . ?
 C00H P002 C01E C01N 162.5(6) . . . . ?
 C00H C01K C01W C00P 0.3(13) . . . . ?
 C00J C01E C01N Os01 3.1(9) . . . . ?
 C00K C012 C01D C00I -0.1(12) . . . . ?
 C00K C01L C026 C00I 0.4(15) . . . . ?
 C00L P003 C006 C00W -93.6(7) . . . . ?
 C00L P003 C006 C01O 76.0(7) . . . . ?
 C00L P003 C00B C013 -10.6(8) . . . . ?
 C00L P003 C00B C01P 168.6(7) . . . . ?
 C00L C00D C01C C01S -0.5(13) . . . . ?
 C00M C00X C01X C01Q -3.0(13) . . . . ?
 C00N C00A C016 C017 178.6(9) . . . . ?
 C00O C00R C014 C015 -0.3(13) . . . . ?
 C00P C010 C019 C00H 0.0(14) . . . . ?
 C00Q C007 C00U C01V 0.6(13) . . . . ?
 C00Q C00G C025 C01V -0.1(15) . . . . ?
 C00R C00O C01T C00F -5.2(15) . . . . ?
 C00R C014 C015 P004 177.4(7) . . . . ?
 C00R C014 C015 C00F 0.5(12) . . . . ?
 C00S C01F C01G Os01 6.0(9) . . . . ?
 C00U C007 C00Q C00G -1.7(13) . . . . ?
 C00U C01V C025 C00G -1.0(14) . . . . ?
 C00V C00E C01P C00B -2.1(15) . . . . ?
 C00W C006 C01O C00Z -1.0(12) . . . . ?
 C00X P002 C00H C019 -94.4(7) . . . . ?
 C00X P002 C00H C01K 84.2(7) . . . . ?
 C00X P002 C012 C00K -159.5(6) . . . . ?
 C00X P002 C012 C01D 24.6(8) . . . . ?
 C00X P002 C01E C00J -141.4(7) . . . . ?
 C00X P002 C01E C01N 42.3(7) . . . . ?
 C00X C00M C01U C01B -2.6(14) . . . . ?
 C00Y C00S C01F C01G -6.2(11) . . . . ?
 C00Y C00S C01F C02D 172.1(8) . . . . ?
 C00Z C01A C01J C00W 0.6(13) . . . . ?
 C010 C00P C01W C01K 1.0(14) . . . . ?
 C011 C009 C01S C01C 0.7(13) . . . . ?
 C012 P002 C00H C019 24.7(8) . . . . ?
 C012 P002 C00H C01K -156.7(7) . . . . ?
 C012 P002 C00X C00M 35.3(8) . . . . ?
 C012 P002 C00X C01X -149.8(6) . . . . ?
 C012 P002 C01E C00J 96.3(7) . . . . ?
 C012 P002 C01E C01N -80.0(7) . . . . ?
 C012 C00K C01L C026 -2.0(14) . . . . ?
 C013 C00B C01P C00E 1.5(13) . . . . ?
 C015 P004 C007 C00Q -17.0(8) . . . . ?
 C015 P004 C007 C00U 172.8(7) . . . . ?
 C015 P004 C01R C005 -64.2(7) . . . . ?
 C015 P004 C01R C01M 114.2(7) . . . . ?
 C015 C00F C01T C00O 5.5(15) . . . . ?
 C016 C00A C00N C00Y 178.5(9) . . . . ?
 C016 C017 C018 Os01 1.1(9) . . . . ?
 C016 C017 C018 C00J 176.4(7) . . . . ?
 C018 C00J C01E P002 -179.5(6) . . . . ?
 C018 C00J C01E C01N -2.9(10) . . . . ?
 C019 C00H C01K C01W -1.5(13) . . . . ?
 C01A C00Z C01O C006 0.7(13) . . . . ?
 C01B C01Q C01X C00X 2.2(14) . . . . ?
 C01C C00D C00L P003 178.7(7) . . . . ?
 C01C C00D C00L C011 1.8(12) . . . . ?
 C01D C00I C026 C01L 1.4(15) . . . . ?
 C01E P002 C00H C019 145.0(7) . . . . ?
 C01E P002 C00H C01K -36.4(8) . . . . ?
 C01E P002 C00X C00M -87.0(8) . . . . ?
 C01E P002 C00X C01X 87.9(7) . . . . ?
 C01E P002 C012 C00K -38.0(8) . . . . ?
 C01E P002 C012 C01D 146.1(7) . . . . ?
 C01E C00J C018 Os01 1.6(9) . . . . ?
 C01E C00J C018 C017 -173.5(7) . . . . ?
 C01F C00S C00Y Os01 3.8(10) . . . . ?
 C01F C00S C00Y C00N -176.2(10) . . . . ?
 C01K C00H C019 C010 1.3(13) . . . . ?
 C01L C00K C012 P002 -174.2(7) . . . . ?
 C01L C00K C012 C01D 1.9(13) . . . . ?
 C01O C006 C00W C01J 1.1(13) . . . . ?
 C01O C00Z C01A C01J -0.5(13) . . . . ?
 C01P C00B C013 C021 -0.7(14) . . . . ?
 C01P C00E C00V C021 1.9(16) . . . . ?
 C01Q C01B C01U C00M 1.8(16) . . . . ?
 C01R P004 C007 C00Q 89.1(7) . . . . ?
 C01R P004 C007 C00U -81.2(7) . . . . ?
 C01R P004 C015 C00F 14.4(9) . . . . ?
 C01R P004 C015 C014 -162.3(6) . . . . ?
 C01R C005 C008 C01Z 1.4(12) . . . . ?
 C01R C01M C020 C01Z 1.5(14) . . . . ?
 C01S C009 C011 C00L 0.7(13) . . . . ?
 C01T C00F C015 P004 -179.7(7) . . . . ?
 C01T C00F C015 C014 -3.1(13) . . . . ?
 C01T C00O C00R C014 2.6(14) . . . . ?
 C01U C00M C00X P002 177.9(7) . . . . ?
 C01U C00M C00X C01X 3.2(13) . . . . ?
 C01U C01B C01Q C01X -1.6(16) . . . . ?
 C01W C00P C010 C019 -1.1(14) . . . . ?
 C020 C01M C01R P004 -178.8(7) . . . . ?
 C020 C01M C01R C005 -0.3(12) . . . . ?
 C025 C00G C00Q C007 1.4(15) . . . . ?
 C026 C00I C01D C012 -1.5(14) . . . . ?
 C02D C01F C01G Os01 -172.4(6) . . . . ?

_shelx_res_file
;
    zky-20181206-4.res created by SHELXL-2014/7

TITL zky-20181206-4_c.res in P2(1)
REM Old TITL zky-20181206-4 in P21 #4
REM SHELXT solution in P2(1)
REM R1 0.080, Rweak 0.038, Alpha 0.084, Orientation as input
REM Flack x = 0.038 ( 0.021 ) from Parsons' quotients
REM Formula found by SHELXT: C89 B F P3 Os
CELL 1.54184 12.4255 17.2338 13.0213 90 107.816 90
ZERR 2 0.0002 0.0002 0.0002 0 0.001 0
LATT -1
SYMM -X,0.5+Y,-Z
SFAC C H B F Os P
UNIT 134 112 2 8 2 6
SIMU 0.005 0.01 2 F01H B023 F00C F00T F01I

L.S. 10
PLAN  50
CONF
BOND $H
LIST 6
MORE -1
fmap 2
acta
TWIN -1 0 0 0 -1 0 0 0 -1 2
OMIT 0 130
OMIT -4 -12 12
OMIT -11 -7 11
OMIT 6 8 10
OMIT 3 -18 5
OMIT -6 10 13
OMIT 6 -7 10
REM <olex2.extras>
REM <HklSrc "%.\\zky-20181206-4.hkl">
REM </olex2.extras>

WGHT    0.078600    6.047300
BASF  -0.00339
FVAR       0.38083
OS01  5    0.598620    0.523998    0.900533    11.00000    0.00898    0.01362 =
         0.01114   -0.00030    0.00174    0.00068
P002  6    0.513478    0.552447    0.524855    11.00000    0.01306    0.01415 =
         0.01359    0.00078    0.00289    0.00148
P003  6    0.402838    0.489270    0.872158    11.00000    0.00983    0.01532 =
         0.01297   -0.00040    0.00240    0.00028
P004  6    0.796711    0.553292    0.929704    11.00000    0.00979    0.01634 =
         0.01337   -0.00129    0.00157    0.00116
C005  1    0.908372    0.502979    1.142949    11.00000    0.01450    0.03059 =
         0.01779   -0.00076    0.00588    0.00005
AFIX  43
H005  2    0.869248    0.456803    1.121393    11.00000   -1.20000
AFIX   0
C006  1    0.358290    0.388417    0.830133    11.00000    0.01133    0.01489 =
         0.02281    0.00165    0.00142    0.00321
C007  1    0.836963    0.642009    0.872288    11.00000    0.01045    0.02309 =
         0.01721   -0.00410    0.00211   -0.00300
C008  1    0.983785    0.509038    1.249136    11.00000    0.01866    0.03235 =
         0.02065   -0.00507    0.00775   -0.00246
AFIX  43
H008  2    0.995887    0.467421    1.296787    11.00000   -1.20000
AFIX   0
C009  1    0.208824    0.665822    0.696954    11.00000    0.01475    0.01700 =
         0.02998   -0.00001    0.00669    0.00065
AFIX  43
H009  2    0.205734    0.719467    0.703276    11.00000   -1.20000
AFIX   0
C00A  1    0.589399    0.600577    1.020665    11.00000    0.01460    0.02347 =
         0.01307   -0.00576    0.00416   -0.00262
C00B  1    0.350637    0.500845    0.988975    11.00000    0.01470    0.02329 =
         0.01667   -0.00450    0.00708   -0.00721

F00C  4   -0.101417    0.345697    0.319818    11.00000    0.08212    0.05321 =
         0.07314   -0.01484    0.02279   -0.01842
C00D  1    0.217111    0.505981    0.678466    11.00000    0.01847    0.01050 =
         0.02425   -0.00166    0.00407    0.00004
AFIX  43
H00D  2    0.218283    0.452278    0.671874    11.00000   -1.20000
AFIX   0
C00E  1    0.359864    0.460338    1.170935    11.00000    0.02845    0.03931 =
         0.01374    0.00079    0.00346   -0.01187
AFIX  43
H00E  2    0.390887    0.429011    1.230861    11.00000   -1.20000
AFIX   0
C00F  1    0.953633    0.430193    0.928974    11.00000    0.02012    0.02924 =
         0.01984    0.00357    0.00667    0.00557
AFIX  43
H00F  2    0.980267    0.433724    1.003786    11.00000   -1.20000
AFIX   0
C00G  1    0.963558    0.713014    0.796930    11.00000    0.02395    0.03360 =
         0.02531   -0.00168    0.01090   -0.00866
AFIX  43
H00G  2    1.021754    0.712980    0.765902    11.00000   -1.20000
AFIX   0
C00H  1    0.427421    0.628867    0.446210    11.00000    0.01736    0.01292 =
         0.01506   -0.00195   -0.00027   -0.00134
C00I  1    0.767934    0.520448    0.390847    11.00000    0.02402    0.04717 =
         0.01694    0.00443    0.00817    0.00973
AFIX  43
H00I  2    0.784230    0.490082    0.338450    11.00000   -1.20000
AFIX   0
C00J  1    0.526014    0.638427    0.716120    11.00000    0.00975    0.01439 =
         0.02233    0.00147    0.00459    0.00137
AFIX  43
H00J  2    0.505689    0.684721    0.678470    11.00000   -1.20000
AFIX   0
C00K  1    0.724748    0.609544    0.551454    11.00000    0.01714    0.02235 =
         0.01958    0.00108    0.00378    0.00491
AFIX  43
H00K  2    0.711285    0.638377    0.606643    11.00000   -1.20000
AFIX   0
C00L  1    0.296856    0.542553    0.766463    11.00000    0.01098    0.01794 =
         0.01902    0.00247    0.00409    0.00201
C00M  1    0.503759    0.392180    0.491927    11.00000    0.02737    0.02259 =
         0.01730   -0.00344    0.00464    0.00311
AFIX  43
H00M  2    0.582359    0.392286    0.516332    11.00000   -1.20000
AFIX   0
C00N  1    0.622503    0.554234    1.112673    11.00000    0.01757    0.03172 =
         0.02053   -0.00580    0.00879   -0.00212
AFIX  43
H00N  2    0.630723    0.565503    1.184520    11.00000   -1.20000
AFIX   0
C00O  1    0.968951    0.374723    0.764615    11.00000    0.02094    0.02666 =
         0.02972   -0.00438    0.00959    0.00501
AFIX  43
H00O  2    1.005026    0.341429    0.729483    11.00000   -1.20000
AFIX   0
C00P  1    0.296898    0.746496    0.321824    11.00000    0.02670    0.01644 =
         0.03000    0.00277   -0.00283    0.00113
AFIX  43
H00P  2    0.254441    0.786376    0.280664    11.00000   -1.20000
AFIX   0
C00Q  1    0.926231    0.643297    0.827595    11.00000    0.01934    0.02014 =
         0.02951   -0.00490    0.00781   -0.00395
AFIX  43
H00Q  2    0.960799    0.597079    0.818376    11.00000   -1.20000
AFIX   0
C00R  1    0.882590    0.423264    0.705518    11.00000    0.02031    0.02495 =
         0.02253   -0.00338    0.00925   -0.00379
AFIX  43
H00R  2    0.858543    0.421057    0.630562    11.00000   -1.20000
AFIX   0
C00S  1    0.672978    0.408387    1.095136    11.00000    0.01771    0.02696 =
         0.01877    0.00728   -0.00073   -0.00216
AFIX  43
H00S  2    0.686912    0.390066    1.165180    11.00000   -1.20000
AFIX   0

F00T  4    0.007410    0.407915    0.472245    11.00000    0.05941    0.02752 =
         0.07756   -0.01997    0.02103   -0.02062
C00U  1    0.789158    0.713001    0.887477    11.00000    0.01326    0.02058 =
         0.02467   -0.00252    0.00239    0.00019
AFIX  43
H00U  2    0.730310    0.713523    0.917649    11.00000   -1.20000
AFIX   0
C00V  1    0.273438    0.512427    1.170036    11.00000    0.03153    0.04958 =
         0.02434   -0.00625    0.01632   -0.00711
AFIX  43
H00V  2    0.248217    0.517018    1.230045    11.00000   -1.20000
AFIX   0
C00W  1    0.284580    0.347900    0.872445    11.00000    0.01721    0.02008 =
         0.02685   -0.00066    0.00911    0.00138
AFIX  43
H00W  2    0.265388    0.368920    0.930270    11.00000   -1.20000
AFIX   0
C00X  1    0.443203    0.461333    0.484197    11.00000    0.02350    0.01508 =
         0.01324    0.00070    0.00413   -0.00073
C00Y  1    0.639260    0.486249    1.063457    11.00000    0.01263    0.02792 =
         0.01677    0.00059    0.00300   -0.01077
C00Z  1    0.338595    0.285277    0.699653    11.00000    0.02158    0.02477 =
         0.02130   -0.00416    0.00787    0.00536
AFIX  43
H00Z  2    0.357208    0.264303    0.641490    11.00000   -1.20000
AFIX   0
C010  1    0.382751    0.712756    0.291652    11.00000    0.02616    0.02363 =
         0.02570    0.00726    0.00033   -0.00211
AFIX  43
H010  2    0.396973    0.729567    0.229178    11.00000   -1.20000
AFIX   0
C011  1    0.288650    0.623316    0.773713    11.00000    0.01130    0.02023 =
         0.01515   -0.00065    0.00169    0.00188
AFIX  43
H011  2    0.338314    0.649093    0.831818    11.00000   -1.20000
AFIX   0
C012  1    0.645177    0.555626    0.494684    11.00000    0.01677    0.02232 =
         0.01681    0.00901    0.00740    0.00761
C013  1    0.264860    0.551180    0.990227    11.00000    0.02664    0.02739 =
         0.02433    0.00117    0.01328    0.00336
AFIX  43
H013  2    0.232215    0.582016    0.930140    11.00000   -1.20000
AFIX   0
C014  1    0.832987    0.474433    0.758222    11.00000    0.01353    0.02216 =
         0.01627    0.00314    0.00265   -0.00035
AFIX  43
H014  2    0.775594    0.506801    0.718073    11.00000   -1.20000
AFIX   0
C015  1    0.866904    0.479009    0.871271    11.00000    0.00787    0.01657 =
         0.02190   -0.00109    0.00080   -0.00037
C016  1    0.553989    0.679077    0.996973    11.00000    0.01183    0.01655 =
         0.02111   -0.00692    0.00361    0.00048
AFIX  43
H016  2    0.546186    0.714378    1.048249    11.00000   -1.20000
AFIX   0
C017  1    0.532927    0.696326    0.890490    11.00000    0.01107    0.01619 =
         0.02232   -0.00219    0.00391    0.00262
AFIX  43
H017  2    0.509952    0.745339    0.862394    11.00000   -1.20000
AFIX   0
C018  1    0.548972    0.632900    0.824947    11.00000    0.01173    0.01220 =
         0.01677    0.00194    0.00161   -0.00063
C019  1    0.448538    0.654187    0.352466    11.00000    0.01980    0.01994 =
         0.01740    0.00468    0.00251   -0.00158
AFIX  43
H019  2    0.506351    0.631912    0.330962    11.00000   -1.20000
AFIX   0
C01A  1    0.265405    0.245399    0.743448    11.00000    0.02257    0.01207 =
         0.03136   -0.00081    0.00410   -0.00197
AFIX  43
H01A  2    0.234459    0.198081    0.714698    11.00000   -1.20000
AFIX   0
C01B  1    0.325628    0.323023    0.429778    11.00000    0.04825    0.02375 =
         0.01912    0.00311   -0.00974   -0.01473
AFIX  43
H01B  2    0.286152    0.276589    0.412076    11.00000   -1.20000
AFIX   0
C01C  1    0.137961    0.548413    0.602571    11.00000    0.02109    0.02962 =
         0.01729   -0.00094   -0.00085   -0.00008
AFIX  43
H01C  2    0.086649    0.523230    0.544963    11.00000   -1.20000
AFIX   0
C01D  1    0.666997    0.510398    0.413330    11.00000    0.02161    0.02218 =
         0.01557    0.00010    0.00317    0.00392
AFIX  43
H01D  2    0.614285    0.474239    0.375189    11.00000   -1.20000
AFIX   0
C01E  1    0.535994    0.566539    0.664918    11.00000    0.00859    0.01979 =
         0.01041   -0.00122   -0.00070    0.00184
C01F  1    0.682498    0.364205    1.012816    11.00000    0.01505    0.01881 =
         0.02183    0.00832    0.00043   -0.00453
C01G  1    0.645384    0.400047    0.901648    11.00000    0.00650    0.01552 =
         0.02478    0.00235    0.00392    0.00215
AFIX  23
H01E  2    0.580973    0.371317    0.856781    11.00000   -1.20000
H01F  2    0.706191    0.394930    0.869887    11.00000   -1.20000
AFIX   0

F01H  4   -0.129106    0.326589    0.472656    11.00000    0.11520    0.08929 =
         0.11803   -0.04873    0.08584   -0.05898
F01I  4    0.028394    0.280632    0.440182    11.00000    0.07509    0.04690 =
         0.12884   -0.04055    0.02432   -0.00596
C01J  1    0.239482    0.277603    0.830855    11.00000    0.01858    0.03042 =
         0.03002    0.00811    0.00800   -0.00625
AFIX  43
H01J  2    0.191336    0.251433    0.861388    11.00000   -1.20000
AFIX   0
C01K  1    0.339372    0.661126    0.477201    11.00000    0.01216    0.02123 =
         0.02355   -0.00116    0.00163   -0.00011
AFIX  43
H01K  2    0.324397    0.643301    0.538854    11.00000   -1.20000
AFIX   0
C01L  1    0.823741    0.620179    0.525721    11.00000    0.01527    0.04056 =
         0.02280    0.00585    0.00317   -0.00509
AFIX  43
H01L  2    0.875926    0.657279    0.561989    11.00000   -1.20000
AFIX   0
C01M  1    0.949853    0.633912    1.105225    11.00000    0.01646    0.02445 =
         0.02450   -0.00680    0.00098    0.00021
AFIX  43
H01M  2    0.940156    0.675625    1.057948    11.00000   -1.20000
AFIX   0
C01N  1    0.572633    0.505795    0.737563    11.00000    0.00820    0.00574 =
         0.01451   -0.00002    0.00183   -0.00096
AFIX  43
H01N  2    0.585446    0.457050    0.712959    11.00000   -1.20000
AFIX   0
C01O  1    0.383597    0.355758    0.742188    11.00000    0.01485    0.01957 =
         0.02264    0.00341    0.00387    0.00333
AFIX  43
H01O  2    0.431698    0.381980    0.711655    11.00000   -1.20000
AFIX   0
C01P  1    0.399781    0.455318    1.081497    11.00000    0.01754    0.03263 =
         0.01667    0.00173    0.00449   -0.00276
AFIX  43
H01P  2    0.458956    0.421812    1.083141    11.00000   -1.20000
AFIX   0
C01Q  1    0.268077    0.390021    0.423858    11.00000    0.02857    0.02877 =
         0.03054   -0.00099    0.00481   -0.01367
AFIX  43
H01Q  2    0.189470    0.389315    0.400362    11.00000   -1.20000
AFIX   0
C01R  1    0.891244    0.564140    1.070102    11.00000    0.01141    0.03015 =
         0.02071   -0.00535    0.00508    0.00299
C01S  1    0.133826    0.628263    0.610992    11.00000    0.01499    0.02237 =
         0.03111    0.00166    0.00458    0.00543
AFIX  43
H01S  2    0.080514    0.656620    0.558731    11.00000   -1.20000
AFIX   0
C01T  1    1.000635    0.376498    0.876281    11.00000    0.03004    0.02373 =
         0.03290    0.00181    0.01013    0.01343
AFIX  43
H01T  2    1.053917    0.341314    0.916115    11.00000   -1.20000
AFIX   0
C01U  1    0.443609    0.322295    0.462087    11.00000    0.05503    0.01012 =
         0.02365   -0.00090    0.00269    0.00456
AFIX  43
H01U  2    0.482295    0.275867    0.463893    11.00000   -1.20000
AFIX   0
C01V  1    0.828175    0.783058    0.858172    11.00000    0.01656    0.02888 =
         0.02499   -0.00215   -0.00256   -0.00161
AFIX  43
H01V  2    0.796040    0.829745    0.869542    11.00000   -1.20000
AFIX   0
C01W  1    0.273317    0.720527    0.415310    11.00000    0.02055    0.02485 =
         0.02822   -0.00302   -0.00120    0.00516
AFIX  43
H01W  2    0.214624    0.742533    0.435718    11.00000   -1.20000
AFIX   0
C01X  1    0.324773    0.460396    0.452479    11.00000    0.02363    0.02293 =
         0.01976    0.00245    0.00417    0.00095
AFIX  43
H01X  2    0.284486    0.506137    0.450539    11.00000   -1.20000
AFIX   0
C01Z  1    1.040575    0.581375    1.280389    11.00000    0.01124    0.04814 =
         0.02573   -0.01339   -0.00140    0.00726
AFIX  43
H01Z  2    1.090481    0.587370    1.349571    11.00000   -1.20000
AFIX   0
C020  1    1.022151    0.640982    1.210057    11.00000    0.01926    0.03377 =
         0.03010   -0.01303    0.00028    0.00533
AFIX  43
H020  2    1.058680    0.687976    1.232181    11.00000   -1.20000
AFIX   0
C021  1    0.225931    0.556849    1.079847    11.00000    0.03262    0.04129 =
         0.03578   -0.00553    0.02200    0.00457
AFIX  43
H021  2    0.167464    0.590914    1.078493    11.00000   -1.20000
AFIX   0

B023  3   -0.047880    0.337881    0.435337    11.00000    0.06858    0.03656 =
         0.08423   -0.02390    0.04315   -0.02221
C025  1    0.914630    0.782646    0.812273    11.00000    0.03366    0.02239 =
         0.02789   -0.00140    0.01014   -0.01058
AFIX  43
H025  2    0.940103    0.829076    0.791618    11.00000   -1.20000
AFIX   0
C026  1    0.844744    0.575723    0.446350    11.00000    0.01585    0.05303 =
         0.02203    0.00867    0.00864    0.00582
AFIX  43
H026  2    0.911663    0.582869    0.429615    11.00000   -1.20000
AFIX   0
C02D  1    0.730206    0.283165    1.025296    11.00000    0.03093    0.02428 =
         0.03418    0.01165    0.00347    0.00532
AFIX 137
H02A  2    0.766043    0.272417    1.100359    11.00000   -1.50000
H02B  2    0.784749    0.278819    0.986934    11.00000   -1.50000
H02C  2    0.670228    0.246615    0.996548    11.00000   -1.50000
AFIX   0
HKLF 4

REM  zky-20181206-4_c.res in P2(1)
REM R1 =  0.0397 for    8973 Fo > 4sig(Fo)  and  0.0432 for all    9057 data
REM    687 parameters refined using     25 restraints

END

WGHT      0.0802      5.1638

REM Highest difference peak  1.092,  deepest hole -1.289,  1-sigma level  0.113
Q1    1  -0.0205  0.3102  0.3666  11.00000  0.05    1.09
Q2    1   0.6396  0.4969  0.9680  11.00000  0.05    0.95
Q3    1   0.6423  0.5526  0.9634  11.00000  0.05    0.95
Q4    1  -0.0111  0.2788  0.5397  11.00000  0.05    0.95
Q5    1   0.6417  0.3253  1.3317  11.00000  0.05    0.90
Q6    1   0.5455  0.5557  0.8372  11.00000  0.05    0.90
Q7    1   0.5585  0.4965  0.8308  11.00000  0.05    0.90
Q8    1   1.0235  0.2369  0.6323  11.00000  0.05    0.78
Q9    1   0.3663  0.2259  0.6723  11.00000  0.05    0.57
Q10   1   0.8433  0.5826  0.9838  11.00000  0.05    0.50
Q11   1  -0.0180  0.2771  0.4693  11.00000  0.05    0.50
Q12   1  -0.1548  0.3449  0.3945  11.00000  0.05    0.46
Q13   1   0.3572  0.4568  0.8207  11.00000  0.05    0.43
Q14   1   0.0614  0.3775  0.5419  11.00000  0.05    0.42
Q15   1   0.3584  0.5165  0.8055  11.00000  0.05    0.42
Q16   1   0.8178  0.5288  0.9988  11.00000  0.05    0.38
Q17   1   0.8535  0.8318  0.8395  11.00000  0.05    0.37
Q18   1   0.5068  0.5695  0.5956  11.00000  0.05    0.37
Q19   1   0.9479  0.4815  1.2112  11.00000  0.05    0.36
Q20   1   0.8214  0.5274  1.0785  11.00000  0.05    0.36
Q21   1   0.4029  0.6989  0.2173  11.00000  0.05    0.35
Q22   1   0.7326  0.5236  1.1015  11.00000  0.05    0.35
Q23   1   0.6582  0.7236  1.0196  11.00000  0.05    0.34
Q24   1   1.0928  0.6091  1.3979  11.00000  0.05    0.32
Q25   1   0.6867  0.5145  1.1384  11.00000  0.05    0.32
Q26   1   0.1623  0.1963  0.6028  11.00000  0.05    0.32
Q27   1   0.2848  0.7255  0.3795  11.00000  0.05    0.32
Q28   1   0.8187  0.7618  0.8368  11.00000  0.05    0.32
Q29   1   0.7083  0.2408  0.9601  11.00000  0.05    0.32
Q30   1   0.7588  0.2490  0.9782  11.00000  0.05    0.31
Q31   1   0.2325  0.7607  0.2531  11.00000  0.05    0.31
Q32   1   0.2381  0.2716  0.7630  11.00000  0.05    0.31
Q33   1   0.7188  0.4013  1.0871  11.00000  0.05    0.31
Q34   1   0.2018  0.2634  0.6425  11.00000  0.05    0.30
Q35   1   0.7192  0.3774  1.1900  11.00000  0.05    0.30
Q36   1   0.9790  0.5330  1.2020  11.00000  0.05    0.30
Q37   1   0.3264  0.7049  0.3946  11.00000  0.05    0.30
Q38   1   0.1038  0.5022  1.1604  11.00000  0.05    0.30
Q39   1   0.4814  0.3600  0.4436  11.00000  0.05    0.29
Q40   1   0.2004  0.7827  0.6444  11.00000  0.05    0.29
Q41   1   0.4601  0.4824  0.9594  11.00000  0.05    0.29
Q42   1   0.2881  0.6408  0.4383  11.00000  0.05    0.29
Q43   1   0.5622  0.4843  0.6780  11.00000  0.05    0.29
Q44   1   0.2006  0.7735  0.1583  11.00000  0.05    0.29
Q45   1   0.6802  0.4448  1.0262  11.00000  0.05    0.29
Q46   1   0.8619  0.2657  0.9123  11.00000  0.05    0.29
Q47   1   0.9657  0.7488  0.8303  11.00000  0.05    0.28
Q48   1   0.6601  0.4844  1.1272  11.00000  0.05    0.28
Q49   1   0.3933  0.4702  1.1396  11.00000  0.05    0.28
Q50   1   0.9666  0.6301  1.1783  11.00000  0.05    0.28
;
_shelx_res_checksum                55672
_shelx_hkl_file
;
   0 -20   0  142.78    6.46
   0 -20  -1  110.88    5.07
   0 -20  -1  147.16    5.99
   0 -20  -2   40.59    3.04
   0 -20   2   39.58    3.47
   0 -20  -2   36.66    2.87
   0 -20  -3   20.48    2.12
   0 -20   3   24.16    2.56
   0 -20  -4  178.71    5.96
   0 -20  -5  118.65    4.42
   0 -20  -6  184.12    5.06
   0 -19   0    0.85    1.03
   0 -19   0    1.69    1.29
   0 -19   0   -0.07    0.19
   0 -19  -1   93.68    5.84
   0 -19  -1   98.35    5.50
   0 -19  -1  102.92    5.78
   0 -19  -2  272.49    9.11
   0 -19  -2  225.12    9.05
   0 -19  -2  234.90    8.72
   0 -19   2  268.81   10.03
   0 -19   3  147.92    7.04
   0 -19  -3  153.87    6.21
   0 -19  -3  115.74    6.14
   0 -19  -3  127.11    6.18
   0 -19  -4  140.25    6.29
   0 -19  -4  155.22    5.63
   0 -19   4  149.13    6.54
   0 -19  -5   39.48    3.18
   0 -19  -7  305.44    7.78
   0 -18   0  172.99    8.41
   0 -18   0  160.55    8.55
   0 -18   0  157.65    7.53
   0 -18  -1  291.29   11.74
   0 -18  -1  271.61   10.34
   0 -18   1  274.75   10.95
   0 -18  -1  306.55   11.01
   0 -18   2   43.81    4.33
   0 -18   2   48.63    4.02
   0 -18  -2   48.93    4.08
   0 -18  -2   43.54    4.53
   0 -18  -2   43.71    4.10
   0 -18  -3    4.81    1.79
   0 -18   3    5.61    1.83
   0 -18   3    3.75    1.42
   0 -18  -3    5.04    1.52
   0 -18  -3    3.31    1.72
   0 -18   4  281.13    9.53
   0 -18  -4  262.23    9.97
   0 -18   4  281.18   10.18
   0 -18  -4  283.04    8.91
   0 -18   5  245.11    8.48
   0 -18  -5  245.51    9.25
   0 -18   5  253.25    8.55
   0 -18  -6  247.33    8.49
   0 -18  -7   21.54    2.45
   0 -18  -8   72.17    3.70
   0 -17   0    3.40    1.52
   0 -17   0    3.89    1.77
   0 -17  -1   65.31    5.96
   0 -17   1   61.97    5.37
   0 -17   1   51.88    4.24
   0 -17   1   60.83    4.83
   0 -17  -1   52.71    4.70
   0 -17   2  413.25   13.86
   0 -17  -2  414.98   15.41
   0 -17   2  437.48   13.50
   0 -17  -2  399.83   13.62
   0 -17  -3  213.72    8.70
   0 -17  -3  181.09    9.76
   0 -17   3  192.50    9.26
   0 -17   3  193.85    8.64
   0 -17  -4  243.50    8.78
   0 -17   4  228.51    9.80
   0 -17   4  229.57    9.19
   0 -17  -4  206.39   10.03
   0 -17   5   58.13    4.53
   0 -17   5   57.11    4.29
   0 -17   6  118.02    5.77
   0 -17  -6   86.52    5.62
   0 -17  -7  417.67   11.92
   0 -17  -8  172.30    6.93
   0 -17  -9  215.04    6.61
   0 -16   0  326.14   11.82
   0 -16   0  339.43   13.61
   0 -16   1  134.87    8.12
   0 -16   1  132.29    7.29
   0 -16   1  121.56    6.74
   0 -16  -1  136.37    8.80
   0 -16   2    5.57    1.87
   0 -16  -2   10.79    2.78
   0 -16   2    7.71    2.20
   0 -16  -3  129.28    8.71
   0 -16   3  141.63    7.59
   0 -16   3  136.27    7.59
   0 -16  -4  450.36   16.44
   0 -16  -4  516.92   14.04
   0 -16   4  489.70   14.67
   0 -16   4  478.21   15.28
   0 -16   5  271.48   10.18
   0 -16   5  268.69   10.63
   0 -16  -5  252.03   11.39
   0 -16   5  238.43    8.93
   0 -16   6  211.27    8.26
   0 -16  -6  194.97    9.36
   0 -16   6  225.44    8.72
   0 -16   6  239.86    8.94
   0 -16  -7   13.06    2.40
   0 -16   7   13.29    2.13
   0 -16  -8    6.66    1.69
   0 -16  -9  187.61    7.19
   0 -16 -10  381.69    8.64
   0 -15   0    4.86    2.01
   0 -15  -1   35.70    4.56
   0 -15   1   39.27    3.81
   0 -15   1   30.08    3.54
   0 -15   1   35.32    4.24
   0 -15   2  690.19   19.53
   0 -15  -2  752.71   22.64
   0 -15   2  750.34   19.06
   0 -15  -3  181.61   10.71
   0 -15   3  185.29    8.84
   0 -15   3  176.98    8.83
   0 -15   4  303.64   11.40
   0 -15  -4  292.59   13.54
   0 -15   4  278.28   10.18
   0 -15  -5   50.05    3.99
   0 -15   5   47.85    4.25
   0 -15  -5   44.97    5.10
   0 -15   5   57.86    5.05
   0 -15   5   52.16    4.49
   0 -15   6   41.98    4.25
   0 -15   6   35.57    3.57
   0 -15   6   43.78    4.08
   0 -15   6   44.23    3.99
   0 -15  -6   44.54    4.79
   0 -15   6   55.04    4.55
   0 -15   7  454.27   13.32
   0 -15   7  452.83   13.56
   0 -15   7  379.07   11.13
   0 -15  -7  393.36   13.76
   0 -15   8  283.72    9.77
   0 -15   8  279.18    8.76
   0 -15   9  355.36    9.97
   0 -15  -9  272.77    9.07
   0 -15  10   23.46    2.53
   0 -15 -10   19.15    2.26
   0 -14   0   20.24    3.29
   0 -14   0    9.19    2.00
   0 -14   1  260.93   10.16
   0 -14   1  266.67   11.42
   0 -14  -1  258.75   11.97
   0 -14   1  247.19    9.56
   0 -14   2  203.51    9.71
   0 -14  -2  220.38   11.52
   0 -14  -3   66.24    6.61
   0 -14   3   67.59    5.23
   0 -14   3   66.86    4.74
   0 -14   3   58.64    5.02
   0 -14   4  227.53    9.47
   0 -14   4  233.13    9.86
   0 -14  -4  249.26   12.72
   0 -14   4  256.46   10.41
   0 -14   5  175.01    8.34
   0 -14  -5  182.15   10.59
   0 -14   5  187.72    8.84
   0 -14   5  167.54    8.44
   0 -14   5  189.72    8.71
   0 -14   6  233.05    9.81
   0 -14   6  270.36   10.23
   0 -14   6  296.24   11.09
   0 -14   6  260.28   10.83
   0 -14  -6  239.20   11.80
   0 -14   6  261.37   10.68
   0 -14  -7   93.45    6.91
   0 -14   7  104.20    6.74
   0 -14   7  115.18    7.15
   0 -14   7   93.66    6.04
   0 -14   8   33.79    3.30
   0 -14   8   34.83    3.78
   0 -14   8   41.01    4.53
   0 -14   9  175.33    7.43
   0 -14  -9  152.21    7.85
   0 -14  10  333.47    9.24
   0 -14 -10  324.84   10.78
   0 -14  11  293.79    7.82
   0 -14 -11  267.47    6.21
   0 -13   0    2.69    1.53
   0 -13   0    3.03    1.26
   0 -13   1  105.88    6.15
   0 -13  -1  102.15    7.07
   0 -13   1   96.04    6.51
   0 -13  -2  264.70   12.19
   0 -13   2  259.30   10.59
   0 -13   2  269.15   10.26
   0 -13  -3  555.65   19.36
   0 -13   3  498.65   14.08
   0 -13   3  539.76   15.35
   0 -13   3  507.33   15.40
   0 -13   4  301.29   11.13
   0 -13   4  314.72   11.51
   0 -13   4  286.79   11.72
   0 -13  -4  322.94   14.68
   0 -13   4  328.92   11.65
   0 -13   5   69.75    5.51
   0 -13   5   69.84    5.41
   0 -13   5   65.70    5.62
   0 -13   5   69.03    5.18
   0 -13  -5   74.80    7.02
   0 -13   6  295.27   11.97
   0 -13   6  249.56   10.76
   0 -13  -6  256.89   12.86
   0 -13   6  299.10   11.20
   0 -13   6  288.50   11.62
   0 -13  -7  386.44   15.39
   0 -13   7  444.99   15.18
   0 -13   7  461.91   15.49
   0 -13   7  394.19   13.74
   0 -13   8  654.94   16.27
   0 -13   8  700.06   19.49
   0 -13   8  672.37   19.26
   0 -13   9  455.16   14.28
   0 -13   9  480.70   15.53
   0 -13   9  447.68   12.35
   0 -13  10    9.51    2.54
   0 -13  10    6.05    2.35
   0 -13 -10    3.93    1.72
   0 -13 -11   46.48    3.31
   0 -13  11   51.28    4.18
   0 -13  11   44.98    3.41
   0 -13 -11   45.15    3.83
   0 -13  12  407.42    9.71
   0 -12   0  283.98   11.05
   0 -12   1  778.02   17.85
   0 -12   1  730.69   18.79
   0 -12  -1  737.86   19.86
   0 -12   2   49.77    4.11
   0 -12   2   38.30    3.91
   0 -12  -2   40.99    4.64
   0 -12   3  206.54    8.77
   0 -12   3  194.06    8.67
   0 -12   3  187.73    8.05
   0 -12  -3  218.69   11.49
   0 -12   4  295.49   10.55
   0 -12   4  305.70   11.13
   0 -12  -4  338.52   18.33
   0 -12   4  291.17   11.60
   0 -12   4  286.22   10.69
   0 -12   4  316.11   11.13
   0 -12  -4  333.13   14.90
   0 -12   5  214.21    9.71
   0 -12  -5  196.53   11.71
   0 -12   5  211.59    9.00
   0 -12   5  182.59    9.22
   0 -12  -5  219.67   14.30
   0 -12   5  204.97    9.15
   0 -12  -6  426.86   17.35
   0 -12   6  448.69   13.76
   0 -12   6  455.93   15.40
   0 -12   6  415.11   14.64
   0 -12   6  458.81   15.02
   0 -12   7   80.00    5.40
   0 -12   7   71.45    6.11
   0 -12   7   75.93    6.29
   0 -12   7   76.61    6.20
   0 -12   8   37.09    3.65
   0 -12   8   35.23    4.66
   0 -12   8   31.21    4.18
   0 -12   8   35.40    4.38
   0 -12   9  408.27   12.00
   0 -12   9  402.14   14.61
   0 -12   9  391.09   14.51
   0 -12  10  478.14   15.53
   0 -12  10  508.63   15.80
   0 -12  11  395.27   12.86
   0 -12 -11  381.99   12.87
   0 -12  12   61.26    3.70
   0 -12  12   66.72    4.40
   0 -12  13   14.04    1.46
   0 -11   0   13.78    2.36
   0 -11   1  306.88   10.74
   0 -11  -1  306.31   11.29
   0 -11  -2  912.57   22.35
   0 -11   2  834.26   19.49
   0 -11  -3  916.37   30.79
   0 -11   3  866.30   19.30
   0 -11  -3  898.95   23.99
   0 -11   4  454.59   13.23
   0 -11   4  427.74   12.78
   0 -11   4  438.80   14.17
   0 -11  -4  497.49   18.37
   0 -11   4  426.19   12.94
   0 -11   4  442.98   13.46
   0 -11  -4  518.38   21.74
   0 -11   5  151.92    7.32
   0 -11   5  133.09    7.28
   0 -11   5  163.68    8.59
   0 -11  -5  156.60   11.57
   0 -11   5  156.01    8.06
   0 -11   5  131.11    7.73
   0 -11   6  116.57    7.57
   0 -11   6  126.25    7.49
   0 -11  -6  119.11   10.03
   0 -11   6  119.49    6.53
   0 -11   6  116.62    7.42
   0 -11   6  135.64    7.73
   0 -11   7  611.64   17.05
   0 -11   7  587.54   15.74
   0 -11   7  578.57   18.12
   0 -11   7  535.43   17.61
   0 -11   7  574.63   17.76
   0 -11   8  854.77   20.17
   0 -11   8  767.02   22.23
   0 -11   8  762.78   18.55
   0 -11   8  792.90   22.05
   0 -11   8  826.28   22.61
   0 -11   9  291.49   13.03
   0 -11   9  282.11   12.40
   0 -11   9  293.62   12.62
   0 -11   9  279.49    9.83
   0 -11  10  141.15    8.97
   0 -11  10  145.08    8.56
   0 -11  11  156.63    8.52
   0 -11  11  141.39    7.96
   0 -11  12  650.35   15.59
   0 -11 -12  586.74   15.84
   0 -11  13  256.95    6.72
   0 -10   0  838.70   18.90
   0 -10   1  233.92    8.78
   0 -10  -1  243.05    9.44
   0 -10  -2   42.78    6.29
   0 -10  -2   37.73    4.00
   0 -10   2   44.33    3.68
   0 -10  -3  100.48    9.19
   0 -10   3  105.89    5.75
   0 -10  -3  108.22    7.54
   0 -10   4  685.71   16.76
   0 -10   4  750.13   17.23
   0 -10   5  557.90   16.44
   0 -10   5  611.40   16.78
   0 -10   5  578.35   16.19
   0 -10   5  592.40   16.02
   0 -10   6 1081.20   23.68
   0 -10   6 1042.78   24.39
   0 -10   6 1073.08   22.42
   0 -10   6 1049.42   24.16
   0 -10   7  266.84    9.87
   0 -10   7  251.42   11.65
   0 -10   7  262.95   11.37
   0 -10   7  262.96   11.48
   0 -10   7  269.76   10.49
   0 -10   8   63.42    4.89
   0 -10   8   55.21    5.71
   0 -10   8   68.65    5.90
   0 -10   8   50.65    5.20
   0 -10   8   60.50    4.52
   0 -10   9  426.35   12.86
   0 -10   9  408.42   15.47
   0 -10   9  419.31   12.35
   0 -10   9  443.83   16.81
   0 -10  10  725.09   16.78
   0 -10  10  717.40   16.08
   0 -10  10  686.42   20.65
   0 -10  11  442.10   15.71
   0 -10  12   48.62    4.54
   0 -10  12   42.20    4.53
   0 -10  13   73.91    4.28
   0 -10  13   75.10    4.65
   0  -9   0    2.69    1.09
   0  -9   0    4.00    1.15
   0  -9   1  359.98   10.63
   0  -9  -1  385.48   10.30
   0  -9  -1  373.55   11.42
   0  -9  -2  984.84   21.96
   0  -9   2  945.58   19.50
   0  -9  -3  868.84   27.14
   0  -9   3  725.67   16.54
   0  -9  -4  777.50   25.23
   0  -9   4  613.33   15.10
   0  -9   5  157.74    6.92
   0  -9  -5  171.13   11.82
   0  -9   5  158.01    7.55
   0  -9   6  357.27   12.54
   0  -9   6  392.75   11.72
   0  -9   6  384.12   12.38
   0  -9   6  389.15   13.04
   0  -9   6  379.36   13.54
   0  -9   7  334.43   12.81
   0  -9  -7  420.16   18.93
   0  -9   7  373.64   12.22
   0  -9   7  361.94   13.27
   0  -9   7  390.91   11.81
   0  -9   7  361.14   14.06
   0  -9   8  541.77   14.93
   0  -9   8  509.51   16.85
   0  -9   8  529.80   14.29
   0  -9   8  534.32   18.29
   0  -9   9  506.43   14.14
   0  -9   9  519.00   13.87
   0  -9  10  183.61    7.57
   0  -9  10  203.40   11.22
   0  -9  10  177.85    7.08
   0  -9  11  189.94   10.25
   0  -9  11  187.31    7.07
   0  -9  11  205.30   10.82
   0  -9  12  496.42   16.08
   0  -9  12  499.83   15.84
   0  -9  13  353.45   11.48
   0  -9  13  330.09   10.58
   0  -9  14  260.16    6.64
   0  -9  14  297.03    7.74
   0  -8   0 3327.90   47.53
   0  -8  -1  956.11   19.57
   0  -8   1  947.01   18.68
   0  -8   2  730.40   15.11
   0  -8  -2  745.66   14.67
   0  -8   3  425.47   11.26
   0  -8  -3  424.48   12.29
   0  -8   4  869.65   18.23
   0  -8  -4  904.81   19.97
   0  -8  -5  815.21   20.69
   0  -8  -5 1014.84   32.41
   0  -8   6  390.22   11.24
   0  -8   6  348.63   11.95
   0  -8   6  368.47   11.67
   0  -8  -6  404.09   14.67
   0  -8   6  388.83   13.34
   0  -8   6  368.74   12.33
   0  -8   7  433.73   12.93
   0  -8   7  422.11   14.17
   0  -8   7  424.57   11.18
   0  -8  -7  437.28   16.68
   0  -8   7  421.01   15.10
   0  -8   7  442.84   12.35
   0  -8   7  387.35   13.45
   0  -8   8  270.79    9.98
   0  -8   8  284.27    9.68
   0  -8   8  285.46   12.97
   0  -8   8  277.37    9.09
   0  -8  -8  264.66   13.73
   0  -8   9  328.70   10.87
   0  -8   9  289.76   12.26
   0  -8   9  327.44   10.34
   0  -8   9  330.50   10.24
   0  -8   9  334.93   14.72
   0  -8  -9  330.37   16.34
   0  -8  10  759.76   16.54
   0  -8  10  763.90   19.75
   0  -8  10  746.79   17.28
   0  -8  10  772.94   17.13
   0  -8  10  799.08   23.00
   0  -8  11  440.47   11.64
   0  -8  11  506.64   17.86
   0  -8  11  480.22   17.17
   0  -8  11  432.57   13.88
   0  -8  12  143.65    8.48
   0  -8  12  131.04    7.92
   0  -8  13   68.52    5.18
   0  -8  13   81.80    5.74
   0  -8  14  375.72   10.09
   0  -7   0   16.55    3.50
   0  -7  -1 2243.61   45.36
   0  -7  -2 1929.51   31.80
   0  -7  -2 2299.48   44.20
   0  -7  -3 1510.39   25.79
   0  -7   3 1475.62   25.31
   0  -7  -4  635.43   25.66
   0  -7  -4  684.15   16.33
   0  -7  -5  162.22    8.10
   0  -7  -5  119.46   12.98
   0  -7  -6  870.56   22.68
   0  -7   6  893.01   16.69
   0  -7   7  891.52   17.64
   0  -7  -7  900.27   24.67
   0  -7   7  864.90   22.37
   0  -7   7  856.45   19.15
   0  -7   7  858.93   18.05
   0  -7   8  772.26   16.77
   0  -7   8  734.45   18.27
   0  -7  -8  801.63   24.56
   0  -7   8  753.21   17.65
   0  -7   8  749.30   16.67
   0  -7   8  790.71   22.38
   0  -7   9  273.60   13.13
   0  -7   9  234.15   10.80
   0  -7   9  263.14   12.07
   0  -7   9  255.49    8.83
   0  -7   9  266.82   10.87
   0  -7   9  272.70    9.34
   0  -7  -9  285.47   15.12
   0  -7   9  238.83   10.20
   0  -7   9  257.25    9.44
   0  -7  10   82.73    6.94
   0  -7  10   72.67    5.52
   0  -7 -10   76.70    8.68
   0  -7  10   76.25    5.94
   0  -7  10   85.94    5.13
   0  -7  10   81.01    4.94
   0  -7  10   79.42    7.18
   0  -7  10   82.07    4.53
   0  -7  11  200.44   11.05
   0  -7  11  193.47    7.69
   0  -7  11  182.50    7.05
   0  -7  11  192.59    9.51
   0  -7  12  561.01   16.06
   0  -7  12  593.52   18.87
   0  -7  13  571.59   15.53
   0  -7  13  138.64    6.54
   0  -7  14  201.11    7.63
   0  -6   0 3521.19   59.82
   0  -6  -1 2080.28   40.96
   0  -6  -2  419.13   16.45
   0  -6  -2  324.20    7.99
   0  -6  -3  118.10   10.69
   0  -6   4 1217.15   21.69
   0  -6  -4  408.11   26.96
   0  -6   5 1546.50   30.16
   0  -6   7  379.70   10.37
   0  -6   7  311.25   11.57
   0  -6   8  425.19   13.46
   0  -6   8  428.27   11.52
   0  -6   8  428.25   12.43
   0  -6   8  456.32   16.15
   0  -6   8  434.36   14.65
   0  -6  -8  443.27   18.01
   0  -6   8  452.41   12.18
   0  -6   8  395.79   13.85
   0  -6   9  694.07   19.01
   0  -6   9  669.22   16.27
   0  -6   9  591.66   18.07
   0  -6   9  623.57   18.70
   0  -6   9  676.20   15.26
   0  -6   9  708.34   20.55
   0  -6  -9  754.69   25.49
   0  -6   9  697.55   16.40
   0  -6  10  871.16   22.41
   0  -6  10  922.28   20.07
   0  -6  10  962.45   25.69
   0  -6  10  937.96   23.88
   0  -6  10  847.90   18.95
   0  -6  11  198.61    9.16
   0  -6  11  207.45   11.26
   0  -6  11  207.87    8.25
   0  -6  11  204.31   10.41
   0  -6  11  184.94    7.16
   0  -6  12  218.13   10.39
   0  -6  12  198.01    6.69
   0  -6  12  215.99    8.13
   0  -6  12  224.31   11.27
   0  -6  13   66.83    5.56
   0  -6  13   63.70    5.41
   0  -6  13   61.91    4.85
   0  -6  14  246.78    8.36
   0  -6  14  259.11    8.75
   0  -6  15  147.99    4.70
   0  -5   0    5.33    1.65
   0  -5  -1  131.14    3.91
   0  -5  -1  149.32    8.49
   0  -5   2 3615.96   48.06
   0  -5  -2 3079.58   64.09
   0  -5   3 1736.23   28.32
   0  -5   4 1463.11   26.99
   0  -5   5  113.52    6.64
   0  -5   6  692.42   19.68
   0  -5   7 1223.38   29.59
   0  -5   8 2069.47   32.91
   0  -5   8 2010.60   36.96
   0  -5   8 1816.23   35.72
   0  -5   8 1991.11   35.69
   0  -5   8 1883.79   32.53
   0  -5  -9  166.98   11.75
   0  -5   9  149.45    6.94
   0  -5   9  129.78    8.38
   0  -5   9  149.17    8.40
   0  -5   9  142.73    8.60
   0  -5   9  145.97    6.74
   0  -5   9  131.87    8.00
   0  -5 -10  165.56   12.49
   0  -5  10  161.65    9.63
   0  -5  10  164.59    9.41
   0  -5  10  148.29    8.93
   0  -5  10  174.80    7.76
   0  -5  10  152.70    6.84
   0  -5  11  439.29   14.88
   0  -5  11  421.94   12.70
   0  -5  11  458.19   16.63
   0  -5  11  446.11   16.70
   0  -5 -11  484.06   22.57
   0  -5  11  456.91   17.57
   0  -5  12  638.15   16.70
   0  -5  12  650.15   19.86
   0  -5  12  637.45   15.67
   0  -5  12  667.24   21.01
   0  -5  12  674.13   20.31
   0  -5  13  522.58   16.94
   0  -5  13  495.71   15.71
   0  -5  13  539.35   16.58
   0  -5  14   87.87    5.15
   0  -5  14   87.72    5.13
   0  -5  14   92.96    5.73
   0  -5  15   30.76    2.50
   0  -4   0 4155.07   61.01
   0  -4  -1 3510.53   58.30
   0  -4   2  982.35   16.68
   0  -4   3   49.83    3.33
   0  -4   4 1422.83   26.51
   0  -4   5 1437.92   28.88
   0  -4   6 1079.22   25.75
   0  -4   7  124.33    8.39
   0  -4   8  177.94   10.74
   0  -4   8  159.10    8.30
   0  -4   8  157.67    8.03
   0  -4   8  162.63    8.35
   0  -4   9  339.16   14.40
   0  -4   9  350.41   13.51
   0  -4   9  341.96   10.66
   0  -4   9  380.34   11.65
   0  -4  -9  377.05   18.20
   0  -4   9  354.08   13.47
   0  -4  10  567.95   18.56
   0  -4  10  556.64   15.01
   0  -4 -10  620.54   24.83
   0  -4  10  544.13   18.05
   0  -4  10  533.96   18.52
   0  -4  10  489.31   13.21
   0  -4  11  209.19   10.52
   0  -4  11  208.54    8.74
   0  -4 -11  227.13   15.41
   0  -4  11  214.57   11.48
   0  -4  11  171.71    6.92
   0  -4  11  214.24   11.94
   0  -4  11  189.80   10.41
   0  -4  12  135.84    7.48
   0  -4  12  156.32    9.93
   0  -4  12  128.52    8.24
   0  -4  12  135.00    6.78
   0  -4  12  153.29    9.51
   0  -4  13   27.81    3.61
   0  -4  13   35.35    4.52
   0  -4  13   34.83    4.36
   0  -4  13   27.25    2.82
   0  -4  13   33.96    3.19
   0  -4  14  292.80   10.61
   0  -4  14  298.05   11.00
   0  -4  15   94.73    4.06
   0  -4  15  102.21    4.78
   0  -3   0    7.87    1.41
   0  -3   1  489.20    8.19
   0  -3  -1  328.92   15.46
   0  -3   2  534.16   10.86
   0  -3   2  544.16   11.18
   0  -3   3 2976.99   44.20
   0  -3   3 2867.79   42.94
   0  -3   4  831.93   20.00
   0  -3   4  879.93   18.96
   0  -3   5  349.45   12.10
   0  -3   6  645.71   19.03
   0  -3   6  680.29   25.22
   0  -3   7  509.80   17.84
   0  -3   8 1771.41   33.17
   0  -3   8 1696.16   38.62
   0  -3   8 1677.52   33.13
   0  -3   8 1706.85   32.81
   0  -3   9  136.42    8.11
   0  -3   9  137.61    6.75
   0  -3   9  119.95    5.94
   0  -3   9  128.38    7.74
   0  -3   9  140.65    9.26
   0  -3  10  192.28   11.10
   0  -3  10  198.56   10.70
   0  -3  10  191.41    7.54
   0  -3  10  217.55    8.96
   0  -3 -10  224.64   14.98
   0  -3  10  203.20   10.31
   0  -3  11  268.05   12.12
   0  -3  11  298.02   13.19
   0  -3  11  260.19    8.62
   0  -3 -11  340.84   19.08
   0  -3  11  303.85   10.85
   0  -3  11  309.64   13.86
   0  -3  12  511.79   18.90
   0  -3  12  487.00   17.73
   0  -3  12  476.08   13.77
   0  -3  12  463.60   14.95
   0  -3  13  685.13   20.51
   0  -3  13  650.76   19.68
   0  -3  13  544.36   14.37
   0  -3  13  520.69   15.60
   0  -3  13  593.58   14.77
   0  -3  14   57.09    3.87
   0  -3  14   66.75    5.25
   0  -3  14   63.85    5.10
   0  -3  15   61.47    3.84
   0  -3  15   60.66    3.73
   0  -2   0 7504.50   95.97
   0  -2   1 3187.95   41.26
   0  -2   1 3186.30   41.37
   0  -2   2 1498.94   23.44
   0  -2   2 1464.90   22.88
   0  -2   3  708.55   15.74
   0  -2   3  730.33   15.13
   0  -2   4 1482.00   27.29
   0  -2   4 1496.89   28.95
   0  -2   5 3373.89   56.00
   0  -2   5 3201.25   60.62
   0  -2   5 3295.37   52.77
   0  -2   6 1845.48   36.01
   0  -2   6 1924.36   45.45
   0  -2   7  642.24   20.40
   0  -2   7  634.79   17.08
   0  -2   8  343.00   20.65
   0  -2   8  360.03   12.90
   0  -2   8  336.66   15.31
   0  -2   9  342.91   13.24
   0  -2   9  380.67   15.58
   0  -2   9  353.47   12.89
   0  -2  10  652.74   21.53
   0  -2  10  658.23   20.17
   0  -2  10  698.12   17.36
   0  -2  10  605.38   18.41
   0  -2  10  604.47   14.74
   0  -2  11  425.54   16.08
   0  -2  11  414.08   13.11
   0  -2  11  373.15   14.00
   0  -2  11  376.37   10.63
   0  -2  11  415.76   16.18
   0  -2  12  204.43    8.68
   0  -2  12  198.88    9.62
   0  -2  12  194.54   10.88
   0  -2  12  166.89    8.78
   0  -2  13    4.61    1.75
   0  -2  13    9.11    1.92
   0  -2  13    7.02    1.79
   0  -2  13    7.23    2.48
   0  -2  13    7.11    2.71
   0  -2  14  239.41   10.23
   0  -2  14  226.02    9.94
   0  -2  15  116.64    5.58
   0  -2  15  128.76    5.69
   0  -1   0    8.32    0.79
   0  -1   1 2469.57   33.91
   0  -1   2 3748.86   50.30
   0  -1   3 1253.70   21.80
   0  -1   3 1414.60   23.72
   0  -1   4 2316.32   36.31
   0  -1   5  132.33    9.52
   0  -1   5  123.27    6.22
   0  -1   6  817.55   18.44
   0  -1   6  808.16   19.87
   0  -1   7 1995.99   37.45
   0  -1   7 2056.49   51.29
   0  -1   7 1921.10   35.28
   0  -1   8 1167.22   26.13
   0  -1   8 1214.48   40.26
   0  -1   9  117.73    7.03
   0  -1   9  133.84   13.41
   0  -1   9  130.52    8.80
   0  -1   9  147.75    8.51
   0  -1  10   10.80    2.84
   0  -1  10    5.00    1.85
   0  -1  11  407.04   15.75
   0  -1  11  363.99   13.49
   0  -1  12  176.77    8.77
   0  -1  12  196.56    9.79
   0  -1  13  427.25   13.01
   0  -1  13  389.70   12.32
   0  -1  14   43.62    3.16
   0  -1  14   66.78    5.37
   0  -1  15    8.48    1.63
   0   0   1 1716.75   23.45
   0   0   2 2395.48   33.67
   0   0   2 2305.09   33.17
   0   0   3 4140.97   57.19
   0   0   3 4011.98   56.70
   0   0   4  878.92   23.81
   0   0   4  846.55   18.28
   0   0   4  844.52   17.03
   0   0   4  810.80   19.75
   0   0   4  806.90   18.23
   0   0   5 6264.81   90.76
   0   0   5 5866.98   83.92
   0   0   5 6035.53   86.16
   0   0   5 5998.39   86.52
   0   0   5 6262.32   97.54
   0   0   6 1276.20   28.36
   0   0   6 1272.62   26.47
   0   0   6 1247.94   24.11
   0   0   6 1196.77   27.89
   0   0   7    6.12    2.11
   0   0   7    9.90    3.67
   0   0   7   13.96    2.68
   0   0   8  171.97   10.80
   0   0   8  190.14   14.86
   0   0   8  200.63    9.29
   0   0   8  194.18   10.41
   0   0   9  957.56   23.98
   0   0   9 1011.10   26.03
   0   0   9 1099.60   25.00
   0   0   9 1029.24   37.69
   0   0   9  898.04   21.93
   0   0   9  994.91   29.48
   0   0  10 1121.93   23.87
   0   0  10 1168.40   26.52
   0   0  10 1078.10   27.93
   0   0  10 1013.78   26.46
   0   0  10  970.92   23.87
   0   0  10 1096.32   40.53
   0   0  11  620.36   19.92
   0   0  11  571.14   19.12
   0   0  11  650.94   17.04
   0   0  11  531.06   16.56
   0   0  12  131.93    7.30
   0   0  12  136.03    8.79
   0   0  12  150.29    7.48
   0   0  12  146.93    8.59
   0   0  13    3.37    1.81
   0   0  13    4.37    1.49
   0   0  13    4.17    2.30
   0   0  13    4.00    1.61
   0   0  14  254.78    8.33
   0   0  14  268.86   10.74
   0   0  15  146.97    5.64
   0   0  15  145.72    6.16
   0   1   0    3.92    0.45
   0   1   1 2748.42   35.32
   0   1   1 2660.85   35.06
   0   1   1 2716.22   35.68
   0   1   2 4501.16   60.19
   0   1   2 4451.29   59.41
   0   1   3 2057.91   31.78
   0   1   3 1960.39   31.79
   0   1   3 2064.67   33.28
   0   1   4 2213.78   36.13
   0   1   4 2143.13   36.38
   0   1   5  134.90    7.31
   0   1   5  145.75    8.59
   0   1   5  155.11    7.55
   0   1   6  874.48   21.00
   0   1   6  858.21   21.99
   0   1   6  866.33   22.40
   0   1   7 1776.22   35.59
   0   1   7 1825.24   46.41
   0   1   7 1853.01   32.76
   0   1   7 1744.22   37.73
   0   1   7 1758.51   37.73
   0   1   8 1249.58   29.31
   0   1   8 1306.79   26.70
   0   1   8 1187.63   31.57
   0   1   8 1288.10   39.74
   0   1   9  130.20    9.96
   0   1   9  133.11    8.48
   0   1   9  134.35    8.08
   0   1   9  141.05    7.85
   0   1   9  146.79   13.33
   0   1  10   14.25    3.04
   0   1  10   14.78    2.86
   0   1 -10   12.32    3.88
   0   1  10   16.68    5.09
   0   1  10    9.96    2.14
   0   1  10    9.25    2.55
   0   1  11  467.72   15.20
   0   1  11  475.38   26.43
   0   1  11  463.96   14.29
   0   1  11  450.21   16.82
   0   1  11  434.69   16.44
   0   1  12  216.48   10.69
   0   1  12  207.33    8.92
   0   1  12  191.79   10.48
   0   1  13  479.35   13.15
   0   1  13  465.79   14.34
   0   1  14   59.61    4.88
   0   1  14   65.65    4.98
   0   1  14   55.73    3.83
   0   1  15    7.00    1.03
   0   1  15    8.98    1.46
   0   1  15    8.60    1.68
   0   2   0 9204.93  114.35
   0   2   1 3399.36   43.89
   0   2   1 3401.87   43.72
   0   2   2 1444.69   22.56
   0   2   2 1465.91   23.51
   0   2   2 1456.93   23.05
   0   2   3  639.20   14.81
   0   2   3  613.84   13.71
   0   2   4 1485.60   27.27
   0   2   4 1489.77   29.25
   0   2   4 1465.23   27.22
   0   2   5 3109.85   50.50
   0   2   5 3084.07   50.20
   0   2   5 3174.00   54.40
   0   2   6 1866.37   29.77
   0   2   6 1937.64   44.04
   0   2   6 1849.92   36.24
   0   2   6 1823.92   36.44
   0   2   7  680.56   20.80
   0   2   7  727.63   26.10
   0   2   7  699.23   15.07
   0   2   7  711.18   19.82
   0   2   7  645.79   20.63
   0   2   8  319.43   15.00
   0   2   8  351.87   12.60
   0   2   8  359.76   14.29
   0   2   8  334.07   15.33
   0   2   8  349.94   11.79
   0   2   8  367.25   19.46
   0   2   9  377.61   15.19
   0   2   9  416.85   22.17
   0   2   9  369.59   12.83
   0   2   9  395.08   15.03
   0   2   9  387.64   14.43
   0   2  10  768.29   32.67
   0   2  10  766.63   22.54
   0   2  10  709.37   21.42
   0   2  10  776.33   20.14
   0   2  10  705.03   18.31
   0   2  10  756.77   18.76
   0   2  11  450.99   16.92
   0   2  11  484.45   26.68
   0   2  11  485.36   14.60
   0   2  11  501.25   17.83
   0   2  11  478.68   15.30
   0   2  12  157.54    9.47
   0   2  12  172.47    9.67
   0   2  12  173.96    8.07
   0   2  13    4.25    1.56
   0   2  13    5.08    2.09
   0   2  13    5.42    1.83
   0   2  14  198.17    8.87
   0   2  14  211.95    8.56
   0   2  14  214.41    7.94
   0   2  15   99.08    4.95
   0   2  15   89.87    3.87
   0   3   0    6.49    0.99
   0   3   1  561.49    9.64
   0   3   1  542.72   11.79
   0   3   1  544.99   12.53
   0   3   2  177.66    5.84
   0   3   2  192.48    7.14
   0   3   2  180.20    5.63
   0   3   2  184.32    6.73
   0   3   3 2994.92   44.28
   0   3   3 2997.29   45.36
   0   3   4  817.47   19.61
   0   3   4  789.04   18.02
   0   3   5  325.02   12.08
   0   3   5  336.94   11.86
   0   3   6  701.57   14.70
   0   3   6  683.64   14.69
   0   3   6  697.48   19.88
   0   3   7  393.42   15.55
   0   3   7  433.31   11.68
   0   3   7  429.65   11.10
   0   3   7  404.98   15.88
   0   3   7  462.42   19.87
   0   3   7  408.71   11.46
   0   3   8 1830.49   41.49
   0   3   8 1931.78   48.00
   0   3   8 1928.22   31.34
   0   3   8 1753.93   40.37
   0   3   8 1853.61   37.13
   0   3   8 1850.35   35.78
   0   3   8 1879.55   39.42
   0   3   9  172.46    7.71
   0   3   9  169.41    9.42
   0   3   9  164.81   10.14
   0   3   9  170.70    8.56
   0   3   9  181.67    8.54
   0   3   9  183.66   14.39
   0   3   9  173.90    9.89
   0   3  10  243.44   10.18
   0   3  10  263.78   18.51
   0   3  10  238.54    9.64
   0   3  10  273.36   12.90
   0   3 -10  292.76   17.30
   0   3  10  241.85   11.94
   0   3  10  258.63   10.71
   0   3  11  275.66   10.56
   0   3  11  277.60   11.12
   0   3  11  249.24    9.60
   0   3  11  304.80   13.79
   0   3  11  277.76   19.87
   0   3  11  268.59   12.82
   0   3  12  387.58   15.09
   0   3  12  372.59   12.09
   0   3  12  349.80   12.27
   0   3  12  342.25   14.21
   0   3  13  668.29   19.30
   0   3  13  699.04   16.49
   0   3  14   64.65    4.81
   0   3  14   72.89    4.60
   0   3  14   66.94    4.41
   0   3  15   51.40    2.72
   0   3  15   51.27    3.34
   0   4   0 4771.91   64.36
   0   4   1 2503.40   38.60
   0   4   1 2621.15   39.84
   0   4   2 1252.04   20.46
   0   4   2 1277.66   24.34
   0   4   2 1225.78   23.35
   0   4   3   77.71    4.29
   0   4   3   65.81    4.24
   0   4   3   62.12    4.77
   0   4   3   66.88    4.69
   0   4   4 1334.87   25.66
   0   4   5 1384.53   23.56
   0   4   5 1370.39   28.32
   0   4   5 1420.95   24.14
   0   4   6 1165.77   21.02
   0   4   6 1151.90   21.08
   0   4   6 1133.10   21.21
   0   4   6 1150.78   27.93
   0   4   6 1088.76   26.32
   0   4   6 1108.41   21.29
   0   4   7  154.54    6.73
   0   4   7  156.72    6.68
   0   4   7  166.70    6.97
   0   4   7  148.33    9.20
   0   4   7  161.62    6.54
   0   4   7  151.00    9.77
   0   4   8  158.12    9.97
   0   4   8  179.34    8.97
   0   4   8  181.73   13.07
   0   4   8  147.45    9.89
   0   4   8  164.80    6.83
   0   4   8  163.94   10.93
   0   4   8  165.89    8.61
   0   4   9  400.33   11.36
   0   4  -9  455.23   20.35
   0   4   9  395.15   16.68
   0   4   9  391.76   12.15
   0   4   9  404.00   18.59
   0   4   9  388.95   14.72
   0   4   9  407.42   21.54
   0   4   9  408.94   13.31
   0   4   9  400.77   14.12
   0   4  10  596.00   19.92
   0   4  10  541.41   16.51
   0   4  10  526.40   18.45
   0   4  10  561.08   27.17
   0   4  10  549.52   16.32
   0   4  10  518.78   14.95
   0   4  11  254.10   12.44
   0   4  11  245.43    9.85
   0   4  11  262.75   10.20
   0   4  11  290.85   13.68
   0   4  11  274.17   19.55
   0   4  11  258.36   10.72
   0   4  12  149.78    9.09
   0   4  12  170.70    9.92
   0   4  12  152.46    7.30
   0   4  12  130.01    6.14
   0   4  12  147.22    7.63
   0   4  13   25.55    2.81
   0   4  13   34.18    4.01
   0   4  14  265.36    8.47
   0   4  14  271.20    9.73
   0   4  14  296.07    9.72
   0   4  15   86.20    3.91
   0   4  15   86.02    3.53
   0   5   0   25.78    2.44
   0   5   1   99.75    5.23
   0   5  -1   99.38    4.62
   0   5   1   92.09    5.48
   0   5   2 4177.16   61.56
   0   5   2 4091.05   55.92
   0   5   2 4261.17   62.60
   0   5   3 2157.16   34.27
   0   5   3 2146.69   38.21
   0   5   3 2175.76   39.39
   0   5   4 1432.57   27.42
   0   5   4 1474.58   30.55
   0   5   5  109.17    5.10
   0   5   5  105.79    6.55
   0   5   5  110.80    5.23
   0   5   5  108.17    4.77
   0   5   5  122.95    5.30
   0   5   5  113.29    5.11
   0   5   6  633.88   14.97
   0   5   6  626.69   14.57
   0   5   6  630.67   14.21
   0   5   6  651.26   14.69
   0   5   6  621.82   14.64
   0   5   6  615.48   20.10
   0   5   6  589.50   18.24
   0   5   7 1299.15   24.67
   0   5   7 1330.44   24.78
   0   5   7 1370.51   24.66
   0   5   7 1352.67   24.93
   0   5   7 1309.91   25.07
   0   5   7 1327.71   33.37
   0   5   8 2360.71   38.39
   0   5   8 2254.70   47.77
   0   5   8 2317.23   38.18
   0   5   8 2330.03   42.14
   0   5   8 2550.69   44.76
   0   5   8 2461.39   56.01
   0   5   8 2335.58   50.28
   0   5   8 2418.14   39.19
   0   5   9  121.16    6.34
   0   5   9  115.44   11.40
   0   5   9  112.07    9.85
   0   5   9  120.03    5.95
   0   5   9  112.01    9.00
   0   5   9  113.98    7.76
   0   5  -9  136.06   10.81
   0   5   9  112.60    7.51
   0   5  10  222.72   16.84
   0   5  10  212.04    9.66
   0   5  10  236.11   10.75
   0   5  10  207.67    8.76
   0   5  10  214.35   11.20
   0   5  11  427.22   16.28
   0   5  11  432.02   13.26
   0   5  11  451.46   14.33
   0   5  11  434.88   14.13
   0   5  11  446.96   24.70
   0   5  12  611.21   16.55
   0   5  12  637.35   16.00
   0   5  12  615.78   19.06
   0   5  12  578.63   14.90
   0   5  13  552.63   16.34
   0   5  13  547.78   14.41
   0   5  14   79.80    4.84
   0   5  14   70.23    4.43
   0   5  15   31.40    2.06
   0   6   0 3507.34   52.22
   0   6   1 2043.14   37.04
   0   6   1 2094.57   35.72
   0   6  -1 2069.95   33.51
   0   6   2  487.42   14.46
   0   6   2  466.57   14.57
   0   6  -2  468.21    9.87
   0   6   3   98.46    6.60
   0   6   3  112.22    7.22
   0   6   4 1248.26   22.05
   0   6   4 1289.35   29.27
   0   6   4 1312.22   22.65
   0   6   4 1237.88   24.91
   0   6   5 1902.62   30.55
   0   6   5 1961.21   31.67
   0   6   5 1983.85   32.18
   0   6   5 1912.36   36.08
   0   6   5 1959.79   40.47
   0   6   6 1476.64   26.77
   0   6   6 1524.14   26.82
   0   6   6 1450.87   25.87
   0   6   6 1459.92   27.01
   0   6   6 1502.71   26.64
   0   6   7  547.86   17.47
   0   6   7  492.45   13.39
   0   6   7  504.97   14.04
   0   6   7  504.71   19.77
   0   6   7  551.58   13.58
   0   6   7  518.68   13.77
   0   6   7  516.79   13.56
   0   6   7  480.44   12.41
   0   6   7  498.42   13.76
   0   6   8  492.49   20.44
   0   6   8  502.73   13.66
   0   6  -8  572.00   21.29
   0   6   8  569.96   17.96
   0   6   8  522.57   14.05
   0   6   8  464.27   15.02
   0   6   8  488.63   13.15
   0   6   8  490.81   13.86
   0   6   8  562.89   18.44
   0   6   9  815.81   23.55
   0   6  -9  847.42   27.78
   0   6   9  702.95   20.40
   0   6   9  786.86   30.70
   0   6   9  704.58   17.24
   0   6   9  709.24   24.65
   0   6   9  827.72   22.49
   0   6   9  712.99   26.21
   0   6   9  754.62   17.42
   0   6 -10 1353.01   37.63
   0   6  10 1236.79   41.09
   0   6  10 1178.93   28.57
   0   6  10 1301.92   29.08
   0   6  10 1083.85   31.11
   0   6  10 1148.62   23.94
   0   6  10 1150.41   22.83
   0   6  11  248.34   10.31
   0   6  11  250.94   11.87
   0   6  11  249.78    9.44
   0   6  12  272.74    9.74
   0   6  12  270.22    9.50
   0   6  12  262.73   10.03
   0   6  12  280.83   11.83
   0   6  13   71.46    4.49
   0   6  13   68.47    4.93
   0   6  14  225.35    7.40
   0   6  14  290.05    9.29
   0   7   0    5.64    1.50
   0   7   0    4.61    1.79
   0   7   1 2135.56   40.25
   0   7   1 2156.62   38.27
   0   7  -1 2138.97   35.90
   0   7   2 1983.02   38.08
   0   7  -2 1929.12   32.99
   0   7   2 2016.15   37.51
   0   7   3 1869.18   37.34
   0   7   3 1834.15   37.77
   0   7  -3 1761.57   29.58
   0   7  -3 1947.43   31.78
   0   7   4  871.94   23.93
   0   7   4  844.34   16.97
   0   7  -4  808.15   18.33
   0   7   4  812.29   16.97
   0   7   5  151.67    6.49
   0   7  -5  151.45    7.92
   0   7   5  150.24    5.96
   0   7   5  156.17    6.67
   0   7   5  158.19   10.08
   0   7   6  924.50   19.44
   0   7  -6  952.17   24.60
   0   7   6  865.98   18.34
   0   7   6  900.72   19.67
   0   7   6  875.39   26.75
   0   7   6  904.49   19.40
   0   7   6  931.04   19.60
   0   7   7  755.36   18.48
   0   7   7  754.35   16.54
   0   7   7  821.46   22.16
   0   7   7  834.36   17.67
   0   7   7  778.58   18.14
   0   7   7  764.75   17.93
   0   7   7  780.53   18.39
   0   7   7  783.20   17.86
   0   7   8 1023.30   21.12
   0   7   8 1079.64   22.68
   0   7   8 1127.18   27.66
   0   7   8 1073.71   22.74
   0   7   8 1056.95   22.27
   0   7  -8 1161.30   31.65
   0   7   8 1003.74   31.36
   0   7   8 1109.59   27.04
   0   7   9  376.22   11.72
   0   7   9  419.26   22.09
   0   7   9  371.31   11.45
   0   7  -9  428.90   19.14
   0   7   9  367.26   18.43
   0   7   9  391.95   15.71
   0   7   9  356.74   13.46
   0   7   9  353.49   17.16
   0   7   9  422.44   15.61
   0   7  10  101.46    9.72
   0   7  10  108.41   11.73
   0   7  10   97.91    7.03
   0   7  10  120.51    8.62
   0   7  10   93.78    8.56
   0   7  10   89.49    5.40
   0   7  10  104.06    5.64
   0   7  10  115.69    7.87
   0   7  11  187.42    7.85
   0   7  11  233.31   10.52
   0   7  11  222.32   11.66
   0   7  11  187.30    9.69
   0   7  12  554.69   16.34
   0   7  12  563.26   15.21
   0   7  13  599.47   12.48
   0   7  13  575.93   12.57
   0   7  14  241.95    8.24
   0   8   0 3718.13   59.10
   0   8   0 3803.38   64.60
   0   8   1 1084.02   27.46
   0   8   1 1094.87   25.26
   0   8  -1 1071.16   23.38
   0   8   2  996.98   25.10
   0   8  -2  994.17   21.52
   0   8   2 1000.29   25.71
   0   8  -3  489.19   13.56
   0   8   3  489.92   17.44
   0   8   3  491.63   17.62
   0   8   4  975.86   18.12
   0   8   4 1033.16   28.00
   0   8   4  997.12   19.97
   0   8   4 1026.31   19.94
   0   8   4 1031.81   27.95
   0   8   5 1182.33   31.50
   0   8   5 1157.55   22.71
   0   8   5 1191.46   22.68
   0   8   6  445.99   12.89
   0   8   6  447.21   12.91
   0   8   6  439.77   18.88
   0   8   6  433.29   14.60
   0   8   6  464.61   13.09
   0   8   6  440.47   12.75
   0   8   6  437.91   11.92
   0   8   7  592.61   18.20
   0   8   7  600.58   14.95
   0   8   7  561.35   15.15
   0   8   7  599.56   15.70
   0   8   7  601.59   15.88
   0   8   7  580.49   14.92
   0   8   7  559.11   15.23
   0   8   8  282.59   10.34
   0   8   8  291.21   12.59
   0   8   8  297.97   12.92
   0   8   8  267.38   10.43
   0   8   8  259.56    9.79
   0   8   8  281.24   10.27
   0   8   9  274.76   16.05
   0   8   9  318.84   13.72
   0   8   9  296.75   10.43
   0   8   9  307.79   10.87
   0   8   9  324.14   13.54
   0   8   9  281.09   15.35
   0   8  10 1082.59   27.41
   0   8  10  885.42   28.30
   0   8  10 1128.24   37.74
   0   8  10  916.12   30.86
   0   8  10 1123.99   26.84
   0   8  10  994.54   20.91
   0   8  10  949.62   23.51
   0   8  11  661.10   20.24
   0   8  11  690.67   19.17
   0   8  12  172.07    7.74
   0   8  12  170.07    9.17
   0   8  13   61.60    3.89
   0   8  13   -0.05    0.20
   0   9   0    3.96    1.98
   0   9   0    8.79    2.21
   0   9  -1  384.24   13.39
   0   9   1  391.29   16.35
   0   9   1  377.94   14.37
   0   9   2 1028.74   26.83
   0   9   2 1006.64   27.65
   0   9  -2 1018.13   23.10
   0   9   3  893.37   26.20
   0   9   3  918.95   26.06
   0   9   3  842.72   16.84
   0   9   3  921.88   18.49
   0   9   4  810.87   17.98
   0   9   4  799.18   25.33
   0   9   4  824.52   17.94
   0   9   4  815.95   25.61
   0   9   5  159.57    7.21
   0   9   5  166.68    7.32
   0   9   5  168.55   11.50
   0   9   5  151.82    6.22
   0   9   6  339.51   11.28
   0   9   6  341.44   12.89
   0   9   6  344.20   11.43
   0   9   6  338.16   10.43
   0   9   6  360.94   11.57
   0   9   6  355.82   17.52
   0   9   6  362.37   11.76
   0   9   7  358.64   11.82
   0   9   7  346.78   11.75
   0   9   7  359.71   13.73
   0   9   7  372.19   11.62
   0   9   7  356.30   11.95
   0   9   7  355.26   18.10
   0   9   7  340.43   11.50
   0   9   8  447.52   13.97
   0   9   8  459.13   13.85
   0   9   8  465.45   13.80
   0   9   8  482.86   14.05
   0   9   8  433.05   15.81
   0   9   8  460.22   16.15
   0   9   9  598.22   24.43
   0   9   9  660.54   19.81
   0   9   9  612.25   16.01
   0   9   9  626.79   16.51
   0   9   9  635.99   19.71
   0   9   9  571.67   22.90
   0   9  10  168.09    7.40
   0   9  10  188.80   10.25
   0   9  11  228.72   11.02
   0   9  11  245.90   10.76
   0   9  12  492.93   13.70
   0   9  12  484.05   15.46
   0   9  13  433.95   11.73
   0   9  13   -0.04    0.22
   0  10   0 1203.65   28.99
   0  10   0 1274.51   34.60
   0  10  -1  203.14   10.15
   0  10  -1  229.64   13.95
   0  10   1  202.84   10.95
   0  10   1  211.98   12.66
   0  10   2   56.17    3.63
   0  10  -2   60.33    5.24
   0  10   2   49.79    5.71
   0  10   2   57.81    6.58
   0  10   3   95.13    4.84
   0  10   3  108.78    8.99
   0  10   3  108.14    5.66
   0  10   3  101.24    8.48
   0  10   4  800.61   26.42
   0  10   4  843.21   18.67
   0  10   4  798.38   26.49
   0  10   4  790.20   18.41
   0  10   5  803.67   18.67
   0  10   5  792.94   27.05
   0  10   5  758.19   18.33
   0  10   6 1252.40   25.53
   0  10   6 1220.71   25.67
   0  10   6 1181.67   27.35
   0  10   6 1212.47   25.16
   0  10   6 1245.28   36.17
   0  10   6 1209.28   25.14
   0  10   6 1228.80   23.42
   0  10   7  357.16   12.02
   0  10   7  360.13   12.19
   0  10   7  357.47   12.15
   0  10   7  382.01   12.47
   0  10   7  394.32   19.54
   0  10   7  365.78   14.00
   0  10   8   42.55    4.10
   0  10   8   51.38    4.45
   0  10   8   42.83    4.77
   0  10   8   40.22    6.42
   0  10   8   40.90    4.02
   0  10   8   40.77    3.99
   0  10   8   47.13    4.21
   0  10   8   50.42    5.18
   0  10   9  433.91   13.11
   0  10   9  407.03   19.26
   0  10   9  462.82   13.76
   0  10   9  485.60   16.53
   0  10   9  461.05   16.31
   0  10  10  894.62   22.79
   0  10  10  869.23   22.91
   0  10  11  501.00   15.93
   0  10  11  538.48   15.73
   0  10  12   82.73    5.70
   0  10  12   76.08    4.83
   0  10  13   78.85    4.55
   0  10  13    0.04    0.18
   0  11   0    2.99    2.40
   0  11   0    6.83    2.35
   0  11  -1  511.98   22.65
   0  11   1  465.00   18.05
   0  11   1  481.21   20.75
   0  11  -1  464.48   16.86
   0  11   2 1005.36   31.08
   0  11   2  989.75   28.62
   0  11   3  991.80   31.20
   0  11   3 1006.86   30.00
   0  11   3 1021.50   21.61
   0  11   4  449.98   19.91
   0  11   4  447.25   13.59
   0  11   4  467.83   13.70
   0  11   5  178.73    8.18
   0  11   5  159.66    7.88
   0  11   5  171.84   12.46
   0  11   6  129.59    7.14
   0  11   6  116.08    6.91
   0  11   6  119.30    6.80
   0  11   6  109.91    7.50
   0  11   6  126.91    6.99
   0  11   6  131.16   11.24
   0  11   7  666.84   19.88
   0  11   7  655.89   26.45
   0  11   7  671.94   17.70
   0  11   7  642.12   17.52
   0  11   7  660.77   17.52
   0  11   7  651.67   17.43
   0  11   8  908.41   23.96
   0  11   8  888.10   21.18
   0  11   8  939.12   21.66
   0  11   8  874.34   31.03
   0  11   8  878.72   21.07
   0  11   8  891.68   21.31
   0  11   9  274.87   10.04
   0  11   9  294.88   10.59
   0  11   9  281.74   12.16
   0  11   9  266.62   11.90
   0  11  10  158.34    6.97
   0  11  10  173.61    8.98
   0  11  10  165.31    8.96
   0  11  11  164.92    8.14
   0  11  11  144.15    6.46
   0  11  12  626.74   15.72
   0  11  12  637.85   14.42
   0  11  13  352.09    9.30
   0  12   0  667.89   26.97
   0  12   0  594.88   21.27
   0  12  -1 1016.93   34.63
   0  12   1  953.59   28.54
   0  12   1 1013.75   32.92
   0  12  -2   85.94    9.93
   0  12   2   73.26    7.60
   0  12   2   79.06    8.78
   0  12   3  312.32   16.40
   0  12   3  313.92   11.06
   0  12   3  315.06   17.60
   0  12   3  326.29   11.71
   0  12   4  361.51   12.53
   0  12   4  376.94   12.46
   0  12   4  368.18   18.44
   0  12   5  222.76   10.93
   0  12   5  214.20   14.38
   0  12   5  222.82    9.50
   0  12   5  219.54    9.55
   0  12   6  583.57   16.57
   0  12   6  603.61   18.86
   0  12   6  583.82   24.73
   0  12   6  582.05   16.79
   0  12   6  605.83   16.77
   0  12   7  151.20    8.90
   0  12   7  140.95   12.05
   0  12   7  152.33    7.88
   0  12   7  143.75    7.67
   0  12   7  142.82    7.64
   0  12   7  145.65    7.66
   0  12   8   51.96    4.61
   0  12   8   48.32    5.05
   0  12   8   53.10    4.61
   0  12   8   46.15    4.27
   0  12   8   48.95    4.32
   0  12   8   43.98    4.15
   0  12   9  438.44   15.09
   0  12   9  405.21   12.47
   0  12   9  413.73   12.75
   0  12   9  435.49   15.02
   0  12  10  638.19   16.13
   0  12  10  648.67   16.15
   0  12  11  431.05   13.19
   0  12  11  416.34   11.55
   0  12  12   58.83    3.52
   0  12  12   56.21    3.38
   0  12  12   60.21    3.99
   0  12  13   11.71    1.31
   0  13   0    3.01    2.49
   0  13   1  201.96   14.72
   0  13  -1  197.26   15.21
   0  13   1  196.86   12.68
   0  13   2  321.64   16.82
   0  13   2  352.68   19.61
   0  13  -2  348.15   20.86
   0  13   2  352.91   11.84
   0  13   3  719.21   18.39
   0  13   3  740.33   28.75
   0  13   3  722.42   19.23
   0  13  -3  679.07   30.31
   0  13   3  680.71   25.86
   0  13  -4  321.67   20.56
   0  13   4  299.92   16.97
   0  13   4  324.49   11.77
   0  13   4  332.66   12.38
   0  13   5   81.48    5.89
   0  13   5   81.17    5.74
   0  13   5   80.97    8.98
   0  13   5   89.63    7.06
   0  13   6  271.76   16.80
   0  13   6  304.59   11.81
   0  13   6  307.28   11.48
   0  13   6  287.02   11.29
   0  13   6  314.92   13.31
   0  13   7  556.27   16.23
   0  13   7  592.64   18.47
   0  13   7  513.87   23.36
   0  13   7  519.01   15.67
   0  13   7  552.48   16.23
   0  13   7  602.23   16.27
   0  13   7  550.66   15.74
   0  13   8  846.42   20.29
   0  13   8  790.43   19.78
   0  13   8  802.27   19.96
   0  13   8  839.39   22.81
   0  13   8  845.77   22.41
   0  13   9  489.90   13.77
   0  13   9  499.99   15.65
   0  13   9  483.35   13.49
   0  13  10    6.45    1.48
   0  13  10    8.92    1.79
   0  13  10    7.62    2.02
   0  13  10    6.66    2.03
   0  13  11   60.13    3.78
   0  13  11   73.29    4.52
   0  13  11   63.80    4.40
   0  13  12  410.85    9.83
   0  13  12  398.68    8.87
   0  14   0   23.41    5.54
   0  14  -1  236.72   17.19
   0  14   1  225.27    9.29
   0  14   1  228.95   16.32
   0  14   2  331.89   11.69
   0  14  -2  367.69   21.86
   0  14   2  366.67   20.53
   0  14   2  363.30   13.39
   0  14   2  317.60   17.18
   0  14   3  112.26   11.34
   0  14   3  114.64   10.40
   0  14   3  123.06    7.58
   0  14   3  123.26    7.00
   0  14  -3   94.28   11.26
   0  14  -4  234.51   17.69
   0  14   4  230.95   15.06
   0  14   4  242.17   10.03
   0  14   4  240.98   10.59
   0  14   5  300.44   11.30
   0  14   5  278.50   16.83
   0  14   5  325.50   12.75
   0  14   5  312.43   13.45
   0  14   5  293.14   11.67
   0  14   6  371.86   12.53
   0  14   6  370.35   13.22
   0  14   6  385.40   14.80
   0  14   6  359.79   12.74
   0  14   7  180.45    9.60
   0  14   7  170.03    8.30
   0  14   7  181.11    8.39
   0  14   7  177.99   10.02
   0  14   7  170.33    8.33
   0  14   8   51.79    4.35
   0  14   8   58.04    5.39
   0  14   8   58.89    5.18
   0  14   8   51.16    4.35
   0  14   8   51.65    4.34
   0  14   9  265.01    9.21
   0  14   9  281.42   10.69
   0  14  10  398.02    9.18
   0  14  10  382.79    9.57
   0  14  11  310.58    8.66
   0  14  11  281.82    8.48
   0  15   0    1.34    1.95
   0  15  -1   22.33    5.57
   0  15   1   20.60    5.32
   0  15   2  934.63   34.28
   0  15   2  850.66   20.44
   0  15  -2  931.50   35.18
   0  15   2  910.08   23.03
   0  15   3  246.82   10.01
   0  15   3  264.53   11.37
   0  15   4  368.33   19.19
   0  15   4  379.52   12.67
   0  15   4  366.59   13.45
   0  15   4  418.34   15.54
   0  15   5   65.52    4.98
   0  15   5   63.69    5.27
   0  15   5   60.58    5.51
   0  15   5   67.61    5.75
   0  15   5   72.99    6.29
   0  15   6   52.64    4.79
   0  15   6   53.07    4.77
   0  15   6   60.92    5.53
   0  15   6   47.15    4.15
   0  15   6   47.27    4.42
   0  15   7  620.14   16.83
   0  15   7  637.30   17.33
   0  15   7  657.02   16.82
   0  15   7  637.59   16.75
   0  15   7  685.08   19.86
   0  15   7  680.48   18.82
   0  15   8  323.89   10.90
   0  15   8  342.87   11.94
   0  15   8  329.95   10.82
   0  15   8  337.47   12.44
   0  15   8  337.53   11.08
   0  15   9  380.58   11.66
   0  15   9  374.62   10.62
   0  15   9  390.41   12.19
   0  15  10   25.34    2.35
   0  15  10   27.72    2.64
   0  15  11   46.86    2.58
   0  15  11   36.23    2.24
   0  16   0  403.46   22.43
   0  16   1  183.37   14.95
   0  16   1  220.24   10.39
   0  16   2   23.59    3.34
   0  16   3  162.06    8.66
   0  16   3  172.67    9.34
   0  16   3  149.67    7.37
   0  16   4  572.09   16.83
   0  16   4  604.73   18.19
   0  16   4  589.32   17.75
   0  16   4  535.85   14.95
   0  16   5  348.56   11.39
   0  16   5  374.78   12.78
   0  16   5  384.05   13.49
   0  16   5  375.25   13.44
   0  16   5  409.67   14.29
   0  16   6  268.89   10.54
   0  16   6  270.00   10.27
   0  16   6  289.75   11.03
   0  16   6  283.05   11.27
   0  16   6  296.23   12.51
   0  16   7   12.64    2.63
   0  16   7   14.28    2.42
   0  16   7   13.54    2.51
   0  16   7   16.34    2.44
   0  16   7   18.47    2.73
   0  16   8   23.11    2.67
   0  16   8   21.66    2.55
   0  16   8   22.00    2.74
   0  16   8   18.19    2.44
   0  16   8   24.14    3.05
   0  16   9  228.42    7.51
   0  16   9  221.99    7.98
   0  16   9  210.94    6.98
   0  16   9  217.44    7.06
   0  16  10  376.25    8.38
   0  17   0    4.45    1.78
   0  17   1  125.57    7.51
   0  17   2  582.50   17.02
   0  17   3  302.00   11.53
   0  17   3  316.02   12.32
   0  17   4  246.48    9.96
   0  17   4  250.82   10.56
   0  17   4  231.08    9.79
   0  17   5   61.18    4.65
   0  17   5   69.65    5.10
   0  17   5   62.72    5.03
   0  17   6  196.41    9.16
   0  17   6  178.76    7.81
   0  17   6  182.10    7.68
   0  17   6  185.82    7.94
   0  17   6  184.39    8.16
   0  17   6  171.11    7.82
   0  17   6  185.07    8.25
   0  17   7  708.77   13.76
   0  17   7  685.72   13.37
   0  17   8  212.20    7.29
   0  17   8  214.38    7.94
   0  17   8  202.66    6.81
   0  17   9  212.40    6.72
   0  18   0  109.27    6.44
   0  18  -1  436.92   13.43
   0  18   1  426.94   13.39
   0  18   2   42.96    4.07
   0  18   2   43.80    4.33
   0  18   3   11.49    2.29
   0  18   3    6.26    1.73
   0  18   4  385.68   12.85
   0  18   4  367.40   12.16
   0  18   4  352.38   11.23
   0  18   5  302.94    9.76
   0  18   5  309.67   10.56
   0  18   5  323.63   11.30
   0  18   5  314.95   10.81
   0  18   6  429.82   12.53
   0  18   6  410.89   11.78
   0  18   6  404.46   11.76
   0  18   6  441.74   11.68
   0  18   6  409.43   11.60
   0  18   7   23.75    2.46
   0  18   7   23.44    2.35
   0  18   7   20.27    2.45
   0  18   8   77.05    3.23
   0  18   8   99.82    4.39
   0  19   0    3.30    1.47
   0  19   1  160.11    7.60
   0  19   2  385.65   11.20
   0  19   2  424.49   12.70
   0  19   3  210.85    7.71
   0  19   3  238.61    9.58
   0  19   3  228.06    8.43
   0  19   3  218.13    8.55
   0  19   4  141.05    5.91
   0  19   4  159.02    7.04
   0  19   4  139.86    6.45
   0  19   4  164.89    7.01
   0  19   4  152.38    7.09
   0  19   5   51.18    3.69
   0  19   5   54.83    3.86
   0  19   5   48.82    3.67
   0  19   5   57.52    3.88
   0  19   6   70.56    3.95
   0  19   7  403.75    9.06
   0  19   7  363.31    8.44
   0  20   1  244.98    9.18
   0  20   2   30.81    3.12
   0  20   3   38.46    3.36
   0  20   4  251.15    6.70
   1 -20  -6    5.58    0.96
   1 -20  -5   72.57    3.46
   1 -20  -4  252.35    7.28
   1 -20  -3   86.64    4.22
  -1 -20   3  101.52    4.95
   1 -20  -2   25.40    2.61
   1 -20  -2   21.99    2.25
  -1 -20   1   62.36    4.03
   1 -20  -1   54.12    3.88
  -1 -20   0   67.88    4.17
   1 -20   0   76.79    4.89
  -1 -20   0   62.00    4.39
  -1 -20  -1  320.38    9.53
  -1 -20  -1  384.96    9.06
  -1 -20  -2  163.91    5.48
   1 -20   2  161.08    6.83
  -1 -20  -3   55.90    3.32
  -1 -20  -4   92.80    4.07
  -1 -20  -5   58.07    2.92
   1 -19  -7  160.82    5.43
   1 -19  -5   87.92    4.67
   1 -19  -4   31.74    2.73
   1 -19  -4   25.60    2.49
  -1 -19   4   31.13    3.03
   1 -19  -4   32.80    3.01
  -1 -19   3   93.87    5.41
   1 -19  -3   96.64    5.22
   1 -19  -3   95.44    5.12
   1 -19  -2  210.24    7.97
   1 -19  -2  216.81    8.47
  -1 -19   2  223.02    8.69
   1 -19  -1  253.57    9.76
  -1 -19   1  238.99   10.09
   1 -19  -1  252.08    8.71
   1 -19  -1  221.85    8.18
  -1 -19   1  259.17    9.49
   1 -19   0    3.93    1.18
   1 -19   0  182.45    8.25
  -1 -19   0  189.47    7.54
  -1 -19   0    0.07    0.20
  -1 -19   0  170.69    8.44
  -1 -19  -1    3.42    1.42
  -1 -19  -1    4.25    1.45
  -1 -19  -1    3.35    1.65
   1 -19   2  252.54   10.02
  -1 -19  -2  220.32    8.53
  -1 -19  -2  244.13    8.17
  -1 -19  -2  206.47    9.37
   1 -19   3  260.52    9.63
  -1 -19  -3  214.61    8.22
  -1 -19  -3  202.40    8.85
  -1 -19  -3  239.49    7.53
  -1 -19  -4  439.89   12.95
  -1 -19  -4  499.65   12.82
  -1 -19  -5   66.16    4.03
  -1 -19  -6   16.13    1.90
   1 -18  -8   48.93    3.09
   1 -18  -7    6.55    1.55
  -1 -18   6   80.74    4.49
   1 -18  -6   60.74    3.87
  -1 -18   5   39.93    3.42
   1 -18  -5   39.46    3.64
   1 -18  -5   37.82    3.30
  -1 -18   5   41.35    3.46
  -1 -18   4  470.49   13.05
   1 -18  -4  455.53   13.29
   1 -18  -4  469.29   12.46
  -1 -18   4  473.60   13.44
   1 -18  -3   67.07    4.88
   1 -18  -3   77.62    5.12
   1 -18  -3   76.83    5.21
  -1 -18   3   76.74    5.11
  -1 -18   3   76.71    5.31
  -1 -18   2  153.21    8.25
  -1 -18   2  157.74    7.41
   1 -18  -2  149.57    7.37
  -1 -18   2  158.65    7.82
   1 -18  -2  150.74    7.35
   1 -18  -1  134.86    6.87
  -1 -18   1  137.67    8.25
  -1 -18   1  133.87    7.15
   1 -18  -1  122.97    6.77
   1 -18   0  149.50    7.40
  -1 -18   0  141.29    7.31
   1 -18   0  155.56    7.18
  -1 -18   0  161.83    9.38
  -1 -18   0  157.86    7.66
  -1 -18  -1  629.17   19.58
  -1 -18  -1  594.80   16.44
   1 -18   1  596.44   15.40
  -1 -18  -2  177.57    8.46
   1 -18   2  179.74    9.12
  -1 -18  -2  202.58    7.99
  -1 -18  -2  179.96    9.89
  -1 -18  -3   33.20    3.64
   1 -18   3   33.83    3.86
  -1 -18  -3   34.67    4.27
  -1 -18  -3   46.89    3.57
  -1 -18  -4  105.76    4.93
   1 -18   4  100.60    5.97
  -1 -18  -5  273.72   10.24
   1 -18   5  278.72    8.74
  -1 -18  -6  431.96   12.05
  -1 -18  -7  137.64    5.87
  -1 -18  -8   80.29    3.69
   1 -17  -9   19.57    2.05
   1 -17  -8   51.30    3.71
  -1 -17   7  246.89    8.29
   1 -17  -7  258.80    9.23
   1 -17  -6  304.41   10.80
  -1 -17   6  301.81    9.39
  -1 -17   6  299.67    9.92
   1 -17  -5   46.59    3.69
   1 -17  -5   38.53    3.84
  -1 -17   5   44.87    4.01
  -1 -17   5   44.78    3.98
  -1 -17   4   27.92    3.42
  -1 -17   4   26.14    3.29
   1 -17  -4   25.68    3.39
   1 -17  -4   25.61    3.32
   1 -17  -4   34.26    3.44
  -1 -17   3  178.21    8.93
   1 -17  -3  183.77    8.86
   1 -17  -3  198.63    9.03
  -1 -17   3  199.42    9.07
  -1 -17   3  212.67    9.24
  -1 -17   2  347.27   12.20
   1 -17  -2  325.94   11.72
   1 -17  -2  332.43   12.32
  -1 -17   2  310.38   11.70
  -1 -17   2  331.20   13.04
  -1 -17   1  606.23   16.96
  -1 -17   1  620.46   16.76
  -1 -17   1  598.35   18.94
   1 -17  -1  583.28   16.95
   1 -17  -1  606.33   16.56
  -1 -17   1  561.35   15.41
  -1 -17   0  162.49    9.84
   1 -17   0  155.40    8.00
  -1 -17   0  152.09    8.02
  -1 -17   0  166.91    8.21
   1 -17   0  148.69    7.43
   1 -17   1   95.32    5.56
  -1 -17  -1   91.42    7.75
   1 -17   1   99.87    6.06
  -1 -17  -1   97.35    6.03
   1 -17   1   94.99    6.07
  -1 -17  -2  218.25   11.93
   1 -17   2  231.52    9.28
  -1 -17  -2  219.97    8.88
   1 -17   3  333.26   11.22
  -1 -17  -3  327.93   10.53
   1 -17   4  730.27   17.12
   1 -17   4  676.73   18.26
   1 -17   4  592.24   15.26
  -1 -17  -4  741.90   15.98
  -1 -17  -4  618.07   19.67
   1 -17   5  138.41    6.82
   1 -17   5  138.01    6.45
  -1 -17  -6   30.81    3.54
  -1 -17  -7  250.45    9.12
  -1 -17  -8  423.05   11.35
  -1 -17  -9  787.93   14.38
   1 -16 -10  103.24    4.24
   1 -16  -9   87.01    4.80
   1 -16  -8  100.11    5.45
   1 -16  -8  135.75    6.67
  -1 -16   7   57.78    4.22
   1 -16  -7   44.75    3.98
  -1 -16   6   78.18    5.14
   1 -16  -6   67.42    5.14
  -1 -16   6   71.64    5.06
   1 -16  -5  299.97   10.13
  -1 -16   5  283.46   10.78
  -1 -16   5  270.03   10.52
   1 -16  -5  250.67   10.63
   1 -16  -4  441.06   14.94
  -1 -16   4  462.56   14.54
  -1 -16   4  477.86   14.81
  -1 -16   3  106.43    7.07
  -1 -16   3  109.68    6.83
  -1 -16   3  123.39    7.33
   1 -16  -3  103.92    7.07
   1 -16  -2  160.11    8.77
  -1 -16   2  147.47    7.97
   1 -16  -2  153.10    7.99
  -1 -16   2  149.85    8.80
  -1 -16   2  161.85    8.43
   1 -16  -1   63.33    5.04
  -1 -16   1   57.22    4.73
  -1 -16   1   60.33    5.90
  -1 -16   1   62.14    5.16
   1 -16  -1   65.34    5.50
  -1 -16   0  190.56   10.85
   1 -16   0  175.87    8.81
   1 -16   0  170.33    8.13
   1 -16   1  860.59   20.40
  -1 -16  -1  902.60   20.89
   1 -16   1  814.79   20.62
   1 -16   1  810.59   19.30
  -1 -16  -1  861.46   25.82
   1 -16   2  366.59   12.35
  -1 -16  -2  385.74   12.44
  -1 -16  -2  392.40   17.14
   1 -16   2  367.69   12.50
  -1 -16  -3  163.91   10.73
   1 -16   3  146.61    7.39
  -1 -16  -3  171.38    7.62
   1 -16   3  171.76    8.13
   1 -16   4  216.03    9.04
  -1 -16  -4  186.72   11.03
  -1 -16  -4  232.59    8.57
   1 -16   4  199.53    8.86
   1 -16   5  439.15   13.82
   1 -16   5  422.96   12.59
   1 -16   5  404.21   13.01
   1 -16   6  816.98   19.26
   1 -16   6  851.99   18.17
  -1 -16  -7  511.06   15.11
  -1 -16  -8   78.89    5.04
  -1 -15  10    4.52    1.02
   1 -15 -10  143.04    5.75
  -1 -15   9    9.13    1.88
   1 -15  -9    8.95    1.78
  -1 -15   9   11.33    1.79
  -1 -15   8    9.79    2.19
   1 -15  -8   10.78    2.14
  -1 -15   8   16.62    3.18
  -1 -15   7  392.77   12.12
   1 -15  -7  389.33   13.09
  -1 -15   7  423.24   12.79
  -1 -15   6  118.87    6.69
  -1 -15   6  143.82    7.38
   1 -15  -6  124.82    7.48
  -1 -15   6  135.89    6.96
  -1 -15   6  127.11    6.29
  -1 -15   6  157.85    7.70
  -1 -15   5   85.03    5.95
   1 -15  -5   78.83    6.13
  -1 -15   5   86.86    5.99
  -1 -15   5   72.88    5.50
  -1 -15   5   74.61    4.71
  -1 -15   4   11.76    2.31
  -1 -15   4    8.36    2.28
   1 -15  -4   11.16    2.66
  -1 -15   4   11.98    2.48
   1 -15  -3  150.73    8.77
  -1 -15   3  137.24    8.12
  -1 -15   3  160.04    8.45
  -1 -15   2  226.29   10.90
  -1 -15   2  264.65   10.90
   1 -15  -2  239.98   11.01
   1 -15  -1  337.58   11.87
  -1 -15   1  329.76   11.65
  -1 -15   1  346.39   12.52
  -1 -15   1  331.48   13.91
   1 -15  -1  330.21   12.71
   1 -15   0   65.80    5.38
   1 -15   0   60.93    4.82
  -1 -15   0   66.95    6.38
   1 -15   0   63.78    5.00
  -1 -15  -1  104.00    8.30
   1 -15   1   91.79    5.93
   1 -15   1   94.08    6.30
   1 -15   1   88.94    5.70
   1 -15   2  417.74   12.18
   1 -15   2  383.93   12.53
   1 -15   2  408.54   13.48
   1 -15   2  443.40   13.67
  -1 -15  -2  454.76   18.92
   1 -15   3  358.56   12.59
  -1 -15  -3  376.29   17.05
   1 -15   3  407.13   13.13
  -1 -15  -3  417.18   12.59
   1 -15   4 1109.68   24.10
  -1 -15  -4 1040.49   29.71
   1 -15   4 1029.90   24.46
   1 -15   5  114.70    7.19
   1 -15   5  112.65    6.40
  -1 -15  -5  103.38    8.21
   1 -15   6   44.84    4.55
  -1 -15  -6   40.02    4.80
   1 -15   6   44.28    3.86
   1 -15   6   43.35    3.95
  -1 -15  -7  334.50   13.15
   1 -15   7  384.71   12.18
  -1 -15  -8  397.11   13.30
   1 -15   8  513.62   13.60
   1 -15   9  513.83   13.42
  -1 -15  -9  767.56   16.74
  -1 -15 -10  205.65    6.76
   1 -14 -11   44.72    2.83
  -1 -14  11   43.31    3.05
  -1 -14  11   45.75    3.62
  -1 -14  10  157.40    6.92
  -1 -14  10  158.14    7.39
   1 -14 -10  138.93    6.60
  -1 -14   9  235.34    8.44
  -1 -14   9  223.29    9.06
  -1 -14   9  240.64    9.91
  -1 -14   8  128.60    7.49
  -1 -14   8  116.17    6.32
  -1 -14   8  107.95    6.59
   1 -14  -8  110.95    6.78
  -1 -14   7   59.21    5.06
  -1 -14   7   69.39    5.53
  -1 -14   7   70.60    5.07
   1 -14  -7   57.33    5.17
  -1 -14   6   62.58    5.30
  -1 -14   6   68.97    5.48
   1 -14  -6   62.01    5.55
  -1 -14   6   60.03    4.90
  -1 -14   6   59.22    4.61
  -1 -14   6   66.60    5.13
  -1 -14   5  152.95    8.23
  -1 -14   5  160.64    8.22
  -1 -14   5  153.16    7.71
   1 -14  -5  147.56    8.65
  -1 -14   5  156.68    8.14
  -1 -14   5  149.58    7.11
  -1 -14   4  389.26   13.99
   1 -14  -4  407.50   15.06
  -1 -14   4  433.14   14.26
   1 -14  -3  621.97   19.06
  -1 -14   3  650.62   19.33
  -1 -14   3  655.18   18.11
  -1 -14   2   70.26    5.50
  -1 -14   2   70.55    5.89
   1 -14  -2   68.88    5.74
  -1 -14   1   43.81    4.27
   1 -14  -1   43.38    4.45
  -1 -14   1   39.03    4.56
   1 -14   0  551.28   15.39
   1 -14   0  520.98   14.79
  -1 -14   0  536.95   18.28
   1 -14   0  558.93   16.43
   1 -14   1  727.80   17.87
   1 -14   1  759.05   19.37
   1 -14   1  764.68   18.51
  -1 -14  -1  767.79   23.30
   1 -14   2  516.09   15.12
   1 -14   2  541.80   14.24
   1 -14   2  556.61   15.53
   1 -14   2  562.15   16.03
  -1 -14  -3  197.30   12.36
   1 -14   3  174.90    8.26
   1 -14   3  188.31    8.59
   1 -14   3  171.40    8.56
  -1 -14  -4  138.26   10.38
   1 -14   4  151.98    8.44
   1 -14   4  158.94    7.89
  -1 -14  -4  171.18    7.53
   1 -14   5  299.70   12.54
  -1 -14  -5  290.36   14.68
  -1 -14  -5  325.76   10.19
   1 -14   5  302.26   11.02
   1 -14   6  744.45   20.99
   1 -14   6  757.92   18.86
   1 -14   6  715.56   17.66
   1 -14   6  690.60   18.91
   1 -14   7  381.65   11.49
  -1 -14  -7  404.75   15.58
   1 -14   7  473.51   15.22
   1 -14   7  496.91   16.34
   1 -14   8  220.90    9.99
  -1 -14  -8  173.59    9.11
   1 -14   8  176.30    6.96
   1 -14   8  226.53   10.31
   1 -14   9   54.19    4.75
  -1 -14  -9   35.79    3.75
  -1 -14 -10  410.43   12.10
   1 -14  10  507.16   13.07
   1 -14  11  513.48   10.78
  -1 -13  12  318.68    8.30
  -1 -13  12  332.76    9.07
  -1 -13  11  176.60    7.70
   1 -13 -11  180.72    6.67
  -1 -13  11  184.15    7.63
  -1 -13  10  139.57    7.41
  -1 -13  10  134.27    7.36
  -1 -13  10  127.25    5.75
   1 -13 -10  113.54    6.62
  -1 -13   9   20.24    3.45
  -1 -13   9   16.70    2.46
  -1 -13   9   18.84    3.60
   1 -13  -9   17.12    2.99
  -1 -13   8   17.54    2.62
  -1 -13   8   16.67    3.21
   1 -13  -8   18.35    3.20
  -1 -13   8   19.37    3.76
  -1 -13   7  331.45   11.98
  -1 -13   7  336.00   12.52
   1 -13  -7  295.24   12.54
  -1 -13   7  315.51   12.37
  -1 -13   6  427.47   13.89
  -1 -13   6  400.40   13.33
   1 -13  -6  368.12   14.44
  -1 -13   6  386.16   13.80
  -1 -13   6  396.82   12.95
  -1 -13   6  419.02   13.24
  -1 -13   5  153.66    7.74
  -1 -13   5  147.39    8.30
   1 -13  -5  153.77    9.03
   1 -13  -5  179.68   14.83
  -1 -13   5  150.61    7.34
  -1 -13   5  163.96    8.13
  -1 -13   5  164.97    8.29
  -1 -13   4   28.55    3.50
   1 -13  -4   28.10    3.95
  -1 -13   4   25.48    3.81
  -1 -13   4   22.55    3.13
  -1 -13   4   24.53    2.82
   1 -13  -3  319.70   12.85
  -1 -13   3  338.39   13.10
  -1 -13   3  308.80   11.74
   1 -13  -2  723.29   19.74
  -1 -13   2  765.76   19.29
  -1 -13   1  422.02   13.33
   1 -13  -1  412.04   13.70
  -1 -13   1  375.14   13.98
   1 -13   0  111.73    6.17
  -1 -13   0  108.64    7.53
   1 -13   0  112.16    6.67
   1 -13   1  106.86    6.46
   1 -13   1  116.66    6.31
  -1 -13  -1  115.46    8.16
   1 -13   1  104.44    5.84
   1 -13   2  150.81    6.79
   1 -13   2  159.17    7.58
   1 -13   2  142.19    7.51
  -1 -13  -2  161.42   10.36
   1 -13   2  148.69    7.52
   1 -13   3  343.05   11.62
   1 -13   3  318.74   12.08
   1 -13   3  307.37   11.01
  -1 -13  -3  354.04   16.81
   1 -13   4  504.05   16.45
  -1 -13  -4  536.35   21.38
   1 -13   4  539.08   15.21
  -1 -13  -5   42.85    6.15
   1 -13   5   49.31    4.28
   1 -13   5   37.60    4.23
  -1 -13  -5   47.71    3.76
   1 -13   5   49.76    5.20
  -1 -13  -6   51.39    6.31
   1 -13   6   38.82    4.37
   1 -13   6   44.80    5.11
   1 -13   6   40.92    4.65
   1 -13   7  637.34   16.16
   1 -13   7  547.41   16.23
   1 -13   7  657.66   19.56
   1 -13   7  733.76   21.29
  -1 -13  -7  564.06   19.86
   1 -13   8  518.64   17.15
   1 -13   8  521.60   13.73
   1 -13   8  450.65   13.98
   1 -13   8  564.56   18.08
  -1 -13  -8  417.00   15.72
  -1 -13  -9  701.63   19.55
   1 -13   9  732.48   17.46
   1 -13  10  183.69    6.90
  -1 -13 -10  188.77    8.51
   1 -13  11   37.62    3.37
  -1 -13 -11   30.59    2.96
   1 -13  12  179.66    5.05
  -1 -12  13  118.85    4.06
  -1 -12  12   27.03    3.23
  -1 -12  12   25.59    2.99
  -1 -12  11  110.23    6.48
  -1 -12  11  115.91    6.87
   1 -12 -11   93.86    6.06
  -1 -12  10  485.40   15.28
  -1 -12  10  484.15   12.67
  -1 -12   9  410.77   12.53
  -1 -12   9  433.34   15.33
  -1 -12   9  421.66   14.58
  -1 -12   8  444.41   15.12
  -1 -12   8  447.89   13.68
  -1 -12   8  437.53   14.70
  -1 -12   8  441.74   15.56
  -1 -12   8  465.88   14.89
   1 -12  -7   47.27    7.05
   1 -12  -7   53.23    5.69
  -1 -12   7   50.58    5.30
  -1 -12   7   45.61    4.45
  -1 -12   7   49.81    4.41
  -1 -12   7   51.03    4.85
  -1 -12   7   54.04    5.17
  -1 -12   6  268.67   10.10
  -1 -12   6  273.46   11.57
  -1 -12   6  286.82   10.96
   1 -12  -6  280.10   12.63
  -1 -12   6  304.03   11.48
  -1 -12   5  284.39   10.33
  -1 -12   5  285.11   10.87
  -1 -12   5  273.89   11.48
  -1 -12   5  275.10   10.48
   1 -12  -5  316.02   19.31
   1 -12  -5  277.37   12.45
   1 -12  -4  691.02   20.09
  -1 -12   4  709.79   18.01
  -1 -12   4  639.01   16.36
  -1 -12   4  644.21   18.47
   1 -12  -4  740.67   30.81
  -1 -12   4  630.89   15.73
  -1 -12   3  452.89   14.10
  -1 -12   3  458.49   14.96
   1 -12  -3  483.56   25.42
   1 -12  -3  435.67   14.78
  -1 -12   2  213.09    9.52
  -1 -12   2  210.86    9.00
   1 -12  -2  205.31    9.29
  -1 -12   1  977.54   21.35
   1 -12  -1  930.41   21.73
  -1 -12   0  255.41   11.20
   1 -12   0  287.11    9.75
   1 -12   0  274.11   10.24
  -1 -12  -1 1082.13   26.62
   1 -12   1 1025.03   21.18
   1 -12   1 1102.86   22.18
   1 -12   1 1093.92   23.08
  -1 -12  -2  703.31   21.91
   1 -12   2  650.17   15.21
   1 -12   2  667.11   16.75
   1 -12   2  681.46   16.76
   1 -12   3  164.97    7.61
   1 -12   3  171.41    7.78
   1 -12   3  167.02    8.49
   1 -12   4  209.71   10.03
  -1 -12  -4  234.36   13.77
   1 -12   4  208.64    8.74
   1 -12   5  364.53   11.97
   1 -12   5  351.09   12.95
  -1 -12  -5  403.85   18.46
   1 -12   5  375.13   14.40
   1 -12   6 1140.44   27.98
   1 -12   6 1067.68   25.81
   1 -12   7  365.99   11.82
   1 -12   7  363.26   14.49
   1 -12   7  397.94   15.78
   1 -12   8  121.66    8.32
   1 -12   8  111.80    7.46
   1 -12   8  125.01    6.42
   1 -12   8  132.75    8.86
   1 -12   9  107.54    7.22
   1 -12   9  130.21    8.37
   1 -12   9  133.61    8.51
   1 -12  10  338.31   12.83
   1 -12  10  314.12   11.24
  -1 -12 -11  525.72   14.71
   1 -12  11  569.08   15.37
   1 -12  11  545.19   13.07
   1 -12  12  313.10    8.20
   1 -12  12   81.38    3.23
  -1 -11  13  243.58    8.06
  -1 -11  13  243.14    7.58
   1 -11 -12  346.61   11.71
  -1 -11  12  366.12   11.82
  -1 -11  11  358.07   13.36
  -1 -11  10  385.79   11.98
  -1 -11  10  353.97   13.39
  -1 -11  10  358.70   10.84
  -1 -11  10  387.59   14.79
  -1 -11   9   17.90    3.25
  -1 -11   9   22.16    4.12
  -1 -11   9   26.59    3.08
  -1 -11   9   28.52    3.49
  -1 -11   8  382.24   13.80
  -1 -11   8  420.73   13.82
  -1 -11   8  417.98   14.61
  -1 -11   8  415.96   15.39
  -1 -11   8  401.73   12.93
  -1 -11   7  596.92   16.35
  -1 -11   7  599.16   18.45
  -1 -11   7  637.60   17.94
  -1 -11   7  598.71   17.56
  -1 -11   7  591.89   17.18
  -1 -11   6  300.08   10.29
  -1 -11   6  304.24   12.22
  -1 -11   6  341.09   12.04
  -1 -11   6  336.70   11.78
  -1 -11   5  321.28   11.22
  -1 -11   5  329.54   12.91
  -1 -11   5  304.62   10.74
  -1 -11   5  295.88   10.51
  -1 -11   5  300.97   11.84
   1 -11  -5  321.73   19.01
  -1 -11   4   11.24    1.92
  -1 -11   4   11.18    2.15
   1 -11  -4   11.17    4.18
  -1 -11   4   13.79    2.26
  -1 -11   4   18.97    3.53
   1 -11  -4   20.57    3.38
  -1 -11   4   13.49    2.89
   1 -11  -3  306.76   11.71
  -1 -11   3  279.05   10.31
   1 -11  -2 1083.80   23.73
   1 -11  -2 1138.88   23.18
   1 -11  -1  431.67   13.03
   1 -11  -1  478.48   13.58
   1 -11   0  558.70   15.12
   1 -11   0  548.38   14.58
   1 -11   1  204.60    8.13
  -1 -11  -2  425.14   15.80
   1 -11   2  406.59   11.71
   1 -11   3  793.05   17.97
  -1 -11  -3  859.24   25.81
   1 -11   4 1099.45   22.80
   1 -11   4 1093.08   25.33
   1 -11   4 1063.03   23.26
   1 -11   5  360.51   13.10
   1 -11   5  335.95   12.75
   1 -11   6   26.06    3.79
   1 -11   6   38.24    4.71
   1 -11   6   28.38    3.18
   1 -11   6   38.19    4.50
   1 -11   7  739.39   21.54
   1 -11   7  738.70   17.78
   1 -11   7  794.18   22.96
   1 -11   8  586.70   19.58
   1 -11   8  543.83   14.55
   1 -11   8  533.58   18.33
   1 -11   9  453.47   16.64
   1 -11   9  446.64   16.27
   1 -11  10  257.03   11.80
   1 -11  10  266.69   11.81
   1 -11  11   52.56    4.72
   1 -11  11   38.93    4.23
   1 -11  12  189.61    6.58
  -1 -11 -12  187.07    7.67
  -1 -10  14  336.20    8.05
  -1 -10  14  317.30    7.40
  -1 -10  13  181.11    7.60
  -1 -10  13  174.09    7.25
  -1 -10  12  151.14    8.00
  -1 -10  12  160.87    8.35
  -1 -10  11  105.81    7.70
  -1 -10  11   98.75    5.40
  -1 -10  10  244.38    8.75
  -1 -10  10  239.84    9.39
  -1 -10  10  265.64   12.46
  -1 -10   9  759.68   22.06
  -1 -10   9  711.12   18.36
  -1 -10   9  733.92   17.75
  -1 -10   9  685.61   19.95
  -1 -10   8   89.79    6.98
  -1 -10   8   89.47    6.50
  -1 -10   8   89.64    6.28
  -1 -10   8   93.62    5.80
  -1 -10   8   87.18    6.00
   1 -10  -8   91.08    9.74
  -1 -10   7  251.06   10.64
  -1 -10   7  261.62    9.99
  -1 -10   7  231.93   10.10
  -1 -10   7  257.38   10.66
  -1 -10   7  255.90   11.30
  -1 -10   6  176.95    7.95
  -1 -10   6  175.12    8.87
  -1 -10   6  177.42    8.38
  -1 -10   6  153.70    6.74
  -1 -10   6  178.47    8.25
  -1 -10   5  429.19   13.86
  -1 -10   5  432.81   12.73
  -1 -10   5  460.09   13.17
  -1 -10   4 1112.92   23.04
  -1 -10   4 1120.50   26.10
   1 -10  -3 1003.77   22.95
   1 -10  -3 1030.60   20.90
   1 -10  -2  391.83   11.36
   1 -10  -2  370.56   11.81
   1 -10  -1  405.64   11.90
   1 -10  -1  431.93   12.25
   1 -10   0  438.48   12.43
   1 -10   0  434.13   11.90
   1 -10   1 1717.74   30.18
   1 -10   1 1641.14   28.72
   1 -10   2  517.76   13.09
   1 -10   2  536.26   14.30
   1 -10   3  146.92    6.45
  -1 -10  -3  189.13   11.34
   1 -10   4  453.93   12.74
  -1 -10  -4  450.13   17.61
   1 -10   4  442.66   14.32
   1 -10   5  432.39   13.19
   1 -10   5  395.50   14.18
   1 -10   5  393.40   13.42
  -1 -10  -5  419.22   16.65
   1 -10   6 1983.66   34.00
   1 -10   6 1938.94   37.91
   1 -10   6 1972.71   38.95
   1 -10   6 2067.23   35.32
   1 -10   7  167.04    7.84
   1 -10   7  158.75    7.34
   1 -10   7  161.70    9.41
   1 -10   7  159.87    9.58
   1 -10   7  143.13    8.89
   1 -10   8   88.11    7.34
   1 -10   8  100.77    5.75
   1 -10   8   93.14    7.38
   1 -10   8   98.73    5.88
   1 -10   9   60.35    4.27
   1 -10   9   61.36    6.14
   1 -10   9   59.55    6.12
   1 -10  10  356.49   14.63
   1 -10  10  394.46   15.41
   1 -10  11  750.97   20.60
   1 -10  12  506.95   13.61
   1 -10  13   24.88    2.52
   1 -10  13   20.82    1.97
  -1  -9  14   17.29    2.40
  -1  -9  13  157.09    7.65
  -1  -9  12  349.88    9.90
  -1  -9  12  385.23   13.67
  -1  -9  12  379.66   13.75
  -1  -9  11  772.23   21.77
  -1  -9  11  736.75   20.67
  -1  -9  10  129.70    6.17
  -1  -9  10  131.30    6.86
  -1  -9  10  142.31    9.10
  -1  -9   9   43.68    3.80
  -1  -9   9   39.97    4.01
  -1  -9   9   43.62    5.05
  -1  -9   8  275.45   11.41
  -1  -9   8  277.67   10.07
  -1  -9   8  239.52   10.47
  -1  -9   8  276.60   12.30
  -1  -9   8  266.51   10.58
  -1  -9   7  854.58   19.38
  -1  -9   7  771.65   19.71
  -1  -9   7  826.38   20.53
  -1  -9   7  837.49   20.58
  -1  -9   7  827.43   21.68
  -1  -9   6  977.13   21.37
  -1  -9   6  966.58   20.61
  -1  -9   6  946.42   22.06
  -1  -9   6  954.15   22.18
  -1  -9   6  917.62   20.70
  -1  -9   5  556.87   15.30
   1  -9  -5  765.90   31.42
   1  -9  -4  193.94    7.17
   1  -9  -4  221.72   15.75
   1  -9  -3  185.56    7.03
   1  -9  -3  205.03   14.43
   1  -9  -2 2199.32   36.55
   1  -9  -2 2214.76   35.49
   1  -9  -1 1556.59   26.84
   1  -9  -1 1452.21   26.38
   1  -9   0  373.82   10.28
   1  -9   0  389.35   10.91
   1  -9   1   70.60    4.34
   1  -9   1   51.79    3.49
   1  -9   2  837.77   17.34
   1  -9   2  914.56   18.99
   1  -9   3 1065.89   21.29
  -1  -9  -3 1169.94   28.79
  -1  -9  -4  914.06   25.17
   1  -9   5  946.46   19.74
   1  -9   5  936.41   20.31
  -1  -9  -5 1025.96   26.41
   1  -9   5  866.81   21.77
   1  -9   5  954.42   22.00
   1  -9   6   73.37    5.99
   1  -9   6   73.49    4.78
   1  -9   6   75.89    5.05
   1  -9   6   75.83    5.96
   1  -9   6   80.46    6.07
   1  -9   7  365.64   14.81
   1  -9   7  417.53   12.38
   1  -9   7  395.64   14.80
   1  -9   7  402.29   11.97
   1  -9   8  979.94   26.83
   1  -9   8  963.67   20.60
   1  -9   8  951.08   25.53
   1  -9   8  941.61   20.52
   1  -9   9  428.83   16.14
   1  -9   9  437.03   12.31
   1  -9   9  430.81   12.21
   1  -9   9  477.04   18.22
   1  -9   9  445.65   16.96
   1  -9  10  407.72   16.54
   1  -9  11   72.05    6.35
   1  -9  12  245.15   10.12
   1  -9  12  246.09   10.74
   1  -9  13  614.71   14.79
   1  -9  13  552.43   12.77
  -1  -8  14  156.11    6.67
  -1  -8  13  253.07   10.31
  -1  -8  12   41.37    3.78
  -1  -8  12   52.48    5.17
  -1  -8  12   48.85    3.51
  -1  -8  11  133.80    7.17
  -1  -8  11  134.97    6.54
  -1  -8  11  134.31    6.17
  -1  -8  11  145.47    8.82
  -1  -8  10  509.45   13.05
  -1  -8  10  514.11   13.39
  -1  -8  10  493.64   14.76
  -1  -8  10  496.97   14.35
  -1  -8  10  524.48   17.32
  -1  -8  10  550.14   18.43
  -1  -8   9  465.26   12.59
  -1  -8   9  451.29   12.91
   1  -8  -9  481.06   19.40
  -1  -8   9  459.90   14.04
  -1  -8   9  489.99   17.10
   1  -8  -8  601.78   20.76
  -1  -8   8  593.01   14.16
  -1  -8   8  611.47   15.39
  -1  -8   8  607.41   18.49
  -1  -8   8  584.10   16.32
  -1  -8   7   33.77    3.63
  -1  -8   7   36.06    3.00
  -1  -8   7   49.26    3.91
   1  -8  -7   30.12    9.08
  -1  -8   7   56.09    4.94
   1  -8  -7   30.15    4.29
  -1  -8   7   38.23    3.89
  -1  -8   7   33.40    3.65
  -1  -8   6   86.62    5.72
  -1  -8   6   71.40    3.97
   1  -8  -6   80.71   13.51
   1  -8  -5  766.42   37.18
  -1  -8   5  697.20   16.74
   1  -8  -4 1094.64   19.86
  -1  -8   4 1058.66   21.92
   1  -8  -3  587.63   13.07
  -1  -8   3  609.19   14.73
   1  -8  -2  514.57   11.95
   1  -8  -2  461.47   12.23
   1  -8  -1  541.47   12.70
   1  -8  -1  642.02   23.95
   1  -8   0  724.49   15.50
   1  -8   0  888.35   29.35
   1  -8   1  833.08   16.79
   1  -8   1  802.80   15.70
   1  -8   2  686.96   14.51
   1  -8   2  756.09   15.91
  -1  -8  -3  414.96   17.80
   1  -8   3  421.66   11.29
   1  -8   3  394.33   10.31
  -1  -8  -4  224.84   10.65
  -1  -8  -4  238.54   11.44
  -1  -8  -5  937.28   24.96
  -1  -8  -5  877.74   23.43
   1  -8   6 1209.97   26.98
   1  -8   6 1179.96   27.75
   1  -8   6 1274.05   23.92
   1  -8   6 1207.71   23.80
  -1  -8  -6 1410.41   32.45
  -1  -8  -6 1466.14   32.73
   1  -8   7  578.79   19.18
   1  -8   7  577.82   18.04
   1  -8   7  587.56   14.90
   1  -8   7  598.19   14.83
   1  -8   7  609.45   14.12
   1  -8   8  206.97    8.15
  -1  -8  -8  242.77   14.26
   1  -8   8  195.24   10.23
   1  -8   8  242.10   12.57
   1  -8   8  215.64    8.26
   1  -8   8  218.45   11.19
   1  -8   8  215.23    8.02
   1  -8   9   96.42    7.24
   1  -8   9  107.35    5.57
   1  -8   9  108.43    5.61
   1  -8   9  117.07    9.04
   1  -8   9   97.71    6.64
   1  -8  10  388.04   10.85
   1  -8  10  467.31   18.15
   1  -8  10  414.09   14.22
   1  -8  10  441.41   17.21
   1  -8  11  622.02   20.10
   1  -8  11  618.19   20.29
   1  -8  12  481.91   15.76
   1  -8  12  492.77   16.68
   1  -8  13   16.69    2.75
   1  -8  13   13.71    2.39
   1  -8  14  101.94    3.68
   1  -8  14  115.53    4.45
  -1  -7  15   68.74    3.27
  -1  -7  14   37.62    3.45
  -1  -7  14   29.42    3.30
  -1  -7  13  377.40   13.09
  -1  -7  13  343.63   10.84
  -1  -7  13  374.20   12.94
  -1  -7  12  592.24   18.21
  -1  -7  12  550.11   13.70
  -1  -7  12  571.14   18.14
  -1  -7  12  558.83   15.89
  -1  -7  11  637.41   18.67
  -1  -7  11  600.76   18.90
  -1  -7  11  547.78   14.60
  -1  -7  11  572.98   14.72
  -1  -7  11  589.33   17.02
  -1  -7  10  206.88   10.71
  -1  -7  10  220.17    7.88
  -1  -7  10  221.56   10.89
  -1  -7  10  223.26    9.14
   1  -7 -10  232.29   14.32
  -1  -7  10  222.23    9.82
  -1  -7  10  226.93    8.62
  -1  -7   9   97.05    6.86
  -1  -7   9   97.37    5.40
  -1  -7   9  101.97    7.27
  -1  -7   9   84.30    4.99
  -1  -7   9   94.85    6.00
  -1  -7   9   97.91    6.06
  -1  -7   8  532.48   13.32
  -1  -7   8  520.02   15.71
  -1  -7   8  509.74   14.08
  -1  -7   8  514.05   14.87
  -1  -7   8  522.36   13.60
  -1  -7   8  543.48   16.98
  -1  -7   7  828.58   20.46
  -1  -7   7  763.65   18.81
  -1  -7   7  770.75   22.24
  -1  -7   7  796.76   17.55
  -1  -7   7  798.12   19.22
  -1  -7   6 1444.13   30.83
  -1  -7   5  156.01    7.70
   1  -7  -5   64.73   13.76
  -1  -7   4  308.46    9.67
  -1  -7   4  312.85    9.97
  -1  -7   3  559.13   13.62
  -1  -7   3  573.58   12.36
   1  -7  -2 2892.04   59.48
   1  -7  -1 2512.19   52.04
   1  -7   0  689.68   24.16
  -1  -7  -1  417.85   14.74
  -1  -7  -2 1530.53   31.31
  -1  -7  -2 1337.53   34.62
  -1  -7  -3 1346.42   28.57
  -1  -7  -3 1324.77   26.33
  -1  -7  -4 2237.03   41.84
  -1  -7  -4 1991.12   36.93
  -1  -7  -5 1084.94   25.15
   1  -7   5  991.40   18.27
  -1  -7  -6   21.81    4.25
  -1  -7  -6   15.43    3.11
   1  -7   6   15.40    1.96
   1  -7   6   21.40    3.03
   1  -7   7  761.79   16.72
   1  -7   7  728.87   16.62
   1  -7   7  783.41   22.51
   1  -7   7  746.25   20.46
   1  -7   7  778.88   16.54
  -1  -7  -7  803.20   24.13
   1  -7   8  657.31   19.62
   1  -7   8  695.05   16.25
   1  -7   8  778.75   23.71
  -1  -7  -8  767.15   25.15
   1  -7   8  703.57   19.04
   1  -7   8  726.71   16.49
   1  -7   8  727.76   16.45
   1  -7   9  517.50   18.58
   1  -7   9  567.31   20.45
   1  -7   9  519.30   16.62
   1  -7   9  473.29   12.73
   1  -7   9  504.55   13.01
   1  -7   9  538.41   13.86
   1  -7   9  470.74   16.62
  -1  -7  -9  552.19   22.48
   1  -7  10  450.93   11.94
   1  -7  10  514.41   16.98
   1  -7  10  523.05   13.73
   1  -7  10  532.42   19.46
   1  -7  10  572.03   20.54
  -1  -7 -10  604.68   25.37
   1  -7  11    5.02    1.34
   1  -7  11    4.69    1.66
   1  -7  11    5.18    2.52
   1  -7  11    4.35    2.43
   1  -7  12  131.26    8.20
   1  -7  12  149.43    9.16
   1  -7  12  125.16    7.03
   1  -7  13  527.60   13.25
   1  -7  13  572.06   14.94
   1  -7  14  343.35    9.17
   1  -7  14  301.50    8.09
  -1  -6  15  235.02    7.14
  -1  -6  14  444.32   11.70
  -1  -6  14  475.68   13.69
  -1  -6  14  447.50   12.47
  -1  -6  13  375.22   12.54
  -1  -6  13  368.63   10.52
  -1  -6  13  395.60   14.07
  -1  -6  13  388.51   13.25
  -1  -6  13  347.20    9.08
  -1  -6  12  213.96    8.35
  -1  -6  12  224.62   11.22
  -1  -6  12  221.77   10.12
  -1  -6  12  219.43   10.64
  -1  -6  12  195.24    7.50
  -1  -6  12  222.95   10.21
   1  -6 -11  269.02   16.23
  -1  -6  11  240.44   11.64
  -1  -6  11  227.88   10.55
  -1  -6  11  204.78    8.38
  -1  -6  11  242.91   12.00
  -1  -6  11  220.81    8.80
  -1  -6  11  223.26   11.05
  -1  -6  10  797.04   20.61
  -1  -6  10  749.20   22.67
  -1  -6  10  785.11   18.34
  -1  -6  10  744.64   18.52
  -1  -6  10  813.36   22.05
  -1  -6  10  801.21   22.88
  -1  -6   9  951.10   19.35
  -1  -6   9  973.33   22.34
  -1  -6   9  981.30   23.74
  -1  -6   9 1002.30   20.73
  -1  -6   9  960.72   21.60
  -1  -6   8  980.54   26.83
  -1  -6   8  958.96   20.86
  -1  -6   8  963.28   19.33
  -1  -6   8  961.41   22.23
  -1  -6   8  937.10   21.09
  -1  -6   7  286.21   12.84
  -1  -6   6  414.56   14.62
  -1  -6   5 1325.43   27.32
  -1  -6   4 2056.32   34.15
  -1  -6   4 1952.20   31.95
   1  -6  -3  704.36   36.81
  -1  -6   3 1342.93   22.08
  -1  -6   2  159.75    4.78
   1  -6  -2  187.20   13.47
   1  -6  -2  174.61    5.77
   1  -6  -1  805.62   24.91
   1  -6   0 2654.65   51.20
  -1  -6  -1  975.29   21.45
  -1  -6  -1  712.64   18.99
  -1  -6  -2 3308.03   51.21
  -1  -6  -2 3198.80   49.30
   1  -6   3   12.65    2.02
  -1  -6  -3   15.96    2.30
  -1  -6  -4  450.41   17.65
  -1  -6  -4  518.39   14.49
   1  -6   5  873.24   16.09
  -1  -6  -5  885.53   21.90
  -1  -6  -6  819.73   22.07
   1  -6   6  776.33   15.34
   1  -6   7  724.87   15.73
  -1  -6  -7  693.95   22.12
   1  -6   7  692.14   15.26
   1  -6   8   45.22    3.54
   1  -6   8   49.22    3.84
   1  -6   8   45.55    3.51
   1  -6   8   45.27    4.59
   1  -6   8   48.64    4.87
   1  -6   8   48.17    5.16
  -1  -6  -8   60.34    6.67
   1  -6   9  101.94    5.69
   1  -6   9   95.69    5.09
   1  -6   9  100.25    7.91
   1  -6   9   99.81    7.14
  -1  -6  -9   97.72    9.26
   1  -6   9   99.59    7.22
   1  -6  10  402.98   16.80
   1  -6  10  387.08   15.22
   1  -6  10  400.39   17.16
   1  -6  10  342.82    9.93
   1  -6  10  384.57   11.67
  -1  -6 -10  447.91   21.20
   1  -6  11  738.31   17.29
   1  -6  11  761.79   23.72
   1  -6  11  770.81   22.37
   1  -6  11  796.65   24.37
   1  -6  12  409.61   14.64
   1  -6  12  414.17   16.10
   1  -6  13   78.13    5.09
   1  -6  13   85.58    6.22
   1  -6  14  106.19    5.25
  -1  -5  15   89.60    4.65
  -1  -5  15   67.16    3.15
  -1  -5  14    7.32    1.88
  -1  -5  14    6.01    1.68
  -1  -5  14    6.06    1.96
  -1  -5  13  374.51   13.40
  -1  -5  13  369.31   14.01
  -1  -5  13  367.07   11.71
  -1  -5  13  339.56   12.28
  -1  -5  13  327.97    8.90
  -1  -5  13  356.91   10.73
  -1  -5  12  531.31   17.25
  -1  -5  12  515.30   14.21
  -1  -5  12  470.07   12.61
  -1  -5  12  534.82   18.17
  -1  -5  12  485.85   16.28
  -1  -5  12  532.72   17.12
  -1  -5  11  551.64   15.13
  -1  -5  11  554.58   19.13
  -1  -5  11  555.13   18.70
  -1  -5  11  552.37   17.63
  -1  -5  11  529.79   17.44
  -1  -5  11  495.72   14.00
  -1  -5  10  311.33   14.22
  -1  -5  10  324.64   11.21
  -1  -5  10  336.59   12.92
  -1  -5  10  334.61   13.20
  -1  -5  10  333.83   13.92
   1  -5 -10  375.76   19.14
  -1  -5  10  348.05   11.46
  -1  -5   9   19.70    3.09
  -1  -5   9   15.74    2.71
  -1  -5   9   21.73    2.85
  -1  -5   9   18.23    3.76
  -1  -5   9   12.05    2.91
  -1  -5   9   17.48    3.26
  -1  -5   8  681.47   18.51
  -1  -5   8  615.88   20.97
  -1  -5   8  647.93   16.49
  -1  -5   8  650.56   17.24
  -1  -5   8  575.24   18.07
  -1  -5   8  607.05   17.14
  -1  -5   8  638.74   16.41
  -1  -5   7 2101.14   42.19
  -1  -5   6 2323.47   42.95
  -1  -5   5  442.13   13.82
  -1  -5   4   45.20    3.68
  -1  -5   3 1313.77   22.94
  -1  -5   2 2216.39   30.26
   1  -5  -2 1244.14   46.32
  -1  -5   1 2027.99   27.65
   1  -5  -1 2716.84   48.36
  -1  -5   0  858.04   12.86
   1  -5   0  955.99   24.34
  -1  -5  -1  270.48   12.28
  -1  -5  -1  292.30    9.88
  -1  -5  -2 1271.05   22.99
   1  -5   2 1254.49   22.24
   1  -5   3 2232.37   35.77
  -1  -5  -3 2227.88   34.45
  -1  -5  -4 1505.49   24.75
   1  -5   4 1559.40   27.55
   1  -5   5  774.48   22.51
  -1  -5  -5  731.10   19.61
   1  -5   5  757.53   14.59
   1  -5   6  106.73    4.91
  -1  -5  -6  116.05    7.79
   1  -5   6  102.17    5.48
   1  -5   7  347.36   12.71
   1  -5   7  362.02   10.37
   1  -5   7  338.64   12.31
  -1  -5  -7  357.29   15.23
   1  -5   8  954.54   18.50
  -1  -5  -8 1053.26   29.39
   1  -5   8  889.18   22.73
   1  -5   8  776.15   20.10
   1  -5   8  967.78   24.65
   1  -5   8  979.80   19.95
   1  -5   8  895.62   18.49
   1  -5   8  949.55   23.49
   1  -5   9  164.75    7.36
   1  -5   9  174.08   10.30
   1  -5   9  172.35    9.79
   1  -5   9  151.00    8.77
   1  -5   9  157.52    6.49
  -1  -5  -9  177.42   12.38
   1  -5   9  140.98    7.62
   1  -5  10  340.56   11.06
   1  -5  10  296.05   11.18
   1  -5  10  353.63   14.99
   1  -5  10  354.20   15.54
  -1  -5 -10  362.39   18.94
   1  -5  10  296.08    8.96
   1  -5  11   41.25    3.79
   1  -5  11   48.35    5.80
   1  -5  11   45.20    3.86
   1  -5  11   50.36    5.61
   1  -5  12  113.26    8.01
   1  -5  12  109.49    8.15
   1  -5  13  558.75   16.57
   1  -5  13  561.85   17.04
   1  -5  14  282.66    8.63
   1  -5  14  307.37    9.48
   1  -5  14  305.11    9.69
  -1  -4  15  180.89    7.00
  -1  -4  15  173.88    6.50
  -1  -4  14  634.48   15.24
  -1  -4  14  677.30   14.89
  -1  -4  14  644.41   14.40
  -1  -4  14  751.31   18.55
  -1  -4  14  789.49   19.37
  -1  -4  13  342.16   11.82
  -1  -4  13  318.59    8.79
  -1  -4  13  379.19   14.03
  -1  -4  13  376.40   14.40
  -1  -4  13  361.71   11.10
  -1  -4  13  321.09   11.72
  -1  -4  12  155.12    9.25
  -1  -4  12  142.52    6.43
  -1  -4  12  141.36    8.19
  -1  -4  12  163.75    9.42
  -1  -4  12  161.18    7.64
  -1  -4  12  161.41    9.76
  -1  -4  11  113.74    6.16
  -1  -4  11  127.42    6.90
  -1  -4  11  116.03    8.62
  -1  -4  11  110.87    8.16
   1  -4 -11  119.92   11.34
  -1  -4  11  120.36    8.04
  -1  -4  11  118.96    7.65
  -1  -4  10 1018.68   22.41
  -1  -4  10 1118.85   23.35
  -1  -4  10 1058.16   28.46
  -1  -4  10 1114.03   27.31
  -1  -4  10 1083.74   25.72
  -1  -4  10 1005.97   24.91
  -1  -4   9 1618.99   31.65
  -1  -4   9 1560.24   35.07
  -1  -4   9 1549.06   31.37
  -1  -4   9 1526.08   38.20
  -1  -4   8 1108.21   24.70
  -1  -4   8 1168.44   30.45
  -1  -4   8 1140.25   24.15
  -1  -4   7   78.26    6.61
  -1  -4   6  361.13   13.54
  -1  -4   5 1835.49   34.04
  -1  -4   4 2458.23   39.76
  -1  -4   3  911.64   17.78
  -1  -4   2  639.48   12.30
  -1  -4   1  541.10    9.01
   1  -4  -1  537.14   21.08
  -1  -4   0 2200.59   32.88
  -1  -4   0 2107.75   29.68
  -1  -4  -1 2447.23   37.36
  -1  -4  -1 2359.77   36.67
  -1  -4  -2 2497.67   33.76
   1  -4   2 2437.94   36.96
  -1  -4  -3    7.82    0.83
   1  -4   3    5.73    1.47
   1  -4   4  399.14   13.81
   1  -4   5 1756.86   37.72
  -1  -4  -6 1070.90   26.54
   1  -4   6 1059.12   19.64
   1  -4   6 1082.76   30.62
   1  -4   7  780.54   16.74
  -1  -4  -7  788.22   23.62
  -1  -4  -8   70.57    7.18
   1  -4   8   65.31    4.41
   1  -4   8   57.38    5.17
   1  -4   8   72.89    6.07
   1  -4   8   69.94    5.63
   1  -4   9   45.98    5.23
   1  -4   9   35.28    4.26
   1  -4   9   38.60    3.10
   1  -4   9   42.74    4.55
  -1  -4  -9   46.81    6.41
   1  -4   9   40.65    4.88
   1  -4   9   44.88    3.82
   1  -4  10  402.60   14.04
   1  -4  10  425.00   17.05
   1  -4  10  411.78   12.70
   1  -4  10  447.66   17.39
   1  -4  11  250.16   10.08
   1  -4  11  267.60   13.23
   1  -4  11  284.51   13.92
   1  -4  11  254.27    9.59
   1  -4  12  191.47    7.91
   1  -4  12  200.13   11.34
   1  -4  12  180.46   10.23
   1  -4  12  209.39   11.44
   1  -4  13   97.59    7.01
   1  -4  13   81.61    6.09
   1  -4  13   86.82    6.64
   1  -4  14   92.29    5.38
   1  -4  14  101.20    5.79
   1  -4  14   89.53    4.95
   1  -4  15   95.98    3.70
  -1  -3  15  103.10    5.32
  -1  -3  15   99.51    5.20
  -1  -3  14    6.55    1.51
  -1  -3  14    6.04    2.17
  -1  -3  14   10.45    1.97
  -1  -3  14    7.94    2.20
  -1  -3  14    8.18    1.65
  -1  -3  13  234.58   11.43
  -1  -3  13  220.81   10.70
  -1  -3  13  201.12    9.21
  -1  -3  13  185.62    6.45
  -1  -3  13  179.70    8.32
  -1  -3  13  208.26    8.38
  -1  -3  12  538.24   18.53
  -1  -3  12  451.07   14.92
  -1  -3  12  489.38   14.41
  -1  -3  12  455.44   12.44
  -1  -3  12  509.90   17.40
  -1  -3  12  490.17   17.10
  -1  -3  11  644.47   17.17
  -1  -3  11  605.74   18.13
  -1  -3  11  601.82   15.68
  -1  -3  11  654.10   19.93
  -1  -3  11  679.29   21.14
  -1  -3  11  660.44   21.66
  -1  -3  10  287.86   12.10
  -1  -3  10  276.38   15.40
  -1  -3  10  278.43   11.48
  -1  -3  10  279.07   13.57
  -1  -3   9   43.17    4.27
  -1  -3   9   38.84    4.03
  -1  -3   9   31.39    4.42
  -1  -3   8 1227.40   31.83
  -1  -3   7 1325.25   31.34
  -1  -3   6 3637.17   59.70
  -1  -3   5  574.89   16.11
  -1  -3   4  156.13    6.94
  -1  -3   3  525.21   12.33
  -1  -3   2 2636.53   37.35
  -1  -3   1 1471.34   21.64
   1  -3  -1 1546.03   22.24
  -1  -3   0 1387.38   21.68
  -1  -3   0 1273.44   24.36
  -1  -3  -1 2415.07   35.06
  -1  -3  -1 2518.08   36.44
  -1  -3  -2 1347.67   20.05
  -1  -3  -2 1248.82   21.87
   1  -3   3 1757.91   29.42
   1  -3   3 1810.93   31.73
   1  -3   4 1706.37   30.83
   1  -3   4 1755.91   34.35
   1  -3   4 1651.60   38.55
   1  -3   5 1059.22   23.85
   1  -3   5 1096.87   27.84
   1  -3   6  136.72   10.20
   1  -3   6  209.66    6.98
   1  -3   7  233.78    8.11
  -1  -3  -7  241.28   12.39
   1  -3   8  695.50   19.73
   1  -3   8  668.92   18.68
   1  -3   8  722.00   16.62
  -1  -3  -8  754.07   24.77
   1  -3   9   99.35    7.49
  -1  -3  -9  100.41    9.30
   1  -3   9   84.04    6.88
   1  -3   9   86.78    6.82
   1  -3   9   87.28    5.42
   1  -3  10  166.69    9.26
   1  -3  10  175.36    7.99
  -1  -3 -10  191.32   13.72
   1  -3  10  165.63   10.07
   1  -3  10  174.27   10.63
   1  -3  11   52.09    5.65
   1  -3  11   50.98    4.68
  -1  -3 -11   70.74    8.82
   1  -3  11   55.32    4.45
   1  -3  11   58.86    6.34
   1  -3  12  105.50    5.84
   1  -3  12  119.56    8.99
   1  -3  12  117.42    6.28
   1  -3  12  123.48    8.95
   1  -3  12  113.31    7.78
   1  -3  13  420.97   14.69
   1  -3  13  396.97   12.47
   1  -3  14  155.63    7.64
   1  -3  14  135.96    5.95
   1  -3  14  153.49    7.54
   1  -3  15  150.21    5.09
  -1  -2  15  227.63    8.32
  -1  -2  15  233.44    8.03
  -1  -2  14  769.08   16.78
  -1  -2  14  799.27   20.28
  -1  -2  14  761.90   17.35
  -1  -2  13  477.31   14.04
  -1  -2  13  474.16   11.33
  -1  -2  13  541.15   17.40
  -1  -2  13  527.51   16.03
  -1  -2  13  536.35   14.36
  -1  -2  12   74.20    5.64
  -1  -2  12   81.46    6.77
  -1  -2  12   86.20    5.74
  -1  -2  12   79.45    4.78
  -1  -2  12   97.14    7.41
  -1  -2  12   98.90    7.77
  -1  -2  11  258.70   11.99
  -1  -2  11  265.46   10.50
  -1  -2  11  245.42    9.30
  -1  -2  11  268.85   13.15
  -1  -2  11  256.04   10.89
  -1  -2  10 1704.62   34.86
  -1  -2  10 1688.79   42.45
  -1  -2  10 1625.25   32.71
  -1  -2  10 1766.27   38.71
  -1  -2   9 1332.00   28.09
  -1  -2   9 1263.69   26.70
  -1  -2   9 1341.50   31.66
  -1  -2   9 1378.32   35.75
  -1  -2   8 1147.16   30.67
  -1  -2   8 1146.05   26.57
  -1  -2   7   26.38    3.99
  -1  -2   7   21.36    3.08
  -1  -2   6  322.39   14.56
  -1  -2   6  293.32   12.26
  -1  -2   5 2112.33   37.70
  -1  -2   5 2092.99   40.35
  -1  -2   4 2765.46   45.30
  -1  -2   4 2838.39   44.28
  -1  -2   3 2388.81   36.66
  -1  -2   2  272.11    7.13
  -1  -2   1  576.34    9.94
  -1  -2   1  494.18   10.63
  -1  -2   0 4114.95   64.87
  -1  -2   0 3934.98   52.20
  -1  -2  -1 1532.23   22.47
   1  -2   1 1564.04   24.97
   1  -2   2 4172.69   62.15
   1  -2   3 1316.98   25.59
   1  -2   3 1288.69   23.35
   1  -2   4  230.14   12.78
   1  -2   4  260.41   10.94
   1  -2   4  251.20    9.29
   1  -2   5  727.36   21.76
   1  -2   5  671.65   18.12
   1  -2   6  652.25   15.95
   1  -2   6  650.31   19.15
   1  -2   6  684.06   23.58
   1  -2   7  746.59   16.10
   1  -2   7  711.53   17.81
  -1  -2  -8  109.18    8.97
   1  -2   8   97.43    5.41
   1  -2   8   90.27    6.17
   1  -2   8  102.39    6.80
   1  -2   8  108.67   12.61
   1  -2   9  218.69   11.36
   1  -2   9  185.85    9.96
   1  -2   9  200.99    8.37
   1  -2   9  191.34   10.36
  -1  -2  -9  218.42   13.79
   1  -2   9  205.75   18.16
   1  -2  10  147.08    8.93
  -1  -2 -10  167.51   12.96
   1  -2  10  135.84    9.29
   1  -2  10  133.99    8.67
   1  -2  10  144.68    7.30
   1  -2  11  315.77   11.17
   1  -2  11  306.42   12.14
   1  -2  11  298.92   13.13
   1  -2  11  319.49   14.84
   1  -2  12  340.24   13.30
   1  -2  12  377.51   15.94
   1  -2  12  378.53   11.86
   1  -2  12  337.83   11.36
   1  -2  13   18.93    3.37
   1  -2  13   16.63    3.40
   1  -2  13   13.09    2.50
   1  -2  13   15.52    2.01
   1  -2  14   49.40    4.44
   1  -2  14   44.71    4.29
   1  -2  15  147.80    5.38
   1  -2  15  158.33    5.52
  -1  -1  15   85.98    4.63
  -1  -1  15   76.13    3.67
  -1  -1  14    4.48    1.53
  -1  -1  14    5.12    2.01
  -1  -1  13  233.43    9.11
  -1  -1  13  255.79   11.03
  -1  -1  12  628.59   15.05
  -1  -1  12  605.20   17.07
  -1  -1  12  662.57   20.43
  -1  -1  11  918.73   22.48
  -1  -1  11 1031.59   27.26
  -1  -1  10  348.19   12.48
  -1  -1  10  369.73   15.50
  -1  -1   9   25.65    5.59
  -1  -1   9   34.60    4.33
  -1  -1   9   24.51    3.08
  -1  -1   9   26.16    4.02
  -1  -1   8  673.51   26.25
  -1  -1   8  694.68   19.46
  -1  -1   7 2004.66   46.23
  -1  -1   7 1950.46   35.43
  -1  -1   7 2032.07   36.61
  -1  -1   6 4117.82   63.48
  -1  -1   6 4280.05   70.80
  -1  -1   5 1752.34   30.93
  -1  -1   5 1807.36   35.85
  -1  -1   4   77.93    3.42
  -1  -1   4   65.45    3.82
  -1  -1   4   67.58    4.84
  -1  -1   3 1372.82   21.10
  -1  -1   3 1354.35   23.87
  -1  -1   2 4223.77   57.53
  -1  -1   2 4349.26   54.25
  -1  -1   1 4652.33   60.23
   1  -1   0 1587.88   22.16
   1  -1   1  424.93   10.49
   1  -1   2  438.21   13.49
   1  -1   2  500.05   12.49
   1  -1   3 1548.49   33.69
   1  -1   3 1558.37   27.91
   1  -1   4 2124.11   36.44
   1  -1   4 2148.14   45.52
   1  -1   5 1486.88   29.60
   1  -1   6   22.45    3.21
   1  -1   6   12.74    2.08
   1  -1   7  249.63   11.26
   1  -1   7  273.35   18.45
   1  -1   7  238.69    9.40
   1  -1   8 1134.79   41.32
   1  -1   8  986.78   23.03
   1  -1   9  274.39   20.38
   1  -1   9  231.00   10.76
   1  -1   9  250.69   12.25
   1  -1   9  256.44   10.86
   1  -1  10  307.94   13.13
   1  -1  10  272.68   12.11
   1  -1  10  313.15   22.05
   1  -1  11   13.24    2.75
   1  -1  11   10.00    2.45
   1  -1  12  148.29    8.21
   1  -1  12  150.88    7.50
   1  -1  13  426.95   11.54
   1  -1  13  439.19   13.27
   1  -1  14   -0.04    0.12
   1  -1  14  197.03    8.73
   1  -1  15   96.23    4.34
  -1   0  15  365.19   10.86
  -1   0  15  356.60    9.14
  -1   0  15  352.46    9.68
  -1   0  14  482.68   14.25
  -1   0  14  457.30   12.00
  -1   0  14  459.31   13.32
  -1   0  13  316.57   12.83
  -1   0  13  343.20   11.27
  -1   0  13  348.01   13.32
  -1   0  12   23.80    3.95
  -1   0  12   22.58    3.09
  -1   0  12   26.27    3.84
   1   0 -12   28.33    5.91
  -1   0  11  509.99   15.52
  -1   0  11  572.57   19.41
  -1   0  11  522.74   17.62
  -1   0  11  572.53   17.57
  -1   0  11  581.15   16.35
  -1   0  10 1598.80   33.57
  -1   0  10 1535.33   30.68
  -1   0  10 1597.54   47.44
  -1   0  10 1576.38   41.26
  -1   0  10 1655.61   36.21
  -1   0  10 1585.76   32.54
  -1   0   9 1742.07   42.42
  -1   0   9 1748.86   37.11
  -1   0   9 1766.30   32.47
  -1   0   9 1826.56   35.10
  -1   0   9 1798.30   48.63
  -1   0   8 2465.61   51.19
  -1   0   8 2535.28   57.29
  -1   0   7   90.31    6.03
  -1   0   7   82.23    6.57
  -1   0   7   96.86    7.46
  -1   0   7  101.54    8.93
  -1   0   7   99.16    6.20
  -1   0   7   90.36    4.80
  -1   0   6  353.37   11.19
  -1   0   6  375.79   13.75
  -1   0   6  339.32    9.08
  -1   0   6  363.31   12.53
  -1   0   6  358.55   15.60
  -1   0   5 3576.65   54.56
  -1   0   5 3709.11   61.22
  -1   0   5 3720.17   57.47
  -1   0   4  396.50   12.77
  -1   0   4  374.28   11.35
  -1   0   4  373.16    9.92
  -1   0   3 2321.94   35.16
  -1   0   3 2226.14   32.54
  -1   0   3 2236.44   35.61
  -1   0   2   27.59    1.64
  -1   0   2   22.87    1.89
  -1   0   2   24.33    1.77
  -1   0   2   28.90    1.77
  -1   0   1  253.21    5.60
  -1   0   1  240.92    4.60
   1   0   0 2802.73   37.57
  -1   0   0 2321.95   43.67
  -1   0  -1 1964.12   28.21
   1   0   2 4854.91   67.05
   1   0   2 4963.62   66.47
   1   0   3 1398.94   25.59
   1   0   3 1349.06   24.61
   1   0   3 1318.27   24.16
   1   0   4  256.12   11.01
   1   0   4  276.77   10.36
   1   0   4  250.35    9.31
   1   0   4  254.38    9.37
   1   0   5 1330.60   27.31
   1   0   5 1348.22   31.64
   1   0   5 1287.06   27.34
   1   0   6 1009.57   23.73
   1   0   6  962.82   28.63
   1   0   7  361.96   18.38
   1   0   7  385.37   12.06
   1   0   7  375.52   14.47
   1   0   7  412.94   22.16
   1   0   8  114.54    5.87
   1   0   8  115.00    8.11
  -1   0  -8  121.49    9.59
   1   0   8  108.82    6.61
   1   0   8  118.68   12.43
   1   0   8  107.27    7.41
   1   0   9   11.46    2.70
   1   0   9   16.67    2.80
   1   0   9   12.90    2.51
  -1   0  -9   17.81    4.04
   1   0   9   16.32    2.36
   1   0   9   18.93    5.59
   1   0  10  156.52   15.31
   1   0  10  145.94    8.45
   1   0  10  146.54    9.37
   1   0  10  175.08    9.78
   1   0  10  172.49    8.81
  -1   0 -10  176.97   13.49
   1   0  10  167.16    7.92
   1   0  11  379.19   14.07
   1   0  11  459.60   13.88
   1   0  11  388.31   16.15
   1   0  11  444.60   15.21
   1   0  12  538.59   18.81
   1   0  12  535.58   15.50
   1   0  12  532.62   16.05
   1   0  13    6.45    2.13
   1   0  13    6.14    1.55
   1   0  14  108.32    6.61
   1   0  14  117.03    6.81
   1   0  15  178.21    5.94
   1   0  15  173.94    6.41
  -1   1  15   64.80    3.72
  -1   1  15   61.66    3.50
  -1   1  15   65.22    4.25
  -1   1  14    6.19    1.81
  -1   1  14    4.01    1.69
  -1   1  14    3.57    1.30
  -1   1  13  242.78    9.27
  -1   1  13  250.91   10.97
  -1   1  13  248.62   11.30
  -1   1  13  214.28   10.41
  -1   1  12  675.84   17.59
  -1   1  12  688.13   21.27
  -1   1  11 1027.87   26.38
  -1   1  11 1110.04   24.24
  -1   1  11 1097.66   25.53
  -1   1  11 1016.49   23.33
  -1   1  11 1109.18   28.51
  -1   1  10  314.73   12.37
  -1   1  10  335.25   12.80
  -1   1  10  336.60   20.22
  -1   1  10  312.73   16.66
  -1   1  10  343.35   14.40
  -1   1  10  316.51   12.98
  -1   1   9   29.63    3.67
  -1   1   9   23.84    3.70
  -1   1   9   24.05    5.37
  -1   1   9   29.14    3.65
  -1   1   9   23.95    4.52
  -1   1   9   26.66    3.62
  -1   1   8  694.81   19.71
  -1   1   8  713.00   22.42
  -1   1   8  708.82   26.71
  -1   1   8  747.76   18.93
  -1   1   8  726.76   23.47
  -1   1   7 2105.66   47.01
  -1   1   7 2055.46   41.68
  -1   1   7 1985.15   39.25
  -1   1   7 1984.54   36.82
  -1   1   6 4139.43   67.04
  -1   1   6 4151.18   64.60
  -1   1   5 1771.81   36.45
  -1   1   5 1721.33   32.52
  -1   1   5 1693.30   30.62
  -1   1   4   70.62    5.41
  -1   1   4   58.39    3.83
  -1   1   4   63.38    4.36
  -1   1   3  960.06   17.74
  -1   1   3  980.89   18.67
  -1   1   2 4862.69   63.18
  -1   1   2 4691.27   60.06
   1   1  -1 4665.56   59.37
   1   1   0 1735.37   24.40
   1   1   0 1827.20   24.17
   1   1   1  483.80    9.86
  -1   1  -1  448.49    9.35
   1   1   2  765.00   15.09
   1   1   3 2329.35   36.48
   1   1   3 2250.26   36.17
   1   1   4 2476.30   41.46
   1   1   4 2550.57   42.45
   1   1   4 2544.50   45.36
   1   1   4 2563.81   41.56
   1   1   5 1663.80   32.42
   1   1   5 1734.60   33.74
   1   1   5 1659.41   36.90
   1   1   5 1686.09   32.21
   1   1   6   13.73    3.83
   1   1   6   17.63    2.98
   1   1   6   15.66    2.81
   1   1   7  333.72   17.82
   1   1   7  343.60   13.79
   1   1   7  362.77   19.78
   1   1   7  330.13    9.89
   1   1   7  365.85   10.74
   1   1   8 1130.26   38.17
   1   1   8 1092.65   27.78
  -1   1  -8 1183.46   32.47
   1   1   8 1012.60   25.13
   1   1   8 1057.92   21.61
   1   1   9  233.96    9.98
   1   1   9  189.97    9.16
  -1   1  -9  253.31   15.15
   1   1   9  206.44   10.59
   1   1   9  217.63   16.82
   1   1   9  228.29    8.98
   1   1  10  225.24   11.63
   1   1  10  257.98   10.83
   1   1  10  263.28   10.10
   1   1  10  234.26   11.36
   1   1  10  216.91   10.14
   1   1  10  240.70   18.42
   1   1  11    9.93    2.18
   1   1  11   11.39    2.45
   1   1  11   14.37    4.96
  -1   1 -11   15.60    4.25
   1   1  11   10.38    2.78
   1   1  11   12.68    2.71
   1   1  12  149.95    9.43
   1   1  12  169.58    7.80
   1   1  12  155.74    8.01
   1   1  13  515.96   16.96
   1   1  13  495.53   13.15
   1   1  14  196.13    8.64
   1   1  14  176.84    8.39
   1   1  15  102.73    4.73
   1   1  15   93.52    4.00
  -1   2  15  214.76    7.74
  -1   2  15  230.18    7.42
  -1   2  14  725.98   15.92
  -1   2  14  676.28   16.36
  -1   2  14  699.77   18.10
  -1   2  13  540.35   14.51
  -1   2  13  499.88   16.48
  -1   2  13  520.70   15.80
  -1   2  12  104.38    7.96
  -1   2  12   88.34    6.97
  -1   2  12   99.84    6.23
  -1   2  12   92.68    5.54
  -1   2  12  105.12    6.61
  -1   2  11  247.53   11.90
  -1   2  11  268.95   18.74
  -1   2  11  263.88   10.57
  -1   2  11  245.40   10.42
  -1   2  11  249.43   10.78
  -1   2  11  273.96   13.19
  -1   2  10 1729.70   49.24
  -1   2  10 1764.33   37.72
  -1   2  10 1636.31   33.87
  -1   2  10 1846.84   34.66
  -1   2  10 1679.85   42.95
  -1   2  10 1735.99   36.05
  -1   2   9 1412.30   30.01
  -1   2   9 1484.81   29.44
  -1   2   9 1361.08   29.42
  -1   2   9 1414.44   37.02
  -1   2   9 1461.76   36.28
  -1   2   9 1426.73   41.68
  -1   2   8 1223.50   32.30
  -1   2   8 1246.27   36.15
  -1   2   8 1242.09   31.10
  -1   2   8 1239.54   28.57
  -1   2   7   18.39    3.22
  -1   2   7   11.04    1.82
  -1   2   7   14.02    3.02
  -1   2   7   20.60    4.15
  -1   2   6  224.75   10.61
  -1   2   6  230.35   10.16
  -1   2   6  217.61    7.96
  -1   2   6  229.96    7.54
  -1   2   6  220.20   12.05
  -1   2   6  219.47    7.28
  -1   2   5 2186.17   37.53
  -1   2   5 2080.64   37.89
  -1   2   4 2816.26   44.68
  -1   2   4 2905.37   44.72
  -1   2   3 2353.61   36.17
  -1   2   3 2339.63   36.51
  -1   2   2  307.21    5.74
  -1   2   2  337.43    8.04
   1   2  -1  451.41    6.76
  -1   2   1  479.48    8.81
   1   2   0 4296.24   55.38
   1   2   0 4579.76   55.28
   1   2   1 1464.88   22.90
  -1   2  -1 1444.71   22.30
   1   2   2 5127.38   69.83
   1   2   3 1522.44   29.03
   1   2   3 1443.29   26.04
   1   2   4  171.17    7.67
   1   2   4  185.52    9.51
   1   2   5  867.68   21.74
   1   2   5  851.24   20.95
   1   2   5  897.31   25.29
   1   2   5  862.18   21.04
   1   2   6  675.02   19.42
   1   2   6  655.21   19.39
   1   2   6  701.92   24.37
   1   2   6  676.01   20.31
   1   2   6  715.62   15.14
   1   2   7  619.32   14.52
   1   2   7  584.77   18.77
   1   2   7  620.90   24.72
   1   2   7  609.21   14.28
   1   2   7  604.03   20.33
   1   2   7  637.78   25.32
   1   2   8  104.13    5.60
   1   2   8  108.13   10.80
   1   2   8  112.50    8.13
  -1   2  -8  114.01    9.43
   1   2   8  123.22    6.00
   1   2   8  104.36    7.10
   1   2   9  237.89    9.14
   1   2   9  233.95   12.15
  -1   2  -9  267.74   15.65
   1   2   9  228.46   11.15
   1   2   9  230.17   16.82
   1   2  10   89.79   11.04
   1   2  10   83.93    7.09
   1   2  10   89.36    6.24
   1   2  10   85.76    6.84
   1   2  10   86.50    5.62
  -1   2 -10  111.92   10.68
   1   2  11  337.90   11.75
   1   2  11  320.15   21.47
   1   2  11  344.66   12.43
   1   2  11  327.12   13.23
   1   2  11  298.42   13.87
   1   2  12  389.42   12.22
   1   2  12  342.45   14.49
   1   2  12  361.98   12.86
   1   2  13   28.22    3.77
   1   2  13   23.24    2.77
   1   2  14   65.44    4.92
   1   2  14   55.32    3.21
   1   2  14   58.75    4.58
   1   2  15  163.28    5.78
  -1   3  15   66.32    3.89
  -1   3  15   60.01    3.80
  -1   3  14    8.07    1.66
  -1   3  14    4.62    1.37
  -1   3  14    5.23    1.84
  -1   3  14    5.82    1.98
  -1   3  13  207.37   10.60
  -1   3  13  181.14    9.35
  -1   3  13  191.44    8.03
  -1   3  13  165.10    8.05
  -1   3  12  486.14   14.95
  -1   3  12  485.76   14.46
  -1   3  12  481.54   16.95
  -1   3  12  452.20   13.59
  -1   3  11  719.90   21.47
  -1   3  11  678.86   18.72
  -1   3  11  704.04   18.36
  -1   3  11  683.82   19.06
  -1   3  11  737.06   31.43
  -1   3  10  244.95   10.92
  -1   3  10  262.47   11.84
  -1   3  10  255.02   17.46
  -1   3  10  239.47   10.28
  -1   3  10  222.70   13.96
  -1   3   9   48.25    4.77
  -1   3   9   44.59    5.20
  -1   3   9   40.48    5.64
  -1   3   9   40.48    5.74
  -1   3   9   52.96    7.58
  -1   3   9   46.96    4.72
  -1   3   9   51.53    4.49
  -1   3   8 1405.58   38.47
  -1   3   8 1429.92   26.83
  -1   3   8 1422.19   34.48
  -1   3   8 1329.32   34.33
  -1   3   7 1362.85   25.08
  -1   3   7 1345.67   24.22
  -1   3   7 1415.25   25.56
  -1   3   7 1404.95   32.31
  -1   3   7 1385.96   32.43
  -1   3   7 1395.72   35.69
  -1   3   6 3628.86   59.48
  -1   3   6 3575.31   58.99
  -1   3   6 3556.91   51.07
  -1   3   6 3507.10   51.91
  -1   3   6 3549.31   51.37
  -1   3   5  503.85   15.01
  -1   3   5  523.34   15.65
  -1   3   4  150.17    7.24
  -1   3   4  132.30    6.40
  -1   3   3  412.32   10.70
  -1   3   2 3620.76   51.15
  -1   3   2 3449.67   48.06
   1   3  -1 1841.16   25.52
  -1   3   1 1880.74   30.11
  -1   3   1 1914.31   26.70
   1   3   0 1464.49   22.07
   1   3   0 1506.00   22.86
   1   3   1 2644.34   38.31
  -1   3  -1 2714.34   37.61
   1   3   2 1148.62   21.48
  -1   3  -2 1154.81   20.25
   1   3   3 1778.05   30.12
   1   3   3 1842.62   33.11
   1   3   4 1889.84   34.10
   1   3   4 2043.23   38.82
   1   3   5 1185.44   21.34
   1   3   5 1177.87   25.96
   1   3   6  169.26    6.43
   1   3   6  145.41    8.46
   1   3   6  154.74   11.18
   1   3   6  150.34    6.32
   1   3   6  154.51    9.19
   1   3   7  228.52   12.23
   1   3   7  243.26    8.30
  -1   3  -7  263.54   13.35
   1   3   7  224.76   11.32
   1   3   7  219.64    7.89
   1   3   7  240.33    7.75
   1   3   7  278.94   15.42
   1   3   8  690.73   21.94
   1   3   8  739.35   16.63
   1   3   8  733.10   27.93
   1   3   8  690.58   16.45
   1   3   8  696.73   20.24
   1   3   9  220.07   12.01
   1   3   9  221.89   16.04
   1   3   9  229.90    9.25
   1   3   9  228.27   11.54
   1   3   9  226.95    8.98
   1   3   9  222.93   11.16
   1   3  10  220.54   16.92
   1   3  10  193.31   11.02
   1   3  10  217.56   11.12
   1   3  10  216.46    9.02
  -1   3 -11   71.69    9.07
   1   3  11   56.53    4.57
   1   3  11   50.83    5.59
   1   3  11   60.13    5.05
   1   3  11   58.77    5.65
   1   3  11   44.92    8.18
   1   3  12   94.15    6.48
   1   3  12   89.73    7.17
   1   3  12   96.17    5.81
   1   3  13  403.48   12.17
   1   3  13  405.50   14.33
   1   3  14  119.62    4.93
   1   3  14  132.21    6.72
   1   3  14  139.70    6.58
   1   3  15  130.69    4.62
  -1   4  15  199.36    6.87
  -1   4  15  168.65    6.17
  -1   4  14  694.65   15.25
  -1   4  14  678.79   17.14
  -1   4  13  323.51   10.47
  -1   4  13  321.69   12.47
  -1   4  13  318.74   10.90
  -1   4  12  162.36    9.40
  -1   4  12  158.38    7.70
  -1   4  12  163.04    8.00
  -1   4  12  161.51    8.19
  -1   4  11  173.98    9.12
  -1   4  11  150.16   13.97
   1   4 -11  183.73   14.20
  -1   4  11  158.27    8.26
  -1   4  11  161.68    9.55
  -1   4  11  160.65    7.99
  -1   4  10 1130.70   25.45
  -1   4  10 1226.01   27.98
  -1   4  10 1191.38   28.18
  -1   4  10 1224.86   40.06
  -1   4  10 1160.76   24.87
  -1   4  10 1153.35   33.92
  -1   4   9 1892.87   38.39
  -1   4   9 1727.66   42.37
  -1   4   9 1773.20   39.82
  -1   4   9 1839.65   48.38
  -1   4   9 1792.90   42.99
  -1   4   9 1872.62   36.04
  -1   4   9 1861.67   36.65
  -1   4   8 1330.24   37.03
  -1   4   8 1223.73   22.81
  -1   4   8 1260.49   23.74
  -1   4   8 1217.70   32.19
  -1   4   8 1264.02   25.03
  -1   4   8 1273.86   33.22
  -1   4   8 1315.51   28.66
  -1   4   7   65.48    4.46
  -1   4   7   70.26    4.55
  -1   4   7   63.87    6.09
  -1   4   7   62.92    4.02
  -1   4   7   64.36    4.10
  -1   4   7   64.10    6.39
  -1   4   7   62.39    4.20
  -1   4   6  362.79   10.16
  -1   4   6  385.35   14.89
  -1   4   6  376.69   10.04
  -1   4   6  368.93   10.67
  -1   4   6  365.21   13.77
  -1   4   5 1883.40   36.09
  -1   4   5 1702.70   33.25
  -1   4   4 2433.58   39.54
  -1   4   3 1045.52   22.37
  -1   4   3 1025.38   19.38
  -1   4   2  719.26   16.41
   1   4  -2  675.05   10.62
  -1   4   2  680.19   16.88
  -1   4   2  677.28   12.91
   1   4  -1  681.83   11.71
  -1   4   1  653.78   10.89
   1   4   0 2005.10   29.27
   1   4   0 1971.50   30.34
   1   4   1 1888.82   30.12
   1   4   1 1858.46   30.19
  -1   4  -1 1855.52   30.52
   1   4   2 2534.19   40.20
   1   4   2 2504.05   40.08
  -1   4  -2 2594.21   38.21
   1   4   2 2515.64   39.38
   1   4   3    9.35    1.91
   1   4   3   11.90    2.17
  -1   4  -3   10.70    1.77
   1   4   4  330.49   13.05
   1   4   4  306.44   11.73
   1   4   5 1731.00   28.72
   1   4   5 1807.43   28.25
   1   4   5 1839.99   40.01
   1   4   5 1732.56   28.14
   1   4   5 1757.87   28.56
   1   4   5 1805.97   29.23
   1   4   6 1027.48   20.35
   1   4   6 1012.86   19.50
  -1   4  -6 1059.47   26.92
   1   4   6 1037.07   20.76
   1   4   6 1038.70   31.38
   1   4   6 1015.95   19.95
   1   4   7  810.15   23.74
  -1   4  -7  865.77   25.74
   1   4   7  846.99   17.88
   1   4   7  821.70   25.03
   1   4   7  831.99   16.80
   1   4   7  801.30   17.27
   1   4   7  867.63   18.46
   1   4   8   76.55    6.44
  -1   4  -8   82.12    8.03
   1   4   8   86.24    5.02
   1   4   8   80.54    5.37
   1   4   8   71.39    4.66
   1   4   8   77.15    8.50
   1   4   8   75.82    5.71
   1   4   8   79.74    7.78
   1   4   8   80.96    7.24
   1   4   9   48.70    4.45
   1   4   9   40.10    4.90
   1   4   9   54.12    5.59
   1   4   9   43.30    3.80
   1   4   9   47.55    5.76
  -1   4  -9   57.89    7.30
   1   4   9   50.47    3.93
   1   4   9   53.95    7.89
   1   4  10  384.49   15.44
   1   4  10  366.36   12.03
   1   4  10  387.27   22.28
   1   4  10  359.87   15.31
   1   4  10  351.49   11.61
   1   4  11  209.03    8.74
   1   4  11  172.51    7.08
   1   4  11  206.61   10.77
   1   4  11  184.24   10.68
   1   4  12  175.64    7.74
   1   4  12  151.25    7.49
   1   4  12  157.39    9.38
   1   4  12  180.95    9.17
   1   4  13   53.92    4.28
   1   4  13   52.70    4.81
   1   4  14  109.24    5.30
   1   4  14  101.65    4.54
   1   4  14  103.87    5.56
  -1   5  15   82.78    4.22
  -1   5  14    5.74    1.63
  -1   5  13  455.61   13.34
  -1   5  13  455.89   12.44
  -1   5  13  426.06   11.86
  -1   5  13  450.54   14.58
  -1   5  12  498.44   14.97
  -1   5  12  540.50   15.90
  -1   5  12  508.99   16.98
  -1   5  12  491.89   14.19
  -1   5  11  606.87   19.19
  -1   5  11  647.40   21.13
  -1   5  11  564.83   26.67
   1   5 -11  699.72   27.68
  -1   5  11  640.46   19.03
  -1   5  11  581.38   16.91
  -1   5  11  579.88   16.09
  -1   5  10  322.66   14.21
  -1   5  10  322.93   13.35
   1   5 -10  356.68   18.85
  -1   5  10  288.02   11.23
  -1   5  10  294.30   18.67
  -1   5  10  289.26   12.46
  -1   5  10  276.09   15.76
  -1   5  10  273.30   10.39
  -1   5   9   18.27    3.81
  -1   5   9   20.72    4.31
  -1   5   9   20.87    3.44
  -1   5   9   20.95    4.96
  -1   5   9   12.21    1.95
  -1   5   9   18.33    3.02
  -1   5   9   18.38    3.94
  -1   5   8  924.60   19.53
  -1   5   8  895.66   27.93
  -1   5   8  852.27   26.02
  -1   5   8  970.87   23.56
  -1   5   8  962.89   23.92
  -1   5   8 1000.22   31.70
  -1   5   8  920.63   19.03
  -1   5   8  882.04   20.84
  -1   5   8  917.37   20.57
  -1   5   7 2185.15   43.78
  -1   5   7 2144.32   35.23
  -1   5   7 2260.27   36.47
  -1   5   7 2181.55   36.92
  -1   5   7 2211.25   35.65
  -1   5   7 2238.02   46.57
  -1   5   6 2287.47   43.83
  -1   5   6 2519.30   37.84
  -1   5   6 2313.19   36.94
  -1   5   6 2425.32   37.80
  -1   5   6 2489.23   47.67
  -1   5   5  522.47   12.42
  -1   5   5  490.93   14.94
  -1   5   5  501.04   11.83
  -1   5   4   60.40    4.36
  -1   5   3 1408.76   29.54
   1   5  -3 1375.59   19.80
  -1   5   3 1422.61   24.45
   1   5  -2 2235.80   31.33
  -1   5   2 2210.33   32.43
  -1   5   2 2370.69   39.15
  -1   5   2 2337.05   40.17
   1   5  -1 2111.80   30.79
  -1   5   1 2027.42   27.66
   1   5   0 1172.06   21.01
   1   5   0 1186.47   22.29
   1   5   1  312.85    9.80
   1   5   1  295.86    7.21
   1   5   1  309.99    9.45
   1   5   2 1079.40   20.84
   1   5   2 1058.21   22.95
   1   5   2 1129.81   23.60
   1   5   3 2769.96   46.09
  -1   5  -3 2750.11   42.52
   1   5   3 2732.15   44.76
   1   5   4 1630.23   32.87
   1   5   4 1596.75   33.17
   1   5   4 1592.85   25.95
  -1   5  -4 1602.16   29.89
  -1   5  -5 1039.27   24.15
   1   5   5 1024.77   19.77
   1   5   5 1003.90   18.96
   1   5   5 1000.09   19.35
   1   5   5 1003.96   18.31
   1   5   5 1012.07   25.65
   1   5   5 1060.89   28.11
   1   5   5 1019.98   19.34
   1   5   5 1000.80   18.58
   1   5   6  119.80    5.33
   1   5   6  118.96    5.84
  -1   5  -6  116.75    8.06
   1   5   6  128.68    5.94
   1   5   6  117.66    5.61
   1   5   6  115.25    5.74
   1   5   6  117.08    5.70
   1   5   7  244.06    8.52
   1   5   7  252.41   13.42
   1   5   7  301.32    9.53
   1   5   7  282.26    9.46
  -1   5  -7  299.65   14.31
   1   5   7  283.17    9.74
   1   5   7  257.07   13.02
   1   5   7  276.53    9.57
   1   5   8 1006.36   21.37
   1   5   8 1100.88   22.19
   1   5   8 1022.76   29.39
   1   5   8 1187.62   28.78
   1   5   8 1115.05   26.11
  -1   5  -8 1179.86   32.76
   1   5   8 1029.82   25.84
   1   5   8 1020.19   30.86
   1   5   8 1133.00   34.35
   1   5   9  164.65   11.02
   1   5   9  162.71    7.30
  -1   5  -9  196.54   13.40
   1   5   9  186.53   10.63
   1   5   9  170.90    8.90
   1   5   9  157.60   13.15
   1   5   9  160.02    7.38
   1   5   9  156.70    9.63
   1   5   9  167.60    8.34
   1   5  10  522.43   18.51
   1   5  10  455.44   13.52
   1   5  10  503.45   25.38
   1   5  10  467.04   17.58
  -1   5 -10  567.80   24.14
   1   5  10  455.61   14.19
   1   5  11   44.07    5.15
   1   5  11   58.56    5.91
   1   5  11   45.71    3.74
   1   5  11   50.35    4.15
   1   5  12   91.11    6.88
   1   5  12   98.30    6.88
   1   5  13  590.27   15.34
   1   5  13  510.14   15.35
   1   5  14  243.88    7.32
   1   5  14  260.95    8.18
   1   5  14  241.29    7.14
  -1   6  14  481.21   12.11
  -1   6  13  381.71   10.95
  -1   6  13  414.86   12.40
  -1   6  13  389.60   12.81
  -1   6  13  402.92   11.60
  -1   6  12  217.23   10.33
  -1   6  12  211.89    9.26
  -1   6  12  238.96   10.37
  -1   6  12  201.60    8.32
  -1   6  12  243.54   11.97
  -1   6  11  205.24    8.68
   1   6 -11  216.34   14.72
  -1   6  11  211.40   10.62
  -1   6  11  197.16    9.21
  -1   6  11  200.91   10.26
  -1   6  11  223.01   11.68
  -1   6  10  850.43   29.24
  -1   6  10  958.89   25.85
  -1   6  10  847.70   26.79
  -1   6  10 1018.82   25.51
  -1   6  10  882.17   20.36
  -1   6  10  875.72   22.94
   1   6 -10 1002.45   31.97
  -1   6  10  950.93   34.27
  -1   6   9 1308.58   25.42
  -1   6   9 1246.60   35.70
  -1   6   9 1412.21   41.00
  -1   6   9 1237.84   27.53
  -1   6   9 1288.20   24.54
  -1   6   9 1388.53   30.73
  -1   6   9 1356.74   30.96
  -1   6   9 1270.26   25.38
  -1   6   8 1234.59   27.56
  -1   6   8 1077.60   23.72
  -1   6   8 1120.39   32.67
  -1   6   8 1199.90   27.44
  -1   6   8 1135.40   24.12
  -1   6   8 1123.97   22.87
  -1   6   8 1169.71   24.06
  -1   6   8 1090.90   29.74
  -1   6   8 1152.95   22.82
  -1   6   7  255.28   12.39
  -1   6   7  298.24   15.04
  -1   6   7  291.05   10.13
  -1   6   7  281.76    9.73
  -1   6   7  291.50    9.52
  -1   6   7  303.29    9.80
  -1   6   6  455.93   15.59
  -1   6   6  454.36   12.02
  -1   6   6  457.22   12.54
  -1   6   6  464.58   12.23
  -1   6   5 1484.43   25.20
  -1   6   5 1412.82   29.19
  -1   6   5 1474.88   25.84
  -1   6   4 2635.90   40.20
  -1   6   4 2849.73   50.90
  -1   6   4 2679.30   40.70
  -1   6   4 2730.77   43.45
  -1   6   4 2825.42   49.78
  -1   6   3 1779.08   28.99
  -1   6   3 1716.54   35.48
   1   6  -3 1746.15   25.28
  -1   6   3 1802.62   35.78
  -1   6   2  153.61    4.89
   1   6  -2  168.80    5.76
   1   6  -2  159.52    5.31
  -1   6   2  168.10    8.41
  -1   6   2  159.80    8.69
   1   6  -1  698.91   14.50
  -1   6   1  681.66   19.63
   1   6   0 2391.31   38.04
   1   6   0 2410.21   40.13
   1   6   1  975.74   20.24
   1   6   1  921.13   14.95
   1   6   1  980.34   20.85
   1   6   2 2836.64   43.50
   1   6   2 2989.04   48.57
   1   6   2 2943.17   48.98
   1   6   3   22.40    3.16
   1   6   3   24.72    2.90
  -1   6  -3   25.74    2.84
   1   6   4  501.45   11.56
   1   6   4  502.86   11.86
  -1   6  -4  520.09   14.53
   1   6   4  487.11   15.87
   1   6   4  492.85   16.54
   1   6   5 1059.24   19.37
   1   6   5 1100.98   20.97
   1   6   5 1114.76   20.98
   1   6   5 1081.55   20.42
   1   6   5 1136.03   21.39
  -1   6  -5 1122.42   25.46
   1   6   5 1043.42   19.68
   1   6   5 1113.30   28.14
   1   6   6  758.36   16.66
   1   6   6  742.52   16.95
   1   6   6  742.77   16.89
   1   6   6  703.87   16.21
  -1   6  -6  776.47   22.23
   1   6   6  732.71   16.72
   1   6   6  713.94   15.45
   1   6   7  903.00   19.95
   1   6   7  829.87   18.36
   1   6   7  882.58   19.89
   1   6   7  884.88   19.65
   1   6   8   31.60    4.08
   1   6   8   27.22    5.00
   1   6   8   27.75    4.84
  -1   6  -8   21.58    4.40
   1   6   8   32.06    3.32
   1   6   8   29.02    3.00
   1   6   8   41.73    4.88
   1   6   9   70.90    4.81
   1   6   9   87.27    6.68
  -1   6  -9   93.83    9.28
   1   6   9   87.14    6.98
   1   6   9   71.45    7.47
   1   6   9   77.34    5.56
   1   6   9   75.58    4.95
   1   6   9   92.26   10.01
   1   6  10  596.09   20.12
   1   6  10  518.12   14.44
   1   6  10  559.74   16.57
   1   6  10  550.47   16.09
   1   6  10  532.43   18.58
   1   6  10  502.30   19.98
   1   6  10  596.62   27.43
   1   6  10  540.94   14.12
   1   6  11  710.86   17.50
   1   6  11  780.66   18.10
   1   6  11  731.49   21.73
   1   6  12  395.35   13.65
   1   6  12  451.52   14.75
   1   6  13   43.68    3.90
   1   6  13   35.15    3.45
   1   6  14  124.60    4.84
   1   6  14   96.19    4.03
  -1   7  14   23.27    2.14
  -1   7  14   30.37    3.19
  -1   7  13  426.15   14.23
  -1   7  13  392.72   11.90
  -1   7  13  418.77   11.81
  -1   7  12  561.49   14.28
  -1   7  12  620.03   19.01
  -1   7  12  549.78   16.31
  -1   7  12  658.54   18.09
  -1   7  12  583.57   16.10
  -1   7  11  654.06   16.30
  -1   7  11  652.94   17.85
  -1   7  11  709.60   21.14
  -1   7  11  636.60   18.61
  -1   7  11  743.31   20.86
  -1   7  10  253.40   12.04
  -1   7  10  287.11   12.55
  -1   7  10  265.35   17.12
  -1   7  10  243.81    8.77
  -1   7  10  220.06   13.09
  -1   7  10  224.19   14.29
  -1   7  10  235.20    9.09
  -1   7  10  242.29   10.67
  -1   7   9  105.86    9.63
  -1   7   9  107.35    7.55
  -1   7   9  106.72    5.83
  -1   7   9  108.77    5.91
   1   7  -9  104.59    9.25
  -1   7   9  100.29    7.32
  -1   7   9  100.07    5.85
  -1   7   9   93.07    6.24
  -1   7   9   99.52   10.32
  -1   7   8  652.92   24.40
  -1   7   8  692.53   17.31
  -1   7   8  661.02   16.31
  -1   7   8  649.78   17.11
  -1   7   8  653.62   16.38
  -1   7   8  640.58   18.98
  -1   7   8  674.57   19.39
  -1   7   8  651.60   15.55
  -1   7   7  827.57   27.19
  -1   7   7  899.59   19.93
  -1   7   7  845.93   21.39
  -1   7   7  893.97   19.46
  -1   7   7  867.93   19.09
  -1   7   7  782.13   23.15
  -1   7   7  847.16   18.80
  -1   7   6 1751.76   29.98
  -1   7   6 1757.54   30.74
  -1   7   5  264.14   13.38
  -1   7   5  254.63    8.71
  -1   7   5  246.90    8.69
  -1   7   5  246.89   10.28
  -1   7   5  255.87    8.35
  -1   7   4  343.19   14.49
  -1   7   4  316.50   10.47
  -1   7   4  302.77    9.37
  -1   7   4  304.39    8.85
  -1   7   4  316.10   14.21
  -1   7   3  837.17   23.13
  -1   7   3  786.73   22.88
  -1   7   3  845.51   16.58
   1   7  -3  827.85   14.86
  -1   7   2 2674.12   49.40
   1   7  -2 2638.26   39.45
  -1   7   2 2735.43   47.96
  -1   7   1 2577.88   44.85
   1   7  -1 2536.46   39.25
  -1   7   0  694.80   18.54
   1   7   0  688.67   18.23
   1   7   0  644.46   16.02
   1   7   1  427.37   13.77
  -1   7  -1  429.02   14.06
   1   7   1  426.80   13.16
   1   7   2 1409.25   28.00
   1   7   2 1467.21   28.97
   1   7   3 1566.43   25.68
   1   7   3 1593.42   26.15
   1   7   3 1575.03   33.36
  -1   7  -4 2243.41   39.13
   1   7   4 2168.98   34.21
   1   7   4 2104.76   42.43
   1   7   4 2131.19   33.70
   1   7   5 1333.72   24.77
   1   7   5 1403.89   25.47
   1   7   5 1329.05   33.12
   1   7   5 1379.87   25.15
  -1   7  -5 1427.73   29.94
   1   7   5 1295.85   23.20
   1   7   5 1363.02   24.50
   1   7   6   31.89    4.19
   1   7   6   33.27    3.25
   1   7   6   22.23    2.66
  -1   7  -6   22.09    3.64
   1   7   6   19.93    2.25
   1   7   6   30.52    3.06
   1   7   6   17.05    3.72
   1   7   6   19.60    2.47
   1   7   6   31.53    3.18
  -1   7  -7  838.51   25.50
   1   7   7  739.13   17.86
   1   7   7  784.22   18.01
   1   7   7  675.57   15.89
   1   7   7  714.51   17.44
   1   7   7  711.35   17.58
   1   7   7  713.58   17.42
   1   7   7  822.48   23.18
   1   7   8  931.97   30.51
   1   7   8  925.23   19.99
  -1   7  -8 1181.90   33.06
   1   7   8 1096.26   27.06
   1   7   8  980.37   21.54
   1   7   8  890.83   23.41
   1   7   8  946.84   29.47
   1   7   8 1030.11   20.57
   1   7   8  985.06   21.81
   1   7   9  545.32   18.06
   1   7   9  565.47   23.55
   1   7   9  633.46   19.56
   1   7   9  584.11   15.40
   1   7   9  582.69   14.94
   1   7   9  648.36   27.10
   1   7   9  552.96   21.84
   1   7  10  618.26   17.07
   1   7  10  616.30   19.41
   1   7  10  625.30   15.72
   1   7  10  566.39   21.63
   1   7  10  700.60   29.52
   1   7  10  617.58   15.45
   1   7  10  671.59   18.91
   1   7  11    6.31    1.84
   1   7  11   10.16    2.40
   1   7  11    4.35    1.54
   1   7  12  135.77    7.37
   1   7  12  125.94    5.46
   1   7  13  496.93   12.73
   1   7  13  676.53   15.92
   1   7  14  303.83    7.81
  -1   8  14  211.49    7.78
  -1   8  13  256.24   10.23
  -1   8  13  263.03    8.98
  -1   8  13  244.14    8.86
  -1   8  12   55.53    5.17
  -1   8  12   51.87    4.35
  -1   8  12   44.91    3.98
  -1   8  11  175.59    9.40
  -1   8  11  144.35    7.73
  -1   8  11  171.09    9.42
  -1   8  11  158.58    8.06
  -1   8  10  697.48   20.18
  -1   8  10  660.94   15.93
  -1   8  10  586.45   23.89
  -1   8  10  634.35   19.54
  -1   8  10  591.00   22.48
  -1   8   9  692.35   20.03
  -1   8   9  640.65   25.05
  -1   8   9  660.51   16.47
  -1   8   9  668.93   16.97
  -1   8   9  722.66   28.11
  -1   8   9  663.12   19.63
  -1   8   8  733.64   18.03
  -1   8   8  797.11   18.57
  -1   8   8  744.42   20.58
  -1   8   8  781.57   18.90
  -1   8   8  740.17   26.90
  -1   8   8  755.95   18.78
  -1   8   8  742.49   20.51
  -1   8   7   32.93    3.52
  -1   8   7   32.08    3.29
  -1   8   7   34.86    3.44
  -1   8   7   35.35    3.44
  -1   8   7   42.89    4.35
  -1   8   6   93.77    5.57
  -1   8   6  101.35    8.93
  -1   8   6   97.79    5.73
  -1   8   6   96.68    5.35
  -1   8   5  851.23   19.04
  -1   8   5  883.96   18.27
  -1   8   5  896.61   19.18
  -1   8   5  910.34   27.43
  -1   8   4 1382.14   23.83
  -1   8   4 1394.55   34.25
  -1   8   4 1416.89   34.49
  -1   8   3  877.29   25.32
  -1   8   3  837.14   16.94
  -1   8   2  630.98   21.17
   1   8  -2  652.20   14.83
  -1   8   2  627.62   19.91
  -1   8   1  584.10   20.66
   1   8  -1  589.38   18.36
  -1   8   1  586.62   18.32
   1   8  -1  568.15   14.77
  -1   8   0  791.37   21.26
   1   8   0  758.47   18.71
   1   8   0  812.10   21.57
   1   8   1  953.85   22.78
  -1   8  -1  965.93   23.90
   1   8   1  971.45   23.92
  -1   8  -2 1037.62   24.76
   1   8   2  951.54   24.23
   1   8   2 1001.49   25.27
   1   8   3  482.51   16.86
   1   8   3  484.12   11.85
   1   8   3  472.16   17.01
   1   8   3  476.24   11.52
   1   8   4  219.95    7.70
   1   8   4  219.74    7.86
   1   8   4  219.39   11.68
   1   8   5 1049.24   21.29
   1   8   5 1041.65   29.23
   1   8   5 1067.03   21.14
   1   8   5 1063.76   21.77
   1   8   6 1364.12   26.23
   1   8   6 1440.69   31.46
   1   8   6 1291.06   25.64
   1   8   6 1231.03   34.75
   1   8   6 1330.69   25.51
   1   8   6 1353.32   26.10
   1   8   7  789.46   19.00
   1   8   7  745.66   26.79
   1   8   7  803.39   19.03
   1   8   7  872.29   24.19
   1   8   7  795.35   19.08
   1   8   7  809.37   19.18
   1   8   7  870.74   19.30
   1   8   8  208.55    8.94
   1   8   8  209.31   11.07
   1   8   8  202.97    8.78
   1   8   8  198.43    8.62
   1   8   8  191.35   12.83
   1   8   8  208.83   11.52
   1   8   9  187.62   10.27
   1   8   9  157.28   11.49
   1   8   9  189.53   14.73
   1   8   9  138.28   11.54
   1   8   9  189.89   11.03
   1   8   9  156.27    7.39
   1   8  10  487.03   13.42
   1   8  10  482.82   14.54
   1   8  10  471.13   15.91
   1   8  11  534.92   16.15
   1   8  11  538.24   14.91
   1   8  12  412.40   10.65
   1   8  12  425.65   11.79
   1   8  13    5.58    1.64
   1   8  14  123.09    4.25
  -1   9  14   19.91    2.19
  -1   9  13  177.04    7.90
  -1   9  13  185.49    7.28
  -1   9  13  197.30    7.40
  -1   9  12  381.51   13.36
  -1   9  12  401.21   12.39
  -1   9  11  783.21   19.60
  -1   9  11  817.54   21.63
  -1   9  10  198.69    8.47
  -1   9  10  191.95    9.82
  -1   9  10  180.79    9.49
  -1   9  10  170.97    7.51
  -1   9   9   54.04    7.52
  -1   9   9   59.44    4.50
  -1   9   9   56.21    4.55
  -1   9   9   54.90    7.31
  -1   9   9   48.85    4.93
  -1   9   9   52.88    5.14
  -1   9   9   58.82    4.74
  -1   9   8  408.17   13.35
  -1   9   8  399.57   14.27
  -1   9   8  411.01   12.93
  -1   9   8  419.27   13.24
  -1   9   8  432.66   13.30
  -1   9   7  898.46   19.89
  -1   9   7  810.04   21.05
  -1   9   7  847.01   19.86
  -1   9   7  823.82   20.19
  -1   9   7  887.94   20.13
  -1   9   7  849.63   20.24
  -1   9   6  985.43   20.65
  -1   9   6  961.31   21.50
  -1   9   6  941.91   22.29
  -1   9   6 1001.98   21.71
  -1   9   6 1011.24   31.55
  -1   9   5  595.48   15.48
  -1   9   5  589.87   14.30
  -1   9   5  596.49   15.39
  -1   9   5  622.58   23.31
  -1   9   4  184.55    7.19
  -1   9   4  194.51    7.82
  -1   9   4  197.79   12.22
  -1   9   4  186.60   11.93
  -1   9   4  189.19    7.00
  -1   9   3  133.79    9.63
  -1   9   3  121.29    5.63
  -1   9   3  113.89    9.21
   1   9  -2 2425.85   39.61
  -1   9   2 2377.81   50.73
  -1   9   2 2481.69   48.79
  -1   9   1 1643.59   36.75
   1   9  -1 1671.93   31.78
   1   9  -1 1783.06   38.22
  -1   9   1 1763.40   41.82
   1   9   0  477.75   15.12
   1   9   0  497.39   17.59
  -1   9   0  479.27   16.98
  -1   9  -1   57.74    5.53
   1   9   1   63.33    5.51
   1   9   1   67.52    6.12
   1   9   2 1102.35   27.12
   1   9   2 1056.29   19.71
   1   9   2 1100.61   28.11
  -1   9  -2 1110.06   26.96
   1   9   3 1182.89   30.48
   1   9   3 1205.20   30.15
   1   9   3 1156.13   22.27
  -1   9  -3 1273.80   29.38
   1   9   3 1210.72   22.17
   1   9   4 1119.75   29.97
   1   9   4 1087.05   21.33
   1   9   4 1083.45   21.63
   1   9   5 1141.22   32.05
   1   9   5 1135.92   23.08
   1   9   5 1149.40   22.94
   1   9   5 1193.84   23.92
   1   9   6   91.48    5.76
   1   9   6   86.98    5.42
   1   9   6   81.41    8.22
   1   9   6   99.26    5.84
   1   9   6   97.67    7.26
   1   9   6   79.92    5.29
   1   9   7  443.25   13.59
   1   9   7  414.58   13.11
   1   9   7  402.77   19.55
   1   9   7  432.93   13.26
   1   9   7  444.64   13.14
   1   9   7  424.70   13.33
   1   9   7  467.65   16.98
   1   9   8  985.96   31.83
   1   9   8  996.60   32.96
   1   9   8 1054.43   23.34
   1   9   8 1052.33   23.41
   1   9   8 1076.09   23.61
   1   9   9  461.02   17.30
   1   9   9  466.11   16.62
   1   9   9  478.93   23.53
   1   9   9  408.76   12.63
   1   9   9  385.07   18.45
   1   9  10  385.89   12.54
   1   9  10  388.56   11.68
   1   9  10  463.97   15.53
   1   9  10  437.01   16.47
   1   9  11   71.75    5.12
   1   9  11   64.85    4.56
   1   9  12  199.34    7.36
   1   9  12  206.27    6.97
  -1  10  14  377.81    8.76
  -1  10  13  187.70    7.47
  -1  10  13  179.90    6.80
  -1  10  13  181.29    6.64
  -1  10  12  166.17    7.34
  -1  10  12  165.70    7.99
  -1  10  12  174.83    8.02
  -1  10  11  133.21    7.64
  -1  10  11  138.56    7.78
  -1  10  10  253.14   11.14
  -1  10  10  264.78    9.56
  -1  10  10  268.53   11.49
  -1  10   9  810.38   21.72
  -1  10   9  779.77   28.82
  -1  10   9  818.81   19.48
  -1  10   9  839.98   20.08
  -1  10   8  170.37    8.24
  -1  10   8  171.09    8.38
  -1  10   8  157.94    8.67
  -1  10   8  155.07    7.76
  -1  10   8  154.34    7.69
  -1  10   8  151.66    7.83
  -1  10   7  236.29    9.27
  -1  10   7  224.19    9.42
  -1  10   7  236.70   15.33
  -1  10   7  242.01    9.77
  -1  10   7  223.49    9.62
  -1  10   7  224.46    9.56
  -1  10   7  214.56    9.97
  -1  10   6  199.30   13.78
  -1  10   6  203.73    8.88
  -1  10   6  195.75    8.00
  -1  10   6  171.17    8.62
  -1  10   6  182.42    8.46
  -1  10   5  516.41   13.36
  -1  10   5  513.07   14.87
  -1  10   5  541.92   15.06
  -1  10   5  565.53   23.16
  -1  10   5  517.18   15.23
  -1  10   4 1270.73   35.71
  -1  10   4 1288.92   25.50
  -1  10   4 1224.10   23.85
  -1  10   4 1267.66   25.66
  -1  10   4 1285.21   35.73
  -1  10   3 1434.50   36.64
  -1  10   3 1340.64   25.18
  -1  10   3 1400.29   37.33
  -1  10   2  479.60   20.53
   1  10  -2  462.03   19.08
  -1  10   2  490.48   19.22
  -1  10   1  432.17   20.13
   1  10  -1  439.43   14.48
   1  10  -1  474.54   18.60
  -1  10   1  429.54   17.45
   1  10   0  585.25   20.56
  -1  10   0  556.61   23.82
   1  10   0  579.16   17.82
  -1  10   0  553.15   19.49
   1  10   1 1724.94   36.60
   1  10   1 1760.87   39.36
  -1  10  -1 1732.68   37.81
  -1  10  -2  743.12   22.24
   1  10   2  724.02   15.68
   1  10   2  727.40   22.34
   1  10   2  719.82   23.42
   1  10   3  169.91   10.75
   1  10   3  172.71    7.03
   1  10   3  174.34    7.32
   1  10   3  189.31   11.56
   1  10   4  423.43   12.40
   1  10   4  451.83   12.50
   1  10   4  432.77   18.35
   1  10   5  548.63   15.28
   1  10   5  518.91   21.26
   1  10   5  557.42   14.81
   1  10   5  555.02   15.28
   1  10   5  559.36   14.81
   1  10   6 2115.02   49.85
   1  10   6 2064.69   37.40
   1  10   6 2184.88   37.49
   1  10   6 2245.58   43.13
   1  10   6 2170.59   37.20
   1  10   7  128.62    6.97
   1  10   7  137.40   11.36
   1  10   7  147.50    7.59
   1  10   7  144.36    9.16
   1  10   7  141.41    7.19
   1  10   7  148.31    7.63
   1  10   7  133.27    7.15
   1  10   8  105.24    6.29
   1  10   8  105.27    6.33
   1  10   8   95.47    9.41
   1  10   8  107.62    6.36
   1  10   8   91.67    9.58
   1  10   8  129.89    7.21
   1  10   8  133.29    8.89
   1  10   9   48.10    4.04
   1  10   9   57.22    5.90
   1  10   9   60.96    5.80
   1  10  10  292.81   10.48
   1  10  10  369.03   13.46
   1  10  10  305.07    9.99
   1  10  10  349.57   14.24
   1  10  11  860.65   21.90
   1  10  11  824.52   18.96
   1  10  12  398.30   10.57
   1  10  12  413.21   10.17
  -1  11  13  220.64    6.66
  -1  11  13  215.92    7.27
  -1  11  12  340.36   11.06
  -1  11  12  371.66   11.42
  -1  11  11  383.93   12.80
  -1  11  11  337.44   12.08
  -1  11  10  416.30   14.21
  -1  11  10  399.82   12.00
  -1  11  10  390.80   13.78
  -1  11   9   37.28    3.95
  -1  11   9   31.99    3.54
  -1  11   9   33.37    3.51
  -1  11   9   34.46    4.09
  -1  11   8  436.54   15.41
  -1  11   8  458.75   14.39
  -1  11   8  431.90   14.92
  -1  11   8  448.94   21.79
  -1  11   8  456.38   14.43
  -1  11   8  446.95   13.99
  -1  11   8  482.89   14.76
  -1  11   7  664.09   27.04
  -1  11   7  675.38   17.93
  -1  11   7  624.74   17.45
  -1  11   7  619.78   18.29
  -1  11   7  643.83   16.26
  -1  11   7  621.59   17.38
  -1  11   7  637.24   17.70
  -1  11   6  329.58   11.91
  -1  11   6  317.79   10.40
  -1  11   6  322.73   18.33
  -1  11   6  312.15   11.70
  -1  11   6  312.05   12.22
  -1  11   5  372.80   12.82
  -1  11   5  395.55   19.95
  -1  11   5  391.92   12.95
  -1  11   5  380.76   13.31
  -1  11   4   18.80    2.55
  -1  11   4   12.96    2.32
  -1  11   4   29.05    5.43
  -1  11   4   30.73    3.54
  -1  11   4    8.25    3.18
   1  11  -3  314.52   16.80
  -1  11   3  302.46   10.22
  -1  11   3  317.46   17.42
  -1  11   3  327.18   16.83
   1  11  -2 1390.09   36.96
  -1  11   2 1314.10   25.67
  -1  11   2 1348.03   38.75
  -1  11   2 1262.76   34.90
   1  11  -1  599.39   22.60
  -1  11   1  601.78   22.04
  -1  11   1  628.96   25.93
  -1  11   0  588.65   21.31
   1  11   0  591.26   19.18
   1  11   0  651.95   22.88
  -1  11   0  604.54   26.25
  -1  11  -1  269.30   13.69
   1  11   1  276.99   14.55
   1  11   1  260.28   12.76
  -1  11  -1  244.56   16.89
   1  11   2  376.83   10.93
   1  11   2  392.47   16.48
   1  11   2  408.77   18.00
   1  11   3  830.31   18.76
   1  11   3  804.45   17.92
   1  11   3  778.99   25.32
   1  11   4 1308.05   25.29
   1  11   4 1241.59   34.63
   1  11   4 1274.92   25.67
   1  11   5  524.37   14.49
   1  11   5  498.17   21.33
   1  11   5  537.37   15.53
   1  11   5  500.83   14.59
   1  11   5  523.38   15.24
   1  11   6   39.54    4.90
   1  11   6   37.59    3.86
   1  11   6   32.20    5.74
   1  11   6   36.07    3.77
   1  11   6   38.07    3.79
   1  11   7  773.71   19.35
   1  11   7  803.48   19.47
   1  11   7  768.81   28.41
   1  11   7  764.63   19.62
   1  11   7  832.53   19.69
   1  11   7  808.95   20.12
   1  11   8  699.33   21.32
   1  11   8  623.51   17.03
   1  11   8  608.64   25.33
   1  11   8  693.21   21.16
   1  11   8  623.71   16.93
   1  11   8  616.56   16.84
   1  11   8  588.53   24.45
   1  11   9  691.84   20.17
   1  11   9  662.29   20.38
   1  11  10  292.02    9.55
   1  11  10  345.17   12.66
   1  11  10  291.79   10.05
   1  11  10  328.05   13.07
   1  11  11   38.64    3.23
   1  11  11   43.99    4.35
   1  11  11   40.88    3.68
   1  11  12  195.79    6.04
   1  11  12  187.34    6.38
   1  11  13  435.03    9.37
  -1  12  13   93.88    3.51
  -1  12  13  103.47    4.12
  -1  12  12   33.46    3.04
  -1  12  12   30.30    2.89
  -1  12  11  121.02    6.56
  -1  12  11  129.16    6.79
  -1  12  10  531.88   15.83
  -1  12  10  538.28   14.09
  -1  12   9  454.25   14.93
  -1  12   9  442.90   13.59
  -1  12   9  430.47   13.20
  -1  12   8  462.58   15.88
  -1  12   8  447.77   21.93
  -1  12   8  455.03   14.66
  -1  12   8  503.56   15.11
  -1  12   8  458.35   15.35
  -1  12   8  457.31   14.44
  -1  12   8  442.88   14.07
  -1  12   7   63.46    8.46
  -1  12   7   65.98    5.67
  -1  12   7   61.30    5.18
  -1  12   7   66.39    5.26
  -1  12   7   67.40    5.38
  -1  12   7   59.73    5.07
  -1  12   6  295.41   12.15
  -1  12   6  278.97   17.38
  -1  12   6  282.90   11.49
  -1  12   6  300.91   11.66
  -1  12   5  481.45   15.34
  -1  12   5  518.38   15.72
  -1  12   5  505.12   16.24
  -1  12   5  503.12   23.40
  -1  12   4  663.18   27.39
  -1  12   4  672.05   16.98
  -1  12   4  671.34   18.65
  -1  12   4  656.88   26.35
   1  12  -4  667.58   26.52
  -1  12   4  697.36   18.58
  -1  12   3  700.24   17.37
  -1  12   3  731.37   26.97
  -1  12   3  745.34   28.94
   1  12  -3  707.97   27.16
  -1  12   2  257.27    9.86
   1  12  -2  282.33   16.02
  -1  12   2  257.66   16.76
  -1  12   2  249.81   14.82
  -1  12   1 1122.93   37.54
   1  12  -1 1161.05   34.01
  -1  12   1 1071.79   32.29
  -1  12   0  401.67   18.24
  -1  12   0  434.76   23.14
   1  12   0  413.93   18.87
   1  12   1 1202.72   23.18
   1  12   1 1216.68   31.93
  -1  12  -1 1289.02   34.22
   1  12   1 1324.07   36.07
  -1  12  -1 1335.83   43.58
   1  12   2  922.87   19.60
   1  12   2  940.19   21.00
   1  12   2  918.25   27.74
   1  12   2  927.14   29.90
   1  12   3  247.44   14.11
   1  12   3  247.57    9.20
   1  12   3  270.64   10.16
   1  12   4  190.51    8.20
   1  12   4  189.18    8.55
   1  12   4  186.49   12.68
   1  12   5  532.06   15.26
   1  12   5  548.16   16.12
   1  12   5  523.85   14.80
   1  12   5  495.93   21.92
   1  12   6 1281.48   37.83
   1  12   6 1291.35   26.97
   1  12   6 1304.99   27.45
   1  12   6 1353.58   27.05
   1  12   7  444.65   14.21
   1  12   7  444.08   13.63
   1  12   7  399.72   20.06
   1  12   7  424.00   13.40
   1  12   7  410.63   13.35
   1  12   7  436.98   16.48
   1  12   8  203.98   10.78
   1  12   8  195.33   10.52
   1  12   8  184.61    8.50
   1  12   8  182.79    8.46
   1  12   8  190.64    8.54
   1  12   9  128.57    8.18
   1  12   9  115.34    6.14
   1  12   9  136.11    8.25
   1  12  10  411.51   13.20
   1  12  10  394.26   13.64
   1  12  10  333.47   10.06
   1  12  10  339.48   10.64
   1  12  11  670.00   16.53
   1  12  11  637.67   14.60
   1  12  12  362.86    9.42
   1  12  12  273.14    6.61
  -1  13  12  319.27    8.73
  -1  13  12  342.94    9.07
  -1  13  11  218.13    8.40
  -1  13  11  227.56    8.39
  -1  13  11  217.91    7.90
  -1  13  10  155.13    7.62
  -1  13  10  157.80    6.67
  -1  13  10  151.20    6.58
  -1  13   9   26.52    3.30
  -1  13   9   26.98    3.12
  -1  13   9   25.35    3.43
  -1  13   9   23.73    3.30
  -1  13   9   27.82    3.27
  -1  13   8   47.54    4.47
  -1  13   8   50.72    4.52
  -1  13   8   54.31    4.72
  -1  13   8   55.50    5.09
  -1  13   8   48.31    4.46
  -1  13   8   45.37    4.87
  -1  13   7  430.15   14.17
  -1  13   7  415.93   21.56
  -1  13   7  419.95   14.12
  -1  13   7  438.13   15.98
  -1  13   7  398.29   14.49
  -1  13   7  424.74   14.17
  -1  13   7  415.63   14.06
  -1  13   6  367.67   13.41
  -1  13   6  416.23   14.03
  -1  13   6  388.46   14.46
  -1  13   6  398.86   21.04
  -1  13   5  347.65   12.87
  -1  13   5  342.27   19.34
  -1  13   5  335.18   12.83
  -1  13   5  349.33   13.54
  -1  13   4   39.83    4.35
  -1  13   4   41.23    4.39
  -1  13   4   32.72    6.11
  -1  13   4   39.96    4.54
  -1  13   4   34.26    6.41
  -1  13   3  374.74   19.58
  -1  13   3  360.64   20.78
   1  13  -3  387.56   20.04
  -1  13   3  384.25   13.46
  -1  13   3  366.85   12.19
  -1  13   2  913.29   21.32
  -1  13   2  872.43   30.48
  -1  13   2  980.75   35.33
   1  13  -2 1018.57   32.87
   1  13  -1  489.79   21.83
  -1  13   1  458.43   20.97
  -1  13   1  494.63   15.04
  -1  13   1  513.21   25.43
   1  13   0  169.35   12.50
  -1  13   0  155.04   11.68
  -1  13   0  174.36   15.21
   1  13   1  137.10   11.26
  -1  13  -1  148.29   14.58
   1  13   2  193.70    7.98
   1  13   2  211.22   14.13
   1  13   2  182.18   12.14
   1  13   2  211.35    9.19
  -1  13  -2  213.19   18.24
  -1  13  -3  428.26   26.03
   1  13   3  424.87   19.32
   1  13   3  423.79   12.72
   1  13   3  454.92   14.09
   1  13   4  708.96   26.16
   1  13   4  752.04   18.18
   1  13   4  758.36   19.26
   1  13   5  143.74    7.60
   1  13   5  155.57    9.70
   1  13   5  134.12   11.13
   1  13   5  137.19    7.11
   1  13   5  144.65    8.06
   1  13   6   50.20    4.74
   1  13   6   48.11    4.51
   1  13   6   54.21    5.79
   1  13   6   47.89    6.88
   1  13   6   49.80    4.45
   1  13   7  777.57   18.97
   1  13   7  740.33   19.40
   1  13   7  747.28   19.07
   1  13   7  810.64   22.84
   1  13   7  739.26   18.66
   1  13   8  647.83   17.26
   1  13   8  688.84   17.53
   1  13   8  659.56   17.41
   1  13   9  977.56   20.62
   1  13   9 1057.28   24.35
   1  13   9 1023.16   24.27
   1  13  10  231.07    7.73
   1  13  10  254.67    9.48
   1  13  10  228.26    7.99
   1  13  10  252.31    9.91
   1  13  11   24.79    2.36
   1  13  11   25.19    2.72
   1  13  11   23.40    2.19
   1  13  12  221.17    6.11
  -1  14  12    7.45    1.14
  -1  14  11   57.71    3.57
  -1  14  11   55.26    3.59
  -1  14  10  171.47    6.37
  -1  14  10  187.09    6.92
  -1  14  10  189.02    7.77
  -1  14   9  322.03   11.90
  -1  14   9  305.01   10.33
  -1  14   9  323.13   10.72
  -1  14   9  329.56   11.49
  -1  14   8  141.80    7.41
  -1  14   8  156.37    8.20
  -1  14   8  147.34    7.55
  -1  14   8  150.43    7.69
  -1  14   8  140.92    7.40
  -1  14   8  151.84    8.59
  -1  14   7   68.92    5.65
  -1  14   7   58.49    5.03
  -1  14   7   52.65    4.76
  -1  14   7   54.59    4.85
  -1  14   7   54.98    4.78
  -1  14   7   56.19    5.54
  -1  14   6   60.11    5.30
  -1  14   6   53.19    7.85
  -1  14   6   65.76    5.37
  -1  14   6   61.45    5.35
  -1  14   6   63.99    5.67
  -1  14   5  273.62   11.62
  -1  14   5  270.91   17.14
  -1  14   5  280.11   12.00
  -1  14   5  278.86   11.50
  -1  14   4  607.39   18.18
  -1  14   4  548.52   17.54
  -1  14   4  588.82   17.39
  -1  14   4  552.59   24.73
  -1  14   3  956.40   33.03
  -1  14   3  946.74   35.88
  -1  14   3  975.18   24.80
  -1  14   3  986.11   23.71
  -1  14   2   41.92    6.61
   1  14  -2   39.39    6.44
  -1  14   2   55.34    8.62
   1  14  -1   59.18    7.77
  -1  14   1   62.52    7.85
  -1  14   1   53.33    8.62
  -1  14   0  853.31   35.53
   1  14   0  825.40   29.91
   1  14   1  944.68   32.40
   1  14   1 1005.41   23.14
  -1  14  -2  706.44   34.25
   1  14   2  729.01   19.04
   1  14   3  203.34   13.44
   1  14   3  205.12    8.47
   1  14   3  225.36    9.75
  -1  14  -3  206.45   18.25
   1  14   4  151.17   11.76
   1  14   4  181.58    8.75
   1  14   4  176.48    9.12
  -1  14  -4  153.31   15.90
   1  14   4  167.42    7.72
   1  14   5  317.12   11.72
   1  14   5  325.58   11.08
   1  14   5  322.03   12.34
   1  14   5  291.59   16.66
   1  14   6  923.50   22.34
   1  14   6  869.49   21.52
   1  14   6  863.28   20.84
   1  14   7  602.29   16.11
   1  14   7  567.83   16.30
   1  14   7  594.08   18.60
   1  14   8  258.99    9.80
   1  14   8  268.43    9.94
   1  14   8  268.53   11.35
   1  14   8  265.91    9.77
   1  14   9   69.29    5.16
   1  14   9   61.34    4.11
   1  14   9   57.19    3.96
   1  14  10  588.50   14.64
   1  14  10  544.95   12.64
   1  14  10  565.03   12.45
   1  14  11  502.20   11.33
   1  14  11  512.91   10.40
  -1  15  11  108.89    3.97
  -1  15  10  164.06    6.59
  -1  15  10  164.50    6.02
  -1  15  10  157.78    5.92
  -1  15   9   10.02    1.86
  -1  15   9   10.30    2.24
  -1  15   9   11.51    1.98
  -1  15   9   10.56    2.05
  -1  15   8   52.72    4.33
  -1  15   8   55.03    4.39
  -1  15   8   55.05    4.44
  -1  15   8   59.86    4.70
  -1  15   8   61.12    4.59
  -1  15   8   64.64    5.35
  -1  15   7  602.82   18.16
  -1  15   7  546.86   15.79
  -1  15   7  547.98   16.10
  -1  15   7  591.71   16.65
  -1  15   7  538.45   15.38
  -1  15   7  555.70   16.02
  -1  15   6  244.63   10.53
  -1  15   6  235.53   10.32
  -1  15   6  240.35   10.56
  -1  15   6  255.66   11.86
  -1  15   6  238.67   10.09
  -1  15   5  107.73    6.90
  -1  15   5  121.39    7.45
  -1  15   5  117.64    7.46
  -1  15   4    9.86    2.42
  -1  15   4    9.17    3.52
  -1  15   4   11.45    2.73
  -1  15   3  270.44   12.10
  -1  15   3  237.18   15.94
  -1  15   3  274.60   18.75
  -1  15   3  249.96   10.83
  -1  15   2  336.83   12.67
  -1  15   2  356.86   21.87
  -1  15   1  436.97   24.90
  -1  15   0   80.40   10.92
   1  15   0   71.01    8.59
  -1  15  -1  128.03   14.04
   1  15   1  120.26    7.11
   1  15   1  133.10   11.64
   1  15   2  506.56   15.45
  -1  15  -2  512.54   28.52
  -1  15  -3  473.72   27.58
   1  15   3  495.87   15.15
  -1  15  -4 1144.52   43.86
   1  15   4 1137.08   23.67
   1  15   4 1283.52   28.47
   1  15   4 1242.19   26.30
   1  15   4 1273.33   27.68
   1  15   5  169.11    9.85
   1  15   5  156.53    8.41
   1  15   5  152.21    7.77
   1  15   6   59.79    4.73
   1  15   6   58.20    5.63
   1  15   6   64.75    5.15
   1  15   6   65.71    5.17
   1  15   6   62.09    5.13
   1  15   7  518.27   17.00
   1  15   7  548.76   15.00
   1  15   7  490.66   14.23
   1  15   7  510.75   16.24
   1  15   8  667.41   17.66
   1  15   8  658.36   15.97
   1  15   9 1087.80   17.77
   1  15   9 1061.14   15.24
   1  15   9 1056.28   15.34
   1  15  10  184.72    6.29
   1  15  10  193.00    6.70
  -1  16  10  130.44    5.28
  -1  16   9   94.26    4.69
  -1  16   9   99.97    5.40
  -1  16   9   90.87    4.52
  -1  16   9   90.45    4.46
  -1  16   8  214.55    8.33
  -1  16   8  244.09    9.62
  -1  16   8  222.85    8.14
  -1  16   8  227.92    8.32
  -1  16   8  211.26    8.30
  -1  16   7   70.81    4.83
  -1  16   7   73.06    5.62
  -1  16   7   60.01    4.39
  -1  16   7   62.50    4.74
  -1  16   7   61.66    4.65
  -1  16   6  108.03    6.63
  -1  16   6  117.87    7.00
  -1  16   6  103.84    6.16
  -1  16   6  115.88    7.43
  -1  16   6  114.05    6.41
  -1  16   5  341.48   12.00
  -1  16   5  362.24   13.48
  -1  16   5  323.40   12.46
  -1  16   4  580.64   17.69
  -1  16   4  566.83   16.42
  -1  16   3  146.63    7.97
  -1  16   3  148.55    8.75
  -1  16   2  180.98    9.96
  -1  16   2  184.10   15.84
  -1  16   2  178.38    8.81
  -1  16   1  113.01   12.85
  -1  16   1  120.92    7.17
   1  16   0  182.10    8.62
  -1  16   0  168.32   15.81
   1  16   1 1167.41   25.34
  -1  16  -1 1122.27   41.83
   1  16   2  467.40   14.46
   1  16   3  216.99    9.41
   1  16   3  213.15    9.89
   1  16   4  285.78   11.40
   1  16   4  281.08   10.63
   1  16   4  315.82   13.46
   1  16   4  300.90   12.09
   1  16   5  562.21   16.21
   1  16   5  538.52   15.04
   1  16   6 1124.17   25.53
   1  16   6 1081.91   23.71
   1  16   6 1016.07   22.88
   1  16   6 1042.38   23.22
   1  16   6 1128.42   23.49
   1  16   6 1042.96   21.93
   1  16   7  827.11   20.99
   1  16   7  806.67   18.46
   1  16   7  805.44   18.75
   1  16   7  819.14   20.10
   1  16   8   94.67    5.01
   1  16   8   88.29    5.23
   1  16   8   84.28    5.35
   1  16   9   27.75    2.59
   1  16  10  365.88    7.96
  -1  17  10  175.04    5.01
  -1  17   9   17.77    2.05
  -1  17   9   14.60    1.54
  -1  17   8   91.74    4.86
  -1  17   8   97.79    5.29
  -1  17   8   91.62    4.82
  -1  17   7  330.90   11.12
  -1  17   7  321.79   10.59
  -1  17   7  310.11   10.07
  -1  17   7  306.81   10.00
  -1  17   6  327.80   11.16
  -1  17   6  343.01   11.63
  -1  17   6  341.39   11.79
  -1  17   5   40.14    4.10
  -1  17   5   37.85    4.07
  -1  17   5   28.16    3.14
  -1  17   5   28.23    3.66
  -1  17   5   35.83    3.82
  -1  17   4   32.82    3.86
  -1  17   4   33.62    3.96
  -1  17   4   28.26    3.29
  -1  17   3  277.22   11.64
  -1  17   3  249.51    9.89
  -1  17   2  404.39   14.82
  -1  17   1  736.83   21.24
   1  17   0  235.24    9.42
   1  17   1  116.85    6.55
   1  17   1  116.28    7.06
   1  17   2  239.07    9.51
   1  17   2  243.97   10.29
   1  17   3  445.64   14.25
   1  17   3  466.37   15.38
   1  17   3  425.39   13.04
   1  17   3  492.12   16.32
   1  17   4  834.89   20.34
   1  17   4  855.30   21.33
   1  17   4  820.18   18.97
   1  17   5  171.76    8.61
   1  17   5  173.21    8.00
   1  17   5  173.58    8.11
   1  17   5  165.74    7.17
   1  17   6   46.13    3.90
   1  17   6   49.96    4.12
   1  17   6   49.42    4.66
   1  17   6   49.07    3.98
   1  17   6   51.96    4.11
   1  17   6   42.47    4.02
   1  17   7  436.63   11.68
   1  17   7  430.63   12.17
   1  17   7  462.51   13.32
   1  17   8  470.38   11.74
   1  17   8  409.20   10.49
  -1  18   8   42.25    2.91
  -1  18   8   32.31    2.41
  -1  18   7   17.46    2.24
  -1  18   7   18.75    2.33
  -1  18   7   15.54    2.00
  -1  18   6   93.68    5.31
  -1  18   6   99.80    5.65
  -1  18   6   95.70    5.34
  -1  18   6   96.24    5.13
  -1  18   6   87.74    4.98
  -1  18   6   92.47    5.37
  -1  18   5   31.16    3.26
  -1  18   5   37.86    3.55
  -1  18   5   33.99    3.60
  -1  18   5   39.61    3.82
  -1  18   4  656.29   17.70
  -1  18   4  629.58   16.71
  -1  18   4  611.69   15.79
  -1  18   3   71.41    4.86
  -1  18   3   65.75    5.20
  -1  18   2  191.22    9.24
  -1  18   1  148.40    8.21
  -1  18   0  177.74    9.05
   1  18   0  169.41    8.08
   1  18   1  879.27   20.61
   1  18   2  230.94    9.36
   1  18   3   46.29    4.35
   1  18   3   42.26    4.15
   1  18   3   39.06    3.37
   1  18   3   44.95    4.03
   1  18   4  112.26    5.45
   1  18   4  122.83    6.51
   1  18   4  129.18    6.80
   1  18   4  127.05    6.88
   1  18   4  117.06    6.25
   1  18   5  459.08   12.86
   1  18   5  452.97   12.80
   1  18   5  478.51   13.30
   1  18   5  458.52   12.75
   1  18   6  758.90   16.46
   1  18   6  726.13   16.14
   1  18   6  773.35   17.85
   1  18   6  711.93   16.05
   1  18   6  683.44   15.60
   1  18   7  116.53    4.71
   1  18   7  135.33    5.83
   1  18   8   64.40    3.29
  -1  19   7  163.27    5.59
  -1  19   7  172.81    5.38
  -1  19   6   54.20    3.64
  -1  19   6   64.19    3.96
  -1  19   6   55.63    3.35
  -1  19   5  127.91    6.10
  -1  19   5  126.36    5.40
  -1  19   5  141.93    6.50
  -1  19   5  131.51    5.79
  -1  19   5  135.63    6.31
  -1  19   4   38.02    3.55
  -1  19   4   33.67    2.87
  -1  19   4   40.04    3.44
  -1  19   3  130.84    6.55
  -1  19   3  141.79    7.12
  -1  19   2  272.65    9.98
  -1  19   2  290.75   10.80
  -1  19   1  308.36   10.80
  -1  19   0  231.72    9.31
  -1  19  -1    5.74    1.72
   1  19   1   10.78    2.22
   1  19   1    8.93    2.07
   1  19   1    9.65    1.92
   1  19   2  334.74   11.37
   1  19   2  350.12   11.16
   1  19   2  341.10   10.67
   1  19   3  308.10   10.41
   1  19   3  306.67   10.01
   1  19   4  670.77   16.38
   1  19   4  631.96   14.78
   1  19   4  632.25   15.05
   1  19   4  690.34   16.29
   1  19   4  663.86   15.73
   1  19   5   68.49    3.99
   1  19   5   70.13    4.44
   1  19   5   67.91    4.05
   1  19   6   13.35    1.84
   1  19   7  301.91    7.39
  -1  20   6    7.14    1.22
  -1  20   3   93.91    5.35
  -1  20   3   95.89    5.19
  -1  20   3   91.33    4.98
  -1  20   2   39.41    3.75
  -1  20   2   34.93    3.23
  -1  20   1  103.65    5.58
   1  20  -1  113.89    5.77
   1  20   0   66.17    4.42
   1  20   1  494.77   12.94
   1  20   2  169.23    6.87
   1  20   3   81.11    4.73
   1  20   3   71.10    4.22
   1  20   4  132.45    5.08
   2 -20  -5   66.09    3.26
   2 -20  -4  202.13    6.29
  -2 -20   3  299.88    8.56
   2 -20  -3  277.64    7.81
   2 -20  -2  320.71    9.71
   2 -20  -2  309.17    8.34
   2 -20  -1   82.86    4.94
  -2 -20   1  102.24    4.80
  -2 -20   0   41.78    3.94
   2 -20   0   51.86    4.18
  -2 -20   0   52.81    3.44
   2 -20   1  383.45   11.79
  -2 -20  -1  372.79    9.40
  -2 -20  -2  301.24    9.27
  -2 -20  -2   -0.05    0.18
  -2 -20  -3  369.60    8.93
  -2 -20  -4   11.94    1.41
   2 -19  -7  123.99    4.66
  -2 -19   6  125.45    5.10
  -2 -19   5  363.57    9.95
   2 -19  -5  383.71   10.27
  -2 -19   4  180.18    6.93
   2 -19  -4  169.04    6.73
   2 -19  -4  169.96    6.65
  -2 -19   4  168.01    6.60
  -2 -19   3   27.72    2.78
   2 -19  -3   34.30    3.31
   2 -19  -3   31.04    2.93
  -2 -19   3   32.96    3.13
  -2 -19   2  166.59    8.43
   2 -19  -2  171.57    7.84
   2 -19  -2  163.61    6.74
  -2 -19   1  666.27   19.03
   2 -19  -1  642.64   14.88
  -2 -19   1  671.57   15.85
  -2 -19   0  382.58   10.46
  -2 -19   0  374.45   13.63
  -2 -19  -1  190.60    9.51
  -2 -19  -1  207.73    7.13
   2 -19   1  195.76    9.03
  -2 -19  -2   11.24    2.61
  -2 -19  -2   11.95    2.13
   2 -19   2   14.94    2.73
  -2 -19  -2   15.74    2.00
  -2 -19  -3   63.50    5.08
   2 -19   3   87.82    5.45
  -2 -19  -3   64.10    4.35
  -2 -19  -3   79.31    3.89
  -2 -19  -4  500.75   13.85
  -2 -19  -4  535.45   13.01
  -2 -19  -5  186.13    6.67
  -2 -19  -6  149.64    5.28
   2 -18  -8  173.84    5.92
   2 -18  -7  211.93    7.32
  -2 -18   7  209.07    7.19
   2 -18  -6   16.14    2.31
  -2 -18   6   20.81    2.45
   2 -18  -5   14.70    2.05
  -2 -18   5   14.44    2.14
  -2 -18   5   14.18    2.25
  -2 -18   4  399.36   12.18
  -2 -18   4  398.28   11.89
   2 -18  -4  434.47   12.45
  -2 -18   3  498.23   13.78
  -2 -18   3  485.36   13.91
   2 -18  -3  500.03   13.71
  -2 -18   2  500.65   14.16
   2 -18  -2  472.00   12.58
   2 -18  -2  504.80   13.81
   2 -18  -1   87.70    4.98
   2 -18  -1  101.54    5.71
  -2 -18   1  110.07    6.15
  -2 -18   1   98.19    7.42
   2 -18   0  106.73    5.67
  -2 -18   0  102.54    6.31
  -2 -18   0  109.14    6.07
  -2 -18   0  110.16    8.28
  -2 -18  -1  605.59   14.97
  -2 -18  -1  596.07   20.21
   2 -18   1  581.50   13.75
  -2 -18  -2  747.20   22.72
  -2 -18  -2  784.46   17.03
  -2 -18  -3  669.86   14.52
   2 -18   3  636.56   17.85
  -2 -18  -4   64.31    5.41
   2 -18   4   62.24    4.58
  -2 -18  -5   40.04    3.88
  -2 -18  -6  219.79    7.97
  -2 -18  -7  225.87    7.29
   2 -17  -9   36.50    2.69
  -2 -17   8   80.08    4.36
   2 -17  -8   81.86    4.57
   2 -17  -7  162.74    7.02
  -2 -17   7  148.60    6.64
   2 -17  -6  290.44   10.14
  -2 -17   6  270.96    8.97
  -2 -17   6  269.25    9.67
  -2 -17   5  441.08   12.81
  -2 -17   5  434.13   13.32
  -2 -17   4  109.33    6.69
   2 -17  -4   97.69    5.61
  -2 -17   4  107.27    6.22
   2 -17  -4  102.33    6.27
   2 -17  -3   12.79    2.51
   2 -17  -3    9.95    2.07
  -2 -17   3   12.65    2.48
  -2 -17   3   13.15    2.61
   2 -17  -2  293.28   10.77
  -2 -17   2  301.11   11.54
   2 -17  -2  273.52    9.96
   2 -17  -1  658.47   16.68
   2 -17  -1  689.72   17.41
  -2 -17   1  686.87   18.20
  -2 -17   1  719.03   18.03
  -2 -17   0  552.80   15.21
   2 -17   0  525.28   14.43
   2 -17   0  506.85   13.88
  -2 -17   0  516.48   15.85
  -2 -17  -1  378.09   11.95
   2 -17   1  360.38   11.10
  -2 -17  -2   19.91    4.27
  -2 -17  -2   22.00    2.75
   2 -17   2   22.01    2.92
  -2 -17  -3  216.63    8.02
  -2 -17  -3  191.33   11.46
   2 -17   3  203.39    8.88
   2 -17   4  853.82   20.96
  -2 -17  -4  902.19   17.56
   2 -17   4  834.75   19.96
  -2 -17  -5  323.89   12.71
   2 -17   5  332.50   10.42
   2 -17   6  371.91   11.17
  -2 -17  -6  316.24   11.30
  -2 -17  -7    7.80    1.76
   2 -16 -10   59.65    3.24
   2 -16  -9  175.03    6.82
  -2 -16   9  155.31    6.08
   2 -16  -8  338.57    9.91
   2 -16  -8    0.76    0.55
  -2 -16   7  174.09    7.74
   2 -16  -7  182.33    8.04
  -2 -16   6   66.73    5.05
   2 -16  -6   58.44    4.44
   2 -16  -6   68.55    5.16
  -2 -16   6   73.85    4.94
   2 -16  -5  168.30    7.81
  -2 -16   5  169.85    8.53
  -2 -16   5  175.28    8.17
   2 -16  -4  303.79   10.97
  -2 -16   4  312.44   11.39
  -2 -16   4  327.55   12.46
   2 -16  -4  322.97   11.90
  -2 -16   3  613.44   17.95
  -2 -16   3  597.15   16.60
   2 -16  -3  568.59   15.89
   2 -16  -3  589.72   16.60
   2 -16  -2  662.84   17.71
   2 -16  -2  658.71   17.37
  -2 -16   1  127.84    7.15
   2 -16  -1  107.15    6.40
  -2 -16   1  119.64    6.92
   2 -16  -1  111.67    6.39
  -2 -16   1  123.99    7.52
   2 -16   0  143.92    7.21
   2 -16   0  137.49    7.03
  -2 -16   0  143.77    7.44
   2 -16   1  815.78   18.58
  -2 -16  -1  843.83   19.38
   2 -16   1  753.63   18.17
   2 -16   1  739.53   19.02
   2 -16   2  705.38   17.52
   2 -16   2  631.25   17.76
   2 -16   2  630.36   15.29
  -2 -16  -2  683.87   16.71
  -2 -16  -3  846.39   18.69
   2 -16   3  857.74   19.81
   2 -16   4  261.07   11.14
  -2 -16  -4  273.81   14.10
   2 -16   5   15.61    2.66
   2 -16   5   20.72    3.14
  -2 -16  -5   12.42    2.97
   2 -16   6  567.76   15.99
  -2 -16  -6  458.69   15.47
   2 -16   7  704.42   16.97
  -2 -16  -7  576.55   16.02
  -2 -16  -8  435.23   11.93
  -2 -15  10  343.38    9.70
  -2 -15  10  347.69    9.21
   2 -15  -9   52.75    4.09
  -2 -15   9   48.21    3.64
  -2 -15   9   45.75    3.77
   2 -15  -8   19.74    2.85
   2 -15  -8   20.83    2.66
  -2 -15   8   19.40    2.83
  -2 -15   7  185.35    8.49
  -2 -15   7  181.44    8.21
  -2 -15   7  202.85    7.81
   2 -15  -7  173.18    7.93
  -2 -15   6  385.98   12.90
   2 -15  -6  398.29   12.90
  -2 -15   6  443.95   13.30
  -2 -15   6  428.25   13.87
  -2 -15   5  645.45   17.08
   2 -15  -5  583.99   16.43
  -2 -15   5  635.97   17.98
  -2 -15   5  566.80   16.74
  -2 -15   4  367.39   12.57
  -2 -15   4  392.08   13.95
  -2 -15   3   65.68    5.17
   2 -15  -3   67.25    5.22
   2 -15  -3   70.30    5.38
  -2 -15   3   71.45    5.92
   2 -15  -2  103.91    6.40
   2 -15  -2  103.98    6.35
  -2 -15   2  108.14    7.23
   2 -15  -1  926.65   21.35
   2 -15  -1  955.61   21.65
  -2 -15   1  942.75   22.07
  -2 -15   1  957.92   23.56
  -2 -15   0  564.64   15.69
   2 -15   0  572.47   15.96
   2 -15   0  512.13   14.80
   2 -15   0  507.12   14.67
  -2 -15  -1  602.57   15.98
   2 -15   1  574.70   15.48
   2 -15   1  566.22   15.20
   2 -15   1  600.73   16.17
   2 -15   2   49.43    4.12
  -2 -15  -2   44.90    4.00
   2 -15   2   50.54    4.85
   2 -15   2   53.62    4.09
   2 -15   2   60.64    4.75
  -2 -15  -3  138.22    6.75
   2 -15   3  136.23    7.19
   2 -15   3  131.71    8.06
  -2 -15  -4  498.57   13.18
   2 -15   4  473.52   14.07
   2 -15   5  959.81   24.62
   2 -15   5  971.90   21.26
  -2 -15  -6  436.01   16.14
   2 -15   6  524.74   16.76
   2 -15   7   54.96    5.00
  -2 -15  -7   43.69    4.40
  -2 -15  -8   77.02    5.16
   2 -15   8   97.32    5.89
  -2 -15  -9  737.99   13.67
   2 -15   9   -0.05    0.15
  -2 -15 -10  162.29    5.22
  -2 -14  12   48.55    2.57
  -2 -14  11  108.36    5.23
   2 -14 -11  101.39    4.32
   2 -14 -10   50.84    3.93
  -2 -14  10   42.79    3.26
  -2 -14  10   49.74    4.22
  -2 -14  10   52.35    4.40
  -2 -14   9  166.57    8.02
   2 -14  -9  147.95    6.98
  -2 -14   9  174.99    8.27
  -2 -14   9  156.30    7.09
  -2 -14   8  852.65   20.25
  -2 -14   8  823.82   19.49
  -2 -14   8  810.98   19.95
   2 -14  -7  217.92    9.44
  -2 -14   7  248.00   10.16
  -2 -14   7  250.77    9.03
  -2 -14   7  221.61    9.82
   2 -14  -6  209.49    9.41
  -2 -14   6  243.75    9.69
  -2 -14   6  228.93    9.54
  -2 -14   6  227.22   10.07
  -2 -14   6  221.03    9.92
  -2 -14   5   45.10    4.58
   2 -14  -5   35.70    3.88
  -2 -14   5   47.59    4.41
  -2 -14   5   40.24    4.55
  -2 -14   5   42.03    4.08
  -2 -14   4  614.29   18.37
  -2 -14   4  646.89   18.59
  -2 -14   4  616.84   18.72
   2 -14  -4  603.02   17.05
  -2 -14   4  617.09   16.95
  -2 -14   3  733.84   18.56
  -2 -14   3  741.80   20.24
   2 -14  -3  680.12   18.15
  -2 -14   3  653.05   19.93
   2 -14  -2 1076.68   24.05
  -2 -14   2 1207.13   27.06
  -2 -14   1   37.33    4.22
   2 -14  -1   33.76    3.56
   2 -14  -1   34.58    3.64
   2 -14   0   33.16    3.49
   2 -14   0   42.04    4.05
   2 -14   0   39.05    3.84
   2 -14   1 1696.08   31.56
   2 -14   1 1682.82   31.06
  -2 -14  -1 1741.29   31.79
   2 -14   1 1772.25   32.21
   2 -14   2 1341.56   30.08
  -2 -14  -2 1498.10   27.68
   2 -14   2 1372.33   26.27
   2 -14   2 1408.60   27.28
   2 -14   2 1453.37   28.16
  -2 -14  -3 1006.53   21.09
   2 -14   3  988.29   22.10
   2 -14   4  104.35    7.57
   2 -14   4  109.70    6.42
  -2 -14  -4  119.03    6.06
   2 -14   5   61.33    5.95
   2 -14   5   51.14    4.31
   2 -14   6  873.56   19.60
   2 -14   6  945.14   25.04
   2 -14   7  796.52   21.18
   2 -14   7  902.18   23.89
   2 -14   8  376.26   13.59
   2 -14   8  379.24   13.11
   2 -14   9   34.07    3.71
  -2 -14  -9   32.02    3.38
  -2 -14 -10   69.27    4.24
   2 -14  10   92.39    4.64
  -2 -13  12   55.65    3.62
   2 -13 -11  277.04    7.79
  -2 -13  11  277.27    9.33
  -2 -13  11  259.78    8.78
  -2 -13  10  355.28   12.08
   2 -13 -10  325.85   11.01
  -2 -13  10  352.60   10.53
  -2 -13   9  377.99   12.91
  -2 -13   9  378.57   11.94
  -2 -13   9  371.13   13.21
   2 -13  -9  333.14   11.83
  -2 -13   8   32.18    3.59
  -2 -13   8   41.44    4.45
  -2 -13   8   39.81    4.68
   2 -13  -8   31.96    3.84
   2 -13  -7  130.69    7.55
  -2 -13   7  136.47    8.04
  -2 -13   7  151.02    8.00
   2 -13  -7  147.71   13.22
  -2 -13   7  135.62    6.53
   2 -13  -6  382.61   13.35
  -2 -13   6  382.06   13.71
  -2 -13   6  405.35   13.12
  -2 -13   6  394.72   12.52
  -2 -13   6  354.90   11.28
  -2 -13   6  386.17   13.49
   2 -13  -5  432.41   14.28
  -2 -13   5  454.49   13.75
  -2 -13   5  484.68   15.33
  -2 -13   5  448.56   15.10
   2 -13  -5  519.22   28.11
  -2 -13   5  462.62   15.69
  -2 -13   5  473.65   14.09
  -2 -13   5  432.04   12.06
   2 -13  -4  286.94   21.61
  -2 -13   4  244.37   11.26
  -2 -13   4  251.42    9.93
  -2 -13   4  252.46   11.24
  -2 -13   4  254.60    9.80
   2 -13  -4  244.97   10.22
  -2 -13   4  256.53   10.98
  -2 -13   3   14.68    3.03
  -2 -13   3   16.26    3.18
   2 -13  -3   10.42    2.37
  -2 -13   3   15.06    2.83
   2 -13  -2  569.04   15.64
  -2 -13   2  606.76   17.64
  -2 -13   2  579.64   18.30
   2 -13  -1 1271.22   28.23
  -2 -13   1 1199.67   29.20
   2 -13  -1 1147.07   24.06
   2 -13  -1 1209.56   24.80
  -2 -13   1 1281.09   27.16
   2 -13   0 1440.10   27.43
   2 -13   0 1402.17   27.09
   2 -13   1  444.94   12.83
   2 -13   1  468.41   13.39
   2 -13   1  455.17   13.30
   2 -13   2   23.98    2.75
   2 -13   2   24.09    3.00
  -2 -13  -2   17.33    2.60
   2 -13   2   22.14    2.86
   2 -13   3  515.40   14.69
   2 -13   3  501.36   17.06
  -2 -13  -3  533.72   13.98
   2 -13   4  989.14   22.32
   2 -13   4  980.65   26.25
   2 -13   5  646.23   16.87
   2 -13   5  601.67   18.31
   2 -13   6  378.50   14.72
   2 -13   6  442.04   17.10
   2 -13   7  204.40   11.22
   2 -13   7  180.43   10.14
   2 -13   8  322.13   13.49
   2 -13   8  305.81   13.04
   2 -13   9   -0.05    0.01
   2 -13   9  594.29   16.34
   2 -13  10  222.80    9.11
  -2 -13 -10  199.18    8.19
   2 -13  11  180.56    6.30
  -2 -12  13  185.15    5.91
  -2 -12  12   78.92    4.97
  -2 -12  11   38.28    2.92
  -2 -12  11   47.26    4.51
   2 -12 -11   36.18    3.62
   2 -12 -11   41.53    3.46
  -2 -12  11   49.19    4.80
   2 -12 -10   58.15    4.93
  -2 -12  10   71.51    6.10
  -2 -12  10   57.91    4.20
  -2 -12  10   70.98    5.52
   2 -12  -9  350.77   12.94
  -2 -12   9  395.49   13.64
  -2 -12   9  387.77   12.53
  -2 -12   9  408.07   13.55
  -2 -12   9  394.38   14.46
  -2 -12   8  450.44   14.78
   2 -12  -8  496.03   23.27
  -2 -12   8  452.03   15.57
  -2 -12   8  452.78   14.24
  -2 -12   7  602.11   16.93
  -2 -12   7  547.41   14.08
  -2 -12   7  601.08   17.92
   2 -12  -7  523.76   16.61
  -2 -12   7  586.21   16.82
  -2 -12   7  619.16   18.25
  -2 -12   7  562.28   15.49
   2 -12  -7  660.71   28.59
   2 -12  -6   64.26    5.41
  -2 -12   6   79.07    5.62
  -2 -12   6   69.88    4.86
   2 -12  -6   91.33   11.21
  -2 -12   6   78.95    6.54
  -2 -12   6   78.33    6.23
  -2 -12   6   72.03    4.87
  -2 -12   5    5.59    1.45
  -2 -12   5    4.91    2.38
  -2 -12   5    5.88    1.70
  -2 -12   5    9.62    2.15
   2 -12  -5    6.36    2.06
  -2 -12   5   16.67    3.57
   2 -12  -5   14.29    5.30
  -2 -12   5    7.49    2.13
  -2 -12   5    6.36    1.88
  -2 -12   4  696.42   20.02
  -2 -12   4  697.68   17.40
  -2 -12   4  742.20   19.95
  -2 -12   4  719.05   17.38
   2 -12  -4  679.00   18.13
  -2 -12   4  731.81   19.22
  -2 -12   3  777.65   20.27
   2 -12  -3  817.96   36.65
   2 -12  -3  712.40   17.97
  -2 -12   3  735.79   20.61
   2 -12  -3  746.03   19.03
  -2 -12   3  775.79   19.82
  -2 -12   2 1218.64   28.14
   2 -12  -2 1221.06   24.85
   2 -12  -2 1242.21   26.92
  -2 -12   2 1272.68   27.08
  -2 -12   1   47.00    4.95
   2 -12  -1   48.96    3.99
   2 -12  -1   53.33    4.82
  -2 -12   1   48.97    4.45
  -2 -12   0   21.37    3.57
   2 -12   0   27.19    3.01
   2 -12   0   21.56    2.68
   2 -12   0   23.80    2.80
  -2 -12  -1 1464.94   34.12
   2 -12   1 1441.77   26.76
   2 -12   1 1423.91   30.30
   2 -12   1 1459.30   27.08
   2 -12   1 1395.19   26.14
   2 -12   2 1658.49   29.43
   2 -12   2 1727.71   34.63
   2 -12   2 1745.45   30.61
   2 -12   3 1051.09   22.43
  -2 -12  -3 1088.36   21.57
   2 -12   4   77.27    6.68
   2 -12   4   68.56    5.56
   2 -12   4   72.38    5.06
  -2 -12  -4   79.66    4.76
   2 -12   5  211.31   10.53
   2 -12   5  219.53    9.02
   2 -12   5  243.01   12.29
   2 -12   6 1414.32   32.81
   2 -12   6 1211.16   29.24
   2 -12   7  878.40   24.68
   2 -12   7  865.66   19.26
   2 -12   8  462.83   14.32
   2 -12   8  563.86   19.05
   2 -12   9   24.69    3.20
   2 -12   9   25.85    4.09
   2 -12  10   77.53    4.48
   2 -12  10   83.22    6.20
  -2 -12 -11  229.25    7.92
   2 -12  11  234.29    8.37
   2 -12  12  423.05    9.09
  -2 -11  13    4.79    1.75
  -2 -11  13    8.37    2.23
  -2 -11  12  270.82   10.17
   2 -11 -12  248.75    9.26
  -2 -11  11  386.06   13.63
  -2 -11  11  363.82   11.44
  -2 -11  10  149.39    7.65
  -2 -11  10  131.72    7.71
  -2 -11  10  143.23    6.79
  -2 -11  10  158.74    9.18
  -2 -11   9   81.38    6.82
  -2 -11   9   80.51    5.52
  -2 -11   9   76.94    5.96
  -2 -11   9   79.27    5.85
  -2 -11   8  100.38    7.31
  -2 -11   8   93.09    6.47
   2 -11  -8  113.14   11.55
  -2 -11   8   88.39    6.02
  -2 -11   7  524.78   16.56
  -2 -11   7  544.76   15.88
  -2 -11   7  511.50   14.67
  -2 -11   7  467.60   12.47
  -2 -11   7  488.74   15.07
  -2 -11   6  341.34   11.74
  -2 -11   6  309.99   10.28
  -2 -11   6  351.77   13.56
  -2 -11   6  331.73   12.53
  -2 -11   6  329.90   10.94
  -2 -11   5  849.65   18.48
  -2 -11   5  865.48   21.41
   2 -11  -5  844.18   20.96
  -2 -11   5  940.29   22.84
  -2 -11   5  888.99   19.86
  -2 -11   5  904.02   23.94
  -2 -11   5  878.39   20.99
  -2 -11   5  838.96   19.07
  -2 -11   4  449.66   14.39
  -2 -11   4  399.79   13.24
   2 -11  -4  427.12   12.92
  -2 -11   4  457.35   16.61
  -2 -11   4  440.98   14.81
  -2 -11   4  416.67   12.16
   2 -11  -4  487.48   26.67
   2 -11  -4  397.41   12.93
  -2 -11   3  155.08    7.98
   2 -11  -3  124.59    6.47
   2 -11  -3  140.60   14.24
  -2 -11   3  138.80    7.34
   2 -11  -3  140.67    7.13
  -2 -11   3  132.00    7.84
   2 -11  -2  533.14   15.25
   2 -11  -2  504.81   13.61
  -2 -11   2  515.23   16.30
  -2 -11   1 1125.02   26.31
   2 -11  -1 1155.91   22.69
   2 -11   0  977.83   19.87
  -2 -11   0  978.92   24.34
   2 -11   1  674.68   18.12
  -2 -11  -1  693.19   21.01
   2 -11   1  694.53   16.04
   2 -11   1  673.94   15.60
   2 -11   2  161.71    8.28
   2 -11   2  159.48    6.76
   2 -11   2  168.02    7.20
  -2 -11  -2  174.36   10.93
   2 -11   3  409.61   12.21
   2 -11   3  379.65   11.12
   2 -11   3  396.98   13.92
   2 -11   4 1263.61   27.96
  -2 -11  -4 1415.04   24.79
   2 -11   4 1373.96   31.44
   2 -11   4 1311.09   25.95
   2 -11   5  533.83   17.48
   2 -11   5  571.48   19.43
   2 -11   6  735.38   21.99
   2 -11   6  738.40   17.73
   2 -11   7   23.39    2.92
   2 -11   7   15.85    3.01
   2 -11   7   21.60    3.88
   2 -11   8  186.70    9.81
   2 -11   8  215.83   11.80
   2 -11   9  955.96   23.90
   2 -11   9 1024.62   27.25
   2 -11  10  578.58   15.90
   2 -11  10  600.41   18.70
   2 -11  11  251.54    8.26
   2 -11  11  268.12   10.53
   2 -11  12   19.45    2.33
   2 -11  12    0.03    0.13
  -2 -10  13  239.46    9.02
  -2 -10  12  307.31    9.63
  -2 -10  12  329.45   11.75
  -2 -10  11    6.38    2.97
  -2 -10  11    6.93    1.92
  -2 -10  11    5.66    1.34
  -2 -10  10   20.02    2.67
  -2 -10  10   23.08    3.14
  -2 -10  10   17.92    3.98
  -2 -10   9  228.65   11.20
  -2 -10   9  213.07    9.97
  -2 -10   9  206.42    9.60
  -2 -10   9  207.89    8.96
  -2 -10   8  349.11   12.82
  -2 -10   8  363.29   13.90
  -2 -10   8  352.71   12.27
  -2 -10   7  699.88   17.80
  -2 -10   7  739.40   20.01
  -2 -10   7  725.79   18.86
  -2 -10   7  756.73   18.94
  -2 -10   6  203.03    7.80
  -2 -10   6  239.22   10.17
  -2 -10   6  239.33    9.46
  -2 -10   6  231.38   10.64
  -2 -10   6  227.10    8.76
  -2 -10   6  231.20    9.58
  -2 -10   5  130.25    8.14
  -2 -10   5  145.73    7.98
   2 -10  -5  157.59    7.10
  -2 -10   5  141.29    6.73
  -2 -10   5  126.51    6.11
  -2 -10   5  143.86    7.51
   2 -10  -4  398.38   11.84
  -2 -10   4  364.11   12.05
   2 -10  -4  373.47   12.06
  -2 -10   4  386.46   14.56
  -2 -10   3 1236.30   26.53
   2 -10  -3 1210.40   24.08
   2 -10  -2  945.15   19.40
  -2 -10   2  977.76   23.00
   2 -10  -2  983.88   21.17
   2 -10  -2 1030.74   36.52
   2 -10  -1  389.60   10.85
  -2 -10   1  403.07   13.60
   2 -10  -1  421.75   12.75
  -2 -10   0  129.02    7.56
   2 -10   0  123.95    5.57
  -2 -10  -1 2071.55   39.22
   2 -10   1 1986.19   35.18
   2 -10   2 1204.79   25.54
   2 -10   2 1215.22   22.48
   2 -10   3  842.56   17.94
   2 -10   3  801.16   19.79
   2 -10   4  148.21    7.92
   2 -10   4  139.85    6.65
   2 -10   5  112.43    7.91
   2 -10   5  110.73    7.44
   2 -10   6  678.21   20.75
   2 -10   6  685.23   16.47
   2 -10   7 1040.59   27.58
   2 -10   7 1045.69   21.64
   2 -10   8  482.38   18.27
   2 -10   8  519.46   18.97
   2 -10   9   80.29    7.18
   2 -10   9   85.86    7.33
   2 -10   9   90.26    7.34
   2 -10  10   68.36    5.91
   2 -10  10   59.32    5.98
   2 -10  11  506.57   14.36
   2 -10  12  433.00   10.40
   2 -10  13  229.26    6.13
  -2  -9  14  219.78    7.54
  -2  -9  14  193.42    6.98
  -2  -9  13   16.99    2.94
  -2  -9  13   12.86    1.82
  -2  -9  12  318.99   12.00
  -2  -9  12  289.14    9.58
  -2  -9  11  430.72   14.66
  -2  -9  11  388.17   10.65
  -2  -9  11  424.95   12.98
  -2  -9  10  281.15    9.71
  -2  -9  10  278.98   11.73
  -2  -9  10  286.44   11.08
  -2  -9   9  170.65    9.43
  -2  -9   9  157.30    8.30
  -2  -9   9  159.43    7.62
   2  -9  -9  168.41   17.52
  -2  -9   8  144.81    7.39
   2  -9  -8  158.26   18.98
  -2  -9   8  130.88    7.24
  -2  -9   8  145.09    8.08
  -2  -9   8  144.23    8.30
  -2  -9   8  141.69    7.77
  -2  -9   7  737.41   18.36
  -2  -9   7  804.97   20.42
  -2  -9   7  792.46   19.48
  -2  -9   7  806.80   19.29
  -2  -9   6 1270.02   27.82
  -2  -9   6 1339.91   25.58
  -2  -9   6 1321.96   25.80
  -2  -9   6 1248.78   24.34
  -2  -9   6 1290.18   26.39
   2  -9  -5 1238.06   23.04
  -2  -9   5 1276.97   26.51
  -2  -9   4  477.58   14.74
   2  -9  -4  461.23   12.47
   2  -9  -3  133.09    6.27
   2  -9  -3  139.38    6.25
   2  -9  -2  748.43   17.11
   2  -9  -2  725.40   15.67
  -2  -9   2  767.52   18.97
  -2  -9   1 1136.06   24.52
   2  -9  -1 1178.65   22.87
  -2  -9   0 1797.84   33.39
   2  -9   0 1696.22   27.70
  -2  -9  -1  409.94   14.13
   2  -9   1  374.09    9.74
   2  -9   1  389.22   11.77
   2  -9   2   35.14    3.42
   2  -9   2   34.08    2.69
   2  -9   3  516.36   12.20
   2  -9   3  539.97   14.81
  -2  -9  -4 1801.57   35.70
  -2  -9  -4 1798.22   28.44
   2  -9   5  862.91   22.01
   2  -9   5  849.29   18.27
   2  -9   6  935.47   24.42
   2  -9   6  910.26   19.57
   2  -9   7    5.42    2.32
   2  -9   7    8.93    2.79
   2  -9   7    9.72    2.78
   2  -9   7    9.87    1.94
   2  -9   8  312.82   14.27
   2  -9   8  296.22   14.15
   2  -9   8  289.90   13.96
   2  -9   9  727.87   23.29
   2  -9   9  708.30   23.10
   2  -9   9  766.23   23.04
   2  -9  10  765.54   22.99
   2  -9  11  403.83   14.11
   2  -9  12   27.22    3.05
   2  -9  12   25.45    3.41
   2  -9  13  227.36    7.34
   2  -9  13  213.22    5.67
  -2  -8  15   45.81    2.57
  -2  -8  14  204.16    7.86
  -2  -8  14  198.40    7.62
  -2  -8  13  595.27   16.43
  -2  -8  13  624.17   16.49
  -2  -8  12  432.66   14.48
  -2  -8  12  376.69   10.69
  -2  -8  12  389.08   11.92
  -2  -8  12  394.49   11.69
  -2  -8  12  435.27   14.85
  -2  -8  11   28.22    2.94
  -2  -8  11   30.14    3.99
  -2  -8  11   30.97    3.38
  -2  -8  11   31.81    3.50
  -2  -8  11   25.63    2.54
  -2  -8  10   60.19    4.68
  -2  -8  10   62.66    5.56
  -2  -8  10   63.20    5.12
  -2  -8  10   53.68    4.02
  -2  -8  10   58.39    4.22
  -2  -8   9  468.66   13.41
  -2  -8   9  443.64   14.65
  -2  -8   9  473.41   15.18
  -2  -8   9  462.14   12.63
  -2  -8   8  879.69   25.22
  -2  -8   8  920.15   22.32
  -2  -8   8  902.46   21.03
  -2  -8   7 1095.92   27.60
  -2  -8   7 1162.01   24.86
  -2  -8   7 1180.64   24.07
  -2  -8   7 1084.19   22.88
  -2  -8   7 1161.57   23.53
  -2  -8   6   81.42    4.37
  -2  -8   6   84.22    6.35
   2  -8  -5  111.40   18.34
  -2  -8   5  114.75    6.73
  -2  -8   5  133.48    7.10
   2  -8  -5  131.87    5.78
   2  -8  -5  138.81    7.75
  -2  -8   5  107.86    5.07
   2  -8  -4 1208.32   28.18
  -2  -8   4 1290.36   24.90
   2  -8  -4 1370.80   24.15
  -2  -8   4 1431.68   27.67
   2  -8  -3 1819.49   30.24
  -2  -8   3 1721.37   28.04
   2  -8  -2  812.86   17.39
   2  -8  -2  900.16   31.27
  -2  -8   2  874.81   19.81
  -2  -8   1  608.94   16.01
   2  -8  -1  651.28   25.06
   2  -8  -1  619.21   14.55
  -2  -8   0  152.83    7.47
   2  -8   1  709.56   16.16
  -2  -8  -1  727.02   18.92
  -2  -8  -2 1846.88   42.22
   2  -8   2 1852.01   28.89
   2  -8   2 1916.83   32.29
  -2  -8  -3  156.53   15.48
   2  -8   3  148.66    6.87
   2  -8   3  143.01    5.54
  -2  -8  -4  413.08   20.08
   2  -8   4  414.11   12.46
   2  -8   5  254.46   10.80
  -2  -8  -5  248.99   14.62
   2  -8   5  272.44    8.91
   2  -8   6  558.17   17.68
   2  -8   6  563.31   14.09
   2  -8   6  571.57   18.02
   2  -8   6  571.78   13.92
  -2  -8  -6  605.68   23.61
  -2  -8  -7 1623.37   43.53
   2  -8   7 1553.28   27.44
   2  -8   7 1477.34   35.17
   2  -8   7 1462.75   33.41
   2  -8   7 1529.76   34.58
   2  -8   7 1544.36   27.94
  -2  -8  -8  503.99   24.72
   2  -8   8  462.96   12.42
   2  -8   8  496.46   19.19
   2  -8   8  468.04   18.02
   2  -8   8  464.54   17.23
   2  -8   9  209.17   10.33
   2  -8   9  237.17   13.19
   2  -8   9  231.47   11.90
   2  -8  10   62.10    5.50
   2  -8  10   79.10    7.37
   2  -8  11  558.07   18.80
   2  -8  11  589.60   18.35
   2  -8  12  464.56   13.72
   2  -8  12  473.78   15.64
   2  -8  13  199.48    6.53
   2  -8  13  234.74    8.40
  -2  -7  15  348.63    8.84
  -2  -7  14  177.65    7.51
  -2  -7  14  181.76    7.12
  -2  -7  13   44.53    4.37
  -2  -7  13   37.63    3.54
  -2  -7  13   40.52    4.35
  -2  -7  13   38.22    3.06
  -2  -7  13   38.87    3.09
  -2  -7  12  313.72   12.64
  -2  -7  12  287.44   11.84
  -2  -7  12  288.12   10.74
  -2  -7  12  282.01    9.58
  -2  -7  12  291.08   10.01
  -2  -7  11  878.19   20.85
  -2  -7  11  863.63   19.47
  -2  -7  11  952.89   25.94
  -2  -7  11  855.04   20.83
  -2  -7  11  888.66   23.50
  -2  -7  11  881.18   22.84
  -2  -7  10  637.99   15.10
  -2  -7  10  666.15   18.05
  -2  -7  10  669.14   17.40
  -2  -7  10  687.56   16.51
  -2  -7  10  691.15   19.17
  -2  -7  10  665.28   21.24
  -2  -7  10  682.03   19.74
  -2  -7   9  760.50   19.74
  -2  -7   9  724.47   17.06
  -2  -7   9  720.80   19.36
  -2  -7   9  744.20   18.04
  -2  -7   9  698.24   23.46
  -2  -7   9  696.67   21.26
  -2  -7   8   30.53    3.54
  -2  -7   8   27.89    3.05
  -2  -7   8   28.50    3.90
  -2  -7   8   22.25    3.80
  -2  -7   8   28.20    3.32
  -2  -7   8   29.95    3.09
  -2  -7   8   28.73    3.62
  -2  -7   7  577.18   18.95
  -2  -7   7  566.23   16.29
  -2  -7   7  568.75   14.91
  -2  -7   6 1793.97   35.08
  -2  -7   6 1614.27   26.79
   2  -7  -5 1485.81   24.48
  -2  -7   5 1476.02   27.59
  -2  -7   5 1441.41   29.07
   2  -7  -4 1069.24   22.13
  -2  -7   4 1090.93   22.17
  -2  -7   3  472.16   11.60
   2  -7  -3  515.09   29.88
  -2  -7   3  526.92   13.85
  -2  -7   2 1088.94   18.36
   2  -7  -2 1333.97   38.57
  -2  -7   1  738.00   12.15
   2  -7  -1  956.96   28.60
  -2  -7   0 3071.96   41.49
   2  -7   1  188.25    6.00
  -2  -7  -1  205.70    8.77
  -2  -7  -2  250.26   17.70
   2  -7   2  255.64    8.77
  -2  -7  -2  292.24   10.67
   2  -7   3 1558.65   31.26
  -2  -7  -3 1820.65   31.88
   2  -7   3 1560.17   28.15
   2  -7   3 1737.11   30.70
  -2  -7  -3 1545.13   38.91
   2  -7   4  550.24   15.46
   2  -7   4  504.97   17.23
  -2  -7  -4  538.50   18.61
  -2  -7  -4  564.84   15.29
   2  -7   4  486.26   13.00
  -2  -7  -5 1972.35   40.86
   2  -7   5 1865.77   34.98
   2  -7   6  519.03   13.05
   2  -7   6  539.16   12.84
   2  -7   6  512.62   16.61
   2  -7   7   42.68    4.72
   2  -7   7   50.24    3.74
   2  -7   7   44.96    3.61
  -2  -7  -7   52.26    6.86
   2  -7   7   40.61    3.28
   2  -7   8  750.63   22.01
   2  -7   8  723.95   16.04
   2  -7   8  747.11   21.03
   2  -7   8  795.96   25.37
   2  -7   9  658.81   20.32
   2  -7   9  646.79   22.54
   2  -7   9  685.56   21.21
  -2  -7  -9  700.84   28.47
   2  -7   9  713.35   24.30
   2  -7  10 1210.40   32.25
   2  -7  10 1131.51   28.19
   2  -7  10 1200.29   32.12
   2  -7  11  249.91   12.55
   2  -7  11  245.02   10.98
   2  -7  11  255.66   13.20
   2  -7  12    3.66    1.75
   2  -7  12    3.58    1.51
   2  -7  12    2.28    2.19
   2  -7  13  210.77    7.53
   2  -7  13  239.43    9.31
  -2  -6  15  125.58    5.46
  -2  -6  14  464.88   11.24
  -2  -6  14  502.85   11.56
  -2  -6  14  503.99   13.15
  -2  -6  13  537.78   13.24
  -2  -6  13  575.07   16.17
  -2  -6  13  575.21   14.20
  -2  -6  13  630.61   17.92
  -2  -6  13  612.53   16.41
  -2  -6  12  358.14   11.58
  -2  -6  12  378.30   13.64
  -2  -6  12  369.75   13.05
  -2  -6  12  409.84   15.69
  -2  -6  12  366.63   11.67
  -2  -6  12  372.92   14.16
  -2  -6  11  192.63    9.21
  -2  -6  11  212.25   11.68
  -2  -6  11  186.73    8.29
   2  -6 -11  226.38   15.25
  -2  -6  11  201.77   10.31
  -2  -6  11  195.39    9.82
  -2  -6  11  173.95    8.48
  -2  -6  10  193.90    9.54
  -2  -6  10  200.48   10.04
  -2  -6  10  207.18   11.44
  -2  -6  10  198.31    9.06
  -2  -6  10  169.71   11.67
  -2  -6  10  185.04    9.00
  -2  -6   9  884.45   24.49
  -2  -6   9  872.86   27.28
  -2  -6   9  947.15   23.07
  -2  -6   9  964.68   22.42
  -2  -6   9  937.10   21.10
  -2  -6   9  879.98   18.95
  -2  -6   9  901.42   22.00
  -2  -6   8 1306.03   26.20
  -2  -6   8 1294.25   27.02
  -2  -6   8 1268.90   24.68
  -2  -6   8 1251.68   32.07
  -2  -6   8 1285.42   24.15
  -2  -6   8 1208.08   26.49
  -2  -6   7  365.66   14.99
  -2  -6   6  557.14   17.56
  -2  -6   5  168.37    8.34
  -2  -6   5  189.06    7.53
  -2  -6   4 1007.03   21.52
  -2  -6   4 1083.97   21.21
   2  -6  -3 1887.60   30.68
  -2  -6   3 1603.92   28.33
   2  -6  -2 1196.27   39.82
  -2  -6   2 1040.84   17.74
  -2  -6   1  670.64   12.74
  -2  -6   0  259.84    7.61
  -2  -6  -1 2123.90   35.73
  -2  -6  -1 1879.15   45.78
  -2  -6  -2  629.70   15.30
   2  -6   2  611.54   15.50
  -2  -6  -2  592.25   22.64
  -2  -6  -2  622.55   14.99
   2  -6   3  517.31   13.82
  -2  -6  -3  543.71   14.00
   2  -6   4  609.33   19.70
  -2  -6  -4  711.37   16.85
   2  -6   4  644.99   16.86
  -2  -6  -4  686.85   19.37
   2  -6   5  346.67    9.28
   2  -6   5  359.06   16.42
  -2  -6  -5  390.54   14.90
   2  -6   5  359.54   12.51
   2  -6   6  962.69   22.97
   2  -6   6  955.76   18.68
   2  -6   7  659.52   14.67
   2  -6   7  725.97   16.16
   2  -6   7  679.38   19.66
   2  -6   7  700.23   19.06
   2  -6   7  701.30   15.69
   2  -6   8  314.84   14.49
   2  -6   8  307.10   10.22
   2  -6   8  310.18   13.26
   2  -6   8  314.26   13.35
   2  -6   9   57.17    4.34
   2  -6   9   45.83    5.20
   2  -6   9   47.75    5.94
   2  -6   9   52.06    5.78
  -2  -6  -9   56.13    7.98
  -2  -6 -10  103.31   11.80
   2  -6  10  108.83    9.14
   2  -6  10  124.35    9.70
   2  -6  10  118.37    8.68
   2  -6  11  565.31   19.99
   2  -6  11  584.58   21.04
   2  -6  11  550.97   18.76
   2  -6  12  501.11   17.68
   2  -6  12  456.82   15.10
   2  -6  12  472.56   15.94
   2  -6  13  274.50    9.51
   2  -6  13  265.62    8.70
   2  -6  14  105.20    4.00
   2  -6  14  113.60    4.35
  -2  -5  15  309.77    9.29
  -2  -5  15  273.34    7.66
  -2  -5  14  315.46   10.14
  -2  -5  14  310.27   10.67
  -2  -5  14  267.99    8.39
  -2  -5  14  246.48    7.41
  -2  -5  13   16.67    3.10
  -2  -5  13   15.74    2.93
  -2  -5  13   19.16    2.52
  -2  -5  13   16.73    2.25
  -2  -5  13   13.39    2.64
  -2  -5  13   17.06    2.99
  -2  -5  12  352.88   11.83
  -2  -5  12  344.52   11.46
  -2  -5  12  351.55   12.97
  -2  -5  12  355.60   13.30
  -2  -5  12  377.32   15.42
  -2  -5  12  376.66   14.31
  -2  -5  11 1124.31   24.99
  -2  -5  11 1219.11   30.98
  -2  -5  11 1195.14   26.94
  -2  -5  11 1231.60   25.41
  -2  -5  11 1136.88   26.48
  -2  -5  11 1186.12   28.07
  -2  -5  10  648.75   18.08
  -2  -5  10  647.03   24.23
  -2  -5  10  662.53   21.50
  -2  -5  10  668.80   18.58
  -2  -5  10  681.83   19.48
  -2  -5  10  657.96   18.16
  -2  -5   9  458.77   19.35
  -2  -5   9  475.55   14.59
  -2  -5   9  474.40   14.15
  -2  -5   9  439.95   14.44
  -2  -5   9  455.73   16.67
  -2  -5   9  472.56   15.16
  -2  -5   8  169.27    9.12
  -2  -5   8  199.51    8.82
  -2  -5   8  187.97    8.23
  -2  -5   8  161.19   10.50
  -2  -5   7  586.24   19.48
  -2  -5   6 1484.59   31.79
  -2  -5   5 1048.45   23.64
  -2  -5   4 1644.81   30.10
  -2  -5   3  468.81   12.05
   2  -5  -2  231.52    9.85
  -2  -5   2  269.45    7.66
  -2  -5   1 2495.46   36.04
  -2  -5   1 2284.59   39.98
  -2  -5   0 1501.11   26.80
  -2  -5   0 1473.71   27.69
  -2  -5  -1  318.06   18.96
  -2  -5  -1  327.96   10.35
  -2  -5  -2  658.58   14.52
  -2  -5  -2  651.90   19.40
  -2  -5  -2  677.50   15.50
   2  -5   3 1347.50   29.91
  -2  -5  -3 1478.70   25.57
  -2  -5  -3 1380.02   24.58
  -2  -5  -3 1483.38   29.09
   2  -5   4  450.41   13.12
   2  -5   4  458.47   16.83
  -2  -5  -4  492.07   13.44
  -2  -5  -4  484.99   15.07
   2  -5   5 1489.73   24.91
  -2  -5  -5 1460.70   30.96
   2  -5   5 1550.51   38.11
   2  -5   5 1547.12   30.12
  -2  -5  -6  455.02   16.96
   2  -5   6  415.44   13.79
   2  -5   6  411.67   10.91
   2  -5   6  427.23   20.38
   2  -5   7   32.77    3.95
   2  -5   7   39.90    4.18
   2  -5   7   35.11    3.14
  -2  -5  -7   38.75    5.35
   2  -5   8  859.88   18.93
   2  -5   8  827.38   24.66
   2  -5   8  786.66   22.09
   2  -5   9  325.32   10.87
   2  -5   9  300.89   13.06
  -2  -5  -9  345.61   18.45
   2  -5   9  333.64   15.78
   2  -5   9  344.40   15.25
   2  -5  10  531.89   14.63
   2  -5  10  553.55   21.19
   2  -5  10  549.12   20.30
   2  -5  11  124.55    9.50
   2  -5  11  106.41    8.59
   2  -5  11  130.24    9.30
   2  -5  12   16.60    3.61
   2  -5  12   17.66    3.39
   2  -5  13  381.13   12.33
   2  -5  13  396.86   13.55
   2  -5  14  253.01    7.30
  -2  -4  15   66.18    4.33
  -2  -4  15   69.75    4.32
  -2  -4  14  560.74   14.32
  -2  -4  14  592.51   14.92
  -2  -4  14  463.64   10.80
  -2  -4  14  528.84   12.68
  -2  -4  14  513.08   11.16
  -2  -4  13  922.25   20.19
  -2  -4  13  860.33   18.37
  -2  -4  13  940.00   23.02
  -2  -4  13  896.83   23.00
  -2  -4  13  826.83   20.08
  -2  -4  13  988.31   23.99
  -2  -4  12  711.29   20.48
  -2  -4  12  646.46   16.69
  -2  -4  12  672.56   19.57
  -2  -4  12  696.62   21.65
  -2  -4  12  617.63   17.78
  -2  -4  12  685.68   17.69
  -2  -4  11   35.57    4.97
  -2  -4  11   29.99    5.40
  -2  -4  11   36.24    4.22
  -2  -4  11   37.05    4.50
  -2  -4  11   25.81    3.32
  -2  -4  11   28.88    3.74
  -2  -4  10  198.98    9.86
  -2  -4  10  196.05    9.39
  -2  -4  10  201.30   13.25
  -2  -4  10  211.94   11.53
  -2  -4  10  200.09    9.37
  -2  -4   9  800.54   26.75
  -2  -4   9  852.69   21.11
  -2  -4   9  846.74   20.27
  -2  -4   9  826.15   20.00
  -2  -4   9  833.30   23.37
  -2  -4   8 1113.08   30.50
  -2  -4   8 1138.39   24.06
  -2  -4   7  711.16   21.96
  -2  -4   6   84.00    6.49
  -2  -4   5  286.21   11.08
  -2  -4   4  997.07   21.35
  -2  -4   3 1753.75   29.67
  -2  -4   2  769.17   15.79
   2  -4  -2  785.72   16.49
  -2  -4   1 1578.38   25.30
  -2  -4   1 1479.73   27.59
  -2  -4   0  539.30   17.58
   2  -4   0  569.38   18.08
   2  -4   1 1249.22   27.54
  -2  -4  -1 1196.66   32.95
  -2  -4  -1 1166.72   22.47
  -2  -4  -2 2618.86   42.44
  -2  -4  -2 2764.96   39.69
  -2  -4  -3  320.57   11.13
  -2  -4  -3  331.53   10.32
  -2  -4  -3  352.75   10.27
   2  -4   4  120.93    8.59
  -2  -4  -4  137.56    7.43
  -2  -4  -4  125.05    5.83
  -2  -4  -5  288.46   12.15
   2  -4   5  280.24   14.87
   2  -4   5  291.27   10.74
   2  -4   5  275.34    8.02
   2  -4   6  830.38   29.41
  -2  -4  -6  834.31   23.65
   2  -4   6  785.19   19.94
   2  -4   6  789.15   16.50
   2  -4   7  725.54   16.32
   2  -4   7  720.20   19.03
   2  -4   7  726.58   30.10
  -2  -4  -7  769.70   24.18
   2  -4   8  401.08   11.93
   2  -4   8  358.57   13.66
   2  -4   8  374.19   15.63
   2  -4   9   22.18    2.81
   2  -4   9   16.08    3.02
   2  -4   9   22.86    4.20
  -2  -4  -9   20.68    4.79
   2  -4  10   44.76    3.94
   2  -4  10   43.52    5.78
  -2  -4 -10   53.33    8.00
   2  -4  10   34.52    5.26
   2  -4  11  323.30   15.44
   2  -4  11  325.75   15.66
   2  -4  12  347.75   15.10
   2  -4  12  346.90   14.77
   2  -4  13  532.94   16.42
   2  -4  13  542.75   16.22
   2  -4  14  145.90    5.63
   2  -4  14  145.65    5.46
  -2  -3  15  539.56   13.84
  -2  -3  15  536.52   13.19
  -2  -3  14  442.42   12.97
  -2  -3  14  429.93   12.00
  -2  -3  14  450.02   13.14
  -2  -3  14  400.13   10.18
  -2  -3  13   39.78    3.81
  -2  -3  13   34.00    4.23
  -2  -3  13   33.81    3.17
  -2  -3  13   32.32    4.23
  -2  -3  13   29.27    3.37
  -2  -3  13   38.35    4.36
  -2  -3  12  236.88   10.19
  -2  -3  12  262.69   12.67
  -2  -3  12  269.95   12.11
  -2  -3  12  262.18   11.75
  -2  -3  12  271.16   10.62
  -2  -3  12  262.73    9.93
  -2  -3  11 1172.00   35.22
  -2  -3  11 1210.30   28.07
  -2  -3  11 1190.38   30.55
  -2  -3  11 1096.00   25.35
  -2  -3  11 1163.41   27.26
  -2  -3  10  576.16   19.64
  -2  -3  10  578.48   17.49
  -2  -3  10  571.82   23.22
  -2  -3  10  594.61   17.79
  -2  -3  10  582.89   17.16
  -2  -3  10  550.54   16.13
  -2  -3   9  407.05   15.40
  -2  -3   9  404.14   13.16
  -2  -3   9  401.59   18.33
  -2  -3   9  394.03   12.67
  -2  -3   8  327.90   15.47
  -2  -3   7  546.11   18.92
  -2  -3   6 2448.76   45.37
  -2  -3   5 3099.88   51.21
  -2  -3   4  857.81   19.44
  -2  -3   3  316.73    9.70
  -2  -3   3  308.78   10.40
  -2  -3   2  472.96   12.80
  -2  -3   2  507.46   12.16
   2  -3  -1  215.45   11.91
  -2  -3   1  293.75    8.19
  -2  -3   0 4013.15   75.79
  -2  -3   0 3964.13   59.72
  -2  -3  -1 1488.94   26.71
   2  -3   1 1496.28   28.45
  -2  -3  -2  233.47    6.09
  -2  -3  -2  227.50    8.44
  -2  -3  -3 1475.67   22.67
   2  -3   3 1260.87   28.92
   2  -3   4  515.85   18.51
   2  -3   4  470.76   20.19
  -2  -3  -4  515.32   15.22
   2  -3   5 1310.74   39.77
   2  -3   5 1389.16   36.01
  -2  -3  -5 1413.13   30.22
   2  -3   5 1382.15   23.20
   2  -3   6  317.01    9.26
   2  -3   6  339.52   20.73
  -2  -3  -6  350.20   14.31
   2  -3   6  277.31   10.83
   2  -3   6  312.59   11.58
   2  -3   6  298.28   17.08
   2  -3   7   89.09    5.00
  -2  -3  -7   95.09    7.99
   2  -3   7   97.70   10.69
   2  -3   7   87.34    6.04
   2  -3   7   77.86    5.85
   2  -3   7   95.19   11.93
   2  -3   8  389.81   13.89
  -2  -3  -8  445.51   19.28
   2  -3   8  439.90   12.40
   2  -3   8  367.01   12.80
   2  -3   9  459.41   18.06
  -2  -3  -9  495.32   21.90
   2  -3   9  444.31   13.14
   2  -3  10 1062.54   22.67
   2  -3  10 1067.30   29.77
   2  -3  10 1095.72   30.58
   2  -3  11  134.89    6.87
   2  -3  11  111.99    5.87
   2  -3  11  137.53   10.24
   2  -3  11  127.89    9.34
   2  -3  12   12.19    3.16
   2  -3  12   17.47    3.43
   2  -3  12   19.12    3.92
   2  -3  13  388.21   13.29
   2  -3  13  410.85   14.25
   2  -3  14  367.91    9.14
   2  -3  14  382.74   10.69
  -2  -2  16   19.79    1.85
  -2  -2  15   33.69    3.00
  -2  -2  15   35.50    2.87
  -2  -2  15   37.24    3.39
  -2  -2  15   31.19    2.53
  -2  -2  14  654.58   15.38
  -2  -2  14  624.99   12.89
  -2  -2  14  653.47   15.85
  -2  -2  13 1027.82   22.57
  -2  -2  13 1101.22   21.67
  -2  -2  13 1143.99   23.74
  -2  -2  13 1071.11   25.91
  -2  -2  13 1128.72   26.94
  -2  -2  13 1224.31   27.20
  -2  -2  12  688.44   20.04
  -2  -2  12  626.29   19.18
  -2  -2  12  646.49   16.68
  -2  -2  12  638.86   20.59
  -2  -2  12  597.38   16.90
  -2  -2  12  660.44   17.65
  -2  -2  11  102.08    7.22
  -2  -2  11  104.65    7.19
  -2  -2  11   98.62    6.40
  -2  -2  11  100.15    9.75
  -2  -2  11  101.85    6.78
  -2  -2  11  103.73    8.09
  -2  -2  10  307.60   13.81
  -2  -2  10  279.53   10.79
  -2  -2  10  306.50   16.83
  -2  -2  10  305.55   11.98
  -2  -2   9  643.42   17.33
  -2  -2   9  641.99   23.90
  -2  -2   9  689.60   20.41
  -2  -2   9  673.28   20.16
  -2  -2   9  639.28   16.53
  -2  -2   8 2095.30   45.48
  -2  -2   8 2086.11   39.71
  -2  -2   7 1230.30   22.27
  -2  -2   7 1232.51   30.38
  -2  -2   6  359.87   13.86
  -2  -2   5 1045.72   23.49
  -2  -2   5  932.10   18.73
  -2  -2   4  664.30   12.53
  -2  -2   4  742.92   17.51
  -2  -2   3 1690.84   29.54
  -2  -2   3 1733.88   29.42
  -2  -2   2 1902.24   31.08
  -2  -2   2 1899.40   30.55
  -2  -2   1  297.25    8.44
   2  -2  -1  187.59    9.73
  -2  -2   0  288.93   16.29
  -2  -2   0  332.59   10.12
  -2  -2  -1 2187.69   36.87
   2  -2   1 2043.52   34.92
  -2  -2  -2 1626.12   25.42
   2  -2   2 1419.68   29.24
  -2  -2  -3  662.11   16.29
   2  -2   3  613.19   20.91
   2  -2   4   40.57    4.97
  -2  -2  -4   51.60    4.42
   2  -2   4   39.56    5.75
  -2  -2  -5  956.06   23.87
   2  -2   5  993.09   18.13
   2  -2   5 1028.52   33.80
   2  -2   5  972.00   28.96
   2  -2   6  362.34    9.99
  -2  -2  -6  364.67   14.67
   2  -2   6  363.41   12.47
   2  -2   6  355.08   18.38
   2  -2   6  328.51   11.02
   2  -2   7  437.00   11.87
   2  -2   7  431.07   22.36
   2  -2   7  450.03   25.72
   2  -2   7  429.24   13.98
   2  -2   7  407.88   13.39
  -2  -2  -7  421.65   17.50
   2  -2   8  231.04    8.81
   2  -2   8  213.82    9.71
   2  -2   8  239.06   10.56
  -2  -2  -9  200.18   13.72
   2  -2   9  169.39   10.42
   2  -2   9  170.14    8.85
   2  -2   9  175.48    7.92
   2  -2  10    8.37    2.99
  -2  -2 -10    9.78    3.96
   2  -2  10    7.76    2.68
   2  -2  10   13.55    2.54
   2  -2  10    7.04    1.95
   2  -2  11  281.67   10.36
   2  -2  11  258.66   12.89
   2  -2  11  290.29   14.74
   2  -2  11  252.49    9.47
   2  -2  12  601.97   20.85
   2  -2  12  547.39   17.85
   2  -2  13  358.22   12.28
   2  -2  13  381.71   14.80
   2  -2  13  379.96   14.20
   2  -2  14   56.18    4.33
   2  -2  14   55.36    4.00
  -2  -1  15  457.15   11.41
  -2  -1  15  479.69   12.13
  -2  -1  14  508.41   14.00
  -2  -1  14  497.86   13.09
  -2  -1  13   36.74    3.30
  -2  -1  13   32.60    4.05
  -2  -1  13   35.89    4.45
  -2  -1  12  450.61   13.57
  -2  -1  12  447.63   13.95
  -2  -1  12  476.44   17.41
  -2  -1  12  494.28   16.60
  -2  -1  11 1030.77   23.33
  -2  -1  11 1059.35   28.00
  -2  -1  10 1315.85   27.27
  -2  -1  10 1350.73   32.29
  -2  -1   9  215.73   10.68
  -2  -1   9  198.37    8.35
  -2  -1   8   29.87    3.03
  -2  -1   8   36.76    4.39
  -2  -1   7 1037.55   20.36
  -2  -1   7 1073.97   25.67
  -2  -1   7 1129.61   28.20
  -2  -1   7 1133.75   24.95
  -2  -1   6 1954.20   36.76
  -2  -1   6 1941.49   33.87
  -2  -1   5 1705.60   29.02
  -2  -1   5 1816.86   31.87
  -2  -1   4 1429.93   22.66
  -2  -1   3 1537.27   22.54
  -2  -1   3 1618.57   26.90
  -2  -1   2 1217.72   21.59
  -2  -1   1 1339.42   23.69
   2  -1   0  108.45    4.27
   2  -1   1  862.35   19.12
   2  -1   2   38.54    4.31
   2  -1   2   36.26    3.45
   2  -1   3  362.28   15.44
   2  -1   3  383.29   12.27
   2  -1   4 1008.00   30.41
   2  -1   4 1000.51   22.67
   2  -1   5  528.32   23.26
   2  -1   5  500.67   15.51
   2  -1   5  485.70   12.35
   2  -1   6  352.14   12.23
   2  -1   6  355.90   13.49
   2  -1   6  367.30   20.68
   2  -1   7   67.54    4.70
   2  -1   7   89.92    5.99
   2  -1   8  237.58   10.85
   2  -1   8  250.04    9.89
   2  -1   9  507.60   16.27
   2  -1   9  477.25   17.45
   2  -1  10 1499.33   34.73
   2  -1  10 1541.04   31.15
   2  -1  11  186.31   10.38
   2  -1  11  176.98    8.08
   2  -1  12    9.51    1.75
   2  -1  12   11.60    2.66
   2  -1  13  498.53   12.84
   2  -1  13  575.93   17.12
   2  -1  14  394.91   11.85
  -2   0  16    1.70    1.05
  -2   0  15   20.71    2.50
  -2   0  15   16.44    1.91
  -2   0  15   16.68    1.95
  -2   0  15   17.80    2.39
  -2   0  14  609.46   15.65
  -2   0  14  584.77   16.44
  -2   0  14  603.84   14.76
  -2   0  13 1374.87   30.75
  -2   0  13 1259.29   23.84
  -2   0  13 1322.45   26.28
  -2   0  13 1221.79   28.03
  -2   0  13 1311.02   27.96
  -2   0  12  829.28   24.00
  -2   0  12  808.09   20.22
  -2   0  12  791.21   21.92
  -2   0  12  825.01   21.91
  -2   0  11   11.31    2.73
  -2   0  11    4.99    2.00
  -2   0  11    9.29    3.21
  -2   0  10  378.42   19.00
  -2   0  10  415.49   14.34
  -2   0  10  385.72   14.75
  -2   0  10  387.69   15.34
  -2   0   9 1261.80   29.13
  -2   0   9 1208.29   34.83
  -2   0   9 1322.48   29.61
  -2   0   9 1218.91   26.14
  -2   0   9 1216.90   34.62
  -2   0   8 2780.13   54.88
  -2   0   8 2677.92   50.96
  -2   0   8 2661.28   54.10
  -2   0   8 2714.10   43.38
  -2   0   7   48.08    5.41
  -2   0   7   59.13    4.91
  -2   0   7   57.75    5.14
  -2   0   7   66.19    4.61
  -2   0   7   43.24    5.01
  -2   0   7   45.62    3.41
  -2   0   6 1293.01   26.15
  -2   0   6 1289.16   29.67
  -2   0   6 1291.26   28.18
  -2   0   5 1496.00   30.03
  -2   0   5 1422.06   25.86
  -2   0   5 1447.93   27.61
  -2   0   4   35.13    3.42
  -2   0   4   32.74    2.72
  -2   0   4   39.93    3.05
  -2   0   4   33.13    2.64
  -2   0   3 7947.83  101.07
  -2   0   3 7968.59  104.00
  -2   0   3 7847.25  102.25
  -2   0   2  178.07    6.23
  -2   0   2  161.37    6.13
  -2   0   2  180.36    5.11
  -2   0   1  764.85   16.01
   2   0   0  342.43    9.80
  -2   0   0  234.35   13.56
  -2   0  -1   51.54    3.75
   2   0   2   77.66    4.86
  -2   0  -2   71.40    4.41
  -2   0  -3  624.53   15.66
   2   0   3  652.56   16.52
   2   0   4  540.45   15.56
  -2   0  -4  489.23   14.98
   2   0   5  464.95   10.94
   2   0   5  480.83   15.36
   2   0   5  472.67   11.88
  -2   0  -5  497.48   15.94
   2   0   6  601.99   18.40
  -2   0  -6  622.01   19.57
   2   0   6  566.21   13.23
   2   0   6  521.07   22.28
   2   0   6  659.43   26.51
   2   0   6  604.92   16.09
   2   0   6  576.01   14.35
   2   0   7 1070.42   21.07
   2   0   7 1098.32   27.16
   2   0   7 1056.23   22.26
  -2   0  -7 1132.51   30.33
   2   0   7 1006.75   34.98
   2   0   7 1042.16   23.41
   2   0   8  552.42   14.50
   2   0   8  536.17   14.22
   2   0   8  503.39   25.86
   2   0   8  518.90   16.58
   2   0   9  244.36   10.90
   2   0   9  264.41   19.20
   2   0   9  259.44    9.83
   2   0  10    6.22    3.67
   2   0  10    6.20    1.99
   2   0  10    5.68    2.07
  -2   0 -10    5.15    2.97
   2   0  10    3.56    2.21
   2   0  10    6.39    2.00
   2   0  11  445.06   16.03
   2   0  11  466.18   14.13
   2   0  11  480.10   18.66
   2   0  12  315.19   14.38
   2   0  12  277.50    9.39
   2   0  12  301.67   11.89
   2   0  13   93.32    4.25
   2   0  13  307.99   12.68
   2   0  14   95.13    5.92
   2   0  14  103.07    5.78
  -2   1  16  668.47   12.82
  -2   1  16  729.01   12.57
  -2   1  15  452.57   10.84
  -2   1  15  454.65   12.27
  -2   1  14  469.08   13.02
  -2   1  14  501.05   13.14
  -2   1  14  499.19   14.77
  -2   1  13   53.94    4.67
  -2   1  13   49.19    3.82
  -2   1  13   53.53    5.10
  -2   1  13   65.55    6.14
  -2   1  13   49.57    4.27
  -2   1  12  471.12   15.21
  -2   1  12  472.21   15.48
  -2   1  12  451.89   16.06
  -2   1  12  486.28   14.86
  -2   1  11 1022.49   33.18
  -2   1  11 1017.95   25.08
  -2   1  11 1049.58   25.95
  -2   1  11 1112.91   25.87
  -2   1  10 1334.62   28.97
  -2   1  10 1294.56   37.14
  -2   1  10 1291.67   28.39
  -2   1  10 1274.07   37.63
  -2   1  10 1209.84   28.64
  -2   1   9  182.09    8.64
  -2   1   9  173.92   12.17
  -2   1   9  173.18   10.82
  -2   1   9  198.81    8.64
  -2   1   9  196.45    9.47
  -2   1   9  164.64   11.71
  -2   1   9  169.10    9.07
  -2   1   8   31.93    3.21
  -2   1   8   38.35    5.29
  -2   1   8   35.06    5.10
  -2   1   8   41.42    4.89
  -2   1   8   30.05    3.63
  -2   1   8   35.03    3.82
  -2   1   7  973.95   26.70
  -2   1   7  977.64   24.24
  -2   1   7  959.26   26.05
  -2   1   7  985.69   19.56
  -2   1   6 2116.33   37.88
  -2   1   6 2146.18   41.06
  -2   1   6 2098.71   32.86
  -2   1   6 2075.36   39.55
  -2   1   5 1906.61   34.07
  -2   1   5 1881.57   33.45
  -2   1   5 1973.06   36.38
  -2   1   4 1492.24   24.74
  -2   1   4 1512.50   26.20
  -2   1   4 1525.30   28.79
  -2   1   4 1570.96   26.99
  -2   1   3 1693.50   26.30
  -2   1   3 1631.69   28.73
  -2   1   3 1640.85   24.95
  -2   1   3 1698.50   27.34
  -2   1   2 1046.27   14.32
  -2   1   2 1071.79   18.65
  -2   1   2 1100.81   19.69
  -2   1   1 1190.00   20.53
   2   1  -1 1203.32   19.74
  -2   1   0  225.25   12.96
   2   1   0  340.68    9.23
  -2   1  -1  702.14   16.71
   2   1   1  749.59   15.88
  -2   1  -2   42.75    3.45
  -2   1  -3  246.43    9.12
   2   1   3  251.64    9.57
  -2   1  -4  736.02   18.79
   2   1   4  783.48   19.58
   2   1   5  492.51   15.61
  -2   1  -5  465.88   15.58
   2   1   5  466.91   10.96
   2   1   5  453.46   11.56
   2   1   6  342.56   10.44
   2   1   6  313.05   12.95
   2   1   6  351.73   10.20
   2   1   6  326.36    9.43
  -2   1  -6  322.83   13.99
   2   1   6  296.22   16.40
   2   1   6  329.65   10.17
   2   1   7   82.84    5.22
   2   1   7   76.57    4.60
  -2   1  -7   92.22    7.96
   2   1   7   62.31    8.25
   2   1   7   73.11    4.90
   2   1   7   76.16    6.69
   2   1   8  266.43   12.79
   2   1   8  249.78    9.85
   2   1   8  250.72   10.96
   2   1   8  227.70   17.11
   2   1   8  266.67    9.44
   2   1   9  526.12   14.50
   2   1   9  468.17   15.59
   2   1   9  491.76   13.33
   2   1   9  542.59   26.27
  -2   1  -9  574.34   24.13
   2   1  10 1611.88   32.59
   2   1  10 1703.69   50.50
   2   1  10 1448.36   32.98
   2   1  10 1501.55   36.29
   2   1  10 1753.76   31.61
   2   1  11  162.43   10.40
   2   1  11  160.19    8.90
   2   1  11  171.16    8.23
   2   1  12   12.38    2.06
   2   1  12   19.67    3.77
   2   1  13  541.18   17.29
   2   1  13  428.20   10.53
   2   1  14  380.04   11.71
   2   1  14  383.71   12.31
  -2   2  16   17.35    1.58
  -2   2  16   15.01    1.60
  -2   2  15   29.79    2.89
  -2   2  15   34.32    3.31
  -2   2  15   27.44    2.40
  -2   2  14  634.58   15.03
  -2   2  14  612.55   16.65
  -2   2  13 1163.71   24.10
  -2   2  13 1113.24   23.90
  -2   2  13 1148.51   26.57
  -2   2  12  657.96   18.19
  -2   2  12  667.91   17.79
  -2   2  12  657.35   19.77
  -2   2  12  662.39   18.43
  -2   2  11   86.52    6.56
  -2   2  11   80.78    6.06
  -2   2  11   66.25    8.09
  -2   2  11   90.38    6.82
  -2   2  10  329.93   13.16
  -2   2  10  331.82   13.92
  -2   2  10  346.89   17.99
  -2   2  10  338.32   13.01
  -2   2  10  333.41   12.48
  -2   2  10  329.53   18.12
  -2   2   9  715.60   18.59
  -2   2   9  661.44   18.97
  -2   2   9  687.03   22.96
  -2   2   9  704.66   18.46
  -2   2   9  651.83   24.52
  -2   2   9  696.35   19.72
  -2   2   9  674.39   24.81
  -2   2   8 1809.49   42.31
  -2   2   8 1936.98   43.33
  -2   2   8 1944.80   41.06
  -2   2   7 1412.77   33.58
  -2   2   7 1452.69   26.45
  -2   2   7 1456.95   34.30
  -2   2   6  431.36   14.44
  -2   2   6  412.70   15.11
  -2   2   6  400.17   14.66
  -2   2   5  973.64   22.99
  -2   2   5  987.26   22.08
  -2   2   4 1087.07   22.88
  -2   2   4 1056.94   17.86
  -2   2   4 1098.33   22.40
  -2   2   3 1519.28   27.66
  -2   2   3 1516.90   26.81
  -2   2   3 1531.23   23.81
  -2   2   3 1541.88   27.15
  -2   2   2 1982.36   31.56
  -2   2   2 1990.94   32.35
   2   2  -1  298.15    7.93
  -2   2   1  285.67    8.26
   2   2   0  309.46    8.48
   2   2   0  320.20    8.31
  -2   2  -1 2516.87   42.33
   2   2   1 2641.20   39.25
   2   2   1 2610.66   39.67
  -2   2  -2 1379.55   25.37
   2   2   2 1323.96   24.95
   2   2   3  858.88   19.99
   2   2   3  868.49   20.23
  -2   2  -3  904.42   19.78
  -2   2  -4   22.26    2.93
   2   2   4   24.54    3.21
  -2   2  -5  998.60   24.27
   2   2   5 1019.44   24.44
   2   2   5  958.06   18.44
   2   2   5  948.98   17.82
   2   2   5  940.39   24.83
   2   2   5  898.67   27.98
   2   2   6  285.11   16.45
   2   2   6  334.77    9.86
   2   2   6  313.05    9.88
   2   2   6  315.60    9.29
   2   2   6  335.67    9.70
   2   2   6  304.70   13.08
  -2   2  -6  332.88   14.21
   2   2   7  400.12   11.37
   2   2   7  405.55   21.45
   2   2   7  435.20   11.98
   2   2   7  404.67   12.07
  -2   2  -7  422.08   17.72
   2   2   7  407.91   11.40
   2   2   7  388.38   15.45
   2   2   8  247.60   15.76
   2   2   8  207.14   11.46
   2   2   8  178.38    9.17
   2   2   8  197.02    8.16
   2   2   8  213.58    8.91
  -2   2  -8  241.76   14.25
   2   2   8  208.56    8.29
   2   2   9  168.20   13.89
   2   2   9  171.18    8.30
  -2   2  -9  197.78   14.00
   2   2   9  169.05    7.78
   2   2   9  158.95   10.06
   2   2   9  162.71    8.77
  -2   2 -10   16.28    4.79
   2   2  10   14.80    4.66
   2   2  10    8.89    2.26
   2   2  10   14.19    2.59
   2   2  10    8.60    2.72
   2   2  11  330.97   15.10
   2   2  11  329.17   11.96
   2   2  12  557.59   19.18
   2   2  12  535.95   14.29
   2   2  13  270.12   11.76
   2   2  13  236.85    7.49
   2   2  14   50.72    4.09
   2   2  14   52.00    3.96
  -2   3  15  441.34   11.76
  -2   3  15  526.26   13.47
  -2   3  14  410.00   10.32
  -2   3  14  426.60   12.22
  -2   3  13   45.74    3.92
  -2   3  13   47.57    4.11
  -2   3  13   55.52    5.10
  -2   3  12  244.71   10.43
  -2   3  12  243.74   11.48
  -2   3  12  245.39   10.73
  -2   3  12  252.30   10.24
  -2   3  11 1290.86   29.58
  -2   3  11 1235.29   27.32
  -2   3  11 1349.43   32.20
  -2   3  11 1288.25   29.29
  -2   3  10  609.41   19.43
  -2   3  10  585.61   16.80
  -2   3  10  573.43   23.54
  -2   3  10  585.00   17.89
  -2   3  10  601.04   24.84
  -2   3  10  598.16   18.52
  -2   3  10  555.35   21.84
  -2   3   9  447.61   14.18
  -2   3   9  456.87   13.91
  -2   3   9  459.83   15.53
  -2   3   9  441.23   14.99
  -2   3   9  451.23   18.64
  -2   3   9  421.37   19.57
  -2   3   9  450.48   19.74
  -2   3   9  419.28   15.88
  -2   3   8  342.37   11.33
  -2   3   8  316.36   15.54
  -2   3   8  360.84   16.43
  -2   3   8  351.65   15.54
  -2   3   7  421.79   12.19
  -2   3   7  458.37   12.45
  -2   3   7  454.92   12.38
  -2   3   7  436.00   17.02
  -2   3   7  459.74   16.91
  -2   3   7  413.02   16.50
  -2   3   6 2606.44   46.30
  -2   3   6 2485.36   45.89
  -2   3   6 2506.77   38.42
  -2   3   6 2545.47   38.35
  -2   3   5 3201.95   53.44
  -2   3   5 3276.49   53.76
  -2   3   4  851.64   21.04
  -2   3   4  846.13   19.41
  -2   3   4  794.22   13.25
  -2   3   4  840.63   19.86
  -2   3   3  328.99    7.91
  -2   3   3  356.18   11.60
  -2   3   3  342.42   10.36
  -2   3   2  362.70   10.01
   2   3  -2  375.04    9.90
  -2   3   2  353.24   11.48
   2   3  -1  100.71    4.32
   2   3  -1   90.31    2.95
  -2   3   1   93.11    4.37
  -2   3   0 3611.04   69.31
   2   3   0 4572.00   58.81
   2   3   1 1867.01   29.81
  -2   3  -1 1719.36   35.09
  -2   3  -2  220.63    8.64
   2   3   2  211.62    8.16
  -2   3  -3 1531.59   28.86
   2   3   3 1527.84   29.57
   2   3   4  693.72   18.75
  -2   3  -4  659.51   17.87
   2   3   4  685.21   18.99
   2   3   4  694.80   22.19
   2   3   5 1208.13   22.22
   2   3   5 1205.17   28.25
   2   3   5 1212.57   33.88
   2   3   5 1213.15   22.44
   2   3   5 1200.83   21.68
  -2   3  -5 1281.71   28.67
   2   3   5 1307.15   23.40
   2   3   6  237.31    8.13
  -2   3  -6  248.20   12.29
   2   3   6  237.02   12.15
   2   3   6  242.26   11.62
   2   3   6  237.99   15.19
   2   3   6  260.71    8.30
   2   3   6  232.85    7.89
   2   3   7   88.51    5.07
   2   3   7   84.13    9.88
   2   3   7   87.41    5.25
   2   3   7   86.60    7.19
  -2   3  -7   90.81    8.07
   2   3   7   88.38    4.72
   2   3   7   87.23    4.97
   2   3   8  476.09   18.23
   2   3   8  502.47   13.50
   2   3   8  496.33   14.28
   2   3   8  484.39   21.61
   2   3   8  484.01   12.76
   2   3   8  469.83   15.79
   2   3   8  492.91   13.52
   2   3   9  317.17   12.73
   2   3   9  332.91   11.95
   2   3   9  308.94   14.83
   2   3   9  316.44   18.44
   2   3   9  327.97   11.09
   2   3  10 1207.02   25.74
   2   3  10 1082.67   29.47
   2   3  10 1130.01   26.22
   2   3  10 1193.08   24.61
   2   3  10 1160.86   38.79
   2   3  10 1070.66   21.65
   2   3  11   80.94    5.40
   2   3  11   74.68    5.60
   2   3  11   68.54    6.75
   2   3  12   16.15    2.45
   2   3  12   18.18    3.53
   2   3  13  430.06   14.57
   2   3  13  376.78   10.07
   2   3  14  409.76   10.21
   2   3  14  392.11   10.29
  -2   4  15   39.74    3.07
  -2   4  14  572.51   11.81
  -2   4  14  554.66   13.63
  -2   4  13  922.68   21.13
  -2   4  13  933.13   21.53
  -2   4  13  924.07   22.96
  -2   4  13  904.55   20.35
  -2   4  12  722.25   20.77
  -2   4  12  739.11   20.28
  -2   4  12  677.86   18.54
  -2   4  12  701.43   18.18
  -2   4  11   39.81    4.70
  -2   4  11   29.10    3.64
  -2   4  11   30.88    4.04
  -2   4  11   33.45    4.65
  -2   4  11   24.86    5.06
  -2   4  10  168.96    8.39
  -2   4  10  180.91   10.14
  -2   4  10  170.78    9.04
  -2   4  10  171.33   11.89
  -2   4  10  170.86   13.02
  -2   4  10  184.12    9.90
  -2   4  10  164.30   12.19
  -2   4   9  944.29   29.63
  -2   4   9  938.68   28.71
  -2   4   9  870.22   29.27
  -2   4   9  890.85   21.70
  -2   4   9  932.72   23.49
  -2   4   9  932.38   21.54
  -2   4   9  913.71   23.47
  -2   4   8 1215.11   32.33
  -2   4   8 1166.95   23.85
  -2   4   8 1243.02   32.61
  -2   4   8 1076.51   21.39
  -2   4   8 1175.18   32.26
  -2   4   8 1223.19   24.30
  -2   4   8 1197.00   24.20
  -2   4   8 1135.34   25.30
  -2   4   7  842.84   25.19
  -2   4   7  914.37   19.30
  -2   4   7  865.10   19.03
  -2   4   7  913.90   19.55
  -2   4   7  936.28   26.21
  -2   4   7  852.37   17.45
  -2   4   7  911.95   25.71
  -2   4   6  157.98    6.59
  -2   4   6  152.74    6.50
  -2   4   6  164.49    9.67
  -2   4   6  158.89    9.10
  -2   4   6  158.36    6.68
  -2   4   5  353.72   13.57
  -2   4   5  339.89   12.57
  -2   4   4  969.90   21.45
  -2   4   4  987.99   24.27
  -2   4   3 2254.91   36.29
  -2   4   3 2194.22   39.80
   2   4  -2  852.93   17.70
  -2   4   2  807.34   19.63
  -2   4   2  830.17   17.02
   2   4  -1 1739.46   25.98
   2   4  -1 1751.93   26.22
   2   4   0  568.18   12.35
   2   4   0  552.32   11.61
  -2   4   0  593.58   16.08
   2   4   1  802.70   16.57
  -2   4  -1  616.19   22.14
  -2   4  -2 2868.60   45.60
   2   4   2 2423.90   41.54
  -2   4  -3  665.55   17.01
   2   4   3  597.14   16.84
   2   4   4  110.44    4.80
  -2   4  -4  117.77    6.93
   2   4   4  102.22    6.90
   2   4   5  311.61    8.89
   2   4   5  310.27    9.24
   2   4   5  313.03    9.16
   2   4   5  311.44   13.04
  -2   4  -5  316.72   12.79
   2   4   5  317.12    9.59
   2   4   5  311.98   16.19
   2   4   6  787.57   23.33
   2   4   6  863.40   30.66
   2   4   6  816.15   17.26
   2   4   6  803.34   17.54
  -2   4  -6  864.32   24.66
   2   4   7  746.59   23.24
   2   4   7  745.06   17.55
   2   4   7  781.10   21.34
   2   4   7  746.75   16.06
   2   4   7  739.01   16.84
  -2   4  -7  821.16   26.02
   2   4   7  786.09   31.64
   2   4   7  783.98   17.42
   2   4   8  489.24   13.40
   2   4   8  428.32   17.74
   2   4   8  460.66   13.01
   2   4   8  474.58   16.20
   2   4   8  426.48   13.32
   2   4   8  435.95   11.68
  -2   4  -8  529.62   22.17
   2   4   8  469.21   13.84
   2   4   8  442.19   20.29
   2   4   9   18.76    3.26
   2   4   9   20.13    2.98
   2   4   9   16.89    2.39
   2   4   9   25.39    3.01
  -2   4  -9   26.12    5.40
   2   4   9   16.85    4.28
   2   4   9   19.89    3.97
   2   4  10   62.12    5.08
   2   4  10   57.72    6.18
   2   4  10   69.64    5.00
   2   4  10   58.08    5.38
   2   4  10   58.40    8.26
   2   4  11  298.56   11.65
   2   4  11  304.29   11.16
   2   4  11  275.28   13.42
   2   4  12  281.06   10.13
   2   4  12  279.08   12.51
   2   4  13  350.07    9.77
   2   4  13  407.22   13.39
   2   4  14  106.72    4.80
   2   4  14  109.67    4.82
  -2   5  14  272.80    8.57
  -2   5  14  292.23   10.10
  -2   5  13   19.05    2.59
  -2   5  13   22.42    3.25
  -2   5  13   24.37    3.24
  -2   5  13   24.94    3.17
  -2   5  13   29.18    4.06
  -2   5  12  346.31   13.47
  -2   5  12  343.46   11.77
  -2   5  12  359.88   14.85
  -2   5  12  351.22   13.60
  -2   5  12  338.61   12.30
  -2   5  11 1385.62   31.98
  -2   5  11 1251.22   26.54
  -2   5  11 1159.48   34.55
  -2   5  11 1236.41   28.79
  -2   5  11 1260.41   27.40
  -2   5  11 1401.77   31.10
  -2   5  10  797.75   29.10
  -2   5  10  920.26   24.00
  -2   5  10  815.45   21.41
  -2   5  10  878.43   23.81
  -2   5  10  805.62   27.73
  -2   5  10  835.41   28.53
  -2   5  10  842.62   21.10
  -2   5   9  563.43   15.24
  -2   5   9  544.81   13.85
  -2   5   9  526.33   21.62
  -2   5   9  567.96   17.64
  -2   5   9  541.31   21.69
  -2   5   9  519.71   15.40
  -2   5   9  569.67   17.61
  -2   5   9  542.33   22.47
  -2   5   9  565.70   15.97
  -2   5   8  194.15    8.39
  -2   5   8  180.59    8.84
  -2   5   8  192.47    9.26
  -2   5   8  208.88    8.68
  -2   5   8  199.96   12.00
  -2   5   8  203.52    7.71
  -2   5   8  192.54   12.23
  -2   5   8  189.41    7.43
  -2   5   8  199.45   12.32
  -2   5   8  198.52    8.53
  -2   5   7  646.30   22.06
  -2   5   7  595.64   14.06
  -2   5   7  637.08   15.64
  -2   5   7  613.70   14.49
  -2   5   7  603.46   15.44
  -2   5   7  659.68   16.15
  -2   5   7  624.46   20.73
  -2   5   6 1501.89   27.10
  -2   5   6 1463.33   32.57
  -2   5   6 1509.96   27.26
  -2   5   6 1552.97   35.25
  -2   5   6 1506.38   26.96
  -2   5   5 1357.81   24.39
  -2   5   5 1354.31   28.53
  -2   5   5 1368.76   24.48
  -2   5   5 1360.50   31.74
  -2   5   4 1770.29   32.67
  -2   5   4 1903.51   38.10
  -2   5   3  521.06   13.54
  -2   5   3  531.64   16.55
   2   5  -2  320.73    6.62
  -2   5   2  288.92    8.50
  -2   5   2  304.55   11.69
  -2   5   1 2887.48   41.38
   2   5  -1 2969.17   42.01
  -2   5   0 1926.07   30.61
   2   5   0 1901.40   30.77
   2   5   0 1933.70   30.65
   2   5   1  210.06    7.60
   2   5   1  210.28    7.96
  -2   5  -2  742.57   21.79
   2   5   2  686.77   17.41
   2   5   3 1523.11   31.55
   2   5   3 1559.44   34.28
   2   5   4  503.12   11.54
   2   5   4  539.35   19.53
   2   5   4  509.44   16.69
  -2   5  -4  538.07   16.21
   2   5   4  489.50   11.25
   2   5   5 1764.12   38.09
  -2   5  -5 1878.65   37.65
   2   5   5 1762.59   37.73
   2   5   5 1844.29   44.54
   2   5   5 1765.35   30.08
   2   5   5 1803.52   30.15
   2   5   5 1859.48   30.86
   2   5   5 1741.06   29.66
   2   5   5 1843.40   29.62
   2   5   6  365.85   10.95
   2   5   6  357.45   10.97
   2   5   6  348.70   15.14
  -2   5  -6  387.53   16.07
   2   5   6  403.84   11.75
   2   5   6  367.71   10.54
   2   5   6  355.07   19.46
   2   5   7   55.80    3.88
   2   5   7   40.60    5.40
   2   5   7   44.47    4.98
   2   5   7   38.37    3.35
   2   5   7   43.97    3.71
  -2   5  -7   45.73    6.09
   2   5   8 1090.33   33.30
   2   5   8 1061.19   30.66
   2   5   8 1139.94   24.29
   2   5   8 1182.74   25.88
   2   5   8 1166.07   23.55
   2   5   8 1076.02   21.11
   2   5   8 1200.49   28.87
  -2   5  -8 1302.92   36.74
   2   5   8 1091.91   22.68
   2   5   9  381.23   12.03
   2   5   9  412.72   12.34
   2   5   9  368.87   17.05
   2   5   9  371.74   12.13
   2   5   9  377.74   12.94
   2   5   9  379.14   15.83
   2   5   9  378.81   19.71
   2   5   9  417.70   15.66
   2   5  10  595.08   18.47
   2   5  10  593.28   15.69
   2   5  10  553.89   19.65
   2   5  10  590.09   25.97
   2   5  10  581.53   16.54
   2   5  11  104.14    6.84
   2   5  11  105.71    6.32
   2   5  11   97.57    7.64
   2   5  12   16.98    2.51
   2   5  12   18.82    3.22
   2   5  13  387.13   10.36
   2   5  13  408.73   12.59
   2   5  14  233.00    6.27
   2   5  14  179.04    4.68
  -2   6  15  100.98    4.77
  -2   6  15   78.00    3.13
  -2   6  14  472.52   13.76
  -2   6  14  431.75   11.89
  -2   6  13  549.17   13.96
  -2   6  13  536.76   15.63
  -2   6  13  578.65   17.47
  -2   6  13  602.47   16.46
  -2   6  13  604.72   16.08
  -2   6  12  456.39   14.46
  -2   6  12  431.75   14.66
  -2   6  12  424.60   12.97
  -2   6  12  448.80   16.18
  -2   6  11  274.93   12.35
  -2   6  11  239.74   10.34
  -2   6  11  230.16   10.51
  -2   6  11  203.29   13.51
  -2   6  11  232.57    9.51
   2   6 -11  254.46   16.53
  -2   6  11  244.31   11.84
  -2   6  10  137.01    8.62
  -2   6  10  137.55   11.00
  -2   6  10  150.11    9.00
  -2   6  10  130.30   10.42
  -2   6  10  143.63    7.93
  -2   6  10  145.20    7.90
  -2   6  10  114.39    9.24
  -2   6   9  979.44   20.13
  -2   6   9 1014.87   25.02
  -2   6   9  985.60   30.92
  -2   6   9 1006.21   22.86
  -2   6   9  996.71   22.80
  -2   6   9  933.22   21.99
  -2   6   9  996.80   24.58
  -2   6   9  957.03   20.54
  -2   6   9  986.91   31.41
  -2   6   9  968.30   29.65
  -2   6   8 1320.77   25.62
  -2   6   8 1377.40   34.77
  -2   6   8 1405.49   25.80
  -2   6   8 1399.99   29.44
  -2   6   8 1339.92   27.25
  -2   6   8 1375.19   36.80
  -2   6   8 1415.20   27.88
  -2   6   8 1338.82   26.37
  -2   6   8 1392.50   28.97
  -2   6   8 1427.16   27.67
  -2   6   8 1469.37   37.80
  -2   6   7  497.08   18.06
  -2   6   7  514.08   13.28
  -2   6   7  478.12   12.66
  -2   6   7  505.77   13.86
  -2   6   7  505.15   19.91
  -2   6   7  479.39   13.74
  -2   6   6  690.17   22.76
  -2   6   6  673.98   16.12
  -2   6   6  687.87   15.97
  -2   6   6  645.38   19.68
  -2   6   5  216.91    8.06
  -2   6   5  222.54   12.27
  -2   6   5  221.11    7.93
  -2   6   5  223.49    9.84
  -2   6   4  978.84   19.33
  -2   6   4 1036.29   26.63
  -2   6   4 1030.69   21.87
  -2   6   3 2028.25   40.07
  -2   6   3 1944.57   32.90
   2   6  -2 1381.36   20.10
  -2   6   2 1385.37   29.68
  -2   6   1  774.01   14.56
   2   6  -1  797.82   15.63
  -2   6   1  809.43   21.92
   2   6  -1  786.56   17.07
  -2   6   0  195.86    6.18
   2   6   0  214.82    7.74
   2   6   0  216.10    7.92
   2   6   1 2050.37   33.77
   2   6   1 2109.53   34.20
  -2   6  -2  731.41   27.14
   2   6   2  846.52   20.22
   2   6   3  481.06   16.18
   2   6   3  468.81   11.17
   2   6   3  480.56   15.68
  -2   6  -3  502.27   17.21
   2   6   4  727.36   15.21
  -2   6  -4  790.59   21.67
   2   6   4  757.98   15.78
   2   6   4  773.16   23.55
   2   6   4  727.21   14.94
   2   6   4  736.21   21.46
   2   6   5  474.43   11.70
   2   6   5  473.77   17.69
   2   6   5  481.10   12.69
   2   6   5  457.18   11.98
   2   6   5  512.97   20.82
   2   6   5  459.91   12.35
   2   6   5  497.04   13.01
  -2   6  -5  515.65   17.55
   2   6   6  990.02   19.81
   2   6   6  965.54   20.61
   2   6   6  988.15   20.66
   2   6   6 1148.38   27.68
   2   6   6  928.44   27.75
   2   6   6  941.67   27.41
   2   6   6  981.35   33.15
   2   6   6 1121.08   22.46
  -2   6  -6 1075.31   28.79
   2   6   6  955.68   20.91
   2   6   7  974.07   21.05
   2   6   7  982.38   21.42
   2   6   7 1067.27   27.50
   2   6   7 1007.47   20.68
  -2   6  -7 1095.27   31.67
   2   6   7  936.17   28.31
   2   6   7  909.69   19.80
   2   6   8  273.87    9.99
   2   6   8  267.84   10.35
   2   6   8  238.10   13.75
   2   6   8  251.08    8.56
   2   6   8  260.47    9.42
   2   6   8  283.05   12.12
   2   6   8  261.15   15.44
   2   6   8  293.99   13.58
  -2   6  -8  291.48   16.99
   2   6   9   42.21    3.88
   2   6   9   48.63    4.02
   2   6   9   36.57    5.52
   2   6   9   40.96    4.14
   2   6   9   37.97    4.04
   2   6   9   43.55    5.17
   2   6   9   34.61    6.13
  -2   6  -9   51.77    7.87
   2   6   9   34.05    4.80
   2   6  10  148.97    6.99
  -2   6 -10  182.30   15.84
   2   6  10  166.87    8.15
   2   6  10  158.10    9.91
   2   6  10  166.97   13.55
   2   6  10  170.88    9.75
   2   6  11  498.13   17.37
   2   6  11  516.55   14.68
   2   6  12  349.39   12.73
   2   6  12  337.10   10.47
   2   6  12  370.79   11.96
   2   6  13  232.93    8.30
   2   6  13  240.75    7.72
  -2   7  15  293.75    8.04
  -2   7  14  225.00    8.58
  -2   7  13   32.17    2.85
  -2   7  13   33.76    3.58
  -2   7  13   32.88    3.64
  -2   7  13   26.20    3.02
  -2   7  13   29.45    3.62
  -2   7  12  285.24    9.75
  -2   7  12  274.65   10.78
  -2   7  12  307.17   11.56
  -2   7  12  309.15   12.44
  -2   7  12  283.37   11.97
  -2   7  11  996.37   21.66
  -2   7  11 1034.72   23.85
  -2   7  11  959.64   23.07
  -2   7  11  972.78   24.96
  -2   7  10  836.31   19.50
  -2   7  10  803.90   20.44
  -2   7  10  833.40   22.54
  -2   7  10  892.36   23.53
  -2   7  10  954.91   21.21
  -2   7  10  763.23   27.69
  -2   7   9  943.03   21.70
  -2   7   9 1011.35   24.70
  -2   7   9 1000.80   31.04
  -2   7   9  929.21   28.34
  -2   7   9  893.04   30.22
  -2   7   9  993.17   22.78
  -2   7   9  979.91   22.70
  -2   7   9  957.67   23.77
  -2   7   9  956.60   20.39
  -2   7   9  962.47   20.93
  -2   7   8   33.78    3.35
  -2   7   8   34.99    3.65
  -2   7   8   36.95    3.47
  -2   7   8   40.60    3.97
  -2   7   8   28.62    3.61
  -2   7   8   29.16    5.16
  -2   7   8   34.59    4.87
  -2   7   7  591.46   15.91
  -2   7   7  623.47   15.90
  -2   7   7  596.22   16.12
  -2   7   7  565.12   22.34
  -2   7   7  597.00   14.91
  -2   7   7  566.97   16.29
  -2   7   7  576.41   19.56
  -2   7   6 1889.44   33.45
  -2   7   6 1846.34   33.04
  -2   7   6 1863.41   37.90
  -2   7   6 1981.41   33.30
  -2   7   5 1614.13   29.18
  -2   7   5 1627.52   32.50
  -2   7   5 1659.90   29.13
  -2   7   4 1127.56   23.68
  -2   7   4 1149.11   22.21
  -2   7   3  545.79   18.85
  -2   7   3  525.93   12.53
  -2   7   2 1371.87   31.45
  -2   7   2 1257.76   33.01
   2   7  -2 1345.24   21.54
  -2   7   2 1222.93   20.64
   2   7  -1  958.00   19.15
  -2   7   1 1006.96   26.03
   2   7  -1 1019.69   21.62
   2   7   0 4170.26   60.73
   2   7   0 4183.58   59.65
   2   7   1  168.15    6.41
   2   7   1  194.03    8.61
  -2   7  -1  178.65    6.46
   2   7   1  189.63    8.46
   2   7   2  289.54   11.43
   2   7   2  270.87    9.81
   2   7   3 2006.91   39.46
  -2   7  -3 1939.56   48.76
   2   7   3 2158.25   32.69
   2   7   3 2202.97   33.32
   2   7   3 2183.87   41.65
   2   7   3 2270.70   34.32
   2   7   4  712.58   15.24
   2   7   4  665.04   21.46
   2   7   4  697.47   21.46
  -2   7  -4  735.78   23.58
   2   7   4  712.79   15.76
   2   7   4  699.65   14.84
   2   7   5 2121.17   34.64
   2   7   5 2011.65   46.63
   2   7   5 2184.42   35.74
   2   7   5 2178.12   45.00
  -2   7  -5 1995.96   43.66
   2   7   6  524.47   20.44
  -2   7  -6  618.41   22.45
   2   7   6  555.76   14.88
   2   7   6  510.44   20.35
   2   7   6  571.84   13.94
   2   7   6  568.50   14.84
   2   7   6  540.67   14.64
   2   7   6  619.53   15.65
   2   7   7   44.74    4.03
   2   7   7   49.10    3.88
   2   7   7   59.75    4.81
  -2   7  -7   51.74    7.00
   2   7   7   48.53    4.19
   2   7   7   48.06    6.40
   2   7   7   49.89    4.17
   2   7   7   36.44    5.54
   2   7   8 1167.97   24.34
  -2   7  -8 1340.48   40.60
   2   7   8 1343.81   32.23
   2   7   8 1124.02   32.92
   2   7   8 1097.23   22.00
   2   7   8 1323.95   30.02
   2   7   8 1025.70   27.16
   2   7   9  849.52   19.67
   2   7   9  853.70   30.51
   2   7   9  838.37   20.54
   2   7   9  780.35   26.74
   2   7   9  974.34   26.34
   2   7   9  912.97   22.46
   2   7   9  788.00   23.34
   2   7  10 1061.95   22.93
   2   7  10 1078.04   23.79
   2   7  10 1028.66   26.95
   2   7  11  169.67    7.62
   2   7  11  144.87    6.06
   2   7  11  161.14    8.86
   2   7  12    3.41    1.24
   2   7  12    2.06    1.39
   2   7  12    4.81    1.63
   2   7  13  233.85    6.92
   2   7  13  280.86    8.13
  -2   8  15   26.52    1.98
  -2   8  14  194.24    7.39
  -2   8  13  705.06   17.12
  -2   8  13  712.67   17.48
  -2   8  12  490.99   15.41
  -2   8  12  477.11   14.60
  -2   8  12  421.65   12.85
  -2   8  12  432.01   14.42
  -2   8  11   42.76    4.69
  -2   8  11   38.02    4.32
  -2   8  11   33.29    3.66
  -2   8  10   45.44    3.98
  -2   8  10   35.52    3.92
  -2   8  10   44.62    3.76
  -2   8  10   35.27    4.16
  -2   8  10   37.22    4.41
  -2   8  10   33.74    5.77
  -2   8   9  445.00   13.40
  -2   8   9  453.42   21.00
  -2   8   9  456.48   14.53
  -2   8   9  469.82   14.83
  -2   8   9  430.37   14.71
  -2   8   8 1052.91   33.18
  -2   8   8 1025.32   24.19
  -2   8   8 1104.19   24.38
  -2   8   8 1070.30   22.99
  -2   8   8 1105.60   24.12
  -2   8   8 1161.66   23.63
  -2   8   7 1324.63   25.67
  -2   8   7 1263.96   26.38
  -2   8   7 1213.90   26.64
  -2   8   7 1222.23   25.98
  -2   8   7 1321.62   26.26
  -2   8   7 1304.47   26.39
  -2   8   6  174.12    7.64
  -2   8   6  158.33    7.53
  -2   8   5  153.79    7.01
  -2   8   5  142.69    6.88
  -2   8   5  174.16   11.73
  -2   8   5  163.06    7.08
  -2   8   4 1355.93   25.54
  -2   8   4 1469.92   36.33
  -2   8   3 2090.12   47.04
  -2   8   3 2095.33   35.63
  -2   8   3 2133.92   33.74
  -2   8   3 2193.08   46.21
   2   8  -2  860.87   21.54
  -2   8   2  874.41   27.86
  -2   8   2  859.42   25.38
   2   8  -1  845.20   20.65
  -2   8   1  841.78   24.57
  -2   8   1  766.22   26.49
   2   8  -1  816.26   18.06
   2   8   0  232.70    9.32
   2   8   0  220.36    9.68
  -2   8   0  244.21   12.42
   2   8   1  548.92   16.64
   2   8   1  552.26   16.22
   2   8   2 2481.91   37.23
   2   8   2 2556.41   45.75
   2   8   3  265.93   12.38
   2   8   3  285.25    8.50
   2   8   3  254.58    7.82
   2   8   4  509.32   13.20
   2   8   4  493.85   12.47
   2   8   4  487.14   12.11
   2   8   4  477.82   18.14
   2   8   5  267.02   13.93
   2   8   5  269.63    9.02
   2   8   5  273.16    9.32
   2   8   6  573.07   21.93
   2   8   6  583.48   15.67
   2   8   6  557.01   21.80
   2   8   6  592.79   15.26
   2   8   6  584.11   15.65
   2   8   6  608.71   15.88
   2   8   7 1781.67   45.19
   2   8   7 1890.62   35.12
   2   8   7 1917.13   35.25
   2   8   7 1909.64   35.09
   2   8   7 1854.24   46.29
   2   8   8  561.76   14.27
   2   8   8  549.45   15.36
   2   8   9  165.39    8.07
   2   8   9  165.91    7.69
   2   8   9  196.20    9.86
   2   8   9  156.90    9.15
   2   8   9  192.72   13.96
   2   8   9  166.83   11.71
   2   8  10  106.27    7.76
   2   8  10   77.69    6.24
   2   8  10   88.34    5.14
   2   8  10   89.92    5.76
   2   8  10   94.97    5.98
   2   8  11  594.35   14.97
   2   8  11  566.32   16.23
   2   8  11  552.20   13.39
   2   8  12  537.54   14.23
   2   8  12  426.76   11.25
   2   8  13  225.40    6.98
  -2   9  14  203.78    6.96
  -2   9  13   15.75    2.44
  -2   9  13   19.00    2.65
  -2   9  13   17.51    2.57
  -2   9  12  279.53   10.93
  -2   9  12  252.82   10.23
  -2   9  11  422.83   14.25
  -2   9  11  441.42   14.85
  -2   9  10  292.07   11.79
  -2   9  10  313.21   10.50
  -2   9  10  335.22   11.74
  -2   9  10  319.11   11.15
  -2   9  10  279.89   16.22
  -2   9  10  296.64   12.17
  -2   9   9  227.51    9.96
  -2   9   9  240.41    9.67
  -2   9   9  254.08   10.46
  -2   9   9  222.33   10.12
  -2   9   9  242.11   10.38
  -2   9   9  228.49   14.95
  -2   9   8  139.24   11.65
  -2   9   8  154.43    7.88
  -2   9   8  140.91    7.24
  -2   9   8  139.67    7.73
  -2   9   8  162.63    7.95
  -2   9   8  129.45    7.69
  -2   9   8  145.13    7.80
  -2   9   7  699.54   18.37
  -2   9   7  725.63   18.76
  -2   9   7  773.78   18.90
  -2   9   7  682.49   18.80
  -2   9   7  797.74   19.00
  -2   9   6 1507.88   29.51
  -2   9   6 1464.87   28.77
  -2   9   6 1569.96   29.16
  -2   9   6 1549.49   41.38
  -2   9   5 1256.76   25.09
  -2   9   5 1232.44   25.66
  -2   9   4  613.72   23.82
  -2   9   4  616.22   23.48
  -2   9   4  570.49   15.04
  -2   9   3  150.68    7.19
  -2   9   3  140.98   10.52
  -2   9   2  732.51   26.63
   2   9  -2  712.29   20.37
  -2   9   2  698.65   23.82
  -2   9   1 1346.76   34.08
   2   9  -1 1340.83   29.46
   2   9  -1 1312.67   26.09
  -2   9   0 2036.67   44.30
   2   9   0 1996.68   37.02
   2   9   0 2032.31   39.00
   2   9   1  524.15   16.68
  -2   9  -1  536.04   20.03
   2   9   1  527.20   17.24
   2   9   2   48.08    5.06
   2   9   2   45.61    3.06
   2   9   2   51.49    3.47
   2   9   3  650.56   14.26
   2   9   3  621.66   20.62
   2   9   3  656.98   14.82
   2   9   4 1963.81   42.96
   2   9   4 1964.05   32.91
   2   9   4 1992.78   34.28
   2   9   4 1889.80   32.07
   2   9   4 2028.00   34.18
   2   9   5 1088.27   22.68
   2   9   5 1055.31   21.69
   2   9   5 1033.38   21.14
   2   9   5 1028.80   30.20
   2   9   6 1001.95   22.45
   2   9   6  971.85   30.60
   2   9   6  997.44   21.66
   2   9   6  998.07   22.19
   2   9   6 1017.18   22.40
   2   9   7    7.24    1.94
   2   9   7    7.91    2.09
   2   9   7    9.42    3.02
   2   9   7    7.14    1.94
   2   9   7    8.20    3.15
   2   9   7    7.36    2.14
   2   9   7    7.74    3.01
   2   9   8  456.92   20.73
   2   9   8  491.61   14.46
   2   9   8  513.69   13.62
   2   9   8  501.52   22.33
   2   9   9  791.61   18.86
   2   9   9  797.12   19.49
   2   9  10  916.72   20.74
   2   9  10  914.09   19.50
   2   9  11  319.32   10.00
   2   9  11  314.06    9.41
   2   9  12   22.25    2.20
   2   9  12   28.72    3.06
   2   9  13  288.35    7.49
  -2  10  14  211.00    6.28
  -2  10  13  313.63    9.85
  -2  10  13  304.15    9.63
  -2  10  12  331.15   11.44
  -2  10  12  308.25   10.91
  -2  10  11   15.25    2.73
  -2  10  11   12.12    2.53
  -2  10  11   16.88    2.43
  -2  10  10   21.03    2.93
  -2  10  10   19.19    3.03
  -2  10  10   27.52    3.41
  -2  10  10   24.39    2.97
  -2  10   9  235.49    9.68
  -2  10   9  216.41    9.94
  -2  10   9  212.47   10.02
  -2  10   9  255.31   10.43
  -2  10   9  222.67   14.99
  -2  10   9  229.60   10.03
  -2  10   8  256.91   10.28
  -2  10   8  278.14   10.78
  -2  10   8  244.97   10.46
  -2  10   8  247.32   10.94
  -2  10   8  267.88   10.98
  -2  10   7  761.25   18.78
  -2  10   7  731.14   19.22
  -2  10   7  708.00   28.08
  -2  10   7  791.84   19.63
  -2  10   7  683.25   18.45
  -2  10   7  696.60   19.31
  -2  10   6  299.75   10.70
  -2  10   6  283.02   11.07
  -2  10   6  271.33   10.51
  -2  10   6  291.51   17.35
  -2  10   5  134.92    7.47
  -2  10   5  139.42   11.68
  -2  10   5  125.98    6.78
  -2  10   5  137.95   11.76
  -2  10   5  135.00    7.29
  -2  10   5  142.43    6.95
  -2  10   4  481.05   22.12
  -2  10   4  477.97   13.19
  -2  10   4  467.20   13.76
  -2  10   4  494.29   21.87
  -2  10   3 1601.70   30.51
  -2  10   3 1610.98   41.65
   2  10  -3 1650.62   36.71
  -2  10   3 1605.60   43.29
  -2  10   2 1102.59   35.83
  -2  10   2 1121.37   32.88
   2  10  -2 1148.18   28.63
  -2  10   1  537.56   24.40
  -2  10   1  547.68   21.49
   2  10  -1  568.84   18.55
   2  10   0  120.11    7.52
   2  10   0  135.97    8.64
  -2  10   0  121.18    9.64
   2  10   1 2383.35   37.25
  -2  10  -1 2400.22   51.07
   2  10   1 2342.17   45.37
   2  10   1 2514.38   47.38
   2  10   2 1419.16   25.01
   2  10   2 1368.62   32.48
  -2  10  -2 1450.33   37.18
   2  10   2 1320.66   23.47
   2  10   3 1088.42   20.88
   2  10   3 1066.70   29.33
   2  10   3 1097.54   21.71
   2  10   4  145.77    7.30
   2  10   4  142.98    6.41
   2  10   4  139.99    6.65
   2  10   4  145.20   10.37
   2  10   4  145.82    7.22
   2  10   5  122.03    6.18
   2  10   5  105.80    9.28
   2  10   5  122.50    6.38
   2  10   5  122.07    6.71
   2  10   6  743.89   26.74
   2  10   6  761.81   18.50
   2  10   6  747.66   18.99
   2  10   6  761.96   19.45
   2  10   6  813.70   19.43
   2  10   7 1332.60   27.18
   2  10   7 1080.66   24.14
   2  10   7 1096.58   24.49
   2  10   7 1045.13   33.64
   2  10   7 1284.68   31.99
   2  10   7 1044.21   33.89
   2  10   8  656.16   17.20
   2  10   8  664.74   16.49
   2  10   9  123.15    8.68
   2  10   9   94.14    5.85
   2  10   9  116.28    7.70
   2  10   9   93.89    5.61
   2  10  10   86.79    5.24
   2  10  10   86.09    4.89
   2  10  10   96.41    6.02
   2  10  11  530.04   13.03
   2  10  11  563.20   12.94
   2  10  12  402.05    9.58
   2  10  13  208.07    5.44
  -2  11  13    6.56    1.40
  -2  11  13    6.22    1.44
  -2  11  12  204.26    8.20
  -2  11  12  222.62    8.70
  -2  11  11  380.21   12.56
  -2  11  11  427.34   11.59
  -2  11  10  150.38    7.93
  -2  11  10  147.79    7.10
  -2  11  10  156.32    7.66
  -2  11  10  145.59    7.22
  -2  11   9  134.64    7.63
  -2  11   9  133.81    7.56
  -2  11   9  147.15    7.65
  -2  11   9  128.37   11.53
  -2  11   9  130.12    7.81
  -2  11   9  161.62    8.22
  -2  11   8  106.19    6.48
  -2  11   8   98.05    6.86
  -2  11   8  118.09    7.15
  -2  11   8  112.40    6.94
  -2  11   8   98.51    6.58
  -2  11   8  104.32    6.54
  -2  11   7  540.51   16.24
  -2  11   7  495.57   14.66
  -2  11   7  472.22   15.89
  -2  11   7  474.71   15.08
  -2  11   7  497.17   23.92
  -2  11   7  487.81   15.85
  -2  11   7  521.24   15.91
  -2  11   6  377.54   12.21
  -2  11   6  368.61   20.27
  -2  11   6  366.03   12.61
  -2  11   6  367.89   13.42
  -2  11   6  359.65   13.01
  -2  11   5  920.42   22.67
  -2  11   5  934.84   21.36
  -2  11   5  904.56   32.94
  -2  11   5  934.81   32.90
  -2  11   5  877.10   21.02
  -2  11   5  918.43   22.35
  -2  11   5  913.68   20.38
  -2  11   4  523.10   15.11
  -2  11   4  526.64   24.48
  -2  11   4  514.23   23.45
  -2  11   3  155.54   12.35
  -2  11   3  144.91    7.63
  -2  11   3  152.32   12.87
   2  11  -2  600.86   20.57
  -2  11   2  601.34   26.82
  -2  11   2  602.01   24.20
  -2  11   1 1307.24   36.81
   2  11  -1 1311.20   32.05
  -2  11   1 1264.47   41.24
  -2  11   0 1069.33   32.42
   2  11   0 1102.63   26.97
   2  11   0 1112.99   29.23
  -2  11   0 1086.23   38.79
   2  11   1  773.81   17.13
   2  11   1  807.91   24.61
  -2  11  -1  803.59   27.26
   2  11   1  796.01   23.52
   2  11   2  188.18    7.60
   2  11   2  192.64   11.31
  -2  11  -2  197.37   13.08
   2  11   3  477.39   12.49
   2  11   3  497.90   13.44
   2  11   3  485.44   19.27
   2  11   4 1575.62   29.16
   2  11   4 1597.62   30.55
   2  11   4 1551.08   39.04
   2  11   4 1532.09   28.05
   2  11   4 1593.41   30.72
   2  11   5  601.17   16.66
   2  11   5  582.06   15.61
   2  11   5  567.74   22.73
   2  11   5  588.44   15.15
   2  11   6  724.62   27.33
   2  11   6  765.75   19.42
   2  11   6  740.71   19.05
   2  11   6  759.10   18.65
   2  11   6  763.00   19.20
   2  11   6  731.38   26.84
   2  11   7   20.03    4.63
   2  11   7   26.55    3.34
   2  11   7   21.00    3.06
   2  11   7   21.77    3.05
   2  11   8  298.43   10.26
   2  11   8  293.32   10.79
   2  11   9 1024.10   22.45
   2  11   9 1269.20   27.72
   2  11   9 1028.31   22.12
   2  11   9 1298.04   29.86
   2  11  10  786.15   18.26
   2  11  10  656.07   15.20
   2  11  10  818.68   21.03
   2  11  10  660.74   15.83
   2  11  11  189.40    6.47
   2  11  11  177.06    6.49
  -2  12  13  202.14    6.09
  -2  12  13  226.93    6.65
  -2  12  12  124.20    5.95
  -2  12  12  123.41    5.75
  -2  12  11   40.90    3.17
  -2  12  11   53.28    4.22
  -2  12  10  107.71    5.94
  -2  12  10   94.41    6.28
  -2  12  10  110.64    6.03
  -2  12  10  122.23    6.58
  -2  12  10  106.99    6.43
  -2  12   9  453.44   14.51
  -2  12   9  464.33   14.78
  -2  12   9  496.95   14.80
  -2  12   9  467.30   14.13
  -2  12   9  461.17   15.30
  -2  12   8  418.69   14.16
  -2  12   8  433.83   14.18
  -2  12   8  424.33   13.26
  -2  12   8  432.16   14.81
  -2  12   8  428.47   14.92
  -2  12   8  413.42   21.64
  -2  12   8  434.69   14.60
  -2  12   7  713.17   17.90
  -2  12   7  753.41   30.24
  -2  12   7  729.36   19.55
  -2  12   7  727.12   20.73
  -2  12   7  733.77   20.00
  -2  12   7  751.78   20.48
  -2  12   7  782.73   20.55
  -2  12   6  144.66    8.19
  -2  12   6  134.71    7.66
  -2  12   6  136.06    8.15
  -2  12   6  135.72   12.59
  -2  12   5   24.58    3.47
  -2  12   5   26.82    3.39
  -2  12   5   21.04    3.36
  -2  12   5   17.62    4.86
  -2  12   5   22.56    5.35
  -2  12   4  907.72   34.09
  -2  12   4  914.94   33.02
  -2  12   4  877.39   21.32
  -2  12   3 1076.98   24.44
  -2  12   3 1075.62   35.59
  -2  12   3 1102.32   38.04
  -2  12   2 1574.02   47.12
  -2  12   2 1501.09   42.49
   2  12  -2 1526.04   36.86
  -2  12   1   91.23   11.05
  -2  12   1  109.46   10.25
   2  12  -1   97.67    8.23
   2  12   0   34.08    5.09
  -2  12   0   38.64    6.20
  -2  12   0   39.26    7.73
   2  12   1 1587.50   38.80
  -2  12  -1 1663.04   43.03
   2  12   1 1625.18   37.32
   2  12   1 1573.71   28.84
  -2  12  -1 1634.37   53.07
   2  12   2 2102.50   35.38
   2  12   2 1974.68   44.37
   2  12   3 1264.17   24.95
   2  12   3 1184.65   23.19
   2  12   3 1217.79   33.48
   2  12   3 1295.60   26.46
   2  12   4   88.63    8.69
   2  12   4  101.72    6.48
   2  12   4   99.10    5.88
   2  12   4   87.72    5.20
   2  12   4  103.63    6.44
   2  12   5  287.92   11.17
   2  12   5  289.39   10.54
   2  12   5  262.15   15.30
   2  12   6 1410.05   29.28
   2  12   6 1360.14   38.66
   2  12   6 1320.14   39.03
   2  12   6 1382.06   27.87
   2  12   6 1448.14   29.02
   2  12   7 1106.69   24.89
   2  12   7 1258.29   30.88
   2  12   7 1303.61   27.08
   2  12   7 1061.40   24.00
   2  12   7 1050.83   33.82
   2  12   8  578.09   15.83
   2  12   8  673.93   20.42
   2  12   8  587.22   15.16
   2  12   8  656.95   20.71
   2  12   9   43.68    4.82
   2  12   9   41.96    4.43
   2  12   9   38.67    3.45
   2  12   9   41.34    3.61
   2  12  10   94.52    4.96
   2  12  10  115.75    5.98
   2  12  10  119.01    6.88
   2  12  10   99.30    4.84
   2  12  11  278.33    7.48
   2  12  11  271.19    7.75
  -2  13  12   49.52    3.15
  -2  13  11  289.30    8.85
  -2  13  11    0.05    0.19
  -2  13  10  504.27   14.28
  -2  13  10  527.77   14.10
  -2  13  10  491.02   14.64
  -2  13  10  519.76   13.51
  -2  13  10  487.84   13.11
  -2  13   9  426.82   13.34
  -2  13   9  389.65   12.59
  -2  13   9  408.47   13.98
  -2  13   9  397.31   13.50
  -2  13   9  429.78   13.66
  -2  13   8   38.75    4.41
  -2  13   8   37.13    4.03
  -2  13   8   49.95    4.77
  -2  13   8   50.66    4.83
  -2  13   8   39.89    4.17
  -2  13   8   39.15    4.11
  -2  13   7  116.15    7.83
  -2  13   7  115.06   11.58
  -2  13   7  128.65    7.50
  -2  13   7  124.86    7.62
  -2  13   7  127.90    7.90
  -2  13   7  128.05    7.73
  -2  13   7  129.99    7.71
  -2  13   6  579.37   18.23
  -2  13   6  557.71   16.49
  -2  13   6  541.39   17.10
  -2  13   6  544.89   17.41
  -2  13   6  541.73   25.78
  -2  13   5  745.58   21.07
  -2  13   5  774.39   31.07
  -2  13   5  741.00   20.68
  -2  13   4  357.15   12.85
  -2  13   4  370.84   20.86
  -2  13   4  375.42   22.00
  -2  13   4  371.84   14.29
  -2  13   4  370.97   13.95
  -2  13   3   18.44    3.04
  -2  13   3   10.13    3.86
  -2  13   3   20.76    5.57
  -2  13   2  719.43   19.91
  -2  13   2  728.16   31.86
  -2  13   2  718.40   28.73
  -2  13   1 1594.71   50.50
   2  13  -1 1531.37   38.02
  -2  13   1 1499.63   43.10
  -2  13   0 1717.89   46.51
  -2  13   0 1837.58   56.79
   2  13   0 1760.22   31.42
   2  13   0 1780.54   42.12
   2  13   1  542.56   21.47
   2  13   1  552.88   14.82
  -2  13  -2   22.07    7.43
   2  13   2   23.29    4.43
   2  13   2   23.28    2.97
   2  13   3  583.48   16.60
   2  13   3  553.58   15.23
   2  13   3  529.66   21.38
   2  13   4 1250.47   25.86
   2  13   4 1333.29   28.22
   2  13   4 1244.48   35.28
   2  13   4 1337.22   27.76
   2  13   4 1211.84   24.11
   2  13   5  733.39   27.63
   2  13   5  706.13   26.15
   2  13   5  798.37   20.22
   2  13   5  752.07   18.59
   2  13   6  413.96   13.80
   2  13   6  450.80   17.21
   2  13   6  380.97   19.53
   2  13   6  365.27   18.72
   2  13   6  405.96   12.79
   2  13   6  411.67   13.53
   2  13   7  226.49    9.76
   2  13   7  251.90   10.47
   2  13   7  242.54   12.09
   2  13   7  214.52    9.18
   2  13   8  399.94   14.71
   2  13   8  357.98   11.72
   2  13   8  366.89   11.03
   2  13   8  404.14   15.05
   2  13   9  776.46   19.89
   2  13   9  676.01   15.80
   2  13   9  772.28   18.81
   2  13   9  673.79   15.78
   2  13  10  241.33    7.67
   2  13  10  271.58    8.65
   2  13  10  240.90    7.43
   2  13  10  281.37    9.92
   2  13  11  110.35    3.83
   2  13  11  145.02    5.55
  -2  14  11  128.72    5.71
  -2  14  11  132.48    5.18
  -2  14  10   67.57    4.23
  -2  14  10   63.61    4.33
  -2  14  10   67.64    4.86
  -2  14  10   61.69    3.99
  -2  14   9  211.69    8.58
  -2  14   9  200.65    8.54
  -2  14   9  201.04    9.31
  -2  14   9  207.40    8.62
  -2  14   9  232.16    8.99
  -2  14   8 1123.86   24.31
  -2  14   8 1019.13   23.79
  -2  14   8 1057.97   23.20
  -2  14   8 1082.56   25.23
  -2  14   8  988.73   23.19
  -2  14   8 1001.18   23.16
  -2  14   7  329.96   11.89
  -2  14   7  343.74   13.46
  -2  14   7  313.99   12.18
  -2  14   7  300.85   12.29
  -2  14   7  319.68   12.36
  -2  14   7  314.89   12.22
  -2  14   6  298.12   12.52
  -2  14   6  346.47   13.57
  -2  14   6  308.22   19.22
  -2  14   6  313.40   11.59
  -2  14   6  318.81   12.67
  -2  14   5   77.49    9.91
  -2  14   5   72.45    6.19
  -2  14   5   73.51    6.14
  -2  14   4  747.44   20.97
  -2  14   4  723.80   19.38
  -2  14   4  732.24   21.42
  -2  14   4  710.64   31.50
  -2  14   4  714.72   29.97
  -2  14   3  998.49   38.52
  -2  14   3  994.60   23.89
  -2  14   3  992.14   35.62
  -2  14   2 1281.60   44.61
  -2  14   2 1219.06   27.75
  -2  14   2 1202.99   39.21
  -2  14   1   78.95    9.53
  -2  14   1   70.44   10.53
  -2  14   1   90.51    6.88
  -2  14   0   22.24    6.88
   2  14   0   30.90    3.24
   2  14   1 2133.54   37.04
  -2  14  -1 2295.78   68.50
   2  14   2 1974.02   36.73
  -2  14  -2 1997.63   64.78
   2  14   2 1959.95   35.00
   2  14   3 1220.69   25.37
   2  14   3 1276.80   27.17
   2  14   4  120.70    7.44
   2  14   4  110.94    6.44
   2  14   4  114.93    7.09
   2  14   5   81.77    5.94
   2  14   5   77.17    5.92
   2  14   5   76.28    5.27
   2  14   5   84.71    7.36
   2  14   5   75.57    5.77
   2  14   6 1015.43   23.11
   2  14   6  944.33   22.87
   2  14   6 1013.28   23.32
   2  14   7  973.90   22.38
   2  14   7  936.74   21.80
   2  14   8  335.07   10.41
   2  14   8  373.77   13.20
   2  14   8  339.48    9.83
   2  14   8  357.74   11.16
   2  14   8  360.98   13.23
   2  14   9   51.42    4.30
   2  14   9   44.61    3.28
   2  14   9   47.41    3.90
   2  14   9   48.90    3.50
   2  14  10  115.91    5.42
   2  14  10  106.44    4.62
   2  14  11  214.44    5.85
  -2  15  11  160.48    5.86
  -2  15  10  428.07   10.50
  -2  15  10  409.82   10.23
  -2  15   9   74.92    4.70
  -2  15   9   77.36    4.59
  -2  15   9   78.21    5.33
  -2  15   9   73.40    4.76
  -2  15   8   34.42    3.36
  -2  15   8   30.48    3.48
  -2  15   8   34.25    3.57
  -2  15   8   30.59    3.46
  -2  15   8   37.26    4.03
  -2  15   8   29.83    3.37
  -2  15   7  263.16   10.86
  -2  15   7  246.20   10.45
  -2  15   7  257.34   10.55
  -2  15   7  248.78   10.33
  -2  15   7  257.02   11.06
  -2  15   6  555.75   17.11
  -2  15   6  528.94   16.80
  -2  15   6  531.10   16.49
  -2  15   5  837.31   22.07
  -2  15   5  848.34   21.80
  -2  15   5  814.84   22.26
  -2  15   4  403.80   21.98
  -2  15   4  436.95   15.86
  -2  15   4  435.57   15.34
  -2  15   4  406.02   23.50
  -2  15   3   90.93   10.48
  -2  15   3  101.07    6.65
  -2  15   3   88.19    6.78
  -2  15   3   80.31   10.70
  -2  15   2  163.96   15.74
  -2  15   2  177.69    9.16
  -2  15   2  165.58   14.05
  -2  15   1 1227.84   28.69
  -2  15   1 1295.49   46.57
  -2  15   0  767.62   36.72
  -2  15  -1  955.73   42.38
   2  15   1  866.30   19.91
  -2  15  -2   64.09   11.38
   2  15   2   54.01    4.45
   2  15   2   61.87    5.12
   2  15   3  213.35   10.14
   2  15   3  183.62   13.56
   2  15   3  194.42    8.46
  -2  15  -3  179.80   18.42
   2  15   3  189.45    9.06
   2  15   4  700.26   19.21
   2  15   4  689.60   18.58
   2  15   4  676.92   17.08
   2  15   5 1093.64   23.08
   2  15   5 1111.73   25.17
   2  15   5 1127.34   24.97
   2  15   5 1104.82   25.07
   2  15   6  667.59   20.03
   2  15   6  679.83   17.68
   2  15   6  636.13   17.23
   2  15   6  631.24   17.12
   2  15   7   66.59    5.59
   2  15   7   66.45    4.66
   2  15   7   72.97    5.12
   2  15   8  137.76    6.31
   2  15   8  145.04    7.23
   2  15   8  145.54    7.42
   2  15   8  138.42    5.87
   2  15   9  979.57   18.39
   2  15   9 1019.42   19.39
   2  15   9 1030.34   20.33
   2  15  10  161.89    4.92
   2  15  10  190.47    5.89
  -2  16  11   16.13    1.50
  -2  16  10   48.33    2.65
  -2  16  10   60.74    3.65
  -2  16   9  207.79    7.32
  -2  16   9  219.31    7.62
  -2  16   9  203.50    7.26
  -2  16   9  218.44    8.21
  -2  16   8  351.32   11.14
  -2  16   8  360.92   10.86
  -2  16   8  324.09   10.73
  -2  16   8  383.75   12.10
  -2  16   8  351.35   11.22
  -2  16   7  168.80    7.92
  -2  16   7  197.42    8.86
  -2  16   7  174.04    8.24
  -2  16   7  170.13    8.17
  -2  16   7  170.83    7.89
  -2  16   6   86.94    6.00
  -2  16   6   74.27    5.70
  -2  16   6   75.61    5.53
  -2  16   6   71.88    5.57
  -2  16   5  183.80    8.83
  -2  16   5  183.76    9.54
  -2  16   5  196.21    9.42
  -2  16   4  378.40   12.82
  -2  16   4  411.81   15.13
  -2  16   4  420.75   14.59
  -2  16   3  701.13   20.01
  -2  16   3  699.14   21.11
  -2  16   2  818.77   22.17
  -2  16   1  145.88   15.27
   2  16   0  142.99    7.58
  -2  16   0  146.49   15.83
   2  16   1  833.95   20.52
   2  16   2  782.21   18.31
   2  16   2  820.60   20.32
   2  16   3  965.59   20.93
   2  16   3  979.33   22.80
   2  16   4  349.80   12.64
   2  16   4  322.72   10.64
   2  16   4  345.27   12.29
   2  16   4  329.03   11.80
   2  16   5   14.66    2.61
   2  16   5   18.18    2.78
   2  16   5   20.88    3.52
   2  16   5   19.45    2.91
   2  16   5   17.30    2.94
   2  16   6  641.76   16.46
   2  16   6  678.11   18.83
   2  16   6  691.23   17.40
   2  16   6  632.84   16.47
   2  16   7  909.76   21.10
   2  16   7  910.60   21.44
   2  16   7  952.11   19.08
   2  16   8  659.51   15.49
   2  16   8  663.46   14.45
   2  16   9   61.11    3.42
   2  16   9   60.13    3.20
  -2  17  10  212.39    5.80
  -2  17   9   31.62    2.43
  -2  17   9   39.94    2.93
  -2  17   8   92.64    4.97
  -2  17   8   94.67    5.01
  -2  17   8  109.55    5.46
  -2  17   8   94.89    4.68
  -2  17   7  180.13    7.65
  -2  17   7  182.75    7.81
  -2  17   7  179.61    7.51
  -2  17   7  179.36    7.80
  -2  17   6  308.51   11.07
  -2  17   6  317.29   10.70
  -2  17   6  324.01   10.89
  -2  17   6  309.17   11.14
  -2  17   5  501.87   15.46
  -2  17   5  485.48   15.72
  -2  17   5  477.78   14.40
  -2  17   5  471.21   13.65
  -2  17   4  144.63    8.35
  -2  17   4  144.58    7.80
  -2  17   4  134.44    6.77
  -2  17   3   20.77    3.65
  -2  17   3   13.42    2.67
  -2  17   2  475.55   15.42
  -2  17   2  493.10   17.33
  -2  17   1  846.20   21.61
   2  17   0  671.04   17.34
   2  17   1  492.59   14.54
   2  17   2   23.67    3.19
   2  17   2   30.99    3.86
   2  17   3  253.90   10.15
   2  17   3  258.27    9.99
   2  17   3  265.24   10.74
   2  17   4 1036.66   23.01
   2  17   4 1009.57   22.46
   2  17   4  994.92   22.05
   2  17   5  506.30   15.57
   2  17   5  454.75   13.16
   2  17   5  470.47   13.66
   2  17   5  468.43   13.44
   2  17   5  487.63   14.11
   2  17   6  479.56   14.83
   2  17   6  473.83   14.08
   2  17   6  472.62   12.93
   2  17   7   12.30    2.12
   2  17   7   11.37    1.99
   2  17   8   59.02    3.40
  -2  18   8  153.63    5.60
  -2  18   8  159.45    5.60
  -2  18   7  249.16    8.47
  -2  18   7  251.36    8.54
  -2  18   7  244.32    7.91
  -2  18   7  237.67    8.11
  -2  18   7  260.28    8.02
  -2  18   6   11.83    1.87
  -2  18   6    7.93    1.77
  -2  18   6   10.22    2.01
  -2  18   5   15.76    2.23
  -2  18   5   19.85    2.86
  -2  18   5   17.61    2.40
  -2  18   5   17.11    2.74
  -2  18   5   20.64    3.04
  -2  18   4  471.79   12.41
  -2  18   4  511.28   14.03
  -2  18   3  623.23   17.98
  -2  18   3  576.60   15.64
  -2  18   2  664.19   19.56
  -2  18   1   99.13    7.20
   2  18   0  164.03    7.74
   2  18   1  702.35   17.18
   2  18   1  719.97   18.50
   2  18   1  758.22   18.39
   2  18   2  875.67   19.79
   2  18   2  915.31   20.66
   2  18   2  925.79   21.39
   2  18   3  719.11   17.28
   2  18   3  772.56   18.64
   2  18   3  757.07   17.93
   2  18   4   60.68    4.99
   2  18   4   57.92    4.17
   2  18   4   63.35    4.43
   2  18   4   64.31    4.58
   2  18   5   85.77    5.28
   2  18   5   78.98    5.03
   2  18   5   71.58    4.42
   2  18   5   69.18    4.47
   2  18   5   87.21    5.84
   2  18   5   73.31    4.40
   2  18   6  373.71   11.14
   2  18   6  355.18    9.73
   2  18   6  336.43    9.93
   2  18   7  229.76    6.81
   2  18   7  251.32    7.58
  -2  19   6  177.60    5.55
  -2  19   6  202.18    7.31
  -2  19   5  427.81   11.83
  -2  19   5  425.14   12.09
  -2  19   5  440.69   12.42
  -2  19   4  164.77    7.88
  -2  19   4  153.31    7.43
  -2  19   4  156.91    7.26
  -2  19   3   37.03    3.91
  -2  19   3   43.04    4.08
   2  19  -2  268.11    9.36
  -2  19   2  240.40    9.98
  -2  19   1  876.67   21.49
   2  19  -1  941.38   20.22
  -2  19   0  423.93   13.90
   2  19   0  453.71   12.99
   2  19   1  241.81    8.66
  -2  19  -1  216.95    9.51
   2  19   1  225.95    8.70
   2  19   2   17.36    2.61
   2  19   2   16.59    2.43
   2  19   2   19.66    2.39
   2  19   2   16.72    2.40
   2  19   3   96.16    4.92
   2  19   3  100.95    5.21
   2  19   3  107.55    5.95
   2  19   3   95.50    5.28
   2  19   3  109.25    5.71
   2  19   4  842.65   17.46
   2  19   4  902.16   19.72
   2  19   4  913.84   18.76
   2  19   4  806.24   16.81
   2  19   4  796.69   17.06
   2  19   5  235.72    8.22
   2  19   5  209.68    6.67
   2  19   6  158.27    5.72
  -2  20   6   44.06    2.62
  -2  20   3  353.29   10.63
  -2  20   2  336.91   10.68
  -2  20   1   85.26    5.26
   2  20   0   83.44    4.57
   2  20   1  429.17   11.16
   2  20   2  415.87   10.93
   2  20   3  552.56   12.76
   2  20   4    6.38    1.28
   3 -20  -5   34.08    2.27
   3 -20  -4   66.57    3.33
   3 -20  -3  241.32    6.86
   3 -20  -2  469.31   10.28
   3 -20  -2  470.47   12.45
  -3 -20   1  221.14    6.49
   3 -20  -1  198.39    7.68
  -3 -20   0   52.26    3.17
   3 -19  -7   44.01    2.64
  -3 -19   6  113.73    4.96
   3 -19  -5  593.59   12.98
  -3 -19   5  541.90   12.83
  -3 -19   4  427.02   10.94
   3 -19  -4  451.58   11.26
   3 -19  -4  452.72   11.85
  -3 -19   3  205.35    7.43
   3 -19  -3  198.72    7.13
  -3 -19   3  180.69    6.93
   3 -19  -2    6.89    1.62
  -3 -19   1  408.10   11.24
   3 -19  -1  422.40   10.86
   3 -19   0  161.22    6.33
  -3 -19   0  411.94   10.18
  -3 -19  -1   -0.07    0.19
  -3 -19  -1  443.80    9.63
   3 -19   2   63.63    5.12
  -3 -19  -2   55.07    4.07
  -3 -19  -3   11.82    2.02
  -3 -19  -4  152.66    6.06
  -3 -19  -5  127.04    4.86
   3 -18  -8  224.34    6.64
  -3 -18   8  220.50    6.88
  -3 -18   7  723.86   15.73
   3 -18  -7  764.31   15.42
  -3 -18   6  314.78   10.00
  -3 -18   6  305.52    8.56
   3 -18  -6  333.73    9.75
  -3 -18   5  109.26    5.96
  -3 -18   5  114.94    5.48
  -3 -18   4   63.06    4.30
   3 -18  -4   70.43    4.61
  -3 -18   3  539.61   16.76
  -3 -18   3  536.73   14.12
  -3 -18   3  506.96   14.57
  -3 -18   2  916.62   24.03
   3 -18  -2  871.46   18.74
  -3 -18   1  360.91   11.18
   3 -18  -1  344.29   10.71
  -3 -18   1  360.98   15.30
   3 -18   0   64.34    4.12
  -3 -18   0   70.86    4.54
   3 -18   1  139.98    5.79
  -3 -18  -1  120.88    7.05
  -3 -18  -1  135.73    6.17
  -3 -18  -2  354.15    8.99
   3 -18   2    0.09    0.16
  -3 -18  -3  790.09   12.33
   3 -18   3   -0.09    0.32
   3 -18   4    0.56    0.57
   3 -18   4  163.77    6.65
   3 -18   5    1.80    0.92
   3 -17  -9  383.36    9.30
  -3 -17   8  122.50    5.65
   3 -17  -8  126.74    5.51
  -3 -17   7    9.95    1.99
   3 -17  -7   15.87    2.25
  -3 -17   6  168.29    6.84
   3 -17  -6  176.38    7.56
  -3 -17   6  160.77    7.68
  -3 -17   5  639.70   17.47
  -3 -17   5  683.45   16.24
  -3 -17   4  928.42   20.40
   3 -17  -4  933.70   20.82
  -3 -17   4  883.57   21.95
   3 -17  -3  379.23   12.14
  -3 -17   3  388.57   13.62
  -3 -17   3  394.24   12.39
  -3 -17   3  386.69   14.66
  -3 -17   2   52.90    4.92
  -3 -17   2   58.87    6.13
   3 -17  -2   52.72    4.33
   3 -17  -2   46.73    3.46
  -3 -17   1  353.59   15.67
  -3 -17   1  345.70   11.46
   3 -17  -1  361.69   11.38
   3 -17   0  465.04   13.03
  -3 -17   0  478.18   13.66
  -3 -17   0  506.04   20.18
  -3 -17  -1  564.78   21.12
  -3 -17  -1  548.57   14.25
   3 -17   1  532.85   13.55
   3 -17   1  501.17   15.50
   3 -17   2   67.83    5.51
  -3 -17  -2   70.68    7.16
  -3 -17  -2   68.45    4.41
   3 -17   3    3.90    1.69
  -3 -17  -3    4.74    1.36
   3 -17   4  340.77   12.33
   3 -17   5  363.17   12.15
   3 -17   6  412.57   12.03
   3 -16 -10    6.92    1.26
  -3 -16  10    6.49    1.20
  -3 -16   9  127.76    5.68
   3 -16  -9  140.55    5.87
   3 -16  -8  645.86   15.28
  -3 -16   7  591.44   13.86
  -3 -16   7  613.75   16.29
   3 -16  -7  613.25   15.45
   3 -16  -6  409.12   12.78
  -3 -16   6  407.52   13.59
  -3 -16   6  422.35   12.24
  -3 -16   5  192.11    8.31
   3 -16  -5  189.91    8.66
  -3 -16   5  195.87    9.48
   3 -16  -5  178.88    7.18
   3 -16  -4  129.89    6.14
  -3 -16   4  137.51    7.13
  -3 -16   4  142.63    8.34
  -3 -16   4  132.95    8.27
   3 -16  -3  488.20   14.45
  -3 -16   3  476.97   16.16
  -3 -16   3  470.90   17.02
  -3 -16   3  478.88   14.33
   3 -16  -3  440.50   12.29
  -3 -16   2 1299.01   31.83
   3 -16  -2 1266.00   25.97
  -3 -16   2 1350.45   29.65
  -3 -16   1  431.52   13.30
   3 -16  -1  380.92   11.18
  -3 -16   1  436.86   14.88
   3 -16  -1  393.38   12.51
  -3 -16   1  431.01   17.81
  -3 -16   0  182.85    8.17
  -3 -16   0  186.59   12.10
   3 -16   0  158.59    7.40
   3 -16   0  164.60    8.86
   3 -16   0  152.29    6.56
   3 -16   1  293.83   12.37
   3 -16   1  321.82   10.52
  -3 -16  -1  332.58   10.96
  -3 -16  -1  326.57   16.72
   3 -16   2  462.08   12.34
  -3 -16  -2  489.87   13.32
   3 -16   2  452.49   15.84
  -3 -16  -2  473.57   19.83
  -3 -16  -3  980.06   28.84
   3 -16   3  977.57   24.89
  -3 -16  -3 1027.51   20.60
   3 -16   4  330.20   13.15
  -3 -16  -4  335.85   14.71
   3 -16   5   23.85    3.49
   3 -16   5    8.13    1.71
   3 -16   6   36.22    3.89
   3 -16   7  197.36    8.22
  -3 -15  10  526.05   12.39
  -3 -15  10  573.93   13.57
  -3 -15   9  307.09    9.98
  -3 -15   9  311.50   10.22
   3 -15  -9  328.14   10.26
  -3 -15   8  279.52   10.12
   3 -15  -8  319.75   10.58
  -3 -15   7   60.46    4.23
  -3 -15   7   64.03    5.01
   3 -15  -7   65.96    4.89
  -3 -15   7   56.02    4.81
  -3 -15   6  384.04   13.73
  -3 -15   6  390.68   13.06
  -3 -15   6  397.06   12.33
   3 -15  -6  409.18   13.08
   3 -15  -6  377.30   11.36
  -3 -15   5  497.62   16.38
   3 -15  -5  472.73   13.21
  -3 -15   5  512.67   14.75
   3 -15  -5  540.14   15.58
  -3 -15   4  642.92   17.02
  -3 -15   4  627.18   19.66
  -3 -15   4  667.26   19.57
   3 -15  -3  457.68   13.04
  -3 -15   3  515.92   17.20
   3 -15  -3  477.75   14.62
  -3 -15   3  488.32   17.62
  -3 -15   3  516.60   14.96
  -3 -15   2   12.38    3.21
   3 -15  -2    9.00    1.91
  -3 -15   2   12.43    2.85
   3 -15  -2    9.11    2.16
  -3 -15   1  255.50   10.00
  -3 -15   1  253.22   11.48
  -3 -15   1  254.22   13.40
   3 -15  -1  237.88    8.70
   3 -15  -1  243.96    9.57
  -3 -15   0  577.40   15.55
  -3 -15   0  604.02   22.34
   3 -15   0  547.46   14.97
   3 -15   0  518.84   13.63
  -3 -15  -1  641.19   16.39
   3 -15   1  622.88   15.94
  -3 -15  -1  654.52   24.13
   3 -15   2  225.06   11.29
   3 -15   2  234.25    8.67
  -3 -15  -2  252.81   14.69
  -3 -15  -2  254.69    9.35
  -3 -15  -3   32.80    3.20
  -3 -15  -3   39.89    5.82
   3 -15   3   30.67    4.31
   3 -15   4  232.78   11.57
  -3 -15  -4  248.17    8.52
  -3 -15  -4  236.32   12.95
   3 -15   5  221.85   11.10
  -3 -15  -5  225.59   11.57
   3 -15   6  613.28   18.47
  -3 -15  -6  545.12   17.28
   3 -15   7   23.87    3.33
   3 -15   8   70.09    4.81
  -3 -14  12  220.40    6.30
  -3 -14  11  242.70    8.15
  -3 -14  11  211.79    6.38
  -3 -14  10    8.28    2.33
   3 -14 -10   10.25    2.00
  -3 -14  10   10.24    1.83
   3 -14  -9  243.25    9.22
  -3 -14   9  229.96    9.21
  -3 -14   9  226.06    9.37
  -3 -14   8  587.50   15.97
   3 -14  -8  614.85   16.15
  -3 -14   8  587.05   16.40
  -3 -14   7 1026.59   23.68
  -3 -14   7 1068.43   21.56
   3 -14  -7  991.13   21.35
   3 -14  -7 1087.72   23.40
  -3 -14   7 1028.84   22.79
   3 -14  -6  429.89   12.81
  -3 -14   6  465.34   15.47
   3 -14  -6  500.95   27.58
  -3 -14   6  474.23   13.72
  -3 -14   6  446.13   14.64
  -3 -14   5   68.86    5.10
  -3 -14   5   67.39    5.83
  -3 -14   5   67.54    6.06
   3 -14  -5   68.89    4.77
   3 -14  -5   66.49   11.24
  -3 -14   5   73.19    5.91
  -3 -14   4  371.20   14.28
  -3 -14   4  379.38   15.09
  -3 -14   4  394.76   14.27
  -3 -14   4  351.86   12.06
   3 -14  -4  342.56   11.11
  -3 -14   3  646.80   17.17
  -3 -14   3  668.85   20.94
   3 -14  -3  649.84   17.32
   3 -14  -3  617.50   15.59
  -3 -14   2 1010.44   27.33
   3 -14  -2  945.08   21.70
   3 -14  -2  997.11   26.22
   3 -14  -2  968.13   20.45
  -3 -14   1  568.28   17.80
  -3 -14   1  540.05   15.07
   3 -14  -1  490.93   13.31
   3 -14  -1  502.65   14.33
   3 -14  -1  539.70   18.82
  -3 -14   1  519.64   19.51
   3 -14   0  319.16   10.23
  -3 -14   0  344.42   11.44
   3 -14   0  308.87   10.75
  -3 -14   0  339.48   16.10
  -3 -14  -1  202.71    8.42
   3 -14   1  193.27    7.64
  -3 -14  -1  204.22   12.87
   3 -14   1  203.34    8.36
  -3 -14  -2  642.30   15.95
   3 -14   2  628.87   15.52
  -3 -14  -2  643.60   24.57
   3 -14   2  619.80   16.58
  -3 -14  -3 1238.95   23.86
   3 -14   3 1148.75   29.12
   3 -14   3 1226.48   25.27
   3 -14   3 1124.36   22.16
  -3 -14  -3 1272.68   34.73
  -3 -14  -4  978.67   19.81
  -3 -14  -4  932.93   28.42
   3 -14   5   77.14    6.86
  -3 -14  -5   74.82    7.04
   3 -14   6   74.89    6.56
  -3 -14  -6   67.24    6.26
   3 -14   6   57.34    5.18
  -3 -14  -7  622.72   18.06
   3 -14   7  599.81   17.44
   3 -14   8  427.19   13.34
   3 -14   8  440.37   14.23
   3 -14   9  170.50    6.72
  -3 -13  13   53.01    2.57
  -3 -13  12   25.36    2.62
  -3 -13  11   61.52    4.57
  -3 -13  11   61.53    3.57
  -3 -13  11   64.45    4.81
  -3 -13  10  537.47   14.11
  -3 -13  10  532.61   14.95
  -3 -13   9  587.61   16.04
  -3 -13   9  592.68   17.03
  -3 -13   9  598.16   16.37
  -3 -13   8  432.76   13.87
  -3 -13   8  444.97   14.38
  -3 -13   8  428.14   14.37
   3 -13  -8  394.03   12.32
  -3 -13   8  452.24   15.23
  -3 -13   7   11.81    2.07
   3 -13  -7   10.27    2.15
  -3 -13   7   12.27    3.18
   3 -13  -7    6.93    3.88
  -3 -13   7   13.46    3.36
   3 -13  -6   94.66    5.69
  -3 -13   6   84.60    6.39
  -3 -13   6   86.26    5.50
   3 -13  -6  109.05   13.34
  -3 -13   6   89.31    6.53
  -3 -13   6   98.37    6.31
  -3 -13   5 1000.49   24.62
  -3 -13   5  949.01   21.46
  -3 -13   5 1051.49   26.24
   3 -13  -5  918.94   20.61
  -3 -13   5  983.38   21.82
  -3 -13   5  986.88   23.85
  -3 -13   4  852.54   20.09
  -3 -13   4  921.96   23.04
  -3 -13   4  897.71   24.61
  -3 -13   4  894.61   23.16
   3 -13  -4  894.57   22.44
  -3 -13   3  468.20   13.76
  -3 -13   3  514.98   16.46
   3 -13  -3  451.49   15.69
  -3 -13   3  496.31   16.51
  -3 -13   3  457.83   16.99
   3 -13  -3  529.45   32.17
   3 -13  -3  413.44   12.23
   3 -13  -2   19.36    3.33
   3 -13  -2    9.75    2.04
   3 -13  -2   11.97    2.02
  -3 -13   2    7.00    2.58
  -3 -13   2   16.89    3.09
  -3 -13   1  192.41   11.13
   3 -13  -1  188.43    7.56
   3 -13  -1  180.87    7.88
   3 -13  -1  205.62   10.81
  -3 -13   1  192.47    8.31
  -3 -13   1  196.51    9.95
   3 -13   0  606.26   14.84
   3 -13   0  678.85   17.09
  -3 -13   0  651.97   22.22
   3 -13   0  603.47   15.56
  -3 -13   0  628.54   16.03
  -3 -13  -1 1458.56   36.70
   3 -13   1 1549.14   28.68
   3 -13   1 1384.76   33.48
   3 -13   1 1394.48   26.94
   3 -13   1 1435.03   26.31
  -3 -13  -1 1501.07   27.62
  -3 -13  -2  384.98   11.43
   3 -13   2  349.19   11.64
   3 -13   2  315.75   10.32
   3 -13   2  315.74   14.17
  -3 -13  -2  370.74   17.64
  -3 -13  -3  155.15    6.91
   3 -13   3  133.91    7.06
   3 -13   3  113.18    5.66
   3 -13   3  127.28    8.82
  -3 -13  -3  167.26   11.67
   3 -13   4  339.16   15.01
  -3 -13  -4  382.76   17.69
  -3 -13  -4  360.90   10.80
   3 -13   4  354.08   11.95
   3 -13   5  587.18   20.26
  -3 -13  -5  608.34   21.44
  -3 -13  -6  769.91   23.14
   3 -13   6  764.62   23.39
   3 -13   7  146.93    9.48
  -3 -13  -7  151.53    9.00
   3 -13   7  145.98    9.27
   3 -13   8  131.78    8.33
  -3 -13  -8  111.26    6.97
  -3 -13  -9  236.19    9.20
   3 -13   9  261.29   10.74
   3 -13  10  236.17    8.02
  -3 -13 -10  189.08    7.19
  -3 -12  13  218.06    6.79
  -3 -12  12  301.78    9.86
  -3 -12  11  245.58    9.59
  -3 -12  11  241.29    7.91
  -3 -12  11  260.11   10.20
  -3 -12  10   19.30    2.71
  -3 -12  10   34.26    4.42
   3 -12 -10   27.22    3.25
   3 -12 -10   18.40    2.63
  -3 -12  10   33.60    4.18
  -3 -12   9  281.81   10.97
  -3 -12   9  306.60   11.58
   3 -12  -9  287.70   10.54
  -3 -12   8  385.38   13.95
  -3 -12   8  379.80   13.09
  -3 -12   8  378.33   14.02
   3 -12  -8  413.81   22.76
   3 -12  -8  362.04   12.22
  -3 -12   8  374.72   13.39
  -3 -12   7 1165.72   23.16
  -3 -12   7 1257.21   27.47
   3 -12  -7 1163.49   24.96
  -3 -12   7 1275.02   26.46
  -3 -12   7 1254.27   28.83
   3 -12  -7 1361.15   45.69
  -3 -12   6  515.39   16.31
  -3 -12   6  492.26   13.74
   3 -12  -6  466.08   13.81
  -3 -12   6  528.18   17.78
  -3 -12   6  516.42   14.90
  -3 -12   6  508.76   15.86
  -3 -12   5  118.10    6.38
  -3 -12   5  121.84    7.57
  -3 -12   5  121.51    8.23
   3 -12  -5  109.46    6.00
   3 -12  -5   99.29    6.47
  -3 -12   5  117.98    6.56
  -3 -12   5  131.54    9.00
  -3 -12   5  111.05    7.12
   3 -12  -5  134.57   15.26
  -3 -12   4  403.80   12.60
  -3 -12   4  423.85   14.80
  -3 -12   4  476.56   15.43
  -3 -12   4  445.93   13.21
  -3 -12   4  474.23   16.91
   3 -12  -4  413.45   12.11
   3 -12  -4  445.24   14.61
  -3 -12   3 1448.90   33.01
   3 -12  -3 1316.51   25.46
   3 -12  -3 1412.03   30.27
   3 -12  -3 1618.81   55.48
  -3 -12   3 1599.03   31.25
  -3 -12   3 1466.47   30.97
  -3 -12   3 1404.02   27.10
  -3 -12   2 1869.97   38.53
   3 -12  -2 1680.95   31.25
   3 -12  -2 1704.62   29.99
   3 -12  -2 1853.32   36.39
   3 -12  -2 1959.16   60.60
  -3 -12   2 1882.73   36.25
   3 -12  -1  652.13   19.65
  -3 -12   1  676.80   21.04
   3 -12  -1  609.86   15.46
  -3 -12   1  668.18   16.13
   3 -12  -1  635.70   14.93
  -3 -12   1  678.29   19.01
   3 -12   0  249.87    8.55
   3 -12   0  255.65    9.15
  -3 -12   0  270.49   13.32
  -3 -12   0  281.86    9.59
   3 -12   0  272.68    9.87
  -3 -12  -1  254.78    9.04
   3 -12   1  252.27    8.97
   3 -12   1  260.92    8.71
   3 -12   1  254.58   11.94
  -3 -12  -1  259.28   13.39
   3 -12   1  263.89    9.70
  -3 -12  -2 1256.16   23.43
   3 -12   2 1111.75   22.29
   3 -12   2 1178.35   24.26
   3 -12   2 1118.39   28.03
  -3 -12  -2 1289.22   33.86
  -3 -12  -3 1620.18   39.18
   3 -12   3 1314.39   24.74
   3 -12   3 1305.82   31.36
  -3 -12  -3 1515.41   26.57
   3 -12   3 1431.60   27.70
  -3 -12  -4  535.59   13.40
   3 -12   4  500.50   18.58
   3 -12   4  506.92   14.47
   3 -12   5  140.85    9.82
   3 -12   5  134.95    8.88
   3 -12   6   41.71    5.48
  -3 -12  -6   52.33    6.31
   3 -12   6   41.01    5.22
  -3 -12  -7  607.22   19.74
   3 -12   7  603.69   20.86
   3 -12   8  529.53   18.67
  -3 -12  -8  524.81   16.56
  -3 -12  -9  399.12   12.32
   3 -12   9  446.34   14.33
   3 -12   9  425.38   14.74
  -3 -12 -10   23.49    2.89
   3 -12  10   25.15    3.37
   3 -12  11   44.35    3.13
  -3 -11  13  171.20    6.79
  -3 -11  12   71.07    4.64
  -3 -11  11  141.86    6.17
   3 -11 -11  157.55    7.29
   3 -11 -10  561.28   16.03
  -3 -11  10  582.33   15.71
  -3 -11  10  593.07   16.95
  -3 -11   9  501.19   15.64
  -3 -11   9  510.54   15.43
  -3 -11   9  529.97   16.85
  -3 -11   8  441.45   15.00
  -3 -11   8  410.90   14.73
  -3 -11   8  427.85   14.03
   3 -11  -8  379.36   13.10
  -3 -11   8  437.42   14.47
   3 -11  -8  477.37   25.88
  -3 -11   7   90.75    6.85
  -3 -11   7   99.72    6.86
  -3 -11   7   82.37    4.79
   3 -11  -7   90.80    5.97
  -3 -11   7  109.33    6.58
  -3 -11   7   96.71    6.56
  -3 -11   6  280.47    9.81
  -3 -11   6  324.25   12.10
  -3 -11   6  320.84   11.22
   3 -11  -6  354.26   11.86
  -3 -11   6  323.19   13.45
   3 -11  -6  305.81   10.73
  -3 -11   5 1241.30   26.70
  -3 -11   5 1237.74   24.72
   3 -11  -5 1139.86   23.69
  -3 -11   5 1391.87   30.50
  -3 -11   5 1212.54   26.92
  -3 -11   5 1160.54   23.83
   3 -11  -5 1278.58   26.26
   3 -11  -5 1486.95   52.39
  -3 -11   5 1255.60   29.99
  -3 -11   4 1024.04   21.57
  -3 -11   4 1080.52   22.32
   3 -11  -4 1050.69   23.85
  -3 -11   4 1084.47   24.75
  -3 -11   4 1152.82   27.62
  -3 -11   4 1100.38   28.16
   3 -11  -4 1193.71   46.00
   3 -11  -4  961.32   20.50
  -3 -11   4 1147.94   24.89
  -3 -11   3  390.99   13.58
  -3 -11   3  481.61   18.07
  -3 -11   3  423.65   15.54
   3 -11  -3  388.27   13.36
   3 -11  -3  353.92   10.49
  -3 -11   3  422.25   13.70
   3 -11  -3  428.28   26.52
  -3 -11   3  378.70   11.47
  -3 -11   2   13.30    2.69
   3 -11  -2   15.66    2.07
   3 -11  -2   14.53    2.70
   3 -11  -2   16.60    5.67
  -3 -11   2   17.65    3.33
  -3 -11   2   18.31    2.94
  -3 -11   1  541.78   13.84
  -3 -11   1  586.16   18.80
   3 -11  -1  541.42   13.68
   3 -11  -1  562.89   17.38
   3 -11  -1  537.48   12.88
   3 -11   0 1288.50   24.46
   3 -11   0 1297.19   23.53
  -3 -11   0 1368.94   32.06
  -3 -11   0 1328.28   24.75
   3 -11   1 1392.93   25.57
   3 -11   1 1405.89   31.03
   3 -11   1 1413.16   24.97
  -3 -11  -1 1455.51   34.28
  -3 -11  -1 1453.78   26.01
   3 -11   2  168.05    9.39
   3 -11   2  184.31    6.88
   3 -11   2  187.03    7.88
   3 -11   2  160.80    6.63
  -3 -11  -2  209.07   12.08
  -3 -11  -2  207.25    7.59
  -3 -11  -3  375.20   10.58
   3 -11   3  296.31    9.21
  -3 -11  -3  397.88   17.52
   3 -11   3  313.13   13.00
   3 -11   3  326.25   10.90
  -3 -11  -4  337.51    9.95
   3 -11   4  321.49   14.54
   3 -11   4  281.36   12.40
   3 -11   4  298.69   10.52
   3 -11   5  432.33   16.78
   3 -11   5  505.59   18.95
   3 -11   6  495.89   18.88
   3 -11   7   82.84    5.77
   3 -11   7  109.10    8.74
   3 -11   8   52.75    5.99
   3 -11   8   56.05    6.28
   3 -11   8   47.28    4.30
   3 -11   9  207.41   11.29
   3 -11   9  187.55    7.95
   3 -11  10  311.84    9.07
   3 -11  10  358.67   13.44
  -3 -11 -11  353.66    9.54
   3 -11  11  340.91   10.10
   3 -11  12   49.82    2.65
  -3 -10  14  103.27    4.56
  -3 -10  13  209.09    8.15
  -3 -10  13  196.26    6.91
  -3 -10  13  218.75    8.35
  -3 -10  12  534.25   15.23
  -3 -10  12  548.28   14.39
  -3 -10  11  210.46    9.26
  -3 -10  11  198.75    9.09
  -3 -10  10   31.17    3.39
  -3 -10  10   35.18    4.10
  -3 -10   9  295.01   11.28
  -3 -10   9  289.31   11.50
  -3 -10   8  733.59   20.10
  -3 -10   8  737.76   19.50
  -3 -10   8  694.29   20.08
  -3 -10   8  722.76   18.97
  -3 -10   7 1453.05   29.11
  -3 -10   7 1377.65   27.50
  -3 -10   7 1404.63   28.72
  -3 -10   6  820.27   20.24
  -3 -10   6  833.28   19.23
  -3 -10   6  807.20   22.33
  -3 -10   5    8.48    1.98
  -3 -10   5    5.68    2.09
   3 -10  -5    8.75    1.94
  -3 -10   5    9.89    2.17
   3 -10  -5   16.40    6.77
   3 -10  -5    8.38    1.89
  -3 -10   5   13.89    2.79
  -3 -10   5    7.51    1.66
  -3 -10   4  346.46   11.74
   3 -10  -4  295.56    9.34
  -3 -10   4  347.29   13.53
  -3 -10   4  300.46    9.72
   3 -10  -4  328.54   11.43
  -3 -10   4  291.12   11.15
  -3 -10   4  305.70   13.25
   3 -10  -3  665.43   17.59
   3 -10  -3  775.86   34.33
   3 -10  -3  619.21   14.22
  -3 -10   3  776.49   20.99
  -3 -10   3  672.30   15.41
   3 -10  -2 1305.24   42.82
  -3 -10   2 1371.11   29.79
   3 -10  -2 1301.57   26.93
   3 -10  -1  887.76   21.62
  -3 -10   1  918.30   23.53
  -3 -10   0  385.02   10.58
  -3 -10   0  398.05   15.01
   3 -10   0  370.12    9.78
  -3 -10  -1  164.34    9.71
  -3 -10  -1  177.68    6.74
   3 -10   1  160.01    6.08
   3 -10   1  154.12    8.38
  -3 -10  -2 1152.96   29.41
  -3 -10  -2 1079.01   20.29
   3 -10   2  967.33   18.94
   3 -10   2 1012.05   24.38
  -3 -10  -2 1126.83   26.62
   3 -10   2 1055.37   21.13
   3 -10   3  887.72   19.24
  -3 -10  -3  926.14   18.28
  -3 -10  -3  944.91   24.77
   3 -10   4  849.64   23.24
  -3 -10  -4 1004.85   18.73
   3 -10   4  867.61   19.48
   3 -10   4  826.48   22.37
  -3 -10  -4  945.94   25.33
   3 -10   5  178.82   10.47
   3 -10   6   57.15    5.39
   3 -10   6   72.23    7.05
   3 -10   6   77.87    7.26
   3 -10   6   72.00    4.94
   3 -10   7  457.71   18.38
   3 -10   7  443.08   18.02
   3 -10   8  627.24   21.40
   3 -10   8  577.04   20.93
   3 -10   9  595.03   17.53
   3 -10   9  638.22   21.53
   3 -10  10   78.20    5.17
   3 -10  10   80.83    6.75
   3 -10  11   69.01    5.32
   3 -10  11   64.13    3.81
  -3  -9  14  450.15   11.38
  -3  -9  14  441.84   11.31
  -3  -9  13  161.11    7.58
  -3  -9  13  158.08    7.57
  -3  -9  13  143.19    6.09
  -3  -9  12  178.37    7.96
  -3  -9  12  181.74    8.99
  -3  -9  12  192.39    8.88
  -3  -9  11  286.52    9.35
  -3  -9  11  327.66   12.12
  -3  -9  11  330.02   12.81
  -3  -9  11  328.56   12.27
  -3  -9  10  605.68   15.93
  -3  -9  10  617.68   18.38
  -3  -9  10  631.94   17.93
  -3  -9   9  414.01   13.36
   3  -9  -9  405.09   31.52
   3  -9  -8  270.17   29.12
  -3  -9   8  293.81   11.29
  -3  -9   8  267.73   11.72
  -3  -9   7  244.34    9.61
  -3  -9   7  218.75   10.51
  -3  -9   7  239.04    9.96
   3  -9  -7  251.31   29.84
  -3  -9   7  226.22    9.74
  -3  -9   7  188.35    7.07
  -3  -9   6  418.01   11.49
  -3  -9   6  412.92   15.02
  -3  -9   6  447.73   13.55
  -3  -9   6  437.95   12.80
  -3  -9   6  424.91   13.60
   3  -9  -6  544.22   40.03
   3  -9  -6  507.72   13.47
  -3  -9   6  425.42   11.66
  -3  -9   5 1324.38   26.42
  -3  -9   5 1249.71   24.01
  -3  -9   5 1275.53   29.79
   3  -9  -4 1207.90   24.28
  -3  -9   4 1178.43   22.18
   3  -9  -3  604.32   15.72
   3  -9  -3  754.75   32.96
   3  -9  -3  537.92   12.59
  -3  -9   3  704.22   19.16
  -3  -9   3  589.83   13.67
  -3  -9   2  251.30   10.96
   3  -9  -2  240.05    9.50
   3  -9  -2  219.50    6.92
   3  -9  -1  972.51   17.89
   3  -9  -1 1046.29   23.06
   3  -9   0 1501.53   41.93
  -3  -9   0 1361.48   29.46
   3  -9   0 1182.24   20.92
  -3  -9   0 1316.82   22.58
   3  -9   1 1068.06   23.66
  -3  -9  -1 1112.33   26.55
  -3  -9  -1 1066.46   19.59
   3  -9   2  224.94    9.78
   3  -9   2  223.20    7.04
   3  -9   3  108.86    5.57
  -3  -9  -3  122.49    5.31
   3  -9   3  118.04    7.06
   3  -9   4  212.24    9.86
   3  -9   4  202.07   10.17
  -3  -9  -5 1402.21   31.23
   3  -9   5 1304.88   24.61
   3  -9   5 1369.95   31.74
   3  -9   5 1292.64   30.68
   3  -9   6  737.75   22.79
   3  -9   6  725.63   22.74
   3  -9   6  726.07   16.93
   3  -9   7  189.90   11.61
   3  -9   7  165.66   10.11
   3  -9   8  105.82    8.18
   3  -9   8  104.33    8.73
   3  -9   8  129.60    9.38
   3  -9   9  148.22    9.59
   3  -9   9  122.38    8.34
   3  -9   9  128.21    9.52
   3  -9  10  570.78   17.08
   3  -9  11  414.48   12.09
   3  -9  12  225.06    6.52
   3  -9  12  241.47    8.73
  -3  -8  15  144.05    4.97
  -3  -8  14   29.43    2.32
  -3  -8  14   39.97    3.51
  -3  -8  14   39.79    3.59
  -3  -8  13  476.69   13.03
  -3  -8  13  468.08   10.89
  -3  -8  13  488.19   12.89
  -3  -8  12  826.76   20.96
  -3  -8  12  800.20   20.22
  -3  -8  12  815.25   19.34
  -3  -8  12  765.22   17.05
  -3  -8  11  309.05    9.64
  -3  -8  11  371.11   13.15
  -3  -8  11  343.35   12.71
  -3  -8  11  347.68   11.39
  -3  -8  11  341.88   13.16
  -3  -8  11  342.68   10.86
  -3  -8  10  137.29    6.82
  -3  -8  10  148.75    8.49
  -3  -8  10  153.98    7.36
  -3  -8  10  156.87    8.35
  -3  -8  10  156.88    8.70
  -3  -8  10  150.03    7.06
  -3  -8   9   44.88    4.56
  -3  -8   9   43.17    4.38
  -3  -8   9   39.30    3.90
   3  -8  -9   40.28    6.68
  -3  -8   9   34.21    5.13
   3  -8  -8  640.22   23.09
  -3  -8   8  566.64   15.68
  -3  -8   7 1080.41   22.98
  -3  -8   7 1036.18   27.08
  -3  -8   6  666.62   19.29
   3  -8  -6  796.76   23.30
  -3  -8   6  720.27   20.60
  -3  -8   6  664.11   15.01
  -3  -8   6  725.87   16.66
  -3  -8   6  739.90   17.96
   3  -8  -5  111.91    5.74
   3  -8  -5   94.00    8.42
  -3  -8   5  102.92    6.68
  -3  -8   5  111.02    5.25
  -3  -8   5  126.40    7.44
   3  -8  -4  148.88   13.76
   3  -8  -4  209.39    8.07
   3  -8  -4  256.76   27.09
  -3  -8   4  248.96   10.42
  -3  -8   4  174.15    7.92
  -3  -8   4  190.74    6.85
  -3  -8   3  608.20   13.51
  -3  -8   3  601.64   14.61
  -3  -8   2 1563.83   26.85
  -3  -8   2 2003.46   34.96
  -3  -8   1 1651.45   31.41
  -3  -8   1 1390.35   23.60
  -3  -8   0  742.71   19.76
  -3  -8   0  711.76   14.48
   3  -8   1  587.94   11.97
  -3  -8  -1  628.34   17.36
   3  -8   1  568.44   14.52
  -3  -8  -1  625.74   12.98
  -3  -8  -2  380.11    9.57
   3  -8   2  341.49   12.24
   3  -8   2  357.13   11.93
   3  -8   3 1599.26   31.54
   3  -8   3 1575.35   34.78
   3  -8   4  472.30   12.37
   3  -8   4  465.85   18.37
   3  -8   4  483.10   14.65
   3  -8   5  241.98   11.62
  -3  -8  -5  239.53   18.79
   3  -8   5  232.00   11.43
  -3  -8  -5  272.19   11.96
   3  -8   5  246.53    8.70
   3  -8   6   87.33    7.33
   3  -8   6   73.38    6.71
   3  -8   6   84.39    7.05
  -3  -8  -6   87.32   12.56
   3  -8   6   86.45    5.12
   3  -8   7  294.48   13.80
   3  -8   7  282.30   14.10
  -3  -8  -7  253.31   20.71
   3  -8   7  247.34   13.05
   3  -8   8  773.85   25.05
   3  -8   8  801.17   25.60
   3  -8   8  744.64   21.54
   3  -8   9  894.52   26.49
   3  -8   9  818.17   22.86
   3  -8  10   86.16    6.95
   3  -8  10   73.39    5.86
   3  -8  11   75.54    5.44
   3  -8  11   68.20    6.31
   3  -8  12  273.32    8.45
   3  -8  12  297.40   11.00
   3  -8  13  351.53    8.61
  -3  -7  15  452.44   10.61
  -3  -7  14  508.60    9.37
  -3  -7  14  537.87   11.70
  -3  -7  13  134.66    6.34
  -3  -7  13  152.11    7.97
  -3  -7  13  134.78    5.99
  -3  -7  13  147.19    7.39
  -3  -7  12   35.28    3.33
  -3  -7  12   33.39    3.69
  -3  -7  12   43.12    4.45
  -3  -7  12   41.77    3.90
  -3  -7  12   38.24    4.21
  -3  -7  11  523.96   16.09
  -3  -7  11  514.13   16.48
  -3  -7  11  536.30   16.54
  -3  -7  11  504.12   14.72
  -3  -7  11  513.83   14.45
  -3  -7  10  457.78   19.88
  -3  -7  10  516.97   16.79
  -3  -7  10  543.12   19.08
  -3  -7  10  510.03   14.53
  -3  -7  10  474.18   13.24
  -3  -7  10  503.85   15.66
  -3  -7  10  521.92   16.35
  -3  -7   9  712.65   21.58
  -3  -7   9  725.79   20.48
  -3  -7   9  731.15   24.87
  -3  -7   9  762.28   17.84
  -3  -7   9  791.40   20.19
  -3  -7   9  756.65   18.02
  -3  -7   9  780.11   19.49
  -3  -7   8  224.07    9.09
  -3  -7   8  197.64   10.10
  -3  -7   8  225.80    9.58
  -3  -7   8  211.31    8.95
  -3  -7   8  193.17   11.74
  -3  -7   8  172.24    8.46
  -3  -7   8  213.81    8.13
  -3  -7   7  110.65    6.17
  -3  -7   7   96.88    6.70
  -3  -7   7  112.29    6.23
  -3  -7   7  110.24    8.17
  -3  -7   7   95.86    6.70
  -3  -7   6  691.46   20.62
  -3  -7   6  661.10   14.64
  -3  -7   5 1075.19   20.34
  -3  -7   5 1194.66   24.84
  -3  -7   5 1058.20   25.09
   3  -7  -5 1146.95   21.65
  -3  -7   4  811.92   15.93
  -3  -7   4  816.95   19.54
  -3  -7   3  914.27   20.41
  -3  -7   3  763.63   17.56
   3  -7  -3  864.56   43.36
  -3  -7   3  759.23   14.93
  -3  -7   2  112.48    6.56
  -3  -7   2   97.79    5.13
   3  -7  -1  644.47   23.30
  -3  -7   1  649.69   16.89
  -3  -7   0 2283.43   34.52
  -3  -7   0 2297.29   39.37
  -3  -7   0 2560.48   42.34
  -3  -7   0 2414.20   45.65
   3  -7   0 2626.58   53.29
  -3  -7  -1 2132.38   43.33
  -3  -7  -1 2063.33   40.14
   3  -7   1 1901.16   34.53
  -3  -7  -1 1938.61   29.73
  -3  -7  -2  554.86   11.70
  -3  -7  -2  582.28   17.62
  -3  -7  -3  319.17    8.18
   3  -7   3  311.67   12.27
  -3  -7  -3  250.97   19.18
   3  -7   3  278.82   10.12
   3  -7   3  289.21   13.34
   3  -7   4  198.75   12.09
   3  -7   4  218.08    8.92
   3  -7   4  213.25   10.62
   3  -7   5 1622.80   42.48
   3  -7   5 1616.92   33.79
   3  -7   5 1740.62   36.86
  -3  -7  -5 1618.06   44.86
   3  -7   5 1636.30   28.33
  -3  -7  -6  835.00   31.61
   3  -7   6  856.42   31.88
   3  -7   6  864.07   23.51
   3  -7   6  888.34   25.03
   3  -7   6  882.30   18.63
   3  -7   7  295.14   13.52
  -3  -7  -7  284.06   18.93
   3  -7   7  285.61   14.00
   3  -7   8  274.99   13.32
   3  -7   8  239.57   12.00
  -3  -7  -8  243.08   19.01
  -3  -7  -9  248.06   20.79
   3  -7   9  259.44   12.70
   3  -7   9  273.53   14.77
   3  -7  10  787.49   23.82
   3  -7  10  741.78   24.52
   3  -7  11  547.39   16.84
   3  -7  11  535.08   18.98
   3  -7  12  321.29    9.51
   3  -7  12  364.80   12.61
   3  -7  13   16.03    1.66
   3  -7  13   16.76    2.14
  -3  -6  15   89.23    4.46
  -3  -6  15   -0.04    0.13
  -3  -6  14  129.28    5.44
  -3  -6  14  126.46    5.20
  -3  -6  14  143.12    6.37
  -3  -6  13  303.61   11.61
  -3  -6  13  286.03    9.70
  -3  -6  13  292.47   10.67
  -3  -6  13  287.55    9.81
  -3  -6  13  301.07   10.77
  -3  -6  12  727.77   19.86
  -3  -6  12  701.85   18.38
  -3  -6  12  699.65   17.65
  -3  -6  12  689.53   18.45
  -3  -6  12  695.71   18.74
  -3  -6  11  575.69   17.48
  -3  -6  11  516.66   22.00
  -3  -6  11  542.77   16.46
  -3  -6  11  563.77   19.84
  -3  -6  11  542.62   15.85
  -3  -6  11  570.74   17.30
  -3  -6  10  208.47   13.48
  -3  -6  10  211.07    9.89
  -3  -6  10  210.94   11.41
  -3  -6  10  185.30    8.90
  -3  -6  10  197.74    8.78
  -3  -6  10  212.84   10.42
  -3  -6  10  201.08    9.38
  -3  -6   9  230.25    8.78
  -3  -6   9  234.16   10.96
  -3  -6   9  231.15   11.50
  -3  -6   9  217.88    9.92
  -3  -6   9  250.98   10.11
  -3  -6   9  239.51    9.30
  -3  -6   9  253.49   10.42
  -3  -6   9  229.67   13.70
  -3  -6   8  449.17   15.45
  -3  -6   8  499.04   13.63
  -3  -6   8  476.71   13.79
  -3  -6   8  495.01   13.11
  -3  -6   8  457.99   18.74
  -3  -6   8  491.72   14.31
  -3  -6   7  979.30   27.04
  -3  -6   6  561.11   12.64
  -3  -6   6  610.47   19.02
  -3  -6   5   73.55    3.90
  -3  -6   5   82.75    5.16
   3  -6  -5   75.00    5.82
   3  -6  -4  347.23   12.58
  -3  -6   4  374.63   11.56
  -3  -6   4  331.81   11.85
   3  -6  -3  526.48   21.46
  -3  -6   3  734.94   17.14
  -3  -6   2  805.87   22.72
  -3  -6   2  878.93   19.34
  -3  -6   1  728.95   21.02
   3  -6  -1  829.15   25.93
  -3  -6   0  114.92    7.56
   3  -6   0  118.06    8.90
  -3  -6   0  106.12    6.63
  -3  -6  -1  111.74   11.80
  -3  -6  -1  120.50    7.67
  -3  -6  -2 1158.41   26.44
  -3  -6  -2  987.84   38.85
   3  -6   3 1498.69   31.10
  -3  -6  -3 1449.04   40.76
  -3  -6  -4  919.32   29.17
   3  -6   4  929.07   28.86
   3  -6   4  890.24   23.44
   3  -6   5   26.00    5.09
   3  -6   5   27.38    4.01
   3  -6   6  204.19   15.49
  -3  -6  -6  227.41   14.35
   3  -6   6  211.60   11.27
   3  -6   6  193.32    9.92
   3  -6   7 1197.05   29.36
   3  -6   7 1211.48   30.05
   3  -6   8 1510.82   34.62
  -3  -6  -8 1507.16   45.44
  -3  -6  -9  375.38   23.31
   3  -6   9  427.86   16.44
   3  -6   9  401.97   18.27
   3  -6   9  383.95   16.51
   3  -6  10   36.84    5.51
   3  -6  10   42.07    5.76
   3  -6  10   40.48    5.14
   3  -6  11  306.29   13.22
   3  -6  11  325.09   15.16
   3  -6  11  334.36   13.66
   3  -6  12  265.28    9.96
   3  -6  12  259.48    9.98
   3  -6  13  520.07    9.82
   3  -6  13  609.40   12.83
  -3  -5  15  448.27    9.22
  -3  -5  15  479.09   10.42
  -3  -5  14  576.94   14.94
  -3  -5  14  487.73   12.37
  -3  -5  14  474.81   11.54
  -3  -5  14  479.11   12.50
  -3  -5  14  567.76   15.17
  -3  -5  13   84.87    5.32
  -3  -5  13   83.56    5.81
  -3  -5  13   80.30    5.40
  -3  -5  13   90.89    6.26
  -3  -5  13   92.78    6.88
  -3  -5  13   79.66    5.10
  -3  -5  12   81.46    6.19
  -3  -5  12   81.81    5.84
  -3  -5  12   78.55    5.78
  -3  -5  12   84.80    7.22
  -3  -5  12   82.26    5.62
  -3  -5  12   72.03    5.50
  -3  -5  11   94.36    7.79
  -3  -5  11   71.71    8.33
  -3  -5  11   90.25    6.47
  -3  -5  11   89.04    6.58
  -3  -5  11   84.77    6.02
  -3  -5  11   81.09    5.94
  -3  -5  10  578.68   17.73
  -3  -5  10  590.35   16.71
  -3  -5  10  566.83   23.47
  -3  -5  10  582.20   19.67
  -3  -5  10  582.10   16.34
  -3  -5  10  600.32   17.31
  -3  -5   9  966.20   24.92
  -3  -5   9  972.90   22.26
  -3  -5   9  960.61   21.29
  -3  -5   9  939.45   29.92
  -3  -5   9  937.83   21.47
  -3  -5   9  873.47   23.11
  -3  -5   8  220.39   12.92
  -3  -5   8  215.36   10.08
  -3  -5   8  228.32    8.85
  -3  -5   8  222.52    9.01
  -3  -5   7   50.54    5.70
  -3  -5   6  199.70   10.63
  -3  -5   5 1169.84   26.93
  -3  -5   4 1248.64   26.90
   3  -5  -4 1330.78   26.84
   3  -5  -3  380.57   14.46
  -3  -5   3  413.60   12.82
  -3  -5   2   42.64    3.82
  -3  -5   1  529.93   16.65
  -3  -5   1  530.96   14.60
  -3  -5   0 2904.47   52.96
   3  -5   0 2799.02   50.59
  -3  -5  -1  699.58   32.04
  -3  -5  -1  711.18   19.86
  -3  -5  -2 1375.88   29.77
  -3  -5  -2 1266.57   38.77
  -3  -5  -3  226.71   12.74
  -3  -5  -3  203.92    9.80
   3  -5   3  193.71    9.09
  -3  -5  -4  753.88   19.58
   3  -5   4  763.54   27.07
   3  -5   4  750.67   20.72
   3  -5   5 1391.78   31.74
   3  -5   5 1406.47   41.20
   3  -5   5 1388.81   24.61
   3  -5   6  819.72   17.58
   3  -5   6  867.21   33.78
   3  -5   6  764.56   20.76
  -3  -5  -6  921.83   28.69
   3  -5   6  829.34   23.57
   3  -5   7  425.22   12.22
   3  -5   7  402.34   14.98
   3  -5   7  416.39   24.94
   3  -5   7  375.00   15.29
  -3  -5  -7  456.16   20.87
  -3  -5  -8   53.30    7.98
   3  -5   8   40.80    4.96
   3  -5   8   40.92    4.88
   3  -5   8   51.70    6.27
   3  -5   9  594.46   22.99
  -3  -5  -9  648.01   29.60
   3  -5   9  663.25   20.17
   3  -5  10  533.96   21.57
   3  -5  10  533.64   20.48
   3  -5  11  985.72   28.62
   3  -5  11  944.12   25.80
   3  -5  11  935.51   26.64
   3  -5  12  337.65   12.17
   3  -5  12  374.38   14.84
   3  -5  12  356.30   13.40
   3  -5  13   41.71    3.16
   3  -5  13   47.50    4.06
   3  -5  13   37.79    3.05
  -3  -4  15  232.47    7.38
  -3  -4  15  226.73    7.21
  -3  -4  14  125.82    5.46
  -3  -4  14  151.03    7.53
  -3  -4  14  148.26    7.32
  -3  -4  14  130.11    6.12
  -3  -4  14  157.52    7.88
  -3  -4  14  126.31    5.87
  -3  -4  13  589.24   15.87
  -3  -4  13  656.42   18.11
  -3  -4  13  686.12   20.05
  -3  -4  13  607.48   15.84
  -3  -4  13  669.00   18.29
  -3  -4  13  642.72   16.64
  -3  -4  12  791.65   20.91
  -3  -4  12  803.36   23.70
  -3  -4  12  752.14   19.34
  -3  -4  12  774.55   20.60
  -3  -4  12  774.46   19.94
  -3  -4  11  464.78   17.54
  -3  -4  11  433.65   14.18
  -3  -4  11  456.43   15.13
  -3  -4  11  461.09   14.98
  -3  -4  11  445.15   21.23
  -3  -4  11  476.30   15.81
  -3  -4  10  300.45   11.67
  -3  -4  10  295.27   12.89
  -3  -4  10  301.00   17.04
  -3  -4  10  302.30   11.40
  -3  -4  10  292.65   11.09
  -3  -4  10  295.15   13.30
  -3  -4   9  439.55   13.58
  -3  -4   9  407.11   15.04
  -3  -4   9  428.82   15.37
  -3  -4   9  412.46   12.87
  -3  -4   9  427.11   13.11
  -3  -4   9  400.89   19.00
  -3  -4   8  946.48   28.55
  -3  -4   8  885.67   22.15
  -3  -4   8  921.52   20.18
  -3  -4   7  601.89   20.80
  -3  -4   6  451.40   16.56
  -3  -4   5   80.22    6.19
  -3  -4   4  478.67   14.94
  -3  -4   3 2805.98   46.65
  -3  -4   3 2669.98   48.48
   3  -4  -2  415.41   18.66
  -3  -4   1  106.28    6.75
   3  -4  -1   96.40    9.24
  -3  -4   1  116.31    6.53
  -3  -4   0  260.46   15.18
  -3  -4   0  247.69   10.78
   3  -4   0  263.91   11.59
  -3  -4  -1  669.26   30.47
  -3  -4  -1  747.95   20.89
  -3  -4  -2 1044.17   29.74
  -3  -4  -2 1037.41   25.98
  -3  -4  -3  270.24   12.41
  -3  -4  -3  314.33   13.57
   3  -4   4  505.63   15.57
   3  -4   4  697.52   14.03
  -3  -4  -4  597.17   18.73
   3  -4   4  613.45   17.98
  -3  -4  -4  713.31   21.27
   3  -4   5  295.23   12.58
   3  -4   5  292.60    8.76
   3  -4   5  239.98   10.68
   3  -4   5  284.88   17.44
  -3  -4  -5  344.41   15.10
   3  -4   6  114.79    7.67
   3  -4   6  134.12    6.03
   3  -4   6  147.59   13.66
   3  -4   6  133.47    8.65
  -3  -4  -6  139.34   10.08
   3  -4   7 1383.30   47.84
   3  -4   7 1367.54   25.60
   3  -4   7 1327.56   31.39
  -3  -4  -7 1421.76   38.20
   3  -4   8  903.76   20.20
   3  -4   8  852.68   22.98
   3  -4   8  849.22   23.66
   3  -4   9  423.05   15.21
   3  -4   9  425.35   19.05
   3  -4  10  164.71   11.68
   3  -4  10  167.74   11.63
   3  -4  11  221.74   12.96
   3  -4  11  225.17   12.93
   3  -4  12  543.44   16.75
   3  -4  12  592.58   19.46
   3  -4  12  562.31   18.77
   3  -4  13 1123.89   23.37
   3  -4  13 1232.02   24.67
   3  -4  14  182.36    5.09
  -3  -3  16  286.21    7.03
  -3  -3  15  467.20   10.26
  -3  -3  15  438.29    9.20
  -3  -3  14  935.63   20.51
  -3  -3  14  833.94   17.15
  -3  -3  14  932.69   21.81
  -3  -3  14  952.83   21.40
  -3  -3  14  866.86   18.70
  -3  -3  14  784.47   17.08
  -3  -3  13   83.97    5.43
  -3  -3  13   89.28    5.51
  -3  -3  13   90.81    6.38
  -3  -3  13   86.21    5.68
  -3  -3  13   88.40    6.91
  -3  -3  13   91.08    6.29
  -3  -3  12   25.49    3.60
  -3  -3  12   24.05    3.28
  -3  -3  12   24.03    5.07
  -3  -3  12   24.74    3.46
  -3  -3  12   26.09    3.52
  -3  -3  12   26.09    3.44
  -3  -3  12   25.76    4.20
  -3  -3  11  332.45   12.58
  -3  -3  11  340.59   13.87
  -3  -3  11  321.34   18.10
  -3  -3  11  342.86   12.81
  -3  -3  11  323.64   11.77
  -3  -3  11  323.98   14.32
  -3  -3  10  184.57    8.79
  -3  -3  10  179.70   10.17
  -3  -3  10  163.90   12.58
  -3  -3  10  163.48    7.95
  -3  -3  10  166.68    8.39
  -3  -3  10  175.29    9.97
  -3  -3   9 1058.85   26.55
  -3  -3   9 1119.28   33.35
  -3  -3   9 1066.60   23.16
  -3  -3   9 1081.39   23.26
  -3  -3   9 1062.39   22.46
  -3  -3   9 1074.64   25.98
  -3  -3   8  297.56   15.33
  -3  -3   7   21.88    3.85
  -3  -3   7   27.11    2.67
  -3  -3   6  832.83   23.55
  -3  -3   5 1354.53   29.87
  -3  -3   4  867.39   22.07
  -3  -3   4  873.39   21.33
  -3  -3   3  686.72   18.77
  -3  -3   3  720.24   18.31
   3  -3  -2   10.68    2.89
  -3  -3   2   16.76    2.68
  -3  -3   1 2604.59   45.01
  -3  -3   0 1929.05   51.18
  -3  -3   0 1944.01   38.69
   3  -3   1 1498.37   28.57
  -3  -3  -1 1083.71   36.46
   3  -3   2  250.97   12.15
  -3  -3  -2  286.26   13.10
   3  -3   3  339.18   16.33
  -3  -3  -3  428.96   15.07
   3  -3   4   77.59    4.02
   3  -3   4   67.27    5.39
  -3  -3  -4   77.55    6.36
   3  -3   4   70.73    8.04
   3  -3   5 1354.81   28.65
  -3  -3  -5 1857.37   37.75
   3  -3   5 1651.23   26.87
   3  -3   5 1661.96   45.52
   3  -3   5 1592.75   33.29
   3  -3   5 1507.49   43.67
   3  -3   6  963.53   23.41
   3  -3   6 1054.96   37.83
   3  -3   6 1089.22   38.56
   3  -3   6 1098.10   27.05
  -3  -3  -6 1214.44   31.32
   3  -3   6 1081.80   20.87
   3  -3   7  650.78   15.62
   3  -3   7  588.76   18.12
   3  -3   7  656.32   31.09
   3  -3   7  641.85   31.39
   3  -3   7  579.94   17.26
   3  -3   7  609.23   19.53
  -3  -3  -7  718.16   25.13
  -3  -3  -8  217.30   14.70
   3  -3   8  176.40    7.87
   3  -3   8  183.12    9.34
   3  -3   8  175.64   17.47
   3  -3   8  181.38    9.98
   3  -3   9  204.73   12.84
  -3  -3  -9  198.11   15.20
   3  -3   9  191.23    8.48
   3  -3  10  828.20   27.53
   3  -3  10  866.57   28.24
   3  -3  11 1325.09   34.59
   3  -3  11 1368.81   35.98
   3  -3  12  608.61   20.63
   3  -3  12  585.26   19.34
   3  -3  13   39.81    4.13
   3  -3  13   37.28    3.80
   3  -3  14  106.85    4.06
  -3  -2  16  253.88    6.94
  -3  -2  15   78.97    4.17
  -3  -2  15   78.36    4.04
  -3  -2  15   86.83    4.99
  -3  -2  15   92.87    5.16
  -3  -2  14   90.82    5.58
  -3  -2  14   84.60    4.55
  -3  -2  14   84.33    5.78
  -3  -2  14   92.55    6.41
  -3  -2  14   83.96    5.06
  -3  -2  13  560.82   14.86
  -3  -2  13  580.11   15.30
  -3  -2  13  585.88   18.63
  -3  -2  13  580.41   16.65
  -3  -2  13  566.09   16.98
  -3  -2  13  512.90   13.72
  -3  -2  13  586.31   16.02
  -3  -2  12  643.14   17.12
  -3  -2  12  619.05   25.42
  -3  -2  12  673.13   18.77
  -3  -2  12  637.77   18.07
  -3  -2  12  640.75   20.57
  -3  -2  12  664.73   19.05
  -3  -2  11  616.05   20.14
  -3  -2  11  606.89   17.59
  -3  -2  11  595.50   25.24
  -3  -2  11  627.94   18.26
  -3  -2  11  584.32   16.45
  -3  -2  11  619.72   19.65
  -3  -2  10  104.31    6.47
  -3  -2  10  107.43    6.69
  -3  -2  10   96.28    9.68
  -3  -2  10   97.30    5.96
  -3  -2   9  128.89    6.78
  -3  -2   9  147.76   11.30
  -3  -2   9  127.73    6.41
  -3  -2   9  126.34    6.81
  -3  -2   8  623.72   22.87
  -3  -2   8  648.24   17.50
  -3  -2   8  618.52   15.45
  -3  -2   7  872.63   25.71
  -3  -2   7  852.52   17.64
  -3  -2   6  631.76   14.66
  -3  -2   6  677.91   20.91
  -3  -2   5   28.24    3.67
  -3  -2   5   26.20    2.08
  -3  -2   4  500.09   15.20
  -3  -2   4  511.90   15.24
  -3  -2   3  867.24   20.20
  -3  -2   3  895.11   20.83
  -3  -2   3  827.34   13.69
  -3  -2   2 1191.99   24.49
  -3  -2   2 1163.12   23.38
  -3  -2   1 3150.87   53.62
  -3  -2   0 1871.18   50.99
   3  -2   0 1927.21   33.46
   3  -2   1  869.89   20.67
  -3  -2  -1  742.37   25.16
  -3  -2  -2   79.74    6.42
   3  -2   2   63.87    6.11
   3  -2   3 1586.34   39.08
  -3  -2  -3 2077.23   37.62
   3  -2   4 2334.21   34.91
  -3  -2  -4 2401.48   43.79
   3  -2   5  210.70    7.26
   3  -2   5  212.57    7.95
   3  -2   5  218.30   14.48
   3  -2   5  206.21   14.45
   3  -2   5  214.18   10.22
  -3  -2  -5  246.81   12.04
   3  -2   6  223.46    7.98
   3  -2   6  222.61    8.78
   3  -2   6  242.50   16.47
   3  -2   6  225.39   16.48
   3  -2   6  234.03   11.12
  -3  -2  -6  241.32   12.87
   3  -2   7 1140.21   42.32
   3  -2   7 1331.97   43.51
   3  -2   7 1237.52   23.71
   3  -2   7 1177.90   28.33
  -3  -2  -7 1312.02   34.92
   3  -2   7 1203.02   25.50
   3  -2   7 1069.78   24.70
   3  -2   8 1712.50   31.12
   3  -2   8 1578.06   32.44
   3  -2   8 1662.07   56.05
   3  -2   8 1743.65   33.85
   3  -2   8 1910.06   55.80
   3  -2   8 1584.17   34.68
  -3  -2  -8 1987.76   47.30
  -3  -2  -9  987.56   34.51
   3  -2   9  880.92   20.62
   3  -2  10  101.54    8.90
   3  -2  10   96.84    8.93
   3  -2  11   77.19    7.91
   3  -2  11   83.47    7.64
   3  -2  12  349.27   15.64
   3  -2  12  332.24   13.90
   3  -2  13 1149.65   26.10
   3  -2  13 1104.95   22.88
   3  -2  14  273.41    7.58
   3  -2  14  303.44    8.20
  -3  -1  15  448.23    9.20
  -3  -1  15  553.34   12.99
  -3  -1  14  783.08   17.99
  -3  -1  14  753.91   16.08
  -3  -1  13   47.67    4.42
  -3  -1  13   43.70    3.86
  -3  -1  12   32.13    3.98
  -3  -1  12   34.25    3.95
  -3  -1  12   31.37    3.59
  -3  -1  11  526.04   15.90
  -3  -1  11  511.70   14.80
  -3  -1  10  436.33   13.77
  -3  -1  10  457.76   16.21
  -3  -1  10  415.67   12.71
  -3  -1   9 1139.34   24.18
  -3  -1   9 1127.34   27.50
  -3  -1   9 1173.22   27.62
  -3  -1   9 1110.66   23.33
  -3  -1   8  185.41    7.74
  -3  -1   8  186.51    9.26
  -3  -1   8  171.64    9.74
  -3  -1   7   51.11    3.64
  -3  -1   7   46.26    4.41
  -3  -1   6  938.69   19.95
  -3  -1   5 1035.56   22.99
  -3  -1   5  948.39   18.39
  -3  -1   4 1549.19   29.58
  -3  -1   4 1496.21   24.27
  -3  -1   3  115.32    6.44
  -3  -1   2  660.23   17.12
   3  -1  -1 6961.39   87.49
   3  -1   0 4322.61   60.28
   3  -1   0 4033.52   64.76
   3  -1   1  958.49   21.20
   3  -1   2  709.85   19.23
   3  -1   3   84.02    5.79
   3  -1   3  114.03    7.83
   3  -1   4  336.49   12.52
   3  -1   4  340.93   15.58
   3  -1   4  347.76    9.48
   3  -1   5 2768.03   57.25
   3  -1   5 2677.72   44.38
   3  -1   6  922.17   19.33
   3  -1   6 1065.29   34.36
   3  -1   6  886.31   19.45
   3  -1   6 1017.83   23.78
   3  -1   7  577.98   15.16
   3  -1   7  552.05   17.40
   3  -1   8    4.75    1.62
   3  -1   8    5.98    1.72
   3  -1   8    9.33    4.09
   3  -1   8    4.18    1.64
   3  -1   9  430.44   13.25
   3  -1  10 1355.41   33.83
   3  -1  10 1224.72   24.65
   3  -1  11  485.91   18.03
   3  -1  11  415.22   11.25
   3  -1  12  711.73   20.48
   3  -1  13   33.78    3.70
   3  -1  13   37.44    3.44
   3  -1  14   70.57    3.74
  -3   0  16  340.48    8.44
  -3   0  16  256.75    7.23
  -3   0  15  102.24    4.34
  -3   0  15  113.77    5.76
  -3   0  15  103.59    4.93
  -3   0  14  161.18    7.17
  -3   0  14  177.27    9.20
  -3   0  14  156.40    7.79
  -3   0  14  152.80    6.15
  -3   0  14  150.24    6.70
  -3   0  13  418.21   12.88
  -3   0  13  423.70   13.40
  -3   0  13  418.93   14.43
  -3   0  13  420.03   13.18
  -3   0  12  988.08   32.89
  -3   0  12 1043.88   23.72
  -3   0  12 1026.73   25.04
  -3   0  11  888.01   21.61
  -3   0  11  852.04   30.75
  -3   0  11  928.97   23.69
  -3   0  11  902.57   22.91
  -3   0  10    6.90    1.77
  -3   0  10    7.28    2.30
  -3   0  10    6.71    2.23
  -3   0  10    6.98    2.22
  -3   0  10    4.16    2.21
  -3   0  10    8.07    2.03
  -3   0   9    9.25    2.52
  -3   0   9    7.21    2.11
  -3   0   9    8.06    1.97
  -3   0   9   11.07    2.10
  -3   0   9    8.70    2.92
  -3   0   8 1174.77   23.82
  -3   0   8 1107.45   31.82
  -3   0   8 1103.52   27.37
  -3   0   7  276.28    9.10
  -3   0   7  259.83   13.35
  -3   0   7  260.75   10.87
  -3   0   6 1362.22   31.63
  -3   0   6 1361.67   26.89
  -3   0   5  197.49    9.71
  -3   0   5  201.88    8.65
  -3   0   5  210.10    8.02
  -3   0   4  624.48   17.18
  -3   0   4  624.68   14.36
  -3   0   4  656.20   16.33
  -3   0   3  103.71    5.72
  -3   0   3   91.76    5.58
  -3   0   2  997.06   16.56
  -3   0   2 1091.15   22.94
  -3   0   1 7392.54  108.21
  -3   0   0 1275.91   36.90
  -3   0  -1  324.08   14.86
   3   0   1  487.61   13.52
  -3   0  -2 1649.22   33.50
   3   0   3  313.79   11.76
   3   0   3  340.17   13.22
  -3   0  -3  319.02   12.42
   3   0   4  285.66   11.63
   3   0   4  305.53   13.80
   3   0   4  275.15    8.23
  -3   0  -4  287.44   12.23
   3   0   4  282.20    8.10
   3   0   5   14.65    1.92
   3   0   5   13.85    2.74
   3   0   5   10.17    3.08
   3   0   5    9.85    1.71
   3   0   5    6.78    2.79
   3   0   5   12.05    1.99
  -3   0  -5   17.11    3.19
   3   0   6    5.07    1.47
   3   0   6    5.98    1.42
   3   0   6   26.23    5.46
   3   0   6   26.74    3.06
   3   0   6    7.41    3.00
  -3   0  -6   10.43    2.87
   3   0   6    4.75    1.79
   3   0   7  646.85   15.68
   3   0   7  700.75   27.97
   3   0   7  644.79   16.21
  -3   0  -7  717.22   25.02
   3   0   7  663.95   17.82
   3   0   8 1083.78   22.59
   3   0   8 1021.08   23.22
   3   0   8 1045.35   22.95
   3   0   8 1022.00   40.90
   3   0   8 1051.62   24.81
   3   0   8 1086.04   22.70
   3   0   9  941.67   21.09
   3   0   9  916.45   21.55
   3   0  10  336.63   11.33
   3   0  10  343.77   15.17
   3   0  11   93.26    5.17
   3   0  11  104.68    7.84
   3   0  11  108.20    8.94
   3   0  12  392.91   13.16
   3   0  12  417.09   16.35
   3   0  13 1091.77   26.32
   3   0  14  389.28    9.87
  -3   1  16  360.79    8.84
  -3   1  16  272.90    7.36
  -3   1  15  468.41   12.42
  -3   1  15  455.26   11.39
  -3   1  14  827.25   16.68
  -3   1  14  860.76   19.52
  -3   1  14  838.94   15.96
  -3   1  14  868.37   18.10
  -3   1  13   37.96    3.84
  -3   1  13   39.86    4.25
  -3   1  13   35.90    3.63
  -3   1  13   40.10    3.90
  -3   1  12   30.41    3.55
  -3   1  12   22.63    3.35
  -3   1  12   33.98    4.14
  -3   1  12   31.27    5.62
  -3   1  12   28.66    4.28
  -3   1  11  646.07   17.45
  -3   1  11  694.32   19.59
  -3   1  11  657.75   19.16
  -3   1  11  684.63   20.91
  -3   1  11  634.77   19.73
  -3   1  11  635.72   25.90
  -3   1  10  464.66   16.24
  -3   1  10  511.68   15.73
  -3   1  10  488.77   15.32
  -3   1  10  466.96   16.41
  -3   1  10  454.93   21.31
  -3   1  10  519.30   16.64
  -3   1   9 1226.39   25.55
  -3   1   9 1271.65   27.70
  -3   1   9 1138.90   34.11
  -3   1   9 1176.35   24.86
  -3   1   9 1189.27   26.58
  -3   1   9 1150.75   27.19
  -3   1   9 1111.50   29.51
  -3   1   8  186.86   10.30
  -3   1   8  173.89    7.76
  -3   1   8  165.14    9.31
  -3   1   8  183.87   11.86
  -3   1   7   54.02    5.08
  -3   1   7   46.14    3.69
  -3   1   7   43.67    3.51
  -3   1   7   44.71    5.46
  -3   1   7   44.88    4.34
  -3   1   6 1070.54   27.59
  -3   1   6 1082.89   20.93
  -3   1   6 1071.13   22.00
  -3   1   5  970.50   21.52
  -3   1   5  931.73   23.55
  -3   1   5  947.23   17.94
  -3   1   5  971.83   20.27
  -3   1   4 1121.50   17.91
  -3   1   4 1182.72   25.36
  -3   1   4 1191.47   22.98
  -3   1   4 1176.31   23.01
   3   1  -3  120.04    6.07
  -3   1   3  133.10    6.41
  -3   1   3  111.69    6.32
  -3   1   3  112.11    5.44
  -3   1   2  716.45   15.26
  -3   1   2  770.81   18.12
  -3   1   1 9999.00  138.80
   3   1   0 5260.78   69.16
  -3   1   0 3568.22   79.10
   3   1   1 1081.14   21.74
  -3   1  -1  807.94   25.64
  -3   1  -2  745.52   20.51
   3   1   3   77.33    5.65
  -3   1  -3   77.46    5.93
   3   1   4  390.97    9.90
   3   1   4  378.91   13.72
   3   1   4  382.07    9.88
  -3   1  -4  387.63   14.50
   3   1   5 2369.31   44.92
   3   1   5 2736.68   51.46
   3   1   5 2356.09   37.76
   3   1   5 2392.06   37.41
   3   1   5 2580.20   38.58
   3   1   5 2480.40   37.97
   3   1   5 2143.60   52.36
  -3   1  -5 2455.76   47.21
   3   1   6  705.04   24.56
   3   1   6  624.81   15.19
   3   1   6  662.00   15.77
  -3   1  -6  695.08   23.06
   3   1   6  609.83   26.41
   3   1   6  667.66   15.19
   3   1   6  629.85   20.06
   3   1   7  549.78   14.15
   3   1   7  588.38   23.89
   3   1   7  549.39   14.80
   3   1   7  531.34   14.44
   3   1   7  546.86   18.89
  -3   1  -8    2.68    2.17
   3   1   8    5.91    1.62
   3   1   8    6.11    2.13
   3   1   8    4.49    1.55
   3   1   8    4.49    3.21
   3   1   8    5.65    1.77
   3   1   9  423.66   12.42
   3   1   9  391.30   13.01
   3   1   9  400.98   13.11
   3   1  10 1338.03   27.20
   3   1  10 1350.15   32.30
   3   1  11  354.75   10.97
   3   1  11  396.04   17.23
   3   1  11  387.34   14.77
   3   1  12  778.30   23.46
   3   1  12  633.17   13.79
   3   1  13   35.16    4.28
   3   1  14   67.59    3.77
   3   1  14   65.83    3.97
  -3   2  16  322.24    8.20
  -3   2  16  242.48    6.63
  -3   2  15   85.94    4.39
  -3   2  15   85.86    4.86
  -3   2  14   83.06    5.63
  -3   2  14  100.81    5.51
  -3   2  14   88.10    4.89
  -3   2  13  497.68   13.77
  -3   2  13  548.05   16.75
  -3   2  13  527.27   15.11
  -3   2  12  699.15   19.16
  -3   2  12  655.24   17.18
  -3   2  12  621.52   25.47
  -3   2  12  706.52   20.12
  -3   2  12  683.74   19.84
  -3   2  12  758.45   22.47
  -3   2  11  541.69   16.73
  -3   2  11  514.73   14.94
  -3   2  11  543.81   17.08
  -3   2  11  552.49   17.97
  -3   2  11  550.52   18.47
  -3   2  11  485.71   22.68
  -3   2  10  136.10    7.73
  -3   2  10  129.45    7.56
  -3   2  10  121.46    7.93
  -3   2  10  123.07    7.35
  -3   2  10  139.90    8.42
  -3   2  10  117.68   10.65
  -3   2   9  147.42    7.72
  -3   2   9  144.19    7.58
  -3   2   9  134.22    7.91
  -3   2   9  139.22   10.99
  -3   2   9  137.28    7.78
  -3   2   9  141.53    7.29
  -3   2   9  132.21    9.52
  -3   2   9  141.46    9.46
  -3   2   8  554.13   21.51
  -3   2   8  586.06   19.83
  -3   2   8  531.74   14.42
  -3   2   8  569.65   15.25
  -3   2   8  549.68   17.88
  -3   2   7  949.84   19.80
  -3   2   7  887.86   21.71
  -3   2   7  875.89   19.48
  -3   2   7  959.35   24.99
  -3   2   7  903.12   26.41
  -3   2   7  893.53   19.03
  -3   2   6  670.88   15.43
  -3   2   6  674.64   16.39
  -3   2   6  665.32   20.89
  -3   2   6  714.09   19.87
  -3   2   5   38.94    2.91
  -3   2   5   37.84    4.30
  -3   2   5   33.99    2.94
  -3   2   5   44.62    4.27
  -3   2   4  547.20   15.50
  -3   2   4  516.56   10.27
  -3   2   4  517.19   15.49
  -3   2   4  544.57   13.33
  -3   2   4  508.18   14.56
  -3   2   3  492.46   13.61
  -3   2   3  452.52    7.26
   3   2  -3  551.53   14.01
  -3   2   3  504.55   14.30
  -3   2   3  517.99   13.80
   3   2  -2  512.27   17.11
  -3   2   2  708.24   17.00
   3   2  -1 2791.55   44.92
  -3   2   1 3130.70   50.84
  -3   2   0 1362.03   39.53
   3   2   0 1963.50   31.58
   3   2   1 1079.60   21.85
  -3   2  -1  843.65   27.87
   3   2   2  165.55    7.98
  -3   2  -2  196.06   10.35
  -3   2  -3 1825.39   36.66
   3   2   4 2104.93   31.77
   3   2   4 1927.75   31.19
   3   2   4 1914.83   38.52
   3   2   4 2102.30   32.43
  -3   2  -4 2028.57   39.83
   3   2   4 1978.23   31.73
   3   2   5  177.07    6.67
  -3   2  -5  167.38   10.00
   3   2   5  153.13    6.32
   3   2   5  159.50    9.21
   3   2   5  144.28   11.67
   3   2   5  156.31    6.45
   3   2   5  163.99    6.40
   3   2   6  254.24    8.66
   3   2   6  246.03   12.18
   3   2   6  249.66    8.78
   3   2   6  242.94   16.39
   3   2   6  263.68   14.02
   3   2   6  270.09    8.80
  -3   2  -6  274.91   14.10
   3   2   6  272.32    9.08
   3   2   7 1000.23   27.53
   3   2   7 1035.56   21.86
   3   2   7  998.22   22.63
   3   2   7 1101.14   32.61
   3   2   7  940.71   36.79
   3   2   7 1097.24   21.83
   3   2   7 1072.08   21.37
  -3   2  -7 1188.49   33.69
   3   2   8 1613.60   37.23
   3   2   8 1564.39   31.02
   3   2   8 1709.96   30.73
   3   2   8 1508.24   51.07
   3   2   8 1626.11   30.03
   3   2   8 1609.74   30.60
   3   2   9  826.91   19.49
   3   2   9  807.41   19.52
   3   2   9  773.28   17.75
   3   2  10   83.49    4.94
   3   2  10   82.53    6.73
   3   2  10   76.15    5.27
   3   2  10   85.70    9.89
   3   2  11   84.43    5.13
   3   2  11   87.99    7.92
   3   2  12  303.47    8.98
   3   2  12  404.11   15.99
   3   2  13   -0.03    0.01
   3   2  13 1119.76   22.10
   3   2  14  289.47    7.99
   3   2  14  265.98    8.04
  -3   3  16  245.44    6.17
  -3   3  15  434.30   11.62
  -3   3  15  432.69   10.65
  -3   3  14 1015.63   20.77
  -3   3  14 1016.55   20.96
  -3   3  14 1026.26   22.73
  -3   3  13   80.67    6.73
  -3   3  13   67.55    4.98
  -3   3  13   68.50    5.55
  -3   3  13   70.67    5.38
  -3   3  12   31.80    4.50
  -3   3  12   24.86    3.75
  -3   3  12   24.22    3.46
  -3   3  12   23.14    3.50
  -3   3  12   16.44    4.25
  -3   3  11  429.02   15.81
  -3   3  11  384.51   19.90
  -3   3  11  411.25   14.13
  -3   3  11  423.99   15.94
  -3   3  11  410.86   14.62
  -3   3  10  165.84    8.45
  -3   3  10  163.42    9.17
  -3   3  10  174.52    9.48
  -3   3  10  162.46    8.51
  -3   3  10  155.45   10.82
  -3   3  10  168.84   12.76
  -3   3   9 1059.18   25.24
  -3   3   9 1141.06   33.82
  -3   3   9 1092.30   23.57
  -3   3   9 1086.76   30.64
  -3   3   9 1102.35   25.04
  -3   3   9 1061.81   28.55
  -3   3   8  367.98   14.45
  -3   3   8  397.44   18.00
  -3   3   8  382.20   11.93
  -3   3   8  402.32   16.84
  -3   3   7   29.49    4.57
  -3   3   7   27.35    2.91
  -3   3   7   31.54    4.43
  -3   3   7   28.70    3.58
  -3   3   7   33.22    3.22
  -3   3   6  682.03   20.30
  -3   3   6  648.99   16.65
  -3   3   6  656.85   15.11
  -3   3   6  697.89   21.30
  -3   3   5 1585.05   32.68
  -3   3   5 1485.65   24.70
  -3   3   5 1524.84   31.50
  -3   3   5 1430.86   26.00
  -3   3   4  880.39   21.43
  -3   3   4  866.30   21.85
  -3   3   4  868.90   17.55
  -3   3   4  838.06   20.92
  -3   3   3  803.23   20.36
  -3   3   3  747.06   19.49
  -3   3   3  792.92   19.33
   3   3  -2    8.78    2.74
   3   3  -2   10.43    1.76
  -3   3   1 2900.51   47.56
   3   3  -1 2813.13   43.93
   3   3   0 2011.16   32.79
  -3   3   0 1590.46   41.72
   3   3   1 1694.07   29.87
  -3   3  -1 1279.41   38.57
   3   3   2  208.83    8.96
   3   3   2  196.87    8.92
  -3   3  -2  207.79   11.66
  -3   3  -3  448.32   16.20
   3   3   4   78.30    4.17
   3   3   4   82.08    6.41
  -3   3  -4   71.68    6.22
   3   3   4   77.01    4.26
   3   3   5 1716.06   29.61
   3   3   5 1756.59   29.74
   3   3   5 1770.68   37.67
   3   3   5 1838.18   30.28
   3   3   5 1608.49   44.43
   3   3   5 1978.87   30.79
  -3   3  -5 1921.11   40.49
   3   3   6 1062.52   21.22
   3   3   6 1061.71   21.30
   3   3   6 1050.15   27.86
   3   3   6 1078.67   21.47
   3   3   6 1015.50   35.86
   3   3   7  632.36   15.66
   3   3   7  626.25   15.78
   3   3   7  615.77   17.02
   3   3   7  610.09   29.24
   3   3   7  590.74   20.67
   3   3   7  642.78   14.96
   3   3   7  686.35   16.09
   3   3   8  162.55    8.15
   3   3   8  167.70    7.85
   3   3   8  172.14    7.31
   3   3   8  164.35   15.75
   3   3   8  173.31    7.78
   3   3   8  163.76   10.61
   3   3   9  167.18    8.28
   3   3   9  180.05    8.38
   3   3   9  160.76   10.49
   3   3   9  187.74    8.35
   3   3  10  830.73   20.01
   3   3  10  856.59   31.34
   3   3  10  839.78   25.94
   3   3  10  813.01   17.99
   3   3  10  898.97   20.77
   3   3  11 1118.29   29.92
   3   3  11 1056.85   22.07
   3   3  12  519.34   12.55
   3   3  12  577.69   18.98
   3   3  13   -0.03    0.14
   3   3  13   41.64    4.13
   3   3  14   85.67    3.92
   3   3  14   97.53    4.09
  -3   4  15  213.77    6.83
  -3   4  15  259.21    8.91
  -3   4  14  120.08    6.61
  -3   4  14  125.42    5.99
  -3   4  14  122.44    7.20
  -3   4  13  601.83   17.51
  -3   4  13  615.69   16.89
  -3   4  13  559.51   17.01
  -3   4  13  598.82   18.62
  -3   4  13  561.47   15.45
  -3   4  12  868.47   21.70
  -3   4  12  817.85   22.10
  -3   4  12  889.29   23.64
  -3   4  12  863.25   24.03
  -3   4  11  485.96   17.03
  -3   4  11  457.74   15.34
  -3   4  11  484.11   17.01
  -3   4  11  436.47   21.13
  -3   4  11  459.44   14.90
  -3   4  10  335.54   12.55
  -3   4  10  370.40   14.28
  -3   4  10  330.92   18.04
  -3   4  10  354.42   12.68
  -3   4  10  327.38   16.58
  -3   4  10  362.14   13.85
  -3   4   9  355.10   12.83
  -3   4   9  361.00   12.50
  -3   4   9  322.24   14.69
  -3   4   9  337.72   12.98
  -3   4   9  357.22   16.96
  -3   4   9  356.78   12.00
  -3   4   9  341.05   11.81
  -3   4   9  336.17   11.67
  -3   4   9  371.84   18.37
  -3   4   8  692.68   17.21
  -3   4   8  739.62   25.21
  -3   4   8  705.02   18.37
  -3   4   8  689.69   20.93
  -3   4   8  726.00   17.77
  -3   4   8  745.55   24.55
  -3   4   8  748.96   18.25
  -3   4   7  444.16   11.32
  -3   4   7  469.11   13.32
  -3   4   7  497.85   13.24
  -3   4   7  470.00   18.21
  -3   4   7  471.81   18.51
  -3   4   7  447.21   15.13
  -3   4   7  473.08   13.22
  -3   4   6  466.75   12.43
  -3   4   6  496.29   17.77
  -3   4   6  501.20   17.83
  -3   4   6  453.11   14.16
  -3   4   6  494.31   12.91
  -3   4   5  137.99    8.95
  -3   4   5  136.16    8.30
  -3   4   5  126.27    5.92
  -3   4   5  143.32    8.63
  -3   4   4  377.67   10.18
  -3   4   4  401.84   14.26
  -3   4   4  415.34   13.83
  -3   4   4  413.54   15.23
  -3   4   3 2867.65   51.88
  -3   4   3 2799.47   47.04
   3   4  -2  336.78    6.20
   3   4  -2  441.09   11.63
   3   4  -1  180.13    7.49
  -3   4   1  175.05    7.94
   3   4   0  208.11    8.30
  -3   4   0  208.45   11.49
   3   4   0  216.74    8.05
   3   4   1  679.53   16.95
   3   4   1  651.02   16.06
   3   4   2 1457.73   29.36
   3   4   2 1508.90   30.23
  -3   4  -2 1489.40   39.53
   3   4   3  227.53    7.16
   3   4   3  229.42   10.64
  -3   4  -3  253.09   12.62
   3   4   3  235.30    7.40
   3   4   3  243.29   10.86
   3   4   4  501.99   12.44
   3   4   4  544.14   12.65
  -3   4  -4  560.93   19.44
   3   4   4  523.25   12.67
   3   4   4  524.41   17.91
   3   4   5  276.13   12.97
   3   4   5  250.72   15.97
   3   4   5  278.22    8.89
  -3   4  -5  277.68   13.69
   3   4   5  263.55    8.80
   3   4   6  136.03    6.34
   3   4   6  133.95    9.22
   3   4   6  141.44   12.85
   3   4   6  137.12    6.31
  -3   4  -6  164.41   11.31
   3   4   6  138.95    6.21
   3   4   6  127.09    6.08
   3   4   7 1538.99   31.08
   3   4   7 1486.54   28.03
   3   4   7 1459.10   47.66
   3   4   7 1482.22   26.68
   3   4   7 1551.97   28.27
   3   4   7 1573.43   28.34
   3   4   8 1014.42   29.52
   3   4   8 1115.23   23.26
   3   4   8 1032.21   21.12
   3   4   8 1083.68   23.36
   3   4   8 1073.06   24.75
   3   4   8 1158.25   23.18
   3   4   9  382.44   13.25
   3   4   9  392.46   19.72
   3   4   9  409.94   13.12
   3   4   9  384.72   11.68
   3   4   9  383.48   16.96
   3   4  10  121.12    6.90
   3   4  10  126.21    6.03
   3   4  10  116.73   11.02
   3   4  10  133.14    7.22
   3   4  10  121.73    9.10
   3   4  11  196.33    8.23
   3   4  11  217.62   11.83
   3   4  12  498.67   12.36
   3   4  12  558.63   17.81
   3   4  13 1226.34   19.84
   3   4  13    5.17    0.86
  -3   5  15  357.26    9.30
  -3   5  15  319.66    7.45
  -3   5  14  562.57   13.55
  -3   5  14  602.53   15.43
  -3   5  14  597.71   16.19
  -3   5  13  101.35    5.82
  -3   5  13  114.67    7.21
  -3   5  13  117.47    7.56
  -3   5  13  132.63    7.28
  -3   5  13  117.63    7.01
  -3   5  12   85.63    6.19
  -3   5  12   83.67    6.22
  -3   5  12   88.87    6.97
  -3   5  12   94.61    6.06
  -3   5  12   77.89    6.53
  -3   5  11   76.92    8.61
  -3   5  11   82.28    6.12
  -3   5  11   88.47    6.86
  -3   5  11   90.39    6.35
  -3   5  11   93.88    7.25
  -3   5  11   74.85    8.11
  -3   5  10  598.87   17.42
  -3   5  10  564.06   22.79
  -3   5  10  630.33   25.16
  -3   5  10  669.40   19.80
  -3   5  10  641.20   16.95
  -3   5  10  598.70   17.11
  -3   5  10  629.85   18.78
  -3   5   9 1165.53   25.58
  -3   5   9 1163.61   26.93
  -3   5   9 1247.16   25.89
  -3   5   9 1144.20   33.45
  -3   5   9 1150.29   24.44
  -3   5   9 1222.59   35.29
  -3   5   9 1172.95   25.30
  -3   5   9 1171.10   26.12
  -3   5   8  240.55    8.36
  -3   5   8  244.73    9.71
  -3   5   8  251.85    9.92
  -3   5   8  252.31   14.23
  -3   5   8  237.74   11.89
  -3   5   8  255.45   14.21
  -3   5   8  251.82    9.68
  -3   5   8  251.02    9.85
  -3   5   7   62.08    6.76
  -3   5   7   58.23    5.47
  -3   5   7   63.58    4.68
  -3   5   7   61.52    4.45
  -3   5   7   64.44    6.61
  -3   5   7   62.47    4.57
  -3   5   6  173.86    7.38
  -3   5   6  159.25   10.26
  -3   5   6  172.13   10.17
  -3   5   6  173.19    7.40
  -3   5   5 1312.98   25.07
  -3   5   5 1300.47   24.44
  -3   5   5 1364.19   33.56
  -3   5   5 1312.06   31.92
  -3   5   4 1244.99   30.75
  -3   5   4 1223.37   26.80
  -3   5   3  474.85   18.10
   3   5  -3  425.04   16.06
  -3   5   3  446.42   13.89
   3   5  -2   33.97    2.09
   3   5  -2   23.43    5.35
  -3   5   2   41.23    3.77
   3   5  -2   52.62    3.94
  -3   5   1  366.41   11.51
   3   5  -1  363.70    8.57
   3   5   0 2876.67   46.96
   3   5   0 2964.87   46.05
  -3   5  -1  770.98   29.88
   3   5   1  982.97   21.08
   3   5   2 1848.23   35.30
   3   5   2 1784.20   34.11
   3   5   3  208.74   10.43
   3   5   3  187.88    6.80
   3   5   3  213.83    7.02
  -3   5  -3  198.74   12.68
   3   5   3  199.75    6.77
   3   5   3  206.30   10.29
   3   5   4  967.04   25.98
   3   5   4  966.48   30.85
   3   5   4  940.22   18.87
  -3   5  -4  997.96   28.19
   3   5   4  948.77   18.97
   3   5   5 1435.17   34.88
  -3   5  -5 1571.58   37.80
   3   5   5 1590.83   27.49
   3   5   5 1441.34   27.02
   3   5   5 1471.22   42.48
   3   5   5 1473.69   35.83
   3   5   6  946.27   19.90
   3   5   6  898.48   19.70
   3   5   6  861.57   33.77
   3   5   6 1055.46   24.74
   3   5   6 1005.72   20.63
  -3   5  -6  978.22   30.40
   3   5   6  863.42   26.20
   3   5   7  569.34   14.75
   3   5   7  535.91   27.75
   3   5   7  566.49   17.37
   3   5   7  532.42   13.52
   3   5   7  509.10   14.18
   3   5   7  554.52   14.77
   3   5   7  508.75   19.89
   3   5   8   42.96    5.85
   3   5   8   50.68    4.23
   3   5   8   46.57    4.72
   3   5   8   45.58    4.13
   3   5   8   45.91    3.57
   3   5   8   43.55    3.83
  -3   5  -8   55.33    8.40
   3   5   9  629.74   23.01
   3   5   9  675.14   18.78
   3   5   9  670.61   17.64
   3   5   9  638.53   25.37
   3   5   9  646.42   15.58
   3   5  10  598.96   16.80
   3   5  10  616.39   16.54
   3   5  11  763.63   18.23
   3   5  11  787.97   18.23
   3   5  11  791.47   23.04
   3   5  12  305.96    9.23
   3   5  12  330.21   12.53
   3   5  13   33.60    3.02
   3   5  13   26.34    1.88
  -3   6  15   85.86    4.36
  -3   6  15   72.15    3.24
  -3   6  14  120.83    5.21
  -3   6  14  124.54    6.47
  -3   6  13  302.88   11.69
  -3   6  13  303.70   11.19
  -3   6  13  260.59    9.23
  -3   6  13  264.25   10.29
  -3   6  13  258.74   10.81
  -3   6  12  745.51   20.79
  -3   6  12  841.44   22.41
  -3   6  12  730.96   19.51
  -3   6  12  844.14   20.97
  -3   6  12  742.00   18.43
  -3   6  11  669.72   19.61
  -3   6  11  733.55   20.98
  -3   6  11  595.65   23.78
  -3   6  11  706.58   19.07
  -3   6  11  619.41   24.58
  -3   6  11  639.39   17.94
  -3   6  10  263.68   11.79
  -3   6  10  248.22   10.61
  -3   6  10  234.74    9.84
  -3   6  10  245.28   10.98
  -3   6  10  231.80   14.56
  -3   6  10  251.71   10.31
  -3   6  10  232.84   14.47
  -3   6   9  177.48    8.11
  -3   6   9  204.11   13.26
  -3   6   9  200.16    7.94
  -3   6   9  207.31    9.39
  -3   6   9  207.47    9.39
  -3   6   9  197.88    9.01
  -3   6   9  207.71    9.31
  -3   6   9  194.85   13.18
  -3   6   9  186.97    9.10
  -3   6   8  377.74   11.38
  -3   6   8  382.81   12.56
  -3   6   8  388.82   15.73
  -3   6   8  409.75   13.15
  -3   6   8  400.57   18.58
  -3   6   8  395.00   12.79
  -3   6   8  382.86   11.75
  -3   6   8  393.03   17.80
  -3   6   8  391.42   12.87
  -3   6   7 1071.02   31.39
  -3   6   7 1067.83   29.45
  -3   6   7 1095.82   23.35
  -3   6   7 1105.62   23.30
  -3   6   7 1079.18   23.11
  -3   6   7 1075.37   21.16
  -3   6   6  658.05   16.47
  -3   6   6  638.17   16.28
  -3   6   6  633.96   22.52
  -3   6   6  650.94   16.17
  -3   6   6  646.42   20.43
  -3   6   5  116.58    9.38
  -3   6   5  114.33    6.02
   3   6  -5  135.56    8.10
  -3   6   5  116.50    7.61
  -3   6   5  111.61    6.02
  -3   6   4  404.58   13.73
  -3   6   4  429.70   17.97
   3   6  -4  456.27   15.26
  -3   6   4  430.86   12.35
  -3   6   4  384.31   10.85
  -3   6   3  650.52   22.86
   3   6  -3  555.72   12.60
   3   6  -3  684.16   14.67
  -3   6   3  584.77   19.89
  -3   6   3  585.83   15.80
   3   6  -2  567.93   12.40
  -3   6   2  597.69   15.59
  -3   6   2  599.95   20.15
  -3   6   2  588.89   22.37
   3   6  -1  768.83   15.65
   3   6  -1  866.14   17.90
  -3   6   0  141.62    7.10
   3   6   0  149.15    6.94
  -3   6  -1   82.94    8.03
   3   6   1   98.21    6.03
   3   6   2 1458.83   30.51
   3   6   2 1487.99   24.54
   3   6   2 1505.76   24.44
   3   6   3 1665.88   35.31
   3   6   3 1641.16   34.64
  -3   6  -3 1511.23   45.18
   3   6   3 1617.30   26.95
   3   6   3 1542.59   25.44
   3   6   3 1617.82   26.80
   3   6   4 1063.25   28.38
   3   6   4 1081.15   20.95
   3   6   4 1098.53   21.21
   3   6   4 1037.14   19.83
  -3   6  -4 1018.39   32.17
   3   6   4 1087.71   32.85
   3   6   4 1092.28   28.57
   3   6   5    8.79    3.19
  -3   6  -5    5.14    2.37
   3   6   5   14.16    2.39
   3   6   5    7.21    1.72
   3   6   5    6.51    2.56
   3   6   6  259.71   13.92
   3   6   6  265.14   18.07
   3   6   6  330.94   13.60
   3   6   6  353.01   11.98
   3   6   6  275.47    9.88
  -3   6  -6  283.77   16.83
   3   6   7 1737.34   35.10
  -3   6  -7 1713.21   47.87
   3   6   7 1451.35   28.39
   3   6   7 1343.82   46.49
   3   6   7 1543.97   27.86
   3   6   7 1408.70   37.12
   3   6   7 1551.81   29.13
  -3   6  -8 1908.66   55.66
   3   6   8 1784.57   35.93
   3   6   8 1651.02   31.48
   3   6   8 1707.57   32.23
   3   6   8 1765.24   31.81
   3   6   8 1609.60   28.88
   3   6   8 1532.24   39.75
   3   6   8 1593.29   41.53
   3   6   9  306.87   15.70
   3   6   9  329.93   12.85
   3   6   9  302.44   17.01
   3   6   9  336.69   11.69
   3   6   9  291.76    9.86
   3   6   9  296.49    9.68
   3   6   9  328.82   14.75
  -3   6  -9  361.18   24.82
   3   6  10   18.39    2.95
   3   6  10   18.48    3.49
   3   6  10   14.23    2.45
   3   6  11  311.38   13.00
   3   6  11  311.88   10.32
   3   6  11  326.21   11.00
   3   6  12  272.29    8.55
   3   6  12  279.24   10.52
   3   6  13  441.81    9.14
   3   6  13  518.34   10.83
  -3   7  15  324.36    8.43
  -3   7  14  566.95   14.27
  -3   7  14  545.86   12.42
  -3   7  13  130.87    7.07
  -3   7  13  120.93    5.67
  -3   7  13  152.80    7.90
  -3   7  13  160.07    7.88
  -3   7  13  136.12    6.74
  -3   7  12   34.39    3.32
  -3   7  12   34.57    4.06
  -3   7  12   29.36    3.70
  -3   7  12   34.43    4.19
  -3   7  12   31.01    3.46
  -3   7  11  606.81   18.08
  -3   7  11  637.18   16.60
  -3   7  11  597.07   16.74
  -3   7  11  571.70   23.38
  -3   7  11  650.94   19.32
  -3   7  11  690.44   17.28
  -3   7  10  486.62   20.95
  -3   7  10  518.95   15.98
  -3   7  10  513.58   16.21
  -3   7  10  537.68   17.17
  -3   7  10  478.51   21.62
  -3   7  10  498.82   14.79
  -3   7   9  934.38   22.58
  -3   7   9  950.72   22.90
  -3   7   9  972.49   30.08
  -3   7   9  971.95   21.01
  -3   7   9 1012.40   23.46
  -3   7   9  939.63   21.24
  -3   7   9  937.30   31.29
  -3   7   9  960.02   22.94
  -3   7   8  229.68    9.46
  -3   7   8  245.26   13.64
  -3   7   8  222.37   14.25
  -3   7   8  234.46   10.04
  -3   7   8  250.30    9.17
  -3   7   8  239.29   10.09
  -3   7   8  224.34    8.92
  -3   7   8  234.47    9.87
  -3   7   8  235.13    9.98
  -3   7   7   84.59    8.50
  -3   7   7   89.98    5.76
  -3   7   7   95.96    6.14
  -3   7   7   91.58    7.73
  -3   7   7   93.25    5.90
  -3   7   7   92.84    5.95
  -3   7   7   97.92    5.61
  -3   7   6  894.60   20.49
  -3   7   6  898.17   24.72
  -3   7   6  916.49   20.92
  -3   7   6  923.28   21.24
  -3   7   6  917.40   28.79
  -3   7   5 1185.96   24.29
  -3   7   5 1187.62   34.40
  -3   7   5 1116.03   26.69
  -3   7   4  863.85   26.52
  -3   7   4  903.89   20.07
  -3   7   4  889.19   28.67
   3   7  -4  743.59   25.67
  -3   7   4  804.84   17.90
  -3   7   4  825.31   20.48
  -3   7   3  824.18   25.66
  -3   7   3  766.37   18.26
  -3   7   3  777.46   17.13
   3   7  -3  788.26   17.01
  -3   7   2  111.88    5.75
   3   7  -2  122.82    6.71
   3   7  -2  109.78    5.29
  -3   7   2  125.09    9.31
   3   7  -1  507.31   12.93
  -3   7   1  519.64   13.69
   3   7  -1  552.66   14.01
   3   7   0 2687.68   43.12
   3   7   0 2576.79   41.16
   3   7   1 2202.25   39.70
  -3   7  -1 2258.88   41.77
   3   7   1 2203.55   33.56
   3   7   2  818.81   16.23
   3   7   2  807.54   21.69
   3   7   3  320.44    9.50
   3   7   3  322.93   15.07
   3   7   3  309.48    8.67
   3   7   3  335.69   13.89
   3   7   3  335.37    9.78
   3   7   4  251.05    8.71
   3   7   4  244.62    8.03
  -3   7  -4  208.11   16.39
   3   7   4  249.53   13.02
   3   7   4  248.91    8.71
   3   7   4  241.86   14.25
   3   7   4  249.31   12.69
   3   7   5 1913.12   43.29
   3   7   5 1918.76   33.50
   3   7   5 1930.69   49.16
   3   7   6  921.27   29.02
   3   7   6  940.41   21.47
  -3   7  -6  879.87   34.77
   3   7   6  919.19   34.68
   3   7   6  907.29   29.34
   3   7   7  356.48   11.96
   3   7   7  331.17   16.78
  -3   7  -7  358.85   22.99
   3   7   7  367.71   11.50
   3   7   8  261.35   15.25
   3   7   8  287.97   12.83
   3   7   8  258.58   10.14
   3   7   8  277.79   11.37
   3   7   8  252.46    8.80
   3   7   8  272.95   10.30
   3   7   9  288.63   15.41
   3   7   9  291.32   16.55
   3   7   9  295.57   10.93
   3   7   9  294.32   10.34
   3   7   9  283.69    9.29
   3   7   9  293.45   13.50
   3   7   9  323.10   10.91
   3   7  10  816.07   20.39
   3   7  10  669.75   15.03
   3   7  10  764.16   18.15
   3   7  10  727.34   21.39
   3   7  11  459.30   13.01
   3   7  11  442.92   11.83
   3   7  11  423.23   14.00
   3   7  12  305.67    8.97
   3   7  12  293.06    9.46
   3   7  13   10.87    1.17
  -3   8  15  130.60    4.46
  -3   8  14   14.95    2.05
  -3   8  13  572.50   15.35
  -3   8  13  506.94   14.50
  -3   8  12  820.22   20.53
  -3   8  12  803.55   19.07
  -3   8  11  434.73   13.37
  -3   8  11  469.40   15.52
  -3   8  11  435.01   14.47
  -3   8  10  205.32    8.67
  -3   8  10  183.79    9.05
  -3   8  10  186.67    9.20
  -3   8  10  204.40    9.30
  -3   8  10  176.68   13.04
  -3   8   9   26.09    3.16
  -3   8   9   23.51    3.25
  -3   8   9   24.53    3.32
  -3   8   9   18.82    3.06
  -3   8   9   26.58    3.56
  -3   8   9   19.33    4.45
  -3   8   9   26.02    3.48
  -3   8   8  517.47   15.69
  -3   8   8  519.82   22.92
  -3   8   8  506.16   14.89
  -3   8   8  492.96   15.42
  -3   8   8  534.65   15.09
  -3   8   8  547.24   16.53
  -3   8   7 1108.20   24.30
  -3   8   7 1049.37   23.46
  -3   8   7 1149.07   25.23
  -3   8   7 1072.24   33.68
  -3   8   7 1064.23   22.60
  -3   8   6  896.43   20.74
  -3   8   6  855.70   19.72
  -3   8   6  907.98   21.58
  -3   8   6  857.03   20.65
  -3   8   5  146.80   11.85
  -3   8   5  170.64   12.07
  -3   8   5  154.29    7.69
  -3   8   4  238.65    9.86
  -3   8   4  239.96   14.08
  -3   8   4  218.51    8.49
  -3   8   3  699.36   16.47
  -3   8   3  745.67   25.40
   3   8  -3  697.85   16.92
  -3   8   2 1815.17   32.30
   3   8  -2 1884.83   32.86
   3   8  -1 1640.17   30.24
  -3   8   1 1703.43   41.49
   3   8  -1 1715.59   30.78
   3   8   0  742.81   18.38
   3   8   0  780.97   19.33
   3   8   1  826.32   21.56
   3   8   2  413.65   10.17
   3   8   2  418.78   15.43
   3   8   2  436.95   11.30
   3   8   3 2154.14   43.45
   3   8   3 2186.96   35.41
   3   8   3 2099.20   33.39
   3   8   3 2203.38   35.11
   3   8   4  564.00   20.84
   3   8   4  596.92   14.84
   3   8   4  621.17   15.34
   3   8   4  542.41   21.45
   3   8   4  581.62   14.91
   3   8   4  553.85   20.24
   3   8   4  563.52   13.71
   3   8   5  300.83   10.45
   3   8   5  263.29   16.06
   3   8   5  278.45   14.79
   3   8   6  188.50    9.17
   3   8   6  198.99   11.33
   3   8   6  146.98   11.26
   3   8   6  152.92    7.65
   3   8   7  267.54   15.40
   3   8   7  309.30   10.78
   3   8   7  284.78   10.80
   3   8   8  826.48   28.09
   3   8   8  877.13   20.50
   3   8   8  833.08   20.07
   3   8   8 1029.45   26.31
   3   8   8  964.87   23.86
   3   8   8  796.55   18.06
   3   8   9  838.59   19.88
   3   8   9  872.44   20.18
   3   8   9  784.40   17.30
   3   8   9  779.71   22.50
   3   8   9  876.17   19.67
   3   8  10   55.51    3.74
   3   8  10   52.49    5.04
   3   8  10   63.49    5.32
   3   8  10   59.02    4.42
   3   8  11   91.92    4.88
   3   8  11   82.58    5.34
   3   8  12  319.75    9.00
  -3   9  14  426.28   10.42
  -3   9  13  161.25    7.05
  -3   9  13  169.24    7.53
  -3   9  12  153.91    7.59
  -3   9  12  178.32    8.46
  -3   9  11  362.99   12.77
  -3   9  11  443.55   13.15
  -3   9  10  778.81   18.74
  -3   9  10  752.98   17.77
  -3   9  10  670.96   26.55
  -3   9  10  699.83   19.22
  -3   9  10  670.34   18.55
  -3   9  10  755.79   18.97
  -3   9   9  628.47   18.16
  -3   9   9  537.45   15.96
  -3   9   9  569.92   16.92
  -3   9   9  526.80   16.44
  -3   9   9  520.19   23.53
  -3   9   9  585.98   16.19
  -3   9   8  303.30   11.21
  -3   9   8  308.23   11.87
  -3   9   8  308.96   11.47
  -3   9   8  351.74   13.19
  -3   9   8  361.87   12.32
  -3   9   8  297.99   11.75
  -3   9   8  304.96   17.96
  -3   9   7  278.45   10.93
  -3   9   7  235.39    9.96
  -3   9   7  272.81   11.45
  -3   9   7  240.56    9.49
  -3   9   6  541.33   15.52
  -3   9   6  539.12   16.51
  -3   9   6  486.23   14.46
  -3   9   6  492.35   15.19
  -3   9   6  504.03   15.45
  -3   9   5 1700.51   32.96
  -3   9   5 1735.17   45.24
  -3   9   4 1508.98   30.50
  -3   9   4 1481.29   40.80
  -3   9   3  693.28   25.98
  -3   9   3  647.93   16.17
   3   9  -2  292.06   10.67
   3   9  -2  320.12   12.39
  -3   9   2  280.35    9.97
  -3   9   2  307.57   16.53
   3   9  -1 1275.91   26.78
  -3   9   1 1383.89   37.83
   3   9  -1 1342.29   26.91
  -3   9   0 1785.36   44.56
   3   9   0 1725.54   33.86
   3   9   1 1141.07   20.06
   3   9   1 1170.26   27.48
   3   9   2  287.31   13.16
   3   9   2  290.05    8.54
   3   9   2  301.08    9.53
   3   9   3  113.56    5.11
   3   9   3  113.31    6.01
   3   9   3  107.68    5.24
   3   9   3  106.29    8.21
   3   9   3  110.51    5.80
   3   9   4  205.43   12.67
   3   9   4  220.99    8.79
   3   9   4  224.26    8.81
   3   9   4  211.78    7.93
   3   9   4  211.13   12.40
   3   9   5 1586.68   40.62
   3   9   5 1671.20   30.85
   3   9   5 1555.13   29.05
   3   9   5 1581.35   30.40
   3   9   5 1538.51   39.78
   3   9   6  693.42   17.94
   3   9   6  694.19   18.03
   3   9   7  212.28   13.87
   3   9   7  213.04    9.35
   3   9   7  249.02    9.93
   3   9   8  115.94    6.62
   3   9   8  107.35    9.69
   3   9   8  118.54    6.62
   3   9   8  109.75    5.69
   3   9   9  174.66    7.74
   3   9   9  172.88    7.88
   3   9   9  180.23    8.41
   3   9   9  162.77    6.63
   3   9  10  656.99   15.01
   3   9  10  652.87   16.00
   3   9  11  357.10    9.01
   3   9  11  413.59   11.24
   3   9  12  224.10    6.97
  -3  10  14   87.03    3.76
  -3  10  13  163.64    6.90
  -3  10  13  150.64    6.37
  -3  10  12  556.92   15.04
  -3  10  12  574.55   15.68
  -3  10  11  192.12    8.70
  -3  10  11  207.80    8.42
  -3  10  10   61.23    4.67
  -3  10  10   55.27    4.58
  -3  10  10   50.32    4.52
  -3  10  10   56.82    4.91
  -3  10  10   48.42    4.65
  -3  10  10   64.84    4.98
  -3  10   9  277.05   10.92
  -3  10   9  237.30   10.15
  -3  10   9  271.38   11.23
  -3  10   9  231.66   10.50
  -3  10   9  240.58   16.06
  -3  10   9  303.29   12.46
  -3  10   9  334.37   11.80
  -3  10   8  669.40   17.97
  -3  10   8  731.48   19.24
  -3  10   8  715.63   19.32
  -3  10   8  696.65   19.62
  -3  10   8  645.72   18.58
  -3  10   8  665.87   27.96
  -3  10   8  771.91   21.12
  -3  10   8  839.41   20.48
  -3  10   7 1505.08   29.62
  -3  10   7 1498.66   30.94
  -3  10   7 1591.24   31.74
  -3  10   7 1543.76   32.15
  -3  10   6  982.66   22.72
  -3  10   6  954.64   22.22
  -3  10   6  933.52   22.82
  -3  10   6  941.62   33.65
  -3  10   6  944.76   23.25
  -3  10   5   21.19    5.03
  -3  10   5   31.91    3.85
  -3  10   4  333.33   12.58
  -3  10   4  312.90   18.32
  -3  10   3  782.92   18.71
  -3  10   3  802.12   29.58
  -3  10   2 1556.01   42.45
   3  10  -2 1587.86   33.60
  -3  10   2 1478.32   28.63
  -3  10   2 1556.82   46.41
   3  10  -1 1096.34   25.40
  -3  10   1 1129.99   23.51
  -3  10   1 1126.54   35.45
  -3  10   1 1102.90   38.80
   3  10   0  359.02   13.74
   3  10   0  411.41   14.68
  -3  10   0  415.26   20.52
   3  10   1  180.98   10.09
  -3  10  -1  197.77   14.31
   3  10   1  172.43    6.38
   3  10   2 1423.01   26.13
   3  10   2 1394.72   33.12
   3  10   2 1334.40   24.16
   3  10   3 1071.05   21.05
   3  10   3 1039.56   29.22
   3  10   3 1145.21   23.33
   3  10   3 1032.58   19.98
   3  10   3 1116.80   22.64
   3  10   4  927.90   20.82
   3  10   4  956.39   21.20
   3  10   4  881.49   19.25
   3  10   4  901.92   28.86
   3  10   4  871.08   27.52
   3  10   5  205.42    8.98
   3  10   5  194.94    8.84
   3  10   5  172.46   12.41
   3  10   5  200.28    8.23
   3  10   5  215.45    9.38
   3  10   5  173.76   12.20
   3  10   5  192.74    8.91
   3  10   6  122.40   10.51
   3  10   6  138.07    7.64
   3  10   6  127.52    7.15
   3  10   7  450.70   20.92
   3  10   7  473.52   14.71
   3  10   8  671.84   17.01
   3  10   8  671.31   17.22
   3  10   8  625.32   15.18
   3  10   9  648.33   16.00
   3  10   9  629.20   16.03
   3  10   9  619.44   14.21
   3  10  10   60.00    3.88
   3  10  10   59.38    4.06
   3  10  10   67.44    5.27
   3  10  11   81.27    4.14
   3  10  11   89.54    5.09
   3  10  12   80.66    3.68
  -3  11  13  157.99    5.92
  -3  11  13  177.13    6.60
  -3  11  12   59.45    4.20
  -3  11  12   84.09    5.48
  -3  11  11  202.27    8.59
  -3  11  11  210.07    8.10
  -3  11  10  603.60   16.68
  -3  11  10  600.07   15.94
  -3  11  10  585.35   17.00
  -3  11   9  693.45   18.52
  -3  11   9  635.97   17.53
  -3  11   9  671.30   18.96
  -3  11   9  643.35   18.04
  -3  11   9  725.52   20.31
  -3  11   9  593.25   26.15
  -3  11   9  612.10   17.99
  -3  11   8  506.94   15.82
  -3  11   8  517.33   16.18
  -3  11   8  561.14   17.85
  -3  11   8  499.15   15.95
  -3  11   8  509.05   15.18
  -3  11   8  492.19   16.41
  -3  11   7  104.72    6.88
  -3  11   7   99.90    6.19
  -3  11   7  101.32   11.00
  -3  11   7  123.67    7.26
  -3  11   7  119.28    7.62
  -3  11   6  389.04   13.28
  -3  11   6  377.27   13.25
  -3  11   6  350.80   13.65
  -3  11   6  408.19   22.19
  -3  11   5 1426.37   30.60
  -3  11   5 1475.04   29.67
  -3  11   5 1458.83   44.33
  -3  11   4 1380.70   42.47
  -3  11   4 1368.21   29.89
  -3  11   3  433.93   22.29
  -3  11   3  460.24   15.69
  -3  11   3  419.20   23.36
  -3  11   2   22.62    6.06
  -3  11   2   17.25    4.61
  -3  11   1  662.02   30.77
  -3  11   1  672.42   27.48
   3  11   0 1459.82   32.73
  -3  11   0 1558.44   44.18
  -3  11   0 1430.62   48.48
   3  11   1 1788.95   38.79
   3  11   1 1816.66   31.51
   3  11   1 1746.13   29.41
  -3  11  -1 1783.05   48.63
   3  11   2  151.03   10.20
   3  11   2  179.65    7.78
  -3  11  -2  175.51   14.24
   3  11   2  165.24    6.81
   3  11   3  407.14   12.73
   3  11   3  401.03   11.61
   3  11   3  433.27   13.41
   3  11   4  394.91   12.91
   3  11   4  386.00   12.67
   3  11   4  371.58   17.53
   3  11   4  368.36   11.41
   3  11   5  604.19   16.80
   3  11   5  555.35   23.40
   3  11   5  602.81   16.97
   3  11   5  581.78   15.33
   3  11   5  647.39   17.46
   3  11   5  574.76   16.32
   3  11   5  548.66   22.59
   3  11   6  523.03   22.86
   3  11   6  532.91   15.91
   3  11   6  511.11   22.32
   3  11   7  175.36    8.65
   3  11   7  182.67   11.11
   3  11   8   58.67    4.58
   3  11   8   56.53    4.40
   3  11   8   69.13    5.98
   3  11   8   51.77    3.84
   3  11   9  240.97    8.81
   3  11   9  240.66    8.80
   3  11  10  433.49   10.95
   3  11  10  419.42   11.09
   3  11  11  252.08    7.15
   3  11  11  283.33    8.73
   3  11  12   30.50    1.91
  -3  12  13  204.11    5.86
  -3  12  13  237.02    7.03
  -3  12  12  345.56   10.69
  -3  12  12  286.00    8.90
  -3  12  11  299.40   10.04
  -3  12  11  291.78   10.42
  -3  12  11  276.97    9.02
  -3  12  10   47.62    4.25
  -3  12  10   42.12    3.86
  -3  12  10   41.68    3.95
  -3  12  10   44.10    3.83
  -3  12  10   39.55    4.08
  -3  12   9  309.61   11.69
  -3  12   9  270.88   11.30
  -3  12   9  309.51   12.03
  -3  12   9  304.44   11.25
  -3  12   9  339.54   13.16
  -3  12   9  354.94   12.19
  -3  12   9  278.64   10.81
  -3  12   8  491.21   14.81
  -3  12   8  500.42   16.06
  -3  12   8  509.80   16.50
  -3  12   8  500.30   15.97
  -3  12   8  488.75   15.02
  -3  12   7 1304.86   26.66
  -3  12   7 1264.24   27.32
  -3  12   7 1341.82   29.09
  -3  12   7 1335.73   42.73
  -3  12   7 1336.79   29.73
  -3  12   6  580.42   18.24
  -3  12   6  585.70   16.72
  -3  12   6  568.39   27.25
  -3  12   6  615.09   17.74
  -3  12   5  113.07   11.97
  -3  12   5  110.92    6.72
  -3  12   5  129.32    7.40
  -3  12   5  117.17    8.03
  -3  12   5  122.39    7.88
  -3  12   5  117.47    7.55
  -3  12   4  497.29   26.24
  -3  12   4  472.23   15.96
  -3  12   4  453.63   24.00
  -3  12   3 1597.36   50.17
  -3  12   3 1696.42   35.18
  -3  12   3 1719.35   49.23
  -3  12   2 2098.71   55.33
  -3  12   2 2111.51   59.60
  -3  12   1  857.66   32.94
  -3  12   1  846.54   36.71
  -3  12   0  310.38   22.76
  -3  12   0  300.05   18.84
   3  12   1  307.85   10.65
  -3  12  -1  308.07   19.25
   3  12   2 1680.03   30.97
   3  12   2 1607.77   28.78
   3  12   2 1623.74   39.23
  -3  12  -2 1716.18   48.88
   3  12   3 1632.43   31.29
   3  12   3 1570.41   41.58
   3  12   3 1601.28   29.28
   3  12   3 1698.83   32.39
   3  12   3 1583.36   39.66
   3  12   4  481.69   14.72
   3  12   4  458.54   20.94
   3  12   4  489.71   15.10
   3  12   4  482.97   14.94
   3  12   4  460.68   13.29
   3  12   4  483.82   20.53
   3  12   5  129.88    7.40
   3  12   5  124.14   10.87
   3  12   5  131.97    7.50
   3  12   5  118.62   10.37
   3  12   5  141.72    7.81
   3  12   5  129.50    7.51
   3  12   6   60.52    5.02
   3  12   6   48.78    7.00
   3  12   6   61.89    5.19
   3  12   7  814.49   23.66
   3  12   7  763.63   19.35
   3  12   8  564.35   15.05
   3  12   8  520.08   14.10
   3  12   8  648.10   18.37
   3  12   8  501.00   12.95
   3  12   8  655.26   19.57
   3  12   9  442.67   12.03
   3  12   9  452.98   12.00
   3  12   9  467.86   13.33
   3  12  10    8.65    1.51
   3  12  10    7.92    1.36
  -3  13  12   13.40    1.64
  -3  13  12   17.27    2.09
  -3  13  11   74.25    4.87
  -3  13  11   71.54    4.32
  -3  13  11   70.36    4.01
  -3  13  10  595.69   15.05
  -3  13  10  623.66   16.80
  -3  13  10  654.00   15.84
  -3  13  10  641.55   15.83
  -3  13   9  855.98   20.57
  -3  13   9  805.79   20.78
  -3  13   9  787.50   20.33
  -3  13   9  813.54   19.22
  -3  13   8  633.39   18.24
  -3  13   8  598.56   16.02
  -3  13   8  549.46   15.53
  -3  13   8  588.65   17.42
  -3  13   8  585.81   17.75
  -3  13   7   12.94    2.85
  -3  13   7   16.01    3.02
  -3  13   7   14.87    4.60
  -3  13   7   13.47    2.97
  -3  13   6  157.35    9.46
  -3  13   6  142.39    8.13
  -3  13   6  142.49   13.62
  -3  13   6  147.17    8.79
  -3  13   5 1130.45   41.29
  -3  13   5 1092.49   26.39
  -3  13   5 1170.89   28.83
  -3  13   5 1144.42   40.47
  -3  13   5 1070.55   27.12
  -3  13   5 1138.53   25.38
  -3  13   4 1023.29   37.65
  -3  13   4  952.39   24.34
  -3  13   4  972.79   38.42
  -3  13   3  466.49   16.35
  -3  13   3  438.15   23.97
  -3  13   3  440.02   25.60
  -3  13   2   20.08    6.02
  -3  13   2   15.96    4.98
  -3  13   1  301.59   22.22
  -3  13   1  271.66   18.65
   3  13   0  738.29   26.04
   3  13   0  712.51   17.61
  -3  13   0  703.30   36.32
[truncated: 678,148 more chars]
