# Supplementary material for: Experimental and theoretical evidences for the formation of transition metal complexes with five coplanar metal–carbon σ bonds
Source: Natl Sci Rev. 2023 Dec 20;10(12):nwad325. doi: 10.1093/nsr/nwad325 (PMC10789241; doi:10.1093/nsr/nwad325)
Supplement: nwad325_Supplemental_Files [file nwad325_supplemental_files.zip › 4b.cif]

data_hyh619_11_0m_sq
_audit_creation_date               2021-11-13
_audit_creation_method
;
Olex2 1.3
(compiled 2020.11.12 svn.r5f609507 for OlexSys, GUI svn.r6408)
;
_shelx_SHELXL_version_number       '2014/7'
_audit_contact_author_address      ?
_audit_contact_author_email        ?
_audit_contact_author_name         ''
_audit_contact_author_phone        ?
_publ_contact_author_id_orcid      ?
_publ_section_references
;
Dolomanov, O.V., Bourhis, L.J., Gildea, R.J, Howard, J.A.K. & Puschmann, H.
 (2009), J. Appl. Cryst. 42, 339-341.

Sheldrick, G.M. (2015). Acta Cryst. C71, 3-8.
;
_chemical_name_common              ?
_chemical_name_systematic          ?
_chemical_formula_moiety           'C68 H58 Os P3, B F4'
_chemical_formula_sum              'C68 H58 B F4 Os P3'
_chemical_formula_weight           1245.06
_chemical_absolute_configuration   ?
_chemical_melting_point            ?
loop_
  _atom_type_symbol
  _atom_type_description
  _atom_type_scat_dispersion_real
  _atom_type_scat_dispersion_imag
  _atom_type_scat_source
 'C' 'C' 0.0181 0.0091 'International Tables Vol C Tables 4.2.6.8 and 6.1.1.4'
 'H' 'H' 0.0000 0.0000 'International Tables Vol C Tables 4.2.6.8 and 6.1.1.4'
 'B' 'B' 0.0090 0.0039 'International Tables Vol C Tables 4.2.6.8 and 6.1.1.4'
 'F' 'F' 0.0727 0.0534 'International Tables Vol C Tables 4.2.6.8 and 6.1.1.4'
 'Os' 'Os' -4.9801 6.2216
 'International Tables Vol C Tables 4.2.6.8 and 6.1.1.4'
 'P' 'P' 0.2955 0.4335 'International Tables Vol C Tables 4.2.6.8 and 6.1.1.4'

_shelx_space_group_comment
;
The symmetry employed for this shelxl refinement is uniquely defined
by the following loop, which should always be used as a source of
symmetry information in preference to the above space-group names.
They are only intended as comments.
;
_space_group_crystal_system        'monoclinic'
_space_group_IT_number             9
_space_group_name_H-M_alt          'C 1 c 1'
_space_group_name_Hall             'C -2yc'
loop_
  _space_group_symop_operation_xyz
 'x, y, z'
 'x, -y, z+1/2'
 'x+1/2, y+1/2, z'
 'x+1/2, -y+1/2, z+1/2'

_cell_length_a                     24.4508(9)
_cell_length_b                     29.3023(10)
_cell_length_c                     31.3585(11)
_cell_angle_alpha                  90
_cell_angle_beta                   97.584(2)
_cell_angle_gamma                  90
_cell_volume                       22270.7(14)
_cell_formula_units_Z              16
_cell_measurement_reflns_used      9944
_cell_measurement_temperature      100.0
_cell_measurement_theta_max        68.34
_cell_measurement_theta_min        3.33
_shelx_estimated_absorpt_T_max     0.767
_shelx_estimated_absorpt_T_min     0.605
_exptl_absorpt_coefficient_mu      5.591
_exptl_absorpt_correction_T_max    0.7531
_exptl_absorpt_correction_T_min    0.5478
_exptl_absorpt_correction_type     multi-scan
_exptl_absorpt_process_details
;
SADABS-2016/2 (Bruker,2016/2) was used for absorption correction.
wR2(int) was 0.1499 before and 0.0810 after correction.
The Ratio of minimum to maximum transmission is 0.7274.
The \l/2 correction factor is Not present.
;
_exptl_absorpt_special_details     ?
_exptl_crystal_colour              black
_exptl_crystal_colour_lustre       .
_exptl_crystal_colour_modifier     .
_exptl_crystal_colour_primary      black
_exptl_crystal_density_diffrn      1.485
_exptl_crystal_density_meas        ?
_exptl_crystal_density_method      ?
_exptl_crystal_description         block
_exptl_crystal_F_000               10048
_exptl_crystal_preparation         ?
_exptl_crystal_size_max            0.1
_exptl_crystal_size_mid            0.1
_exptl_crystal_size_min            0.05
_exptl_transmission_factor_max     ?
_exptl_transmission_factor_min     ?
_diffrn_reflns_av_R_equivalents    0.0753
_diffrn_reflns_av_unetI/netI       0.0748
_diffrn_reflns_Laue_measured_fraction_full  1.000
_diffrn_reflns_Laue_measured_fraction_max  0.999
_diffrn_reflns_limit_h_max         29
_diffrn_reflns_limit_h_min         -29
_diffrn_reflns_limit_k_max         32
_diffrn_reflns_limit_k_min         -35
_diffrn_reflns_limit_l_max         32
_diffrn_reflns_limit_l_min         -37
_diffrn_reflns_number              188281
_diffrn_reflns_point_group_measured_fraction_full  1.000
_diffrn_reflns_point_group_measured_fraction_max  0.999
_diffrn_reflns_theta_full          67.679
_diffrn_reflns_theta_max           68.378
_diffrn_reflns_theta_min           2.366
_diffrn_ambient_temperature        100.0
_diffrn_detector_area_resol_mean   ?
_diffrn_measured_fraction_theta_full  1.000
_diffrn_measured_fraction_theta_max  0.999
_diffrn_measurement_device_type    'Bruker APEX-II CCD'
_diffrn_measurement_method         '\f and \w scans'
_diffrn_radiation_type             CuK\a
_diffrn_radiation_wavelength       1.54178
_diffrn_source                     ?
_diffrn_source_current             1.1
_diffrn_source_power               0.055
_diffrn_source_voltage             50.0
_diffrn_standards_number           0
_reflns_Friedel_coverage           0.999
_reflns_Friedel_fraction_full      1.000
_reflns_Friedel_fraction_max       0.999
_reflns_number_gt                  27906
_reflns_number_total               37125
_reflns_special_details
;
 Reflections were merged by SHELXL according to the crystal
 class for the calculation of statistics and refinement.
 
 Structure factors included contributions from the .fab file.
 
 _reflns_Friedel_fraction is defined as the number of unique
 Friedel pairs measured divided by the number that would be
 possible theoretically, ignoring centric projections and
 systematic absences.
;
_reflns_threshold_expression       'I > 2\s(I)'
_computing_cell_refinement         'SAINT V8.40A (Bruker, 2019)'
_computing_data_collection         ?
_computing_data_reduction          'SAINT V8.40A (Bruker, 2019)'
_computing_molecular_graphics      'Olex2 1.3 (Dolomanov et al., 2009)'
_computing_publication_material    'Olex2 1.3 (Dolomanov et al., 2009)'
_computing_structure_refinement    'SHELXL 2014/7 (Sheldrick, 2015)'
_computing_structure_solution      'olex2.solve 1.3 (Bourhis et al., 2015)'
_refine_diff_density_max           1.222
_refine_diff_density_min           -0.824
_refine_diff_density_rms           0.083
_refine_ls_abs_structure_details
;
 Refined as an inversion twin.
;
_refine_ls_abs_structure_Flack     0.432(13)
_refine_ls_extinction_coef         .
_refine_ls_extinction_method       none
_refine_ls_goodness_of_fit_ref     1.032
_refine_ls_hydrogen_treatment      constr
_refine_ls_matrix_type             full
_refine_ls_number_parameters       2764
_refine_ls_number_reflns           37125
_refine_ls_number_restraints       174
_refine_ls_R_factor_all            0.0723
_refine_ls_R_factor_gt             0.0424
_refine_ls_restrained_S_all        1.036
_refine_ls_shift/su_max            0.002
_refine_ls_shift/su_mean           0.000
_refine_ls_structure_factor_coef   Fsqd
_refine_ls_weighting_details      
 'w=1/[\s^2^(Fo^2^)+(0.0351P)^2^+24.3675P] where P=(Fo^2^+2Fc^2^)/3'
_refine_ls_weighting_scheme        calc
_refine_ls_wR_factor_gt            0.0856
_refine_ls_wR_factor_ref           0.0953
_refine_special_details
;
 Refined as a 2-component inversion twin.
;
_olex2_refinement_description
;
1. Twinned data refinement
 Scales: 0.56776
 0.43224
2. Uiso/Uaniso restraints and constraints
C03E \\sim C06H \\sim C04E \\sim C03N \\sim C04Y \\sim C065: within 2A with
sigma of 0.005 and sigma for terminal atoms of 0.01 within 2A
Os04 \\sim C01Z \\sim C00P \\sim C01K \\sim C031: within 2A with sigma of 0.005
and sigma for terminal atoms of 0.01 within 2A
Os04 \\sim C01K \\sim C01M \\sim C02E \\sim C00P \\sim C01Z \\sim C01F \\sim
C077 \\sim C00R \\sim C01Q \\sim C031 \\sim C041 \\sim C05D: within 2A with
sigma of 0.005 and sigma for terminal atoms of 0.01 within 2A
C07S \\sim C086 \\sim C08F \\sim C08G \\sim C08B \\sim C07Q: within 2A with
sigma of 0.005 and sigma for terminal atoms of 0.01 within 2A
C07N \\sim C24 \\sim C089 \\sim C03K \\sim C03F \\sim C02S: within 2A with
sigma of 0.005 and sigma for terminal atoms of 0.01 within 2A
3. Others
 Fixed X: Os01(0.547)
 Fixed Z: Os03(-0.2465)
4.a Secondary CH2 refined with riding coordinates:
 C00K(H00A,H00B), C00P(H00C,H00D), C02Y(H02A,H02B), C042(H04A,H04B), C07C(H07A,
 H07B), C087(H08D,H08E), C08A(H08N,H08O), C08E(H08A,H08B)
4.b Aromatic/amide H refined with riding coordinates:
 C00L(H00L), C00R(H00R), C00T(H00T), C00W(H00W), C010(H010), C013(H013),
 C014(H014), C016(H016), C01B(H01B), C01E(H01E), C01I(H01I), C01L(H01L),
 C01M(H01M), C01O(H01O), C01Q(H01Q), C01S(H01S), C01U(H01U), C01V(H01V),
 C01W(H01W), C01X(H01X), C01Y(H01Y), C01Z(H01Z), C020(H020), C021(H021),
 C023(H023), C026(H026), C027(H027), C028(H028), C02B(H02C), C02D(H02D),
 C02F(H02F), C02G(H02G), C02H(H02H), C02I(H02I), C02J(H02J), C02K(H02K),
 C02L(H02L), C02M(H02M), C02N(H02N), C02O(H02O), C02P(H02P), C02Q(H02Q),
 C02S(H02S), C02T(H02T), C02U(H02U), C02V(H02V), C030(H030), C032(H032),
 C033(H033), C034(H034), C035(H035), C036(H036), C039(H039), C03A(H03A),
 C03B(H03B), C03C(H03C), C03D(H03D), C03E(H03E), C06H(H06H), C04E(H04E),
 C04Y(H04Y), C065(H065), C03F(H03F), C03G(H03G), C03H(H03H), C03I(H03I),
 C03J(H03J), C03L(H03L), C03M(H03M), C03O(H03O), C03P(H03P), C03S(H03S),
 C03U(H03U), C03V(H03V), C03W(H03W), C03X(H03X), C03Z(H03Z), C043(H043),
 C044(H044), C045(H045), C047(H047), C048(H048), C049(H049), C04C(H04C),
 C04D(H04D), C04F(H04F), C04H(H04H), C04I(H04I), C04J(H04J), C04K(H04K),
 C04N(H04N), C04O(H04O), C04P(H04P), C04Q(H04Q), C04R(H04R), C04S(H04S),
 C04T(H04T), C04V(H04V), C04X(H04X), C04Z(H04Z), C050(H050), C052(H052),
 C053(H053), C054(H054), C057(H057), C058(H058), C059(H059), C05A(H05E),
 C05C(H05C), C05D(H05G), C05F(H05F), C05G(H05J), C05H(H05H), C05I(H05I),
 C05J(H05L), C05K(H05K), C05L(H05O), C05M(H05M), C05N(H05N), C05O(H05Q),
 C05P(H05P), C05Q(H05R), C05R(H05T), C05S(H05S), C05U(H05U), C05W(H05W),
 C05X(H05X), C05Z(H05Z), C060(H060), C061(H061), C062(H062), C063(H063),
 C064(H064), C066(H066), C067(H067), C069(H069), C06A(H06A), C06B(H06B),
 C06C(H06G), C06D(H06S), C06F(H06F), C06G(H06U), C06I(H06V), C06J(H06J),
 C06K(H06K), C06L(H06N), C06N(H06P), C06O(H06O), C06Q(H06Q), C06R(H06R),
 C06T(H06T), C06U(H06W), C06V(H06X), C06W(H06), C06Y(H06Y), C06Z(H06Z),
 C070(H070), C073(H073), C075(H075), C077(H077), C078(H078), C079(H079),
 C07B(H07C), C07D(H07D), C07E(H07E), C07F(H07F), C07G(H07G), C07H(H07H),
 C07I(H07I), C07J(H07J), C07K(H07K), C07L(H07L), C07N(H07N), C07P(H07P),
 C07R(H07R), C07S(H07S), C07T(H07T), C07U(H07U), C07V(H07V), C07W(H07W),
 C07Z(H07Z), C081(H081), C082(H082), C083(H083), C084(H084), C085(H085),
 C086(H086), C088(H088), C089(H089), C08B(H08C), C08D(H08P), C08F(H08F),
 C08G(H08G), C08H(H08H), C08I(H08I), C08J(H08J), C8(H8), C10(H10), C14(H14),
 C18(H18), C20(H20), C24(H24), C27(H27), C13(H13)
4.c Fitted hexagon refined as free rotating group:
 C03E(C06H,C04E,C03N,C04Y,C065)
4.d Idealised Me refined as rotating group:
 C05Y(H05A,H05B,H05D), C06E(H06I,H06L,H06M), C06P(H06C,H06D,H06E), C080(H08K,
 H08L,H08M)
;
_atom_sites_solution_hydrogens     geom
_atom_sites_solution_primary       iterative
_atom_sites_solution_secondary     ?
loop_
  _atom_site_label
  _atom_site_type_symbol
  _atom_site_fract_x
  _atom_site_fract_y
  _atom_site_fract_z
  _atom_site_U_iso_or_equiv
  _atom_site_adp_type
  _atom_site_occupancy
  _atom_site_site_symmetry_order
  _atom_site_calc_flag
  _atom_site_refinement_flags_posn
  _atom_site_refinement_flags_adp
  _atom_site_refinement_flags_occupancy
  _atom_site_disorder_assembly
  _atom_site_disorder_group
 Os01 Os 0.5470 -0.77596(2) 0.02258(2) 0.01720(13) Uani 1 1 d . . . . .
 Os02 Os 0.04879(2) -0.78022(2) 0.02144(2) 0.01975(13) Uani 1 1 d . . . . .
 Os03 Os 0.05881(2) -0.47427(2) -0.2465 0.01757(13) Uani 1 1 d . . . . .
 Os04 Os 0.55822(2) -0.47096(2) -0.24955(2) 0.01832(14) Uani 1 1 d . . . . .
 P005 P 0.52941(19) -0.71894(10) -0.03303(12) 0.0226(8) Uani 1 1 d . . . . .
 P006 P 0.36861(16) -0.51008(11) -0.27486(10) 0.0219(7) Uani 1 1 d . . . . .
 P007 P 0.54791(18) -0.41592(11) -0.30621(12) 0.0226(8) Uani 1 1 d . . . . .
 P008 P 0.04193(17) -0.41437(11) -0.29835(11) 0.0200(7) Uani 1 1 d . . . . .
 P009 P -0.13076(16) -0.51277(13) -0.26496(11) 0.0275(7) Uani 1 1 d . . . . .
 P00A P 0.03350(19) -0.73078(12) -0.03947(13) 0.0305(8) Uani 1 1 d . . . . .
 P00B P 0.56027(17) -0.83640(11) 0.07488(11) 0.0192(7) Uani 1 1 d . . . . .
 P00C P 0.06340(17) -0.83474(11) 0.07908(11) 0.0193(7) Uani 1 1 d . . . . .
 P00D P 0.73678(15) -0.73783(12) 0.04597(11) 0.0215(7) Uani 1 1 d . . . . .
 P00E P 0.07867(16) -0.53194(9) -0.19164(11) 0.0197(7) Uani 1 1 d . . . . .
 P00F P 0.56979(18) -0.52172(11) -0.18921(12) 0.0216(7) Uani 1 1 d . . . . .
 P00G P 0.23739(17) -0.73782(13) 0.04854(12) 0.0282(8) Uani 1 1 d . . . . .
 F00H F 0.3335(3) -0.4631(2) -0.0683(2) 0.0408(17) Uani 1 1 d . . . . .
 F00I F 0.2531(4) -0.2995(2) -0.1595(2) 0.0465(19) Uani 1 1 d . . . . .
 F00J F 0.3243(4) -0.7706(2) -0.2112(2) 0.0490(17) Uani 1 1 d . . . . .
 C00K C 0.0585(5) -0.4247(4) -0.1919(3) 0.021(2) Uani 1 1 d . . . . .
 H00A H 0.0389 -0.3967 -0.2029 0.025 Uiso 1 1 calc R U . . .
 H00B H 0.0373 -0.4383 -0.1702 0.025 Uiso 1 1 calc R U . . .
 C00L C 0.1141(6) -0.5318(4) -0.3099(4) 0.028(3) Uani 1 1 d . . . . .
 H00L H 0.1425 -0.5433 -0.3248 0.033 Uiso 1 1 calc R U . . .
 C00M C 0.6060(6) -0.8272(4) 0.1268(4) 0.022(3) Uani 1 1 d . . . . .
 C00N C 0.1098(6) -0.8207(4) 0.1290(4) 0.023(3) Uani 1 1 d . . . . .
 F00O F 0.2546(4) -0.7227(2) -0.2024(3) 0.051(2) Uani 1 1 d . . . . .
 C00P C 0.5549(6) -0.4154(4) -0.2003(4) 0.030(3) Uani 1 1 d . U . . .
 H00C H 0.5284 -0.3917 -0.2124 0.036 Uiso 1 1 calc R U . . .
 H00D H 0.5408 -0.4285 -0.1747 0.036 Uiso 1 1 calc R U . . .
 F00Q F 0.3214(3) -0.9720(2) -0.0002(2) 0.0467(16) Uani 1 1 d . . . . .
 C00R C 0.6180(7) -0.5398(5) -0.2998(4) 0.031(2) Uani 1 1 d . U . . .
 H00R H 0.6479 -0.5546 -0.3106 0.038 Uiso 1 1 calc R U . . .
 C00S C 0.1224(6) -0.4973(4) -0.2784(4) 0.022(3) Uani 1 1 d . . . . .
 C00T C 0.3599(6) -0.5032(4) -0.3641(4) 0.024(3) Uani 1 1 d . . . . .
 H00T H 0.3989 -0.5004 -0.3600 0.029 Uiso 1 1 calc R U . . .
 F00U F 0.3497(3) -0.5257(2) -0.0252(2) 0.0380(17) Uani 1 1 d . . . . .
 F00V F 0.2901(4) -0.2766(2) -0.2187(2) 0.0493(19) Uani 1 1 d . . . . .
 C00W C 0.2914(7) -0.8603(4) 0.0085(5) 0.032(3) Uani 1 1 d . . . . .
 H00W H 0.2984 -0.8900 0.0200 0.039 Uiso 1 1 calc R U . . .
 F00X F 0.2826(3) -0.4749(2) -0.0134(2) 0.0415(15) Uani 1 1 d . . . . .
 C00Y C 0.5120(4) -0.5285(3) -0.1570(3) 0.026(2) Uani 1 1 d . . . . .
 C00Z C 0.3412(7) -0.4666(5) -0.2441(5) 0.025(3) Uani 1 1 d . . . . .
 C010 C -0.0875(7) -0.8923(5) 0.0894(5) 0.033(3) Uani 1 1 d . . . . .
 H010 H -0.1122 -0.9125 0.0728 0.040 Uiso 1 1 calc R U . . .
 C011 C 0.4975(7) -0.8554(4) 0.0938(4) 0.026(3) Uani 1 1 d . . . . .
 C013 C 0.3315(7) -0.5043(4) -0.4056(4) 0.032(3) Uani 1 1 d . . . . .
 H013 H 0.3509 -0.5037 -0.4300 0.039 Uiso 1 1 calc R U . . .
 C014 C -0.0324(5) -0.3629(4) -0.2574(3) 0.026(3) Uani 1 1 d . . . . .
 H014 H -0.0447 -0.3919 -0.2490 0.031 Uiso 1 1 calc R U . . .
 F015 F 0.2355(3) -0.2284(2) -0.1870(3) 0.0437(17) Uani 1 1 d . . . . .
 C016 C 0.4367(9) -0.7767(4) 0.0311(5) 0.029(3) Uani 1 1 d . . . . .
 H016 H 0.3989 -0.7772 0.0350 0.035 Uiso 1 1 calc R U . . .
 C017 C 0.3318(7) -0.5063(4) -0.3291(4) 0.027(3) Uani 1 1 d . . . . .
 C018 C 0.0007(6) -0.8517(4) 0.1003(4) 0.023(3) Uani 1 1 d . . . . .
 F019 F 0.2358(4) -0.7943(3) -0.2274(2) 0.063(2) Uani 1 1 d . . . . .
 F01A F 0.3727(3) -0.4552(2) 0.0012(2) 0.0498(18) Uani 1 1 d . . . . .
 C01B C 0.7957(7) -0.8604(5) 0.0116(5) 0.033(3) Uani 1 1 d . . . . .
 H01B H 0.8080 -0.8882 0.0252 0.040 Uiso 1 1 calc R U . . .
 F01C F 0.2714(4) -0.7830(3) -0.1584(2) 0.0507(19) Uani 1 1 d . . . . .
 F01D F 0.4149(4) -0.9728(4) -0.0011(3) 0.085(3) Uani 1 1 d . . . . .
 C01E C -0.0371(7) -0.8820(4) 0.0763(4) 0.027(3) Uani 1 1 d . . . . .
 H01E H -0.0275 -0.8953 0.0507 0.033 Uiso 1 1 calc R U . . .
 C01F C 0.6245(7) -0.5005(5) -0.2747(5) 0.029(2) Uani 1 1 d . U . . .
 C01H C 0.0763(8) -0.7249(4) 0.0631(5) 0.025(3) Uani 1 1 d . . . . .
 C01I C 0.1329(8) -0.7167(5) 0.0687(5) 0.030(3) Uani 1 1 d . . . . .
 H01I H 0.1491 -0.6928 0.0865 0.036 Uiso 1 1 calc R U . . .
 F01J F 0.3619(5) -1.0195(3) -0.0438(4) 0.094(4) Uani 1 1 d . . . . .
 C01K C 0.6407(7) -0.4462(5) -0.2323(5) 0.031(2) Uani 1 1 d . U . . .
 C01L C -0.0715(6) -0.4353(4) -0.4279(4) 0.033(3) Uani 1 1 d . . . . .
 H01L H -0.0935 -0.4393 -0.4549 0.039 Uiso 1 1 calc R U . . .
 C01M C 0.6524(6) -0.4106(4) -0.2021(4) 0.035(2) Uani 1 1 d . U . . .
 H01M H 0.6887 -0.3997 -0.1935 0.042 Uiso 1 1 calc R U . . .
 C01N C 0.5618(4) -0.6619(3) -0.0258(3) 0.0225(19) Uani 1 1 d . . . . .
 C01O C 0.2741(6) -0.5063(5) -0.4108(5) 0.033(3) Uani 1 1 d . . . . .
 H01O H 0.2542 -0.5060 -0.4389 0.039 Uiso 1 1 calc R U . . .
 C01P C 0.5784(8) -0.7247(4) 0.0669(5) 0.025(3) Uani 1 1 d . . . . .
 C01Q C 0.5662(6) -0.5546(4) -0.3074(4) 0.028(2) Uani 1 1 d . U . . .
 H01Q H 0.5561 -0.5816 -0.3232 0.033 Uiso 1 1 calc R U . . .
 C01R C 0.1411(6) -0.4504(4) -0.2297(4) 0.022(3) Uani 1 1 d . . . . .
 C01S C 0.0618(6) -0.5467(4) -0.3166(4) 0.026(3) Uani 1 1 d . . . . .
 H01S H 0.0500 -0.5703 -0.3365 0.031 Uiso 1 1 calc R U . . .
 C01T C 0.1641(6) -0.7455(4) 0.0468(4) 0.026(3) Uani 1 1 d . . . . .
 C01U C -0.0801(5) -0.3973(4) -0.4023(4) 0.033(3) Uani 1 1 d . . . . .
 H01U H -0.1082 -0.3757 -0.4115 0.039 Uiso 1 1 calc R U . . .
 C01V C 0.4685(5) -0.5754(4) -0.1069(3) 0.038(3) Uani 1 1 d . . . . .
 H01V H 0.4665 -0.6031 -0.0915 0.045 Uiso 1 1 calc R U . . .
 C01W C 0.1342(7) -0.7726(4) 0.1913(5) 0.025(3) Uani 1 1 d . . . . .
 H01W H 0.1286 -0.7453 0.2064 0.030 Uiso 1 1 calc R U . . .
 C01X C 0.3294(6) -0.4744(4) -0.2018(4) 0.029(3) Uani 1 1 d . . . . .
 H01X H 0.3317 -0.5044 -0.1903 0.034 Uiso 1 1 calc R U . . .
 C01Y C 0.6348(7) -0.7168(5) 0.0727(5) 0.024(3) Uani 1 1 d . . . . .
 H01Y H 0.6521 -0.6952 0.0928 0.029 Uiso 1 1 calc R U . . .
 C01Z C 0.4708(7) -0.4703(3) -0.2494(4) 0.020(3) Uani 1 1 d . U . . .
 H01Z H 0.4537 -0.4484 -0.2331 0.024 Uiso 1 1 calc R U . . .
 C020 C 0.4440(6) -0.4450(4) -0.4388(4) 0.033(3) Uani 1 1 d . . . . .
 H020 H 0.4249 -0.4505 -0.4667 0.040 Uiso 1 1 calc R U . . .
 C021 C 0.0005(5) -0.6539(3) -0.1717(3) 0.037(3) Uani 1 1 d . . . . .
 H021 H -0.0178 -0.6672 -0.1498 0.044 Uiso 1 1 calc R U . . .
 C022 C -0.1554(8) -0.4676(5) -0.2342(6) 0.037(4) Uani 1 1 d . . . . .
 C023 C 0.5094(5) -0.5692(3) -0.1341(3) 0.031(2) Uani 1 1 d . . . . .
 H023 H 0.5353 -0.5928 -0.1369 0.038 Uiso 1 1 calc R U . . .
 F024 F 0.1986(4) -0.2903(3) -0.2227(2) 0.062(2) Uani 1 1 d . . . . .
 C025 C 0.0126(6) -0.3601(4) -0.2811(4) 0.024(3) Uani 1 1 d . . . . .
 C026 C -0.0269(7) -0.4770(3) -0.2402(4) 0.019(3) Uani 1 1 d . . . . .
 H026 H -0.0420 -0.4581 -0.2200 0.023 Uiso 1 1 calc R U . . .
 C027 C 0.6014(7) -0.7883(5) 0.1517(5) 0.028(3) Uani 1 1 d . . . . .
 H027 H 0.5765 -0.7649 0.1408 0.034 Uiso 1 1 calc R U . . .
 C028 C 0.1026(7) -0.7811(4) 0.1521(5) 0.026(3) Uani 1 1 d . . . . .
 H028 H 0.0756 -0.7595 0.1408 0.031 Uiso 1 1 calc R U . . .
 C029 C -0.1666(7) -0.5116(5) -0.3186(5) 0.033(3) Uani 1 1 d . . . . .
 C02A C 0.6634(5) -0.7431(4) 0.0465(4) 0.021(2) Uani 1 1 d . . . . .
 C02B C 0.1561(4) -0.4211(3) -0.1934(3) 0.024(2) Uani 1 1 d . . . . .
 H02C H 0.1922 -0.4092 -0.1858 0.029 Uiso 1 1 calc R U . . .
 C02C C 0.4950(5) -0.8400(3) -0.0519(3) 0.030(2) Uani 1 1 d . . . . .
 C02D C 0.1934(7) -0.3569(5) -0.3058(5) 0.033(3) Uani 1 1 d . . . . .
 H02D H 0.2184 -0.3380 -0.2880 0.040 Uiso 1 1 calc R U . . .
 C02E C 0.6084(5) -0.3937(4) -0.1865(3) 0.035(2) Uani 1 1 d . U . . .
 C02F C 0.7944(7) -0.8558(5) -0.0315(5) 0.037(3) Uani 1 1 d . . . . .
 H02F H 0.8047 -0.8809 -0.0479 0.045 Uiso 1 1 calc R U . . .
 C02G C -0.0592(6) -0.3233(4) -0.2462(4) 0.033(3) Uani 1 1 d . . . . .
 H02G H -0.0898 -0.3253 -0.2305 0.039 Uiso 1 1 calc R U . . .
 C02H C 0.4588(7) -0.8827(4) 0.0670(5) 0.032(3) Uani 1 1 d . . . . .
 H02H H 0.4674 -0.8920 0.0396 0.038 Uiso 1 1 calc R U . . .
 C02I C 0.1188(6) -0.4088(4) -0.3591(5) 0.027(3) Uani 1 1 d . . . . .
 H02I H 0.0929 -0.4264 -0.3776 0.032 Uiso 1 1 calc R U . . .
 C02J C 0.4662(6) -0.3629(4) -0.2789(5) 0.042(3) Uani 1 1 d . . . . .
 H02J H 0.4491 -0.3918 -0.2769 0.051 Uiso 1 1 calc R U . . .
 C02K C 0.6276(5) -0.6078(3) -0.1862(3) 0.039(2) Uani 1 1 d . . . . .
 H02K H 0.6581 -0.5933 -0.1697 0.047 Uiso 1 1 calc R U . . .
 C02L C 0.0191(4) -0.6091(3) -0.1681(3) 0.028(2) Uani 1 1 d . . . . .
 H02L H 0.0136 -0.5919 -0.1433 0.034 Uiso 1 1 calc R U . . .
 C02M C 0.3464(5) -0.6741(4) -0.0737(4) 0.048(3) Uani 1 1 d . . . . .
 H02M H 0.3102 -0.6637 -0.0838 0.057 Uiso 1 1 calc R U . . .
 C02N C 0.4698(6) -0.3948(4) -0.3780(4) 0.034(3) Uani 1 1 d . . . . .
 H02N H 0.4672 -0.3661 -0.3643 0.040 Uiso 1 1 calc R U . . .
 C02O C 0.2077(6) -0.3718(5) -0.3447(5) 0.035(3) Uani 1 1 d . . . . .
 H02O H 0.2427 -0.3650 -0.3532 0.042 Uiso 1 1 calc R U . . .
 C02P C -0.0620(8) -0.7810(4) 0.0293(6) 0.029(3) Uani 1 1 d . . . . .
 H02P H -0.0998 -0.7815 0.0333 0.034 Uiso 1 1 calc R U . . .
 C02Q C -0.1540(8) -0.4707(5) -0.1899(5) 0.050(4) Uani 1 1 d . . . . .
 H02Q H -0.1420 -0.4983 -0.1757 0.060 Uiso 1 1 calc R U . . .
 C02R C 0.5542(4) -0.7365(3) -0.0834(3) 0.028(2) Uani 1 1 d . . . . .
 C02S C -0.0185(7) -0.4908(4) -0.1019(4) 0.056(2) Uani 1 1 d . U . . .
 H02S H -0.0562 -0.4828 -0.1025 0.067 Uiso 1 1 calc R U . . .
 C02T C 0.4396(6) -0.4024(4) -0.4184(4) 0.041(3) Uani 1 1 d . . . . .
 H02T H 0.4164 -0.3791 -0.4321 0.049 Uiso 1 1 calc R U . . .
 C02U C 0.8250(5) -0.6360(4) -0.0017(4) 0.045(3) Uani 1 1 d . . . . .
 H02U H 0.8602 -0.6324 -0.0111 0.054 Uiso 1 1 calc R U . . .
 C02V C -0.0407(6) -0.2816(4) -0.2579(4) 0.028(3) Uani 1 1 d . . . . .
 H02V H -0.0584 -0.2546 -0.2500 0.034 Uiso 1 1 calc R U . . .
 C02X C 0.5164(6) -0.3612(4) -0.2926(4) 0.022(3) Uani 1 1 d . . . . .
 C02Y C 0.4931(5) -0.8628(4) -0.0961(4) 0.044(3) Uani 1 1 d . . . . .
 H02A H 0.5126 -0.8431 -0.1148 0.053 Uiso 1 1 calc R U . . .
 H02B H 0.5132 -0.8922 -0.0926 0.053 Uiso 1 1 calc R U . . .
 C030 C 0.2981(6) -0.8510(5) -0.0327(6) 0.037(4) Uani 1 1 d . . . . .
 H030 H 0.3074 -0.8754 -0.0504 0.044 Uiso 1 1 calc R U . . .
 C031 C 0.5263(8) -0.5262(4) -0.2893(5) 0.022(2) Uani 1 1 d . U . . .
 C032 C 0.8074(5) -0.6789(4) 0.0111(3) 0.035(2) Uani 1 1 d . . . . .
 H032 H 0.8315 -0.7044 0.0113 0.042 Uiso 1 1 calc R U . . .
 C033 C 0.5069(7) -0.4706(4) -0.3769(4) 0.023(3) Uani 1 1 d . . . . .
 H033 H 0.5298 -0.4939 -0.3630 0.028 Uiso 1 1 calc R U . . .
 C034 C 0.6263(7) -0.4161(4) -0.3651(4) 0.028(3) Uani 1 1 d . . . . .
 H034 H 0.6004 -0.4347 -0.3823 0.034 Uiso 1 1 calc R U . . .
 C035 C 0.1697(8) -0.4725(4) -0.2572(6) 0.028(3) Uani 1 1 d . . . . .
 H035 H 0.2075 -0.4720 -0.2612 0.033 Uiso 1 1 calc R U . . .
 C036 C 0.4188(5) -0.7301(4) -0.0735(4) 0.035(3) Uani 1 1 d . . . . .
 H036 H 0.4298 -0.7599 -0.0807 0.042 Uiso 1 1 calc R U . . .
 C037 C 0.3582(6) -0.5671(4) -0.2551(4) 0.022(3) Uani 1 1 d . . . . .
 C039 C 0.3147(6) -0.4382(4) -0.1774(4) 0.032(3) Uani 1 1 d . . . . .
 H039 H 0.3098 -0.4433 -0.1482 0.038 Uiso 1 1 calc R U . . .
 C03A C -0.0157(7) -0.8339(4) 0.1375(5) 0.031(3) Uani 1 1 d . . . . .
 H03A H 0.0084 -0.8138 0.1548 0.038 Uiso 1 1 calc R U . . .
 C03B C 0.5399(6) -0.3181(4) -0.2961(5) 0.035(3) Uani 1 1 d . . . . .
 H03B H 0.5748 -0.3154 -0.3061 0.042 Uiso 1 1 calc R U . . .
 C03C C 0.7789(5) -0.8245(5) 0.0365(4) 0.025(3) Uani 1 1 d . . . . .
 H03C H 0.7790 -0.8278 0.0667 0.030 Uiso 1 1 calc R U . . .
 C03D C 0.5982(5) -0.5711(3) -0.0193(3) 0.032(2) Uani 1 1 d . . . . .
 H03D H 0.6089 -0.5399 -0.0179 0.039 Uiso 1 1 calc R U . . .
 C03E C 0.2622(2) -0.5744(2) -0.1542(2) 0.040(2) Uani 1 1 d G U . . .
 H03E H 0.2995 -0.5833 -0.1459 0.048 Uiso 1 1 calc R U . . .
 C06H C 0.2426(3) -0.5340(2) -0.1387(2) 0.038(2) Uani 1 1 d G U . . .
 H06H H 0.2664 -0.5153 -0.1197 0.046 Uiso 1 1 calc R U . . .
 C04E C 0.1881(3) -0.52098(17) -0.1509(2) 0.031(2) Uani 1 1 d G U . . .
 H04E H 0.1747 -0.4934 -0.1402 0.037 Uiso 1 1 calc R U . . .
 C03N C 0.1533(2) -0.5484(2) -0.1786(2) 0.0289(18) Uani 1 1 d G U . . .
 C04Y C 0.1729(3) -0.58876(19) -0.1942(2) 0.0337(19) Uani 1 1 d G U . . .
 H04Y H 0.1491 -0.6075 -0.2132 0.040 Uiso 1 1 calc R U . . .
 C065 C 0.2274(3) -0.60180(18) -0.1820(2) 0.039(2) Uani 1 1 d G U . . .
 H065 H 0.2408 -0.6294 -0.1926 0.047 Uiso 1 1 calc R U . . .
 C03F C 0.0019(7) -0.5037(4) -0.1392(4) 0.046(2) Uani 1 1 d . U . . .
 H03F H -0.0221 -0.5036 -0.1656 0.055 Uiso 1 1 calc R U . . .
 C03G C 0.7014(7) -0.3599(5) -0.3154(5) 0.038(4) Uani 1 1 d . . . . .
 H03G H 0.7264 -0.3400 -0.2987 0.045 Uiso 1 1 calc R U . . .
 C03H C -0.0291(7) -0.5344(5) -0.2953(5) 0.023(3) Uani 1 1 d . . . . .
 H03H H -0.0459 -0.5568 -0.3146 0.027 Uiso 1 1 calc R U . . .
 C03I C 0.4315(4) -0.5408(4) -0.1028(3) 0.034(2) Uani 1 1 d . . . . .
 H03I H 0.4037 -0.5451 -0.0847 0.041 Uiso 1 1 calc R U . . .
 C03J C 0.0018(7) -0.4617(5) -0.3739(4) 0.028(3) Uani 1 1 d . . . . .
 H03J H 0.0290 -0.4839 -0.3644 0.034 Uiso 1 1 calc R U . . .
 C03K C 0.0566(5) -0.5168(4) -0.1391(3) 0.039(2) Uani 1 1 d . U . . .
 C03L C 0.0308(6) -0.3175(4) -0.2928(4) 0.024(3) Uani 1 1 d . . . . .
 H03L H 0.0614 -0.3149 -0.3084 0.029 Uiso 1 1 calc R U . . .
 C03M C 0.1333(7) -0.7774(4) 0.0219(5) 0.024(3) Uani 1 1 d . . . . .
 H03M H 0.1510 -0.7981 0.0048 0.029 Uiso 1 1 calc R U . . .
 C03O C 0.7718(5) -0.7489(4) 0.1767(4) 0.021(2) Uani 1 1 d . . . . .
 H03O H 0.7527 -0.7565 0.2002 0.026 Uiso 1 1 calc R U . . .
 C03P C 0.7141(7) -0.3771(5) -0.3536(5) 0.037(3) Uani 1 1 d . . . . .
 H03P H 0.7482 -0.3696 -0.3634 0.044 Uiso 1 1 calc R U . . .
 C03Q C 0.5909(6) -0.8897(4) 0.0568(4) 0.024(3) Uani 1 1 d . . . . .
 B03R B 0.2455(7) -0.2742(4) -0.1966(4) 0.033(3) Uani 1 1 d . . . . .
 C03S C 0.0381(7) -0.7001(4) 0.0834(4) 0.029(3) Uani 1 1 d . . . . .
 H03S H 0.0484 -0.6746 0.1015 0.035 Uiso 1 1 calc R U . . .
 C03T C 0.2484(7) -0.6810(5) 0.0296(5) 0.037(3) Uani 1 1 d . . . . .
 C03U C -0.0677(6) -0.8450(5) 0.1503(5) 0.030(3) Uani 1 1 d . . . . .
 H03U H -0.0783 -0.8324 0.1759 0.036 Uiso 1 1 calc R U . . .
 C03V C 0.0032(7) -0.2784(4) -0.2812(4) 0.028(3) Uani 1 1 d . . . . .
 H03V H 0.0150 -0.2492 -0.2895 0.033 Uiso 1 1 calc R U . . .
 C03W C 0.0349(5) -0.6586(3) -0.2396(3) 0.032(2) Uani 1 1 d . . . . .
 H03W H 0.0414 -0.6756 -0.2642 0.038 Uiso 1 1 calc R U . . .
 C03X C 0.4765(7) -0.4787(4) -0.4173(5) 0.030(3) Uani 1 1 d . . . . .
 H03X H 0.4782 -0.5079 -0.4302 0.036 Uiso 1 1 calc R U . . .
 C03Y C 0.4659(6) -0.8012(4) 0.0032(4) 0.020(2) Uani 1 1 d . . . . .
 C03Z C -0.0313(8) -0.4666(4) -0.4140(5) 0.032(3) Uani 1 1 d . . . . .
 H03Z H -0.0256 -0.4921 -0.4317 0.038 Uiso 1 1 calc R U . . .
 C040 C -0.0314(6) -0.8088(4) 0.0045(4) 0.024(3) Uani 1 1 d . . . . .
 C041 C 0.4400(6) -0.5026(4) -0.2737(4) 0.019(2) Uani 1 1 d . U . . .
 C042 C 0.0053(4) -0.9065(3) -0.0634(3) 0.030(2) Uani 1 1 d . . . . .
 H04A H 0.0352 -0.9052 -0.0817 0.036 Uiso 1 1 calc R U . . .
 H04B H -0.0302 -0.9091 -0.0825 0.036 Uiso 1 1 calc R U . . .
 C043 C 0.6149(5) -0.4857(4) -0.1094(3) 0.038(2) Uani 1 1 d . . . . .
 H043 H 0.5775 -0.4815 -0.1051 0.046 Uiso 1 1 calc R U . . .
 C044 C 0.1508(6) -0.8506(4) 0.1462(4) 0.033(3) Uani 1 1 d . . . . .
 H044 H 0.1575 -0.8777 0.1310 0.040 Uiso 1 1 calc R U . . .
 C045 C 0.2738(7) -0.8251(5) 0.0342(5) 0.032(3) Uani 1 1 d . . . . .
 H045 H 0.2684 -0.8307 0.0632 0.039 Uiso 1 1 calc R U . . .
 C046 C 0.6257(4) -0.5055(3) -0.1476(3) 0.030(2) Uani 1 1 d . . . . .
 C047 C 0.3594(6) -0.7477(5) 0.1488(5) 0.053(4) Uani 1 1 d . . . . .
 H047 H 0.3985 -0.7502 0.1526 0.063 Uiso 1 1 calc R U . . .
 C048 C 0.5974(7) -0.9725(4) 0.0555(5) 0.034(3) Uani 1 1 d . . . . .
 H048 H 0.5832 -1.0015 0.0619 0.041 Uiso 1 1 calc R U . . .
 C049 C 0.0090(5) -0.6791(3) -0.2078(3) 0.039(3) Uani 1 1 d . . . . .
 H049 H -0.0029 -0.7099 -0.2107 0.046 Uiso 1 1 calc R U . . .
 C04A C -0.1491(7) -0.5668(5) -0.2422(5) 0.041(4) Uani 1 1 d . . . . .
 F04B F 0.3592(5) -0.9458(3) -0.0575(3) 0.079(3) Uani 1 1 d . . . . .
 C04C C 0.4387(6) -0.3243(4) -0.2678(4) 0.041(3) Uani 1 1 d . . . . .
 H04C H 0.4039 -0.3270 -0.2578 0.049 Uiso 1 1 calc R U . . .
 C04D C 0.3893(4) -0.5803(3) -0.2162(3) 0.032(2) Uani 1 1 d . . . . .
 H04D H 0.4128 -0.5590 -0.1998 0.038 Uiso 1 1 calc R U . . .
 C04F C 0.1027(6) -0.9708(4) 0.0684(4) 0.026(3) Uani 1 1 d . . . . .
 H04F H 0.0887 -0.9993 0.0764 0.032 Uiso 1 1 calc R U . . .
 C04H C 0.6448(7) -0.9694(4) 0.0350(5) 0.031(3) Uani 1 1 d . . . . .
 H04H H 0.6630 -0.9963 0.0275 0.037 Uiso 1 1 calc R U . . .
 C04I C 0.3352(6) -0.4229(5) -0.2606(5) 0.030(3) Uani 1 1 d . . . . .
 H04I H 0.3432 -0.4172 -0.2889 0.036 Uiso 1 1 calc R U . . .
 C04J C 0.3653(5) -0.7155(4) -0.0879(4) 0.046(3) Uani 1 1 d . . . . .
 H04J H 0.3417 -0.7338 -0.1075 0.055 Uiso 1 1 calc R U . . .
 C04K C 0.7897(6) -0.5989(4) -0.0004(4) 0.051(3) Uani 1 1 d . . . . .
 H04K H 0.8015 -0.5694 -0.0077 0.062 Uiso 1 1 calc R U . . .
 B04L B 0.3342(7) -0.4803(4) -0.0267(4) 0.033(3) Uani 1 1 d . . . . .
 C04M C 0.0249(8) -0.5240(4) -0.2913(5) 0.020(3) Uani 1 1 d . . . . .
 C04N C 0.2461(6) -0.5087(5) -0.3761(4) 0.040(3) Uani 1 1 d . . . . .
 H04N H 0.2070 -0.5107 -0.3803 0.048 Uiso 1 1 calc R U . . .
 C04O C 0.4744(4) -0.4946(3) -0.1512(3) 0.022(2) Uani 1 1 d . . . . .
 H04O H 0.4761 -0.4665 -0.1660 0.027 Uiso 1 1 calc R U . . .
 C04P C -0.2206(7) -0.5155(6) -0.4028(5) 0.047(4) Uani 1 1 d . . . . .
 H04P H -0.2398 -0.5149 -0.4312 0.057 Uiso 1 1 calc R U . . .
 C04Q C -0.1138(5) -0.6034(3) -0.2428(4) 0.038(2) Uani 1 1 d . . . . .
 H04Q H -0.0780 -0.5995 -0.2508 0.045 Uiso 1 1 calc R U . . .
 C04R C 0.2138(6) -0.6651(4) -0.0050(4) 0.044(3) Uani 1 1 d . . . . .
 H04R H 0.1861 -0.6846 -0.0192 0.053 Uiso 1 1 calc R U . . .
 C04S C 0.6313(6) -0.7729(4) 0.0202(4) 0.017(3) Uani 1 1 d . . . . .
 H04S H 0.6476 -0.7920 0.0010 0.021 Uiso 1 1 calc R U . . .
 C04T C -0.1322(7) -0.6465(4) -0.2314(5) 0.054(4) Uani 1 1 d . . . . .
 H04T H -0.1081 -0.6719 -0.2313 0.065 Uiso 1 1 calc R U . . .
 C04U C -0.0204(6) -0.7535(4) 0.0457(4) 0.024(3) Uani 1 1 d . . . . .
 C04V C 0.1484(7) -0.9694(4) 0.0459(4) 0.031(3) Uani 1 1 d . . . . .
 H04V H 0.1651 -0.9970 0.0382 0.038 Uiso 1 1 calc R U . . .
 C04W C 0.4795(6) -0.7524(4) 0.0506(4) 0.023(2) Uani 1 1 d . . . . .
 C04X C 0.5735(6) -0.5904(4) 0.0139(4) 0.039(3) Uani 1 1 d . . . . .
 H04X H 0.5692 -0.5729 0.0388 0.047 Uiso 1 1 calc R U . . .
 C04Z C 0.5714(7) -0.9328(4) 0.0663(4) 0.032(3) Uani 1 1 d . . . . .
 H04Z H 0.5396 -0.9351 0.0806 0.039 Uiso 1 1 calc R U . . .
 C050 C 0.3805(5) -0.6485(4) -0.0451(4) 0.048(3) Uani 1 1 d . . . . .
 H050 H 0.3670 -0.6215 -0.0334 0.058 Uiso 1 1 calc R U . . .
 C051 C -0.0150(5) -0.7536(4) -0.0831(4) 0.049(3) Uani 1 1 d . . . . .
 C052 C 0.7206(5) -0.6468(3) 0.0230(3) 0.035(2) Uani 1 1 d . . . . .
 H052 H 0.6847 -0.6503 0.0310 0.042 Uiso 1 1 calc R U . . .
 C053 C 0.2743(6) -0.7444(5) 0.1786(5) 0.035(3) Uani 1 1 d . . . . .
 H053 H 0.2548 -0.7450 0.2029 0.041 Uiso 1 1 calc R U . . .
 C054 C 0.7225(5) -0.4977(4) -0.1211(3) 0.048(3) Uani 1 1 d . . . . .
 H054 H 0.7600 -0.5015 -0.1253 0.058 Uiso 1 1 calc R U . . .
 C055 C 0.1129(4) -0.4121(3) -0.1708(3) 0.026(2) Uani 1 1 d . . . . .
 C056 C 0.5813(5) -0.5822(3) -0.2003(3) 0.034(2) Uani 1 1 d . . . . .
 C057 C 0.6314(7) -0.7828(4) 0.1914(5) 0.029(3) Uani 1 1 d . . . . .
 H057 H 0.6272 -0.7560 0.2077 0.035 Uiso 1 1 calc R U . . .
 C058 C 0.2187(6) -0.6208(4) -0.0195(5) 0.051(3) Uani 1 1 d . . . . .
 H058 H 0.1955 -0.6107 -0.0445 0.062 Uiso 1 1 calc R U . . .
 C059 C -0.1697(6) -0.4348(5) -0.1663(5) 0.045(4) Uani 1 1 d . . . . .
 H059 H -0.1688 -0.4376 -0.1361 0.054 Uiso 1 1 calc R U . . .
 C05A C 0.0511(5) -0.6140(3) -0.2354(4) 0.034(3) Uani 1 1 d . . . . .
 H05E H 0.0668 -0.6000 -0.2583 0.041 Uiso 1 1 calc R U . . .
 C05B C 0.4565(4) -0.7023(3) -0.0487(3) 0.028(2) Uani 1 1 d . . . . .
 C05C C -0.1017(7) -0.8734(5) 0.1261(5) 0.033(3) Uani 1 1 d . . . . .
 H05C H -0.1365 -0.8806 0.1347 0.039 Uiso 1 1 calc R U . . .
 C05D C 0.4727(7) -0.5348(4) -0.2961(4) 0.020(2) Uani 1 1 d . U . . .
 H05G H 0.4570 -0.5591 -0.3136 0.024 Uiso 1 1 calc R U . . .
 C05E C 0.7558(6) -0.6844(5) 0.0234(4) 0.028(3) Uani 1 1 d . . . . .
 C05F C 0.3310(6) -0.7459(5) 0.1080(4) 0.046(3) Uani 1 1 d . . . . .
 H05F H 0.3504 -0.7469 0.0837 0.055 Uiso 1 1 calc R U . . .
 C05G C 0.3853(5) -0.6250(3) -0.2018(4) 0.038(2) Uani 1 1 d . . . . .
 H05J H 0.4059 -0.6340 -0.1754 0.045 Uiso 1 1 calc R U . . .
 C05H C 0.7617(6) -0.7787(4) -0.0286(5) 0.032(3) Uani 1 1 d . . . . .
 H05H H 0.7502 -0.7509 -0.0427 0.038 Uiso 1 1 calc R U . . .
 C05I C 0.7441(6) -0.7510(4) 0.1345(4) 0.025(3) Uani 1 1 d . . . . .
 H05I H 0.7066 -0.7604 0.1294 0.030 Uiso 1 1 calc R U . . .
 C05J C 0.5123(9) -0.2794(4) -0.2851(6) 0.056(5) Uani 1 1 d . . . . .
 H05L H 0.5288 -0.2503 -0.2873 0.068 Uiso 1 1 calc R U . . .
 C05K C 0.2741(6) -0.7726(4) -0.0253(5) 0.031(3) Uani 1 1 d . . . . .
 H05K H 0.2686 -0.7428 -0.0369 0.037 Uiso 1 1 calc R U . . .
 C05L C 0.6308(6) -0.6542(4) -0.1953(4) 0.051(3) Uani 1 1 d . . . . .
 H05O H 0.6630 -0.6710 -0.1847 0.061 Uiso 1 1 calc R U . . .
 C05M C 0.2864(5) -0.6519(4) 0.0524(4) 0.046(3) Uani 1 1 d . . . . .
 H05M H 0.3089 -0.6620 0.0776 0.055 Uiso 1 1 calc R U . . .
 C05N C 0.5551(5) -0.6353(3) 0.0107(3) 0.030(3) Uani 1 1 d . . . . .
 H05N H 0.5378 -0.6483 0.0333 0.036 Uiso 1 1 calc R U . . .
 C05O C 0.3234(5) -0.5991(3) -0.2778(3) 0.033(2) Uani 1 1 d . . . . .
 H05Q H 0.3009 -0.5903 -0.3036 0.039 Uiso 1 1 calc R U . . .
 C05P C 0.6446(6) -0.8608(4) 0.1430(4) 0.031(3) Uani 1 1 d . . . . .
 H05P H 0.6501 -0.8871 0.1265 0.037 Uiso 1 1 calc R U . . .
 C05Q C 0.2747(6) -0.5084(4) -0.3343(4) 0.038(3) Uani 1 1 d . . . . .
 H05R H 0.2552 -0.5096 -0.3101 0.046 Uiso 1 1 calc R U . . .
 C05R C 0.6755(8) -0.4063(5) -0.3784(5) 0.044(4) Uani 1 1 d . . . . .
 H05T H 0.6844 -0.4191 -0.4044 0.053 Uiso 1 1 calc R U . . .
 C05S C -0.0466(6) -0.3920(4) -0.3630(4) 0.029(3) Uani 1 1 d . . . . .
 H05S H -0.0517 -0.3660 -0.3460 0.034 Uiso 1 1 calc R U . . .
 C05T C 0.0949(6) -0.8886(4) 0.0653(4) 0.027(3) Uani 1 1 d . . . . .
 C05U C 0.5231(6) -0.7427(5) -0.1230(3) 0.054(3) Uani 1 1 d . . . . .
 H05U H 0.4851 -0.7346 -0.1273 0.065 Uiso 1 1 calc R U . . .
 C05V C -0.0600(6) -0.5067(4) -0.2660(4) 0.026(3) Uani 1 1 d . . . . .
 C05W C 0.1677(7) -0.3980(5) -0.3717(5) 0.039(4) Uani 1 1 d . . . . .
 H05W H 0.1758 -0.4080 -0.3990 0.047 Uiso 1 1 calc R U . . .
 C05X C 0.4617(7) -0.2824(5) -0.2713(5) 0.036(4) Uani 1 1 d . . . . .
 H05X H 0.4429 -0.2556 -0.2643 0.044 Uiso 1 1 calc R U . . .
 C05Y C 0.0132(5) -0.9479(3) -0.0349(3) 0.034(2) Uani 1 1 d . . . . .
 H05A H 0.0161 -0.9751 -0.0526 0.051 Uiso 1 1 calc R U . . .
 H05B H -0.0185 -0.9511 -0.0189 0.051 Uiso 1 1 calc R U . . .
 H05D H 0.0470 -0.9444 -0.0146 0.051 Uiso 1 1 calc R U . . .
 C05Z C 0.7786(7) -0.8156(6) -0.0519(5) 0.048(4) Uani 1 1 d . . . . .
 H05Z H 0.7792 -0.8128 -0.0820 0.058 Uiso 1 1 calc R U . . .
 C060 C 0.0779(6) -0.9310(4) 0.0787(4) 0.026(3) Uani 1 1 d . . . . .
 H060 H 0.0484 -0.9324 0.0956 0.032 Uiso 1 1 calc R U . . .
 C061 C 0.3069(6) -0.3949(5) -0.1943(5) 0.031(3) Uani 1 1 d . . . . .
 H061 H 0.2945 -0.3707 -0.1778 0.037 Uiso 1 1 calc R U . . .
 C062 C 0.4305(6) -0.8548(5) 0.1453(4) 0.030(3) Uani 1 1 d . . . . .
 H062 H 0.4202 -0.8446 0.1719 0.037 Uiso 1 1 calc R U . . .
 C063 C 0.4340(4) -0.5007(3) -0.1240(3) 0.030(2) Uani 1 1 d . . . . .
 H063 H 0.4086 -0.4769 -0.1205 0.036 Uiso 1 1 calc R U . . .
 C064 C 0.3216(5) -0.6430(4) -0.2632(4) 0.044(3) Uani 1 1 d . . . . .
 H064 H 0.2990 -0.6649 -0.2794 0.053 Uiso 1 1 calc R U . . .
 C066 C 0.8256(7) -0.7359(5) 0.1842(4) 0.030(3) Uani 1 1 d . . . . .
 H066 H 0.8434 -0.7330 0.2129 0.036 Uiso 1 1 calc R U . . .
 C067 C 0.5885(5) -0.6420(3) -0.0581(3) 0.031(2) Uani 1 1 d . . . . .
 H067 H 0.5940 -0.6592 -0.0828 0.037 Uiso 1 1 calc R U . . .
 C068 C 0.7618(7) -0.7833(5) 0.0152(5) 0.023(3) Uani 1 1 d . . . . .
 C069 C 0.6554(5) -0.4718(5) -0.0778(4) 0.052(3) Uani 1 1 d . . . . .
 H069 H 0.6466 -0.4577 -0.0522 0.062 Uiso 1 1 calc R U . . .
 C06A C 0.5404(6) -0.7020(4) 0.0913(4) 0.027(3) Uani 1 1 d . . . . .
 H06A H 0.5516 -0.6785 0.1114 0.032 Uiso 1 1 calc R U . . .
 C06B C 0.4810(7) -0.8420(4) 0.1330(5) 0.031(3) Uani 1 1 d . . . . .
 H06B H 0.5052 -0.8236 0.1519 0.037 Uiso 1 1 calc R U . . .
 C06C C 0.1731(6) -0.8029(4) 0.2083(4) 0.033(3) Uani 1 1 d . . . . .
 H06G H 0.1938 -0.7976 0.2357 0.040 Uiso 1 1 calc R U . . .
 C06D C 0.3527(6) -0.6556(4) -0.2248(5) 0.039(3) Uani 1 1 d . . . . .
 H06S H 0.3510 -0.6861 -0.2146 0.047 Uiso 1 1 calc R U . . .
 C06E C 0.1779(6) -0.3862(5) -0.1045(4) 0.062(4) Uani 1 1 d . . . . .
 H06I H 0.1999 -0.3687 -0.1228 0.094 Uiso 1 1 calc R U . . .
 H06L H 0.1941 -0.4166 -0.0993 0.094 Uiso 1 1 calc R U . . .
 H06M H 0.1776 -0.3703 -0.0770 0.094 Uiso 1 1 calc R U . . .
 C06F C 0.8277(6) -0.7275(4) 0.1088(4) 0.040(3) Uani 1 1 d . . . . .
 H06F H 0.8472 -0.7197 0.0855 0.048 Uiso 1 1 calc R U . . .
 C06G C 0.5397(5) -0.6518(3) -0.2340(3) 0.036(2) Uani 1 1 d . . . . .
 H06U H 0.5094 -0.6668 -0.2504 0.044 Uiso 1 1 calc R U . . .
 C06I C 0.6513(7) -0.3717(5) -0.3010(5) 0.032(3) Uani 1 1 d . . . . .
 H06V H 0.6433 -0.3611 -0.2738 0.038 Uiso 1 1 calc R U . . .
 C06J C 0.0031(6) -0.7709(4) -0.1197(4) 0.054(4) Uani 1 1 d . . . . .
 H06J H 0.0412 -0.7690 -0.1229 0.064 Uiso 1 1 calc R U . . .
 C06K C 0.4525(6) -0.8298(4) -0.0318(4) 0.032(3) Uani 1 1 d . . . . .
 H06K H 0.4163 -0.8410 -0.0404 0.039 Uiso 1 1 calc R U . . .
 C06L C -0.2187(6) -0.5317(6) -0.3273(5) 0.065(5) Uani 1 1 d . . . . .
 H06N H -0.2365 -0.5434 -0.3044 0.078 Uiso 1 1 calc R U . . .
 C06M C 0.1058(6) -0.3946(4) -0.3194(4) 0.025(3) Uani 1 1 d . . . . .
 C06N C -0.1432(6) -0.4946(5) -0.3522(5) 0.047(4) Uani 1 1 d . . . . .
 H06P H -0.1081 -0.4803 -0.3473 0.056 Uiso 1 1 calc R U . . .
 C06O C 0.4345(4) -0.6617(3) -0.0331(3) 0.037(2) Uani 1 1 d . . . . .
 H06O H 0.4578 -0.6429 -0.0138 0.044 Uiso 1 1 calc R U . . .
 C06P C 0.4348(5) -0.8717(5) -0.1185(4) 0.051(3) Uani 1 1 d . . . . .
 H06C H 0.4365 -0.8812 -0.1483 0.077 Uiso 1 1 calc R U . . .
 H06D H 0.4129 -0.8438 -0.1184 0.077 Uiso 1 1 calc R U . . .
 H06E H 0.4177 -0.8959 -0.1033 0.077 Uiso 1 1 calc R U . . .
 C06Q C 0.7382(6) -0.6046(4) 0.0112(4) 0.043(3) Uani 1 1 d . . . . .
 H06Q H 0.7142 -0.5791 0.0111 0.052 Uiso 1 1 calc R U . . .
 C06R C 0.2920(6) -0.8075(4) -0.0505(4) 0.036(3) Uani 1 1 d . . . . .
 H06R H 0.2998 -0.8017 -0.0789 0.043 Uiso 1 1 calc R U . . .
 C06T C 0.2569(8) -0.5910(5) 0.0018(6) 0.057(4) Uani 1 1 d . . . . .
 H06T H 0.2599 -0.5604 -0.0077 0.068 Uiso 1 1 calc R U . . .
 C06U C 0.7098(6) -0.4790(5) -0.0842(4) 0.059(3) Uani 1 1 d . . . . .
 H06W H 0.7386 -0.4707 -0.0623 0.071 Uiso 1 1 calc R U . . .
 C06V C 0.6808(6) -0.5112(4) -0.1528(4) 0.042(3) Uani 1 1 d . . . . .
 H06X H 0.6901 -0.5244 -0.1786 0.051 Uiso 1 1 calc R U . . .
 C06W C 0.5367(5) -0.6058(3) -0.2241(3) 0.029(2) Uani 1 1 d . . . . .
 H06 H 0.5036 -0.5896 -0.2336 0.035 Uiso 1 1 calc R U . . .
 C06Y C -0.0715(6) -0.7568(7) -0.0790(5) 0.091(7) Uani 1 1 d . . . . .
 H06Y H -0.0857 -0.7451 -0.0544 0.109 Uiso 1 1 calc R U . . .
 C06Z C 0.6392(6) -0.8878(4) 0.0376(4) 0.029(3) Uani 1 1 d . . . . .
 H06Z H 0.6549 -0.8589 0.0327 0.035 Uiso 1 1 calc R U . . .
 C070 C 0.8546(6) -0.7269(5) 0.1497(5) 0.047(4) Uani 1 1 d . . . . .
 H070 H 0.8930 -0.7204 0.1547 0.056 Uiso 1 1 calc R U . . .
 C071 C 0.2643(7) -0.7810(4) 0.0159(5) 0.025(3) Uani 1 1 d . . . . .
 B072 B 0.2707(7) -0.7678(4) -0.1992(4) 0.034(3) Uani 1 1 d . . . . .
 C073 C 0.1695(6) -0.9274(4) 0.0348(4) 0.029(3) Uani 1 1 d . . . . .
 H073 H 0.2015 -0.9259 0.0207 0.034 Uiso 1 1 calc R U . . .
 C074 C 0.7725(6) -0.7390(4) 0.1003(4) 0.021(3) Uani 1 1 d . . . . .
 C075 C -0.1863(8) -0.3951(6) -0.1863(6) 0.047(4) Uani 1 1 d . . . . .
 H075 H -0.1980 -0.3704 -0.1700 0.056 Uiso 1 1 calc R U . . .
 C076 C 0.0055(4) -0.8635(3) -0.0376(3) 0.028(2) Uani 1 1 d . . . . .
 C077 C 0.6709(8) -0.4731(4) -0.2553(6) 0.030(3) Uani 1 1 d . U . . .
 H077 H 0.7092 -0.4739 -0.2579 0.036 Uiso 1 1 calc R U . . .
 C078 C 0.1820(5) -0.8413(4) 0.1853(4) 0.034(3) Uani 1 1 d . . . . .
 H078 H 0.2102 -0.8620 0.1964 0.041 Uiso 1 1 calc R U . . .
 C079 C 0.6041(7) -0.7697(4) -0.1530(4) 0.059(4) Uani 1 1 d . . . . .
 H079 H 0.6204 -0.7818 -0.1765 0.071 Uiso 1 1 calc R U . . .
 C07A C 0.0456(4) -0.5888(3) -0.1996(3) 0.0237(19) Uani 1 1 d . . . . .
 C07B C -0.2012(5) -0.5725(4) -0.2295(4) 0.048(3) Uani 1 1 d . . . . .
 H07C H -0.2248 -0.5470 -0.2280 0.057 Uiso 1 1 calc R U . . .
 C07C C 0.0552(5) -0.8355(3) -0.0253(4) 0.022(2) Uani 1 1 d . . . . .
 H07A H 0.0661 -0.8217 -0.0518 0.026 Uiso 1 1 calc R U . . .
 H07B H 0.0855 -0.8561 -0.0133 0.026 Uiso 1 1 calc R U . . .
 C07D C 0.6098(5) -0.7452(3) -0.0813(3) 0.032(3) Uani 1 1 d . . . . .
 H07D H 0.6322 -0.7403 -0.0545 0.038 Uiso 1 1 calc R U . . .
 C07E C 0.5875(5) -0.6758(3) -0.2196(3) 0.044(3) Uani 1 1 d . . . . .
 H07E H 0.5903 -0.7071 -0.2265 0.052 Uiso 1 1 calc R U . . .
 C07F C 0.3315(8) -0.7460(5) 0.1844(5) 0.043(4) Uani 1 1 d . . . . .
 H07F H 0.3513 -0.7459 0.2126 0.052 Uiso 1 1 calc R U . . .
 C07G C 0.6648(6) -0.9272(4) 0.0258(4) 0.033(3) Uani 1 1 d . . . . .
 H07G H 0.6963 -0.9250 0.0111 0.040 Uiso 1 1 calc R U . . .
 C07H C 0.5489(7) -0.7614(4) -0.1572(3) 0.061(4) Uani 1 1 d . . . . .
 H07H H 0.5269 -0.7684 -0.1837 0.073 Uiso 1 1 calc R U . . .
 C07I C 0.2905(6) -0.6072(4) 0.0371(5) 0.056(4) Uani 1 1 d . . . . .
 H07I H 0.3176 -0.5875 0.0518 0.068 Uiso 1 1 calc R U . . .
 C07J C 0.4099(7) -0.8958(5) 0.0795(5) 0.038(4) Uani 1 1 d . . . . .
 H07J H 0.3854 -0.9145 0.0611 0.046 Uiso 1 1 calc R U . . .
 C07K C 0.1434(6) -0.3687(4) -0.2920(4) 0.025(3) Uani 1 1 d . . . . .
 H07K H 0.1351 -0.3594 -0.2646 0.030 Uiso 1 1 calc R U . . .
 C07L C -0.1720(7) -0.4271(5) -0.2534(5) 0.042(4) Uani 1 1 d . . . . .
 H07L H -0.1735 -0.4241 -0.2837 0.050 Uiso 1 1 calc R U . . .
 B07M B 0.3649(6) -0.9773(4) -0.0251(4) 0.028(3) Uani 1 1 d . . . . .
 C07N C 0.0167(7) -0.4898(5) -0.0641(4) 0.067(3) Uani 1 1 d . U . . .
 H07N H 0.0047 -0.4779 -0.0387 0.080 Uiso 1 1 calc R U . . .
 C07O C 0.6138(6) -0.3987(4) -0.3261(4) 0.023(3) Uani 1 1 d . . . . .
 C07P C 0.6354(6) -0.7607(3) -0.1156(3) 0.041(3) Uani 1 1 d . . . . .
 H07P H 0.6742 -0.7647 -0.1126 0.049 Uiso 1 1 calc R U . . .
 C07Q C 0.0093(7) -0.6727(4) -0.0312(4) 0.064(3) Uani 1 1 d . U . . .
 C07R C -0.0409(5) -0.8473(4) -0.0227(3) 0.031(2) Uani 1 1 d . . . . .
 H07R H -0.0763 -0.8607 -0.0299 0.037 Uiso 1 1 calc R U . . .
 C07S C -0.0536(8) -0.6099(5) -0.0518(5) 0.080(3) Uani 1 1 d . U . . .
 H07S H -0.0850 -0.5975 -0.0689 0.096 Uiso 1 1 calc R U . . .
 C07T C -0.2186(6) -0.6157(5) -0.2190(6) 0.070(5) Uani 1 1 d . . . . .
 H07T H -0.2544 -0.6197 -0.2109 0.084 Uiso 1 1 calc R U . . .
 C07U C 0.3956(7) -0.8821(5) 0.1185(6) 0.046(4) Uani 1 1 d . . . . .
 H07U H 0.3615 -0.8917 0.1270 0.055 Uiso 1 1 calc R U . . .
 C07V C -0.1710(8) -0.4983(6) -0.3942(5) 0.054(5) Uani 1 1 d . . . . .
 H07V H -0.1530 -0.4878 -0.4174 0.065 Uiso 1 1 calc R U . . .
 C07W C 0.6683(5) -0.8170(4) 0.2078(4) 0.027(3) Uani 1 1 d . . . . .
 H07W H 0.6889 -0.8140 0.2356 0.032 Uiso 1 1 calc R U . . .
 C07X C 0.2735(6) -0.7426(5) 0.1023(5) 0.030(3) Uani 1 1 d . . . . .
 C07Z C 0.1425(5) -0.8880(4) 0.0449(3) 0.024(2) Uani 1 1 d . . . . .
 H07Z H 0.1570 -0.8594 0.0377 0.028 Uiso 1 1 calc R U . . .
 C080 C 0.5975(11) -0.3040(7) -0.1897(7) 0.119(8) Uani 1 1 d . . . . .
 H08K H 0.5618 -0.3076 -0.2075 0.178 Uiso 1 1 calc R U . . .
 H08L H 0.6266 -0.3008 -0.2082 0.178 Uiso 1 1 calc R U . . .
 H08M H 0.5968 -0.2767 -0.1717 0.178 Uiso 1 1 calc R U . . .
 C081 C -0.1844(7) -0.6526(5) -0.2203(6) 0.068(5) Uani 1 1 d . . . . .
 H081 H -0.1966 -0.6822 -0.2136 0.081 Uiso 1 1 calc R U . . .
 C082 C -0.0153(6) -0.7153(4) 0.0753(4) 0.028(3) Uani 1 1 d . . . . .
 H082 H -0.0453 -0.7024 0.0876 0.034 Uiso 1 1 calc R U . . .
 C083 C 0.6742(5) -0.8549(4) 0.1831(4) 0.038(3) Uani 1 1 d . . . . .
 H083 H 0.6996 -0.8779 0.1941 0.045 Uiso 1 1 calc R U . . .
 C084 C -0.0343(8) -0.7915(5) -0.1526(5) 0.087(6) Uani 1 1 d . . . . .
 H084 H -0.0211 -0.8044 -0.1771 0.105 Uiso 1 1 calc R U . . .
 C085 C -0.2444(7) -0.5347(6) -0.3693(4) 0.071(5) Uani 1 1 d . . . . .
 H085 H -0.2788 -0.5500 -0.3752 0.086 Uiso 1 1 calc R U . . .
 C086 C -0.0374(7) -0.6546(4) -0.0558(5) 0.072(3) Uani 1 1 d . U . . .
 H086 H -0.0588 -0.6737 -0.0760 0.086 Uiso 1 1 calc R U . . .
 C087 C 0.1204(5) -0.3907(4) -0.1265(4) 0.047(3) Uani 1 1 d . . . . .
 H08D H 0.1036 -0.3599 -0.1290 0.056 Uiso 1 1 calc R U . . .
 H08E H 0.0992 -0.4090 -0.1078 0.056 Uiso 1 1 calc R U . . .
 C088 C 0.6070(5) -0.5972(3) -0.0541(3) 0.035(2) Uani 1 1 d . . . . .
 H088 H 0.6260 -0.5844 -0.0758 0.041 Uiso 1 1 calc R U . . .
 C089 C 0.0913(7) -0.5200(5) -0.1004(4) 0.060(2) Uani 1 1 d . U . . .
 H089 H 0.1280 -0.5310 -0.0995 0.073 Uiso 1 1 calc R U . . .
 C08A C 0.6116(6) -0.3550(6) -0.1547(5) 0.082(6) Uani 1 1 d . . . . .
 H08N H 0.6487 -0.3533 -0.1377 0.099 Uiso 1 1 calc R U . . .
 H08O H 0.5836 -0.3584 -0.1349 0.099 Uiso 1 1 calc R U . . .
 C08B C 0.0404(8) -0.6454(5) -0.0022(5) 0.070(3) Uani 1 1 d . U . . .
 H08C H 0.0724 -0.6572 0.0146 0.084 Uiso 1 1 calc R U . . .
 C08C C 0.5036(6) -0.4285(4) -0.3573(4) 0.027(3) Uani 1 1 d . . . . .
 C08D C 0.3179(7) -0.3877(5) -0.2370(5) 0.030(3) Uani 1 1 d . . . . .
 H08P H 0.3133 -0.3581 -0.2494 0.036 Uiso 1 1 calc R U . . .
 C08E C 0.5509(5) -0.8264(4) -0.0292(4) 0.020(2) Uani 1 1 d . . . . .
 H08A H 0.5730 -0.8135 -0.0505 0.023 Uiso 1 1 calc R U . . .
 H08B H 0.5701 -0.8540 -0.0168 0.023 Uiso 1 1 calc R U . . .
 C08F C -0.0223(8) -0.5851(5) -0.0222(5) 0.079(3) Uani 1 1 d . U . . .
 H08F H -0.0334 -0.5546 -0.0177 0.095 Uiso 1 1 calc R U . . .
 C08G C 0.0249(8) -0.6007(5) 0.0024(5) 0.080(3) Uani 1 1 d . U . . .
 H08G H 0.0463 -0.5811 0.0222 0.096 Uiso 1 1 calc R U . . .
 C08H C -0.1864(8) -0.3905(6) -0.2298(6) 0.051(5) Uani 1 1 d . . . . .
 H08H H -0.1963 -0.3622 -0.2435 0.061 Uiso 1 1 calc R U . . .
 C08I C 0.2453(6) -0.7418(4) 0.1375(4) 0.033(3) Uani 1 1 d . . . . .
 H08I H 0.2062 -0.7396 0.1337 0.040 Uiso 1 1 calc R U . . .
 C08J C -0.1074(8) -0.7790(8) -0.1141(7) 0.121(10) Uani 1 1 d . . . . .
 H08J H -0.1452 -0.7833 -0.1109 0.146 Uiso 1 1 calc R U . . .
 C8 C 0.1754(5) -0.6996(4) -0.1212(4) 0.044(3) Uani 1 1 d . . . . .
 H8 H 0.2028 -0.6937 -0.1393 0.052 Uiso 1 1 calc R U . . .
 C10 C 0.1719(5) -0.7422(4) -0.1024(3) 0.038(2) Uani 1 1 d . . . . .
 H10 H 0.1973 -0.7655 -0.1072 0.045 Uiso 1 1 calc R U . . .
 C14 C 0.0977(4) -0.6747(3) -0.0878(3) 0.032(2) Uani 1 1 d . . . . .
 H14 H 0.0724 -0.6511 -0.0831 0.038 Uiso 1 1 calc R U . . .
 C15 C 0.0924(5) -0.7175(3) -0.0686(3) 0.027(2) Uani 1 1 d . . . . .
 C17 C -0.0061(6) -0.4234(4) -0.3478(4) 0.023(3) Uani 1 1 d . . . . .
 C18 C 0.4866(6) -0.7170(4) 0.0831(4) 0.026(3) Uani 1 1 d . . . . .
 H18 H 0.4574 -0.7054 0.0972 0.031 Uiso 1 1 calc R U . . .
 C20 C 0.1311(5) -0.7504(4) -0.0764(4) 0.034(2) Uani 1 1 d . . . . .
 H20 H 0.1296 -0.7796 -0.0635 0.041 Uiso 1 1 calc R U . . .
 C24 C 0.0712(7) -0.5069(5) -0.0631(4) 0.071(3) Uani 1 1 d . U . . .
 H24 H 0.0942 -0.5093 -0.0363 0.086 Uiso 1 1 calc R U . . .
 C27 C -0.0906(9) -0.7927(8) -0.1489(6) 0.122(10) Uani 1 1 d . . . . .
 H27 H -0.1162 -0.8038 -0.1720 0.146 Uiso 1 1 calc R U . . .
 C13 C 0.1382(5) -0.6657(4) -0.1132(4) 0.042(3) Uani 1 1 d . . . . .
 H13 H 0.1408 -0.6362 -0.1253 0.051 Uiso 1 1 calc R U . . .

loop_
  _atom_site_aniso_label
  _atom_site_aniso_U_11
  _atom_site_aniso_U_22
  _atom_site_aniso_U_33
  _atom_site_aniso_U_23
  _atom_site_aniso_U_13
  _atom_site_aniso_U_12
 Os01 0.0153(3) 0.0152(2) 0.0203(3) 0.0019(2) -0.0004(2) -0.0004(2)
 Os02 0.0195(3) 0.0159(2) 0.0242(3) 0.0027(2) 0.0041(2) 0.0010(2)
 Os03 0.0171(3) 0.0159(2) 0.0192(3) 0.00110(19) 0.0005(2) -0.0015(2)
 Os04 0.0175(3) 0.0173(2) 0.0198(3) 0.00149(19) 0.0012(2) -0.0021(2)
 P005 0.0246(17) 0.0202(13) 0.0220(14) 0.0027(10) -0.0009(12) -0.0016(11)
 P006 0.0209(17) 0.0214(14) 0.0231(14) -0.0020(11) 0.0023(11) -0.0017(12)
 P007 0.0271(18) 0.0160(13) 0.0236(15) 0.0020(10) -0.0013(12) -0.0031(11)
 P008 0.0189(16) 0.0180(13) 0.0225(14) 0.0045(10) 0.0004(11) -0.0014(11)
 P009 0.0199(16) 0.0268(14) 0.0351(16) -0.0017(12) 0.0004(12) -0.0053(12)
 P00A 0.0308(17) 0.0293(15) 0.0333(18) 0.0119(14) 0.0117(13) 0.0098(15)
 P00B 0.0182(16) 0.0163(13) 0.0224(13) 0.0038(10) -0.0002(11) -0.0001(11)
 P00C 0.0222(16) 0.0141(12) 0.0212(13) 0.0006(10) 0.0013(11) -0.0006(10)
 P00D 0.0177(16) 0.0221(13) 0.0240(13) 0.0002(10) -0.0001(10) -0.0033(11)
 P00E 0.0226(17) 0.0160(12) 0.0194(13) 0.0022(10) -0.0010(11) -0.0032(11)
 P00F 0.0207(16) 0.0246(13) 0.0196(13) 0.0061(11) 0.0026(11) 0.0005(12)
 P00G 0.0236(18) 0.0233(14) 0.0387(17) -0.0087(12) 0.0073(13) -0.0062(12)
 F00H 0.053(5) 0.043(4) 0.027(3) 0.007(3) 0.009(3) 0.004(3)
 F00I 0.066(5) 0.045(4) 0.031(3) 0.013(3) 0.016(3) 0.021(3)
 F00J 0.055(5) 0.039(3) 0.058(4) 0.003(3) 0.028(4) 0.006(3)
 C00K 0.030(6) 0.016(5) 0.018(5) 0.001(4) 0.008(4) 0.012(4)
 C00L 0.038(7) 0.020(5) 0.026(6) 0.006(4) 0.008(5) 0.007(4)
 C00M 0.024(6) 0.016(5) 0.026(5) 0.003(4) 0.000(4) 0.000(4)
 C00N 0.027(6) 0.016(5) 0.026(5) -0.006(4) 0.003(4) -0.008(4)
 F00O 0.053(5) 0.034(4) 0.068(5) 0.007(3) 0.016(4) 0.011(3)
 C00P 0.035(6) 0.024(5) 0.030(5) -0.011(4) 0.004(4) -0.002(4)
 F00Q 0.047(5) 0.056(4) 0.040(4) -0.003(3) 0.013(3) 0.007(3)
 C00R 0.036(5) 0.031(4) 0.027(4) 0.001(4) 0.006(4) 0.003(4)
 C00S 0.020(6) 0.024(5) 0.022(5) 0.006(4) -0.001(4) -0.008(4)
 C00T 0.016(6) 0.024(5) 0.030(6) -0.002(4) -0.003(4) -0.001(4)
 F00U 0.039(5) 0.029(3) 0.046(4) 0.002(2) 0.008(3) 0.004(3)
 F00V 0.059(5) 0.052(4) 0.040(4) 0.010(3) 0.021(4) 0.021(4)
 C00W 0.026(7) 0.019(5) 0.050(8) -0.006(5) -0.004(6) -0.006(5)
 F00X 0.043(4) 0.042(3) 0.042(3) 0.005(3) 0.016(3) 0.009(3)
 C00Y 0.027(6) 0.030(5) 0.020(4) 0.003(3) 0.006(4) -0.001(4)
 C00Z 0.016(7) 0.028(6) 0.027(6) -0.002(5) -0.003(5) -0.004(5)
 C010 0.033(7) 0.025(5) 0.040(7) 0.007(5) -0.001(5) -0.012(5)
 C011 0.026(7) 0.025(5) 0.027(6) 0.007(4) 0.001(5) 0.009(5)
 C013 0.044(8) 0.024(5) 0.027(6) 0.003(4) -0.002(5) -0.002(5)
 C014 0.024(6) 0.018(4) 0.032(6) 0.005(4) -0.005(4) 0.008(4)
 F015 0.047(4) 0.021(3) 0.065(5) 0.001(3) 0.015(3) 0.009(3)
 C016 0.035(8) 0.022(5) 0.029(6) 0.002(4) -0.004(6) 0.000(5)
 C017 0.032(8) 0.025(6) 0.025(6) -0.009(4) 0.003(5) -0.006(5)
 C018 0.025(6) 0.017(5) 0.026(6) 0.005(4) -0.001(4) 0.000(4)
 F019 0.075(6) 0.058(4) 0.055(4) -0.022(4) 0.002(4) -0.011(4)
 F01A 0.058(5) 0.050(4) 0.040(3) -0.008(3) 0.001(3) -0.020(4)
 C01B 0.028(7) 0.025(6) 0.044(7) -0.008(5) -0.005(5) 0.005(5)
 F01C 0.067(6) 0.057(4) 0.031(3) 0.009(3) 0.017(3) -0.001(4)
 F01D 0.041(5) 0.158(9) 0.052(4) 0.005(5) -0.007(4) 0.007(5)
 C01E 0.038(7) 0.018(5) 0.025(5) 0.002(4) 0.001(4) 0.000(4)
 C01F 0.025(5) 0.034(4) 0.028(4) 0.005(4) 0.003(4) -0.003(4)
 C01H 0.026(7) 0.014(5) 0.033(6) 0.008(4) -0.004(5) -0.006(4)
 C01I 0.036(8) 0.018(5) 0.037(7) -0.006(5) 0.005(6) -0.009(5)
 F01J 0.088(8) 0.048(4) 0.162(11) -0.048(6) 0.070(7) -0.027(5)
 C01K 0.022(5) 0.040(5) 0.029(4) 0.006(4) -0.001(4) -0.014(4)
 C01L 0.034(7) 0.034(6) 0.028(6) 0.005(4) -0.005(5) -0.016(5)
 C01M 0.027(5) 0.045(4) 0.031(4) -0.002(4) -0.002(4) -0.016(4)
 C01N 0.021(5) 0.019(4) 0.026(5) 0.001(3) -0.004(4) 0.002(4)
 C01O 0.022(7) 0.039(6) 0.034(6) -0.004(5) -0.007(5) -0.002(5)
 C01P 0.021(6) 0.026(6) 0.024(6) 0.004(4) -0.007(5) -0.005(4)
 C01Q 0.036(5) 0.023(4) 0.024(4) 0.003(3) 0.004(4) 0.006(4)
 C01R 0.019(6) 0.020(5) 0.026(5) 0.009(4) -0.002(4) -0.008(4)
 C01S 0.033(7) 0.021(5) 0.024(5) 0.004(4) 0.003(5) 0.001(5)
 C01T 0.012(5) 0.027(5) 0.039(6) 0.003(4) 0.004(4) -0.008(4)
 C01U 0.032(6) 0.023(5) 0.039(6) -0.001(4) -0.007(5) -0.006(4)
 C01V 0.042(7) 0.039(5) 0.034(5) 0.010(4) 0.013(5) -0.008(5)
 C01W 0.027(7) 0.026(5) 0.022(6) -0.010(4) 0.005(5) -0.007(4)
 C01X 0.025(7) 0.029(5) 0.033(6) 0.000(4) 0.005(5) 0.003(4)
 C01Y 0.027(7) 0.021(5) 0.025(6) 0.003(4) 0.002(5) -0.008(5)
 C01Z 0.026(5) 0.011(4) 0.023(5) 0.002(3) 0.002(4) 0.008(4)
 C020 0.041(7) 0.031(6) 0.026(5) 0.004(4) -0.003(5) -0.012(5)
 C021 0.052(7) 0.030(5) 0.030(5) -0.002(4) 0.013(5) -0.017(5)
 C022 0.022(8) 0.040(7) 0.050(9) -0.011(6) 0.011(6) -0.009(5)
 C023 0.041(6) 0.029(5) 0.023(4) 0.006(4) 0.002(4) 0.000(4)
 F024 0.070(6) 0.069(4) 0.044(4) -0.007(3) -0.009(4) -0.031(4)
 C025 0.016(6) 0.023(5) 0.031(6) 0.000(4) -0.002(4) -0.002(4)
 C026 0.022(6) 0.012(4) 0.026(6) -0.001(4) 0.007(5) -0.005(4)
 C027 0.031(7) 0.023(5) 0.031(6) 0.004(5) 0.008(5) 0.005(5)
 C028 0.024(7) 0.021(5) 0.032(6) -0.002(4) 0.006(5) -0.005(4)
 C029 0.033(8) 0.029(6) 0.037(7) -0.010(5) 0.002(5) -0.008(5)
 C02A 0.008(5) 0.029(5) 0.024(5) 0.005(4) 0.000(4) -0.005(4)
 C02B 0.016(5) 0.023(5) 0.031(5) 0.003(4) -0.006(4) 0.001(4)
 C02C 0.033(6) 0.017(4) 0.037(6) -0.004(4) -0.003(5) 0.000(4)
 C02D 0.023(7) 0.030(6) 0.046(7) 0.005(5) 0.000(5) -0.001(5)
 C02E 0.033(5) 0.039(4) 0.032(4) -0.009(3) 0.001(4) -0.010(4)
 C02F 0.023(7) 0.036(7) 0.054(9) -0.006(6) 0.008(6) 0.006(5)
 C02G 0.023(6) 0.035(5) 0.038(7) 0.003(5) -0.001(5) 0.005(4)
 C02H 0.038(8) 0.019(5) 0.036(6) 0.005(4) -0.001(5) -0.002(5)
 C02I 0.022(6) 0.025(5) 0.034(6) 0.002(4) 0.004(5) 0.001(4)
 C02J 0.041(8) 0.020(5) 0.066(9) 0.012(5) 0.009(7) 0.005(5)
 C02K 0.037(6) 0.035(5) 0.048(6) 0.006(4) 0.017(4) 0.010(4)
 C02L 0.029(6) 0.030(5) 0.025(4) -0.003(4) 0.003(4) -0.007(4)
 C02M 0.025(6) 0.052(6) 0.065(7) 0.027(6) 0.002(5) 0.002(5)
 C02N 0.043(8) 0.014(4) 0.039(6) 0.002(4) -0.013(5) -0.004(4)
 C02O 0.017(7) 0.037(6) 0.052(8) 0.013(6) 0.008(6) 0.008(5)
 C02P 0.024(7) 0.029(6) 0.033(7) 0.009(5) 0.004(6) 0.007(5)
 C02Q 0.054(11) 0.054(8) 0.043(8) 0.006(6) 0.009(7) -0.015(7)
 C02R 0.038(6) 0.019(4) 0.024(4) -0.005(3) 0.001(4) -0.010(4)
 C02S 0.081(6) 0.050(5) 0.045(4) -0.001(4) 0.040(4) -0.002(5)
 C02T 0.056(9) 0.024(5) 0.036(6) 0.010(4) -0.016(6) -0.001(5)
 C02U 0.038(7) 0.048(6) 0.047(6) 0.013(5) 0.002(5) -0.015(5)
 C02V 0.022(6) 0.031(5) 0.030(7) -0.003(4) -0.004(5) 0.008(4)
 C02X 0.028(6) 0.022(5) 0.017(5) -0.002(4) 0.005(4) -0.010(4)
 C02Y 0.027(6) 0.053(6) 0.050(6) -0.018(5) -0.001(5) 0.003(5)
 C030 0.017(6) 0.030(6) 0.066(9) -0.012(6) 0.010(6) 0.001(5)
 C031 0.032(5) 0.016(4) 0.019(4) -0.002(3) 0.006(4) 0.005(4)
 C032 0.033(6) 0.041(6) 0.029(5) 0.007(4) -0.004(4) -0.007(5)
 C033 0.028(7) 0.026(6) 0.016(5) 0.001(4) 0.004(4) -0.002(5)
 C034 0.029(7) 0.025(5) 0.030(6) 0.000(4) -0.001(5) -0.004(5)
 C035 0.015(7) 0.034(6) 0.035(7) 0.003(5) 0.007(5) -0.004(5)
 C036 0.032(7) 0.037(5) 0.035(6) 0.012(4) -0.002(5) -0.006(5)
 C037 0.017(6) 0.018(5) 0.031(6) -0.005(4) 0.008(4) -0.004(4)
 C039 0.034(7) 0.033(5) 0.031(6) -0.005(4) 0.014(5) 0.002(5)
 C03A 0.037(8) 0.022(5) 0.037(7) -0.003(4) 0.011(5) -0.002(5)
 C03B 0.020(6) 0.020(5) 0.066(8) -0.018(5) 0.008(5) -0.008(4)
 C03C 0.008(5) 0.035(6) 0.030(6) 0.006(4) -0.003(4) 0.001(4)
 C03D 0.035(6) 0.020(4) 0.040(5) 0.000(4) 0.001(4) -0.003(4)
 C03E 0.028(4) 0.041(4) 0.052(4) 0.019(4) 0.010(4) 0.006(4)
 C06H 0.028(4) 0.036(4) 0.049(4) 0.018(4) 0.000(4) 0.001(4)
 C04E 0.027(4) 0.023(3) 0.040(4) 0.010(3) 0.000(4) 0.000(3)
 C03N 0.028(4) 0.026(3) 0.032(4) 0.008(3) 0.000(3) 0.001(3)
 C04Y 0.030(4) 0.035(4) 0.037(4) 0.007(3) 0.009(3) 0.005(3)
 C065 0.029(4) 0.042(4) 0.048(4) 0.014(4) 0.012(4) 0.010(4)
 C03F 0.067(6) 0.039(4) 0.036(4) 0.003(4) 0.025(4) 0.000(4)
 C03G 0.037(8) 0.034(6) 0.039(7) 0.014(5) -0.005(6) -0.010(5)
 C03H 0.020(7) 0.023(5) 0.025(6) 0.002(4) -0.002(5) -0.003(5)
 C03I 0.022(5) 0.051(6) 0.030(5) -0.001(4) 0.009(4) -0.010(4)
 C03J 0.031(8) 0.029(6) 0.021(6) 0.011(5) -0.007(5) -0.003(5)
 C03K 0.057(5) 0.035(4) 0.028(4) -0.001(3) 0.015(4) -0.015(4)
 C03L 0.029(6) 0.016(4) 0.024(5) -0.002(4) -0.006(4) 0.002(4)
 C03M 0.027(7) 0.023(5) 0.025(5) 0.002(4) 0.010(5) -0.003(4)
 C03O 0.013(5) 0.026(5) 0.026(5) 0.002(4) 0.009(4) 0.002(4)
 C03P 0.029(7) 0.031(6) 0.052(7) 0.013(5) 0.008(5) -0.003(5)
 C03Q 0.023(6) 0.026(5) 0.020(5) 0.001(4) -0.008(4) 0.008(4)
 B03R 0.045(9) 0.025(6) 0.026(6) 0.002(4) -0.007(6) 0.002(5)
 C03S 0.037(7) 0.017(5) 0.035(6) -0.001(4) 0.012(5) 0.004(4)
 C03T 0.027(7) 0.028(6) 0.059(9) -0.003(5) 0.014(6) -0.006(5)
 C03U 0.017(6) 0.038(6) 0.039(6) 0.000(5) 0.016(4) 0.004(5)
 C03V 0.034(7) 0.018(5) 0.030(6) 0.000(4) 0.002(5) -0.001(4)
 C03W 0.044(7) 0.018(4) 0.032(5) -0.005(4) 0.002(4) 0.003(4)
 C03X 0.030(7) 0.028(6) 0.032(6) 0.004(5) 0.005(5) -0.007(5)
 C03Y 0.014(5) 0.021(5) 0.024(5) 0.004(4) 0.002(4) 0.004(4)
 C03Z 0.034(8) 0.035(6) 0.027(6) -0.005(5) 0.003(5) -0.008(5)
 C040 0.023(6) 0.022(5) 0.028(5) 0.008(4) 0.004(4) 0.007(4)
 C041 0.028(5) 0.010(3) 0.020(4) -0.001(3) 0.003(4) 0.007(3)
 C042 0.037(6) 0.023(4) 0.027(4) -0.002(3) -0.003(4) -0.006(4)
 C043 0.036(6) 0.045(6) 0.033(5) 0.008(4) 0.004(4) -0.010(5)
 C044 0.042(7) 0.026(5) 0.032(5) -0.003(4) 0.004(5) -0.001(5)
 C045 0.024(7) 0.031(6) 0.042(7) 0.007(5) 0.007(5) 0.005(5)
 C046 0.027(5) 0.032(4) 0.030(5) 0.009(4) -0.003(4) -0.003(4)
 C047 0.024(7) 0.074(9) 0.059(8) -0.033(7) -0.001(6) 0.004(6)
 C048 0.026(7) 0.030(6) 0.042(7) -0.003(5) -0.005(6) -0.003(5)
 C049 0.052(7) 0.018(4) 0.043(6) -0.002(4) -0.004(5) -0.009(4)
 C04A 0.031(7) 0.033(6) 0.056(8) 0.008(5) -0.002(6) -0.019(5)
 F04B 0.100(8) 0.072(6) 0.073(6) 0.045(5) 0.040(5) 0.047(5)
 C04C 0.023(6) 0.036(6) 0.063(9) 0.011(6) 0.006(6) 0.000(5)
 C04D 0.027(5) 0.026(4) 0.042(5) 0.001(4) 0.003(4) -0.008(4)
 C04F 0.029(6) 0.019(5) 0.029(6) 0.000(4) -0.004(5) 0.003(4)
 C04H 0.034(7) 0.020(5) 0.035(6) -0.004(4) -0.011(5) 0.007(4)
 C04I 0.027(7) 0.030(6) 0.031(6) -0.005(4) -0.001(5) -0.001(5)
 C04J 0.025(6) 0.059(7) 0.051(7) 0.019(5) -0.006(5) -0.008(5)
 C04K 0.050(9) 0.035(6) 0.065(8) 0.014(5) -0.009(6) -0.017(6)
 B04L 0.038(9) 0.033(6) 0.028(7) -0.002(5) 0.004(6) -0.003(6)
 C04M 0.031(7) 0.012(5) 0.018(5) -0.003(4) 0.008(5) 0.003(4)
 C04N 0.024(7) 0.068(7) 0.027(6) -0.003(5) -0.005(5) 0.001(5)
 C04O 0.030(6) 0.016(4) 0.020(4) 0.000(3) 0.000(4) 0.000(4)
 C04P 0.019(7) 0.080(10) 0.041(7) -0.007(7) -0.005(5) -0.010(6)
 C04Q 0.032(6) 0.033(5) 0.048(6) 0.002(4) 0.005(5) -0.007(4)
 C04R 0.059(8) 0.029(5) 0.046(6) 0.000(4) 0.015(5) -0.004(5)
 C04S 0.013(5) 0.020(5) 0.019(5) 0.004(3) 0.003(4) 0.002(4)
 C04T 0.063(11) 0.025(6) 0.073(9) 0.010(6) 0.004(7) -0.004(6)
 C04U 0.029(6) 0.019(5) 0.026(5) 0.006(4) 0.011(5) 0.015(4)
 C04V 0.037(8) 0.018(5) 0.036(7) -0.004(4) -0.007(5) 0.013(4)
 C04W 0.025(6) 0.020(5) 0.023(5) 0.006(4) 0.006(4) 0.008(4)
 C04X 0.053(8) 0.028(5) 0.034(6) -0.003(4) -0.007(5) -0.001(5)
 C04Z 0.037(8) 0.031(6) 0.030(6) 0.001(5) 0.008(5) 0.001(5)
 C050 0.040(7) 0.044(6) 0.063(7) 0.019(5) 0.018(6) 0.014(5)
 C051 0.039(7) 0.066(7) 0.038(6) 0.033(5) -0.011(5) -0.010(6)
 C052 0.023(6) 0.031(5) 0.048(6) 0.001(4) -0.001(4) -0.004(4)
 C053 0.026(7) 0.040(6) 0.042(7) -0.009(5) 0.017(5) -0.004(5)
 C054 0.041(7) 0.060(7) 0.041(6) 0.011(5) -0.003(5) -0.003(5)
 C055 0.020(5) 0.025(4) 0.029(5) -0.007(4) -0.005(4) 0.002(4)
 C056 0.049(7) 0.032(5) 0.026(4) 0.014(4) 0.020(4) 0.016(4)
 C057 0.028(7) 0.028(5) 0.030(6) 0.007(4) -0.001(5) 0.007(5)
 C058 0.053(8) 0.029(5) 0.073(8) 0.003(5) 0.013(6) -0.009(5)
 C059 0.038(8) 0.052(7) 0.048(8) -0.009(6) 0.019(6) -0.009(6)
 C05A 0.048(7) 0.017(4) 0.036(6) 0.015(4) -0.006(5) -0.006(4)
 C05B 0.020(5) 0.025(4) 0.037(5) 0.013(4) -0.004(4) -0.005(3)
 C05C 0.029(7) 0.031(6) 0.038(6) 0.010(5) 0.005(5) -0.007(5)
 C05D 0.026(5) 0.015(4) 0.019(4) -0.003(4) 0.003(4) 0.004(4)
 C05E 0.022(6) 0.034(6) 0.028(5) 0.003(4) 0.003(4) -0.004(5)
 C05F 0.023(6) 0.067(8) 0.048(7) -0.015(6) 0.004(5) 0.006(6)
 C05G 0.033(6) 0.030(5) 0.051(6) 0.008(4) 0.008(5) 0.009(4)
 C05H 0.032(7) 0.033(6) 0.030(6) -0.003(4) 0.003(5) -0.004(5)
 C05I 0.023(6) 0.024(5) 0.028(5) 0.003(4) 0.003(4) 0.000(4)
 C05J 0.068(13) 0.020(6) 0.084(12) -0.028(6) 0.022(9) -0.015(6)
 C05K 0.024(7) 0.023(5) 0.048(7) -0.002(5) 0.014(5) 0.000(4)
 C05L 0.052(8) 0.040(6) 0.063(7) 0.005(5) 0.015(6) 0.014(5)
 C05M 0.039(7) 0.031(5) 0.068(8) -0.014(5) 0.011(6) -0.008(5)
 C05N 0.043(7) 0.024(5) 0.024(5) -0.006(4) 0.008(4) 0.006(4)
 C05O 0.030(6) 0.031(5) 0.038(5) -0.012(4) 0.006(4) -0.007(4)
 C05P 0.038(7) 0.023(5) 0.031(5) 0.004(4) 0.001(4) 0.005(4)
 C05Q 0.031(7) 0.056(7) 0.026(6) -0.010(5) 0.003(5) -0.001(6)
 C05R 0.060(10) 0.034(7) 0.041(7) -0.003(5) 0.011(6) -0.007(6)
 C05S 0.025(6) 0.023(5) 0.035(6) 0.004(4) -0.007(5) -0.001(4)
 C05T 0.034(7) 0.016(5) 0.029(6) -0.003(4) -0.005(5) 0.002(4)
 C05U 0.047(7) 0.091(9) 0.023(5) 0.006(5) -0.004(5) -0.030(7)
 C05V 0.039(7) 0.014(5) 0.024(5) -0.002(4) 0.009(5) 0.003(4)
 C05W 0.044(9) 0.030(6) 0.046(7) 0.006(5) 0.015(6) 0.007(5)
 C05X 0.029(7) 0.036(6) 0.044(8) -0.020(5) 0.004(5) 0.001(5)
 C05Y 0.047(6) 0.026(4) 0.027(5) -0.003(4) -0.002(4) 0.001(4)
 C05Z 0.054(10) 0.061(8) 0.030(6) -0.013(5) 0.007(6) -0.003(7)
 C060 0.032(6) 0.023(5) 0.024(5) 0.006(4) 0.000(4) -0.004(4)
 C061 0.025(7) 0.031(6) 0.035(7) -0.010(5) -0.002(5) -0.002(5)
 C062 0.013(5) 0.041(6) 0.039(6) 0.015(5) 0.009(4) -0.002(4)
 C063 0.025(5) 0.038(5) 0.028(5) -0.010(4) 0.009(4) -0.004(4)
 C064 0.042(7) 0.029(5) 0.065(8) -0.015(5) 0.019(6) -0.008(5)
 C066 0.033(7) 0.034(5) 0.022(5) -0.001(4) -0.002(4) -0.008(5)
 C067 0.036(6) 0.022(4) 0.034(5) -0.001(4) -0.002(4) -0.005(4)
 C068 0.018(7) 0.024(5) 0.027(6) 0.000(4) 0.001(5) -0.001(5)
 C069 0.046(7) 0.078(8) 0.030(5) -0.004(5) -0.001(5) -0.013(6)
 C06A 0.029(6) 0.027(6) 0.025(6) -0.004(4) 0.005(4) -0.001(4)
 C06B 0.035(7) 0.022(5) 0.037(7) 0.001(5) 0.011(5) 0.001(5)
 C06C 0.041(7) 0.031(6) 0.026(5) -0.002(4) -0.001(4) -0.007(5)
 C06D 0.029(7) 0.019(5) 0.075(9) 0.003(5) 0.021(6) 0.005(5)
 C06E 0.066(10) 0.077(9) 0.042(7) -0.012(6) -0.002(6) -0.004(7)
 C06F 0.028(7) 0.062(7) 0.030(6) 0.003(5) 0.001(5) -0.009(5)
 C06G 0.045(7) 0.030(5) 0.035(5) 0.004(4) 0.006(5) -0.006(4)
 C06I 0.033(7) 0.031(6) 0.030(6) 0.003(4) -0.005(5) -0.014(5)
 C06J 0.063(9) 0.050(7) 0.039(6) 0.013(5) -0.026(6) -0.007(6)
 C06K 0.026(6) 0.031(5) 0.037(6) 0.003(4) -0.007(5) -0.012(5)
 C06L 0.031(8) 0.127(14) 0.036(7) 0.007(8) 0.001(5) -0.033(9)
 C06M 0.027(7) 0.016(5) 0.031(6) 0.006(4) 0.002(5) 0.001(4)
 C06N 0.026(7) 0.060(9) 0.051(8) 0.011(6) -0.011(6) -0.020(6)
 C06O 0.034(6) 0.032(5) 0.045(6) 0.013(4) 0.007(5) 0.003(4)
 C06P 0.034(7) 0.072(8) 0.043(6) -0.034(6) -0.010(5) 0.011(5)
 C06Q 0.038(8) 0.034(6) 0.056(7) 0.005(5) -0.002(6) -0.008(5)
 C06R 0.034(8) 0.036(6) 0.038(6) -0.005(5) 0.004(5) -0.004(5)
 C06T 0.060(11) 0.028(6) 0.088(11) -0.002(6) 0.030(9) -0.017(7)
 C06U 0.052(8) 0.082(9) 0.042(6) -0.003(6) -0.002(6) -0.025(7)
 C06V 0.032(7) 0.047(6) 0.046(6) 0.011(5) -0.001(5) 0.010(5)
 C06W 0.050(6) 0.019(4) 0.018(4) 0.004(3) 0.005(4) 0.003(4)
 C06Y 0.032(8) 0.166(17) 0.069(10) 0.084(11) -0.014(7) -0.023(10)
 C06Z 0.022(6) 0.024(5) 0.041(6) 0.013(4) 0.007(4) -0.001(4)
 C070 0.019(6) 0.080(9) 0.041(7) 0.008(6) -0.002(5) -0.012(5)
 C071 0.020(7) 0.017(5) 0.039(7) -0.001(4) 0.004(5) -0.003(4)
 B072 0.048(9) 0.030(6) 0.026(6) -0.003(5) 0.008(6) 0.003(6)
 C073 0.023(6) 0.029(5) 0.033(5) 0.000(4) 0.000(4) 0.010(4)
 C074 0.014(6) 0.025(5) 0.026(5) 0.001(4) 0.003(4) 0.001(4)
 C075 0.036(9) 0.053(8) 0.052(8) -0.025(6) 0.009(6) -0.005(6)
 C076 0.037(6) 0.031(5) 0.018(4) 0.005(3) 0.007(4) -0.004(4)
 C077 0.019(5) 0.039(5) 0.031(5) 0.007(4) 0.002(4) -0.007(4)
 C078 0.039(7) 0.025(5) 0.035(5) 0.000(4) -0.011(5) 0.004(4)
 C079 0.081(11) 0.055(7) 0.049(7) -0.010(5) 0.038(7) -0.022(7)
 C07A 0.024(5) 0.019(4) 0.029(5) -0.001(3) 0.002(4) -0.005(4)
 C07B 0.026(6) 0.049(6) 0.069(8) 0.012(6) 0.014(5) -0.003(5)
 C07C 0.026(6) 0.015(4) 0.022(5) 0.008(4) -0.003(4) -0.001(4)
 C07D 0.049(7) 0.025(5) 0.022(5) 0.008(4) 0.011(4) 0.015(4)
 C07E 0.058(7) 0.026(4) 0.047(6) -0.003(4) 0.007(5) 0.005(5)
 C07F 0.043(9) 0.053(8) 0.033(7) -0.010(6) 0.002(6) -0.005(6)
 C07G 0.023(6) 0.037(6) 0.040(6) -0.001(5) 0.006(5) 0.009(4)
 C07H 0.086(11) 0.072(8) 0.021(5) -0.011(5) -0.003(6) -0.020(7)
 C07I 0.040(8) 0.038(6) 0.095(10) -0.016(7) 0.020(7) -0.021(5)
 C07J 0.022(7) 0.040(7) 0.052(8) 0.016(6) -0.001(6) -0.004(5)
 C07K 0.013(5) 0.026(5) 0.035(6) 0.013(4) 0.002(4) -0.004(4)
 C07L 0.049(9) 0.040(7) 0.033(7) -0.012(5) -0.010(6) -0.005(6)
 B07M 0.028(7) 0.027(6) 0.031(6) 0.006(4) 0.005(5) 0.010(5)
 C07N 0.089(6) 0.076(5) 0.042(4) -0.017(4) 0.035(5) -0.022(5)
 C07O 0.016(6) 0.021(5) 0.032(6) 0.006(4) 0.004(4) -0.007(4)
 C07P 0.061(8) 0.026(4) 0.039(6) 0.004(4) 0.018(5) 0.005(5)
 C07Q 0.099(7) 0.039(4) 0.066(5) 0.033(4) 0.060(5) 0.034(5)
 C07R 0.035(6) 0.032(5) 0.024(5) 0.002(4) -0.003(4) -0.009(5)
 C07S 0.102(7) 0.066(5) 0.086(6) 0.038(5) 0.064(5) 0.036(5)
 C07T 0.034(8) 0.052(8) 0.127(13) 0.030(8) 0.019(8) -0.014(6)
 C07U 0.030(8) 0.046(8) 0.062(10) 0.029(7) 0.010(7) -0.001(6)
 C07V 0.052(10) 0.073(10) 0.036(7) 0.017(6) -0.004(7) -0.012(8)
 C07W 0.021(5) 0.031(6) 0.027(5) 0.008(4) -0.003(4) -0.002(4)
 C07X 0.017(6) 0.032(6) 0.040(7) -0.004(5) 0.001(5) 0.000(5)
 C07Z 0.016(5) 0.023(5) 0.030(5) 0.004(4) -0.004(4) -0.004(4)
 C080 0.14(2) 0.114(16) 0.107(15) -0.048(13) 0.016(14) -0.029(15)
 C081 0.045(9) 0.055(8) 0.101(12) 0.030(8) 0.003(8) -0.021(7)
 C082 0.026(6) 0.028(5) 0.034(6) 0.006(4) 0.014(5) 0.007(4)
 C083 0.031(6) 0.034(6) 0.041(6) 0.008(4) -0.018(5) -0.001(4)
 C084 0.107(15) 0.078(10) 0.065(9) 0.018(7) -0.036(9) -0.050(10)
 C085 0.053(10) 0.118(13) 0.039(7) 0.004(8) -0.005(6) -0.044(10)
 C086 0.093(7) 0.053(5) 0.083(6) 0.044(4) 0.061(5) 0.039(5)
 C087 0.048(7) 0.046(6) 0.046(6) -0.025(5) 0.004(5) 0.004(5)
 C088 0.035(6) 0.029(5) 0.037(5) 0.009(4) -0.005(4) -0.005(4)
 C089 0.068(6) 0.081(5) 0.032(4) -0.010(4) 0.007(4) -0.030(5)
 C08A 0.053(9) 0.124(13) 0.077(10) -0.072(10) 0.035(7) -0.047(9)
 C08B 0.114(7) 0.042(5) 0.067(6) 0.027(4) 0.057(6) 0.025(5)
 C08C 0.020(6) 0.031(6) 0.029(6) 0.007(5) -0.004(5) -0.006(4)
 C08D 0.018(6) 0.032(6) 0.040(7) 0.005(5) 0.009(5) 0.003(5)
 C08E 0.018(5) 0.012(4) 0.027(5) -0.004(3) -0.003(4) -0.005(4)
 C08F 0.114(8) 0.058(5) 0.079(6) 0.034(5) 0.063(6) 0.036(5)
 C08G 0.123(8) 0.051(5) 0.076(6) 0.023(4) 0.055(6) 0.027(5)
 C08H 0.030(9) 0.055(9) 0.064(11) -0.008(7) -0.008(8) 0.007(7)
 C08I 0.031(7) 0.030(6) 0.040(6) -0.001(5) 0.009(5) -0.002(5)
 C08J 0.056(11) 0.21(2) 0.092(14) 0.080(15) -0.031(10) -0.075(13)
 C8 0.045(7) 0.050(6) 0.040(6) 0.013(5) 0.021(5) -0.002(5)
 C10 0.035(6) 0.043(6) 0.036(5) -0.004(4) 0.007(5) 0.006(5)
 C14 0.025(5) 0.035(5) 0.038(5) 0.008(4) 0.016(4) -0.001(4)
 C15 0.030(6) 0.026(5) 0.025(5) 0.003(4) 0.005(4) 0.002(4)
 C17 0.021(6) 0.025(5) 0.023(5) 0.005(4) 0.002(4) -0.004(4)
 C18 0.017(5) 0.031(6) 0.030(6) 0.003(4) 0.002(4) -0.004(4)
 C20 0.032(6) 0.038(5) 0.033(5) -0.004(4) 0.006(4) -0.005(5)
 C24 0.080(6) 0.098(6) 0.039(4) -0.015(4) 0.018(5) -0.032(5)
 C27 0.106(16) 0.18(2) 0.060(10) 0.063(12) -0.051(11) -0.089(15)
 C13 0.043(7) 0.039(5) 0.046(6) 0.018(5) 0.011(5) 0.001(5)

_geom_special_details
;
 All esds (except the esd in the dihedral angle between two l.s. planes)
 are estimated using the full covariance matrix.  The cell esds are taken
 into account individually in the estimation of esds in distances, angles
 and torsion angles; correlations between esds in cell parameters are only
 used when they are defined by crystal symmetry.  An approximate (isotropic)
 treatment of cell esds is used for estimating esds involving l.s. planes.
;
loop_
  _geom_bond_atom_site_label_1
  _geom_bond_atom_site_label_2
  _geom_bond_distance
  _geom_bond_site_symmetry_2
  _geom_bond_publ_flag
 Os01 P005 2.412(3) . ?
 Os01 P00B 2.407(3) . ?
 Os01 C01P 2.120(14) . ?
 Os01 C03Y 2.127(14) . ?
 Os01 C04S 2.074(15) . ?
 Os01 C04W 2.085(15) . ?
 Os01 C08E 2.207(12) . ?
 Os02 P00A 2.387(4) . ?
 Os02 P00C 2.403(3) . ?
 Os02 C01H 2.135(14) . ?
 Os02 C03M 2.067(18) . ?
 Os02 C040 2.133(14) . ?
 Os02 C04U 2.096(14) . ?
 Os02 C07C 2.203(12) . ?
 Os03 P008 2.391(3) . ?
 Os03 P00E 2.415(3) . ?
 Os03 C00K 2.247(11) . ?
 Os03 C00S 2.068(15) . ?
 Os03 C01R 2.131(13) . ?
 Os03 C026 2.133(16) . ?
 Os03 C04M 2.116(14) . ?
 Os04 P007 2.388(3) . ?
 Os04 P00F 2.394(3) . ?
 Os04 C00P 2.254(12) . ?
 Os04 C01F 2.083(17) . ?
 Os04 C01K 2.144(15) . ?
 Os04 C01Z 2.139(17) . ?
 Os04 C031 2.127(14) . ?
 P005 C01N 1.851(9) . ?
 P005 C02R 1.839(11) . ?
 P005 C05B 1.851(10) . ?
 P006 C00Z 1.782(16) . ?
 P006 C017 1.819(13) . ?
 P006 C037 1.811(12) . ?
 P006 C041 1.754(15) . ?
 P007 C02X 1.853(13) . ?
 P007 C07O 1.872(15) . ?
 P007 C08C 1.849(13) . ?
 P008 C025 1.854(13) . ?
 P008 C06M 1.866(16) . ?
 P008 C17 1.837(13) . ?
 P009 C022 1.789(18) . ?
 P009 C029 1.793(14) . ?
 P009 C04A 1.818(14) . ?
 P009 C05V 1.744(16) . ?
 P00A C051 1.817(12) . ?
 P00A C07Q 1.830(12) . ?
 P00A C15 1.846(12) . ?
 P00B C00M 1.868(13) . ?
 P00B C011 1.806(17) . ?
 P00B C03Q 1.854(13) . ?
 P00C C00N 1.854(13) . ?
 P00C C018 1.820(16) . ?
 P00C C05T 1.834(13) . ?
 P00D C02A 1.802(13) . ?
 P00D C05E 1.805(14) . ?
 P00D C068 1.799(16) . ?
 P00D C074 1.810(13) . ?
 P00E C03N 1.879(6) . ?
 P00E C03K 1.855(11) . ?
 P00E C07A 1.854(9) . ?
 P00F C00Y 1.853(11) . ?
 P00F C046 1.824(10) . ?
 P00F C056 1.836(10) . ?
 P00G C01T 1.800(14) . ?
 P00G C03T 1.800(15) . ?
 P00G C071 1.806(16) . ?
 P00G C07X 1.801(14) . ?
 F00H B04L 1.397(15) . ?
 F00I B03R 1.373(14) . ?
 F00J B072 1.412(19) . ?
 C00K H00A 0.9900 . ?
 C00K H00B 0.9900 . ?
 C00K C055 1.454(15) . ?
 C00L H00L 0.9500 . ?
 C00L C00S 1.409(19) . ?
 C00L C01S 1.34(2) . ?
 C00M C027 1.39(2) . ?
 C00M C05P 1.411(18) . ?
 C00N C028 1.390(18) . ?
 C00N C044 1.39(2) . ?
 F00O B072 1.379(15) . ?
 C00P H00C 0.9900 . ?
 C00P H00D 0.9900 . ?
 C00P C02E 1.466(18) . ?
 F00Q B07M 1.410(16) . ?
 C00R H00R 0.9500 . ?
 C00R C01F 1.39(2) . ?
 C00R C01Q 1.33(2) . ?
 C00S C035 1.45(2) . ?
 C00T H00T 0.9500 . ?
 C00T C013 1.394(17) . ?
 C00T C017 1.37(2) . ?
 F00U B04L 1.383(15) . ?
 F00V B03R 1.368(19) . ?
 C00W H00W 0.9500 . ?
 C00W C030 1.35(2) . ?
 C00W C045 1.41(2) . ?
 F00X B04L 1.388(18) . ?
 C00Y C023 1.397(13) . ?
 C00Y C04O 1.382(14) . ?
 C00Z C01X 1.41(2) . ?
 C00Z C04I 1.38(2) . ?
 C010 H010 0.9500 . ?
 C010 C01E 1.38(2) . ?
 C010 C05C 1.36(2) . ?
 C011 C02H 1.42(2) . ?
 C011 C06B 1.40(2) . ?
 C013 H013 0.9500 . ?
 C013 C01O 1.39(2) . ?
 C014 H014 0.9500 . ?
 C014 C025 1.409(19) . ?
 C014 C02G 1.400(17) . ?
 F015 B03R 1.402(14) . ?
 C016 H016 0.9500 . ?
 C016 C03Y 1.40(2) . ?
 C016 C04W 1.35(2) . ?
 C017 C05Q 1.39(2) . ?
 C018 C01E 1.422(18) . ?
 C018 C03A 1.38(2) . ?
 F019 B072 1.385(15) . ?
 F01A B04L 1.405(15) . ?
 C01B H01B 0.9500 . ?
 C01B C02F 1.36(2) . ?
 C01B C03C 1.40(2) . ?
 F01C B072 1.354(15) . ?
 F01D B07M 1.353(16) . ?
 C01E H01E 0.9500 . ?
 C01F C077 1.45(2) . ?
 C01H C01I 1.39(3) . ?
 C01H C03S 1.40(2) . ?
 C01I H01I 0.9500 . ?
 C01I C01T 1.38(2) . ?
 F01J B07M 1.366(15) . ?
 C01K C01M 1.411(19) . ?
 C01K C077 1.35(2) . ?
 C01L H01L 0.9500 . ?
 C01L C01U 1.405(17) . ?
 C01L C03Z 1.37(2) . ?
 C01M H01M 0.9500 . ?
 C01M C02E 1.334(19) . ?
 C01N C05N 1.413(13) . ?
 C01N C067 1.401(15) . ?
 C01O H01O 0.9500 . ?
 C01O C04N 1.36(2) . ?
 C01P C01Y 1.39(3) . ?
 C01P C06A 1.44(2) . ?
 C01Q H01Q 0.9500 . ?
 C01Q C031 1.45(2) . ?
 C01R C02B 1.434(16) . ?
 C01R C035 1.34(2) . ?
 C01S H01S 0.9500 . ?
 C01S C04M 1.44(2) . ?
 C01T C03M 1.376(19) . ?
 C01U H01U 0.9500 . ?
 C01U C05S 1.395(16) . ?
 C01V H01V 0.9500 . ?
 C01V C023 1.409(16) . ?
 C01V C03I 1.375(16) . ?
 C01W H01W 0.9500 . ?
 C01W C028 1.38(2) . ?
 C01W C06C 1.36(2) . ?
 C01X H01X 0.9500 . ?
 C01X C039 1.385(19) . ?
 C01Y H01Y 0.9500 . ?
 C01Y C02A 1.38(2) . ?
 C01Z H01Z 0.9500 . ?
 C01Z C041 1.377(18) . ?
 C020 H020 0.9500 . ?
 C020 C02T 1.414(17) . ?
 C020 C03X 1.38(2) . ?
 C021 H021 0.9500 . ?
 C021 C02L 1.390(13) . ?
 C021 C049 1.389(15) . ?
 C022 C02Q 1.39(3) . ?
 C022 C07L 1.37(2) . ?
 C023 H023 0.9500 . ?
 F024 B03R 1.400(15) . ?
 C025 C03L 1.391(17) . ?
 C026 H026 0.9500 . ?
 C026 C05V 1.375(18) . ?
 C027 H027 0.9500 . ?
 C027 C057 1.37(2) . ?
 C028 H028 0.9500 . ?
 C029 C06L 1.40(2) . ?
 C029 C06N 1.36(2) . ?
 C02A C04S 1.373(17) . ?
 C02B H02C 0.9500 . ?
 C02B C055 1.372(15) . ?
 C02C C02Y 1.533(15) . ?
 C02C C06K 1.318(18) . ?
 C02C C08E 1.510(15) . ?
 C02D H02D 0.9500 . ?
 C02D C02O 1.39(2) . ?
 C02D C07K 1.39(2) . ?
 C02E C08A 1.505(15) . ?
 C02F H02F 0.9500 . ?
 C02F C05Z 1.37(2) . ?
 C02G H02G 0.9500 . ?
 C02G C02V 1.371(18) . ?
 C02H H02H 0.9500 . ?
 C02H C07J 1.36(2) . ?
 C02I H02I 0.9500 . ?
 C02I C05W 1.35(2) . ?
 C02I C06M 1.39(2) . ?
 C02J H02J 0.9500 . ?
 C02J C02X 1.35(2) . ?
 C02J C04C 1.384(19) . ?
 C02K H02K 0.9500 . ?
 C02K C056 1.380(14) . ?
 C02K C05L 1.396(15) . ?
 C02L H02L 0.9500 . ?
 C02L C07A 1.385(14) . ?
 C02M H02M 0.9500 . ?
 C02M C04J 1.394(17) . ?
 C02M C050 1.365(16) . ?
 C02N H02N 0.9500 . ?
 C02N C02T 1.399(17) . ?
 C02N C08C 1.393(18) . ?
 C02O H02O 0.9500 . ?
 C02O C05W 1.43(2) . ?
 C02P H02P 0.9500 . ?
 C02P C040 1.41(2) . ?
 C02P C04U 1.34(2) . ?
 C02Q H02Q 0.9500 . ?
 C02Q C059 1.37(2) . ?
 C02R C05U 1.378(13) . ?
 C02R C07D 1.375(16) . ?
 C02S H02S 0.9500 . ?
 C02S C03F 1.382(17) . ?
 C02S C07N 1.37(2) . ?
 C02T H02T 0.9500 . ?
 C02U H02U 0.9500 . ?
 C02U C032 1.404(15) . ?
 C02U C04K 1.39(2) . ?
 C02V H02V 0.9500 . ?
 C02V C03V 1.38(2) . ?
 C02X C03B 1.397(17) . ?
 C02Y H02A 0.9900 . ?
 C02Y H02B 0.9900 . ?
 C02Y C06P 1.525(15) . ?
 C030 H030 0.9500 . ?
 C030 C06R 1.39(2) . ?
 C031 C05D 1.32(3) . ?
 C032 H032 0.9500 . ?
 C032 C05E 1.377(19) . ?
 C033 H033 0.9500 . ?
 C033 C03X 1.40(2) . ?
 C033 C08C 1.384(18) . ?
 C034 H034 0.9500 . ?
 C034 C05R 1.35(2) . ?
 C034 C07O 1.40(2) . ?
 C035 H035 0.9500 . ?
 C036 H036 0.9500 . ?
 C036 C04J 1.396(15) . ?
 C036 C05B 1.387(13) . ?
 C037 C04D 1.406(16) . ?
 C037 C05O 1.396(15) . ?
 C039 H039 0.9500 . ?
 C039 C061 1.38(2) . ?
 C03A H03A 0.9500 . ?
 C03A C03U 1.42(2) . ?
 C03B H03B 0.9500 . ?
 C03B C05J 1.39(2) . ?
 C03C H03C 0.9500 . ?
 C03C C068 1.419(19) . ?
 C03D H03D 0.9500 . ?
 C03D C04X 1.392(18) . ?
 C03D C088 1.372(15) . ?
 C03E H03E 0.9500 . ?
 C03E C06H 1.3900 . ?
 C03E C065 1.3900 . ?
 C06H H06H 0.9500 . ?
 C06H C04E 1.3900 . ?
 C04E H04E 0.9500 . ?
 C04E C03N 1.3900 . ?
 C03N C04Y 1.3900 . ?
 C04Y H04Y 0.9500 . ?
 C04Y C065 1.3900 . ?
 C065 H065 0.9500 . ?
 C03F H03F 0.9500 . ?
 C03F C03K 1.39(2) . ?
 C03G H03G 0.9500 . ?
 C03G C03P 1.37(2) . ?
 C03G C06I 1.40(2) . ?
 C03H H03H 0.9500 . ?
 C03H C04M 1.34(3) . ?
 C03H C05V 1.50(2) . ?
 C03I H03I 0.9500 . ?
 C03I C063 1.356(15) . ?
 C03J H03J 0.9500 . ?
 C03J C03Z 1.41(2) . ?
 C03J C17 1.42(2) . ?
 C03K C089 1.389(17) . ?
 C03L H03L 0.9500 . ?
 C03L C03V 1.402(17) . ?
 C03M H03M 0.9500 . ?
 C03O H03O 0.9500 . ?
 C03O C05I 1.404(18) . ?
 C03O C066 1.36(2) . ?
 C03P H03P 0.9500 . ?
 C03P C05R 1.43(2) . ?
 C03Q C04Z 1.396(19) . ?
 C03Q C06Z 1.40(2) . ?
 C03S H03S 0.9500 . ?
 C03S C082 1.37(2) . ?
 C03T C04R 1.37(2) . ?
 C03T C05M 1.387(18) . ?
 C03U H03U 0.9500 . ?
 C03U C05C 1.34(2) . ?
 C03V H03V 0.9500 . ?
 C03W H03W 0.9500 . ?
 C03W C049 1.384(16) . ?
 C03W C05A 1.366(13) . ?
 C03X H03X 0.9500 . ?
 C03Y C06K 1.387(17) . ?
 C03Z H03Z 0.9500 . ?
 C040 C07R 1.415(17) . ?
 C041 C05D 1.473(18) . ?
 C042 H04A 0.9900 . ?
 C042 H04B 0.9900 . ?
 C042 C05Y 1.503(12) . ?
 C042 C076 1.498(12) . ?
 C043 H043 0.9500 . ?
 C043 C046 1.386(15) . ?
 C043 C069 1.368(15) . ?
 C044 H044 0.9500 . ?
 C044 C078 1.382(17) . ?
 C045 H045 0.9500 . ?
 C045 C071 1.420(19) . ?
 C046 C06V 1.390(18) . ?
 C047 H047 0.9500 . ?
 C047 C05F 1.374(19) . ?
 C047 C07F 1.38(2) . ?
 C048 H048 0.9500 . ?
 C048 C04H 1.40(3) . ?
 C048 C04Z 1.39(2) . ?
 C049 H049 0.9500 . ?
 C04A C04Q 1.38(2) . ?
 C04A C07B 1.40(2) . ?
 F04B B07M 1.367(14) . ?
 C04C H04C 0.9500 . ?
 C04C C05X 1.36(2) . ?
 C04D H04D 0.9500 . ?
 C04D C05G 1.393(13) . ?
 C04F H04F 0.9500 . ?
 C04F C04V 1.40(2) . ?
 C04F C060 1.372(18) . ?
 C04H H04H 0.9500 . ?
 C04H C07G 1.37(2) . ?
 C04I H04I 0.9500 . ?
 C04I C08D 1.37(2) . ?
 C04J H04J 0.9500 . ?
 C04K H04K 0.9500 . ?
 C04K C06Q 1.37(2) . ?
 C04N H04N 0.9500 . ?
 C04N C05Q 1.401(17) . ?
 C04O H04O 0.9500 . ?
 C04O C063 1.398(15) . ?
 C04P H04P 0.9500 . ?
 C04P C07V 1.31(2) . ?
 C04P C085 1.39(2) . ?
 C04Q H04Q 0.9500 . ?
 C04Q C04T 1.402(16) . ?
 C04R H04R 0.9500 . ?
 C04R C058 1.387(15) . ?
 C04S H04S 0.9500 . ?
 C04T H04T 0.9500 . ?
 C04T C081 1.38(2) . ?
 C04U C082 1.449(19) . ?
 C04V H04V 0.9500 . ?
 C04V C073 1.395(19) . ?
 C04W C18 1.448(19) . ?
 C04X H04X 0.9500 . ?
 C04X C05N 1.390(15) . ?
 C04Z H04Z 0.9500 . ?
 C050 H050 0.9500 . ?
 C050 C06O 1.379(15) . ?
 C051 C06J 1.38(2) . ?
 C051 C06Y 1.41(2) . ?
 C052 H052 0.9500 . ?
 C052 C05E 1.398(18) . ?
 C052 C06Q 1.376(16) . ?
 C053 H053 0.9500 . ?
 C053 C07F 1.39(2) . ?
 C053 C08I 1.39(2) . ?
 C054 H054 0.9500 . ?
 C054 C06U 1.352(18) . ?
 C054 C06V 1.384(17) . ?
 C055 C087 1.513(13) . ?
 C056 C06W 1.418(15) . ?
 C057 H057 0.9500 . ?
 C057 C07W 1.400(18) . ?
 C058 H058 0.9500 . ?
 C058 C06T 1.386(19) . ?
 C059 H059 0.9500 . ?
 C059 C075 1.36(2) . ?
 C05A H05E 0.9500 . ?
 C05A C07A 1.366(15) . ?
 C05B C06O 1.420(14) . ?
 C05C H05C 0.9500 . ?
 C05D H05G 0.9500 . ?
 C05F H05F 0.9500 . ?
 C05F C07X 1.40(2) . ?
 C05G H05J 0.9500 . ?
 C05G C06D 1.343(17) . ?
 C05H H05H 0.9500 . ?
 C05H C05Z 1.40(2) . ?
 C05H C068 1.38(2) . ?
 C05I H05I 0.9500 . ?
 C05I C074 1.40(2) . ?
 C05J H05L 0.9500 . ?
 C05J C05X 1.37(3) . ?
 C05K H05K 0.9500 . ?
 C05K C06R 1.40(2) . ?
 C05K C071 1.37(2) . ?
 C05L H05O 0.9500 . ?
 C05L C07E 1.373(17) . ?
 C05M H05M 0.9500 . ?
 C05M C07I 1.402(18) . ?
 C05N H05N 0.9500 . ?
 C05O H05Q 0.9500 . ?
 C05O C064 1.369(15) . ?
 C05P H05P 0.9500 . ?
 C05P C083 1.376(18) . ?
 C05Q H05R 0.9500 . ?
 C05R H05T 0.9500 . ?
 C05S H05S 0.9500 . ?
 C05S C17 1.387(18) . ?
 C05T C060 1.392(18) . ?
 C05T C07Z 1.40(2) . ?
 C05U H05U 0.9500 . ?
 C05U C07H 1.43(2) . ?
 C05W H05W 0.9500 . ?
 C05X H05X 0.9500 . ?
 C05Y H05A 0.9800 . ?
 C05Y H05B 0.9800 . ?
 C05Y H05D 0.9800 . ?
 C05Z H05Z 0.9500 . ?
 C060 H060 0.9500 . ?
 C061 H061 0.9500 . ?
 C061 C08D 1.42(2) . ?
 C062 H062 0.9500 . ?
 C062 C06B 1.39(2) . ?
 C062 C07U 1.37(2) . ?
 C063 H063 0.9500 . ?
 C064 H064 0.9500 . ?
 C064 C06D 1.388(19) . ?
 C066 H066 0.9500 . ?
 C066 C070 1.40(2) . ?
 C067 H067 0.9500 . ?
 C067 C088 1.389(13) . ?
 C069 H069 0.9500 . ?
 C069 C06U 1.39(2) . ?
 C06A H06A 0.9500 . ?
 C06A C18 1.380(19) . ?
 C06B H06B 0.9500 . ?
 C06C H06G 0.9500 . ?
 C06C C078 1.369(16) . ?
 C06D H06S 0.9500 . ?
 C06E H06I 0.9800 . ?
 C06E H06L 0.9800 . ?
 C06E H06M 0.9800 . ?
 C06E C087 1.490(18) . ?
 C06F H06F 0.9500 . ?
 C06F C070 1.362(19) . ?
 C06F C074 1.38(2) . ?
 C06G H06U 0.9500 . ?
 C06G C06W 1.388(13) . ?
 C06G C07E 1.386(16) . ?
 C06I H06V 0.9500 . ?
 C06I C07O 1.376(18) . ?
 C06J H06J 0.9500 . ?
 C06J C084 1.420(17) . ?
 C06K H06K 0.9500 . ?
 C06L H06N 0.9500 . ?
 C06L C085 1.384(19) . ?
 C06M C07K 1.396(19) . ?
 C06N H06P 0.9500 . ?
 C06N C07V 1.40(2) . ?
 C06O H06O 0.9500 . ?
 C06P H06C 0.9800 . ?
 C06P H06D 0.9800 . ?
 C06P H06E 0.9800 . ?
 C06Q H06Q 0.9500 . ?
 C06R H06R 0.9500 . ?
 C06T H06T 0.9500 . ?
 C06T C07I 1.38(2) . ?
 C06U H06W 0.9500 . ?
 C06V H06X 0.9500 . ?
 C06W H06 0.9500 . ?
 C06Y H06Y 0.9500 . ?
 C06Y C08J 1.47(3) . ?
 C06Z H06Z 0.9500 . ?
 C06Z C07G 1.388(18) . ?
 C070 H070 0.9500 . ?
 C073 H073 0.9500 . ?
 C073 C07Z 1.387(17) . ?
 C075 H075 0.9500 . ?
 C075 C08H 1.37(3) . ?
 C076 C07C 1.477(15) . ?
 C076 C07R 1.367(16) . ?
 C077 H077 0.9500 . ?
 C078 H078 0.9500 . ?
 C079 H079 0.9500 . ?
 C079 C07H 1.36(2) . ?
 C079 C07P 1.339(17) . ?
 C07B H07C 0.9500 . ?
 C07B C07T 1.388(17) . ?
 C07C H07A 0.9900 . ?
 C07C H07B 0.9900 . ?
 C07D H07D 0.9500 . ?
 C07D C07P 1.391(16) . ?
 C07E H07E 0.9500 . ?
 C07F H07F 0.9500 . ?
 C07G H07G 0.9500 . ?
 C07H H07H 0.9500 . ?
 C07I H07I 0.9500 . ?
 C07J H07J 0.9500 . ?
 C07J C07U 1.38(2) . ?
 C07K H07K 0.9500 . ?
 C07L H07L 0.9500 . ?
 C07L C08H 1.38(2) . ?
 C07N H07N 0.9500 . ?
 C07N C24 1.42(2) . ?
 C07P H07P 0.9500 . ?
 C07Q C086 1.40(2) . ?
 C07Q C08B 1.36(2) . ?
 C07R H07R 0.9500 . ?
 C07S H07S 0.9500 . ?
 C07S C086 1.378(18) . ?
 C07S C08F 1.34(3) . ?
 C07T H07T 0.9500 . ?
 C07T C081 1.37(2) . ?
 C07U H07U 0.9500 . ?
 C07V H07V 0.9500 . ?
 C07W H07W 0.9500 . ?
 C07W C083 1.373(18) . ?
 C07X C08I 1.38(2) . ?
 C07Z H07Z 0.9500 . ?
 C080 H08K 0.9800 . ?
 C080 H08L 0.9800 . ?
 C080 H08M 0.9800 . ?
 C080 C08A 1.86(3) . ?
 C081 H081 0.9500 . ?
 C082 H082 0.9500 . ?
 C083 H083 0.9500 . ?
 C084 H084 0.9500 . ?
 C084 C27 1.40(3) . ?
 C085 H085 0.9500 . ?
 C086 H086 0.9500 . ?
 C087 H08D 0.9900 . ?
 C087 H08E 0.9900 . ?
 C088 H088 0.9500 . ?
 C089 H089 0.9500 . ?
 C089 C24 1.38(2) . ?
 C08A H08N 0.9900 . ?
 C08A H08O 0.9900 . ?
 C08B H08C 0.9500 . ?
 C08B C08G 1.376(19) . ?
 C08D H08P 0.9500 . ?
 C08E H08A 0.9900 . ?
 C08E H08B 0.9900 . ?
 C08F H08F 0.9500 . ?
 C08F C08G 1.38(3) . ?
 C08G H08G 0.9500 . ?
 C08H H08H 0.9500 . ?
 C08I H08I 0.9500 . ?
 C08J H08J 0.9500 . ?
 C08J C27 1.28(3) . ?
 C8 H8 0.9500 . ?
 C8 C10 1.386(16) . ?
 C8 C13 1.393(17) . ?
 C10 H10 0.9500 . ?
 C10 C20 1.389(17) . ?
 C14 H14 0.9500 . ?
 C14 C15 1.405(13) . ?
 C14 C13 1.376(15) . ?
 C15 C20 1.395(16) . ?
 C18 H18 0.9500 . ?
 C20 H20 0.9500 . ?
 C24 H24 0.9500 . ?
 C27 H27 0.9500 . ?
 C13 H13 0.9500 . ?

loop_
  _geom_angle_atom_site_label_1
  _geom_angle_atom_site_label_2
  _geom_angle_atom_site_label_3
  _geom_angle
  _geom_angle_site_symmetry_1
  _geom_angle_site_symmetry_3
  _geom_angle_publ_flag
 P00B Os01 P005 175.97(12) . . ?
 C01P Os01 P005 89.9(4) . . ?
 C01P Os01 P00B 94.0(4) . . ?
 C01P Os01 C03Y 132.6(6) . . ?
 C01P Os01 C08E 155.4(6) . . ?
 C03Y Os01 P005 87.9(3) . . ?
 C03Y Os01 P00B 88.6(3) . . ?
 C03Y Os01 C08E 71.7(5) . . ?
 C04S Os01 P005 91.5(3) . . ?
 C04S Os01 P00B 90.6(3) . . ?
 C04S Os01 C01P 73.6(6) . . ?
 C04S Os01 C03Y 153.9(5) . . ?
 C04S Os01 C04W 147.7(5) . . ?
 C04S Os01 C08E 82.1(5) . . ?
 C04W Os01 P005 90.0(3) . . ?
 C04W Os01 P00B 90.0(3) . . ?
 C04W Os01 C01P 74.2(6) . . ?
 C04W Os01 C03Y 58.4(5) . . ?
 C04W Os01 C08E 130.2(5) . . ?
 C08E Os01 P005 87.3(3) . . ?
 C08E Os01 P00B 89.6(3) . . ?
 P00A Os02 P00C 175.71(13) . . ?
 C01H Os02 P00A 91.8(4) . . ?
 C01H Os02 P00C 92.4(4) . . ?
 C01H Os02 C07C 157.0(6) . . ?
 C03M Os02 P00A 91.8(4) . . ?
 C03M Os02 P00C 88.4(4) . . ?
 C03M Os02 C01H 74.4(6) . . ?
 C03M Os02 C040 154.6(5) . . ?
 C03M Os02 C04U 146.8(5) . . ?
 C03M Os02 C07C 82.8(5) . . ?
 C040 Os02 P00A 89.8(3) . . ?
 C040 Os02 P00C 88.1(3) . . ?
 C040 Os02 C01H 130.9(6) . . ?
 C040 Os02 C07C 72.0(5) . . ?
 C04U Os02 P00A 90.8(3) . . ?
 C04U Os02 P00C 91.3(3) . . ?
 C04U Os02 C01H 72.4(6) . . ?
 C04U Os02 C040 58.5(5) . . ?
 C04U Os02 C07C 130.4(5) . . ?
 C07C Os02 P00A 86.1(3) . . ?
 C07C Os02 P00C 89.7(3) . . ?
 P008 Os03 P00E 176.96(11) . . ?
 C00K Os03 P008 91.5(3) . . ?
 C00K Os03 P00E 86.0(3) . . ?
 C00S Os03 P008 89.1(3) . . ?
 C00S Os03 P00E 91.3(3) . . ?
 C00S Os03 C00K 131.1(5) . . ?
 C00S Os03 C01R 58.7(5) . . ?
 C00S Os03 C026 147.4(5) . . ?
 C00S Os03 C04M 73.0(6) . . ?
 C01R Os03 P008 89.9(3) . . ?
 C01R Os03 P00E 87.7(3) . . ?
 C01R Os03 C00K 72.4(5) . . ?
 C01R Os03 C026 153.8(5) . . ?
 C026 Os03 P008 90.4(3) . . ?
 C026 Os03 P00E 90.9(3) . . ?
 C026 Os03 C00K 81.4(5) . . ?
 C04M Os03 P008 92.1(4) . . ?
 C04M Os03 P00E 90.9(4) . . ?
 C04M Os03 C00K 155.6(6) . . ?
 C04M Os03 C01R 131.7(6) . . ?
 C04M Os03 C026 74.5(6) . . ?
 P007 Os04 P00F 175.92(12) . . ?
 C00P Os04 P007 90.7(3) . . ?
 C00P Os04 P00F 85.3(4) . . ?
 C01F Os04 P007 90.5(4) . . ?
 C01F Os04 P00F 91.4(4) . . ?
 C01F Os04 C00P 131.3(6) . . ?
 C01F Os04 C01K 58.9(6) . . ?
 C01F Os04 C01Z 146.5(5) . . ?
 C01F Os04 C031 72.9(7) . . ?
 C01K Os04 P007 87.8(4) . . ?
 C01K Os04 P00F 90.1(4) . . ?
 C01K Os04 C00P 72.6(6) . . ?
 C01Z Os04 P007 89.3(3) . . ?
 C01Z Os04 P00F 91.0(3) . . ?
 C01Z Os04 C00P 82.2(5) . . ?
 C01Z Os04 C01K 154.6(5) . . ?
 C031 Os04 P007 94.8(4) . . ?
 C031 Os04 P00F 89.2(4) . . ?
 C031 Os04 C00P 155.2(7) . . ?
 C031 Os04 C01K 131.7(7) . . ?
 C031 Os04 C01Z 73.7(6) . . ?
 C01N P005 Os01 120.3(3) . . ?
 C02R P005 Os01 112.4(3) . . ?
 C02R P005 C01N 99.9(5) . . ?
 C02R P005 C05B 105.1(5) . . ?
 C05B P005 Os01 116.6(3) . . ?
 C05B P005 C01N 100.2(4) . . ?
 C00Z P006 C017 106.7(7) . . ?
 C00Z P006 C037 113.3(7) . . ?
 C037 P006 C017 107.5(6) . . ?
 C041 P006 C00Z 110.1(6) . . ?
 C041 P006 C017 112.4(7) . . ?
 C041 P006 C037 107.0(6) . . ?
 C02X P007 Os04 114.8(4) . . ?
 C02X P007 C07O 104.2(6) . . ?
 C07O P007 Os04 114.8(4) . . ?
 C08C P007 Os04 120.1(4) . . ?
 C08C P007 C02X 99.1(6) . . ?
 C08C P007 C07O 101.4(6) . . ?
 C025 P008 Os03 118.1(4) . . ?
 C025 P008 C06M 102.1(6) . . ?
 C06M P008 Os03 113.1(4) . . ?
 C17 P008 Os03 120.2(4) . . ?
 C17 P008 C025 98.0(6) . . ?
 C17 P008 C06M 102.5(6) . . ?
 C022 P009 C029 109.5(8) . . ?
 C022 P009 C04A 108.4(8) . . ?
 C029 P009 C04A 105.6(7) . . ?
 C05V P009 C022 109.9(7) . . ?
 C05V P009 C029 110.2(7) . . ?
 C05V P009 C04A 113.1(7) . . ?
 C051 P00A Os02 113.4(4) . . ?
 C051 P00A C07Q 104.9(7) . . ?
 C051 P00A C15 100.3(5) . . ?
 C07Q P00A Os02 118.1(4) . . ?
 C07Q P00A C15 99.3(5) . . ?
 C15 P00A Os02 118.3(4) . . ?
 C00M P00B Os01 119.9(4) . . ?
 C011 P00B Os01 114.0(4) . . ?
 C011 P00B C00M 101.3(6) . . ?
 C011 P00B C03Q 103.6(6) . . ?
 C03Q P00B Os01 115.8(4) . . ?
 C03Q P00B C00M 99.7(6) . . ?
 C00N P00C Os02 120.1(4) . . ?
 C018 P00C Os02 114.1(4) . . ?
 C018 P00C C00N 101.7(6) . . ?
 C018 P00C C05T 104.5(6) . . ?
 C05T P00C Os02 114.9(4) . . ?
 C05T P00C C00N 99.3(6) . . ?
 C02A P00D C05E 112.8(6) . . ?
 C02A P00D C074 110.3(6) . . ?
 C05E P00D C074 105.6(6) . . ?
 C068 P00D C02A 110.5(7) . . ?
 C068 P00D C05E 107.9(7) . . ?
 C068 P00D C074 109.6(7) . . ?
 C03N P00E Os03 115.6(3) . . ?
 C03K P00E Os03 114.3(4) . . ?
 C03K P00E C03N 104.8(5) . . ?
 C07A P00E Os03 119.3(3) . . ?
 C07A P00E C03N 101.1(4) . . ?
 C07A P00E C03K 99.3(5) . . ?
 C00Y P00F Os04 118.6(3) . . ?
 C046 P00F Os04 113.8(3) . . ?
 C046 P00F C00Y 101.0(5) . . ?
 C046 P00F C056 105.5(5) . . ?
 C056 P00F Os04 117.1(3) . . ?
 C056 P00F C00Y 98.4(5) . . ?
 C01T P00G C03T 107.3(7) . . ?
 C01T P00G C071 109.4(7) . . ?
 C01T P00G C07X 112.4(7) . . ?
 C03T P00G C071 112.4(7) . . ?
 C07X P00G C03T 107.8(7) . . ?
 C07X P00G C071 107.8(7) . . ?
 Os03 C00K H00A 108.6 . . ?
 Os03 C00K H00B 108.6 . . ?
 H00A C00K H00B 107.6 . . ?
 C055 C00K Os03 114.5(7) . . ?
 C055 C00K H00A 108.6 . . ?
 C055 C00K H00B 108.6 . . ?
 C00S C00L H00L 123.5 . . ?
 C01S C00L H00L 123.5 . . ?
 C01S C00L C00S 112.9(13) . . ?
 C027 C00M P00B 121.5(11) . . ?
 C027 C00M C05P 117.8(12) . . ?
 C05P C00M P00B 120.6(9) . . ?
 C028 C00N P00C 121.4(12) . . ?
 C028 C00N C044 117.3(12) . . ?
 C044 C00N P00C 121.2(9) . . ?
 Os04 C00P H00C 108.8 . . ?
 Os04 C00P H00D 108.8 . . ?
 H00C C00P H00D 107.7 . . ?
 C02E C00P Os04 113.7(10) . . ?
 C02E C00P H00C 108.8 . . ?
 C02E C00P H00D 108.8 . . ?
 C01F C00R H00R 123.0 . . ?
 C01Q C00R H00R 123.0 . . ?
 C01Q C00R C01F 114.0(15) . . ?
 C00L C00S Os03 121.7(11) . . ?
 C00L C00S C035 135.5(15) . . ?
 C035 C00S Os03 102.7(10) . . ?
 C013 C00T H00T 119.8 . . ?
 C017 C00T H00T 119.8 . . ?
 C017 C00T C013 120.4(14) . . ?
 C030 C00W H00W 120.5 . . ?
 C030 C00W C045 119.0(14) . . ?
 C045 C00W H00W 120.5 . . ?
 C023 C00Y P00F 117.6(8) . . ?
 C04O C00Y P00F 124.2(7) . . ?
 C04O C00Y C023 118.0(10) . . ?
 C01X C00Z P006 121.9(11) . . ?
 C04I C00Z P006 119.3(13) . . ?
 C04I C00Z C01X 118.6(14) . . ?
 C01E C010 H010 120.1 . . ?
 C05C C010 H010 120.1 . . ?
 C05C C010 C01E 119.8(13) . . ?
 C02H C011 P00B 120.4(11) . . ?
 C06B C011 P00B 123.9(11) . . ?
 C06B C011 C02H 115.5(15) . . ?
 C00T C013 H013 120.7 . . ?
 C01O C013 C00T 118.7(14) . . ?
 C01O C013 H013 120.7 . . ?
 C025 C014 H014 119.7 . . ?
 C02G C014 H014 119.7 . . ?
 C02G C014 C025 120.6(11) . . ?
 C03Y C016 H016 131.4 . . ?
 C04W C016 H016 131.4 . . ?
 C04W C016 C03Y 97.1(16) . . ?
 C00T C017 P006 120.8(12) . . ?
 C00T C017 C05Q 120.7(12) . . ?
 C05Q C017 P006 118.4(11) . . ?
 C01E C018 P00C 119.7(11) . . ?
 C03A C018 P00C 123.8(11) . . ?
 C03A C018 C01E 116.2(14) . . ?
 C02F C01B H01B 119.6 . . ?
 C02F C01B C03C 120.8(13) . . ?
 C03C C01B H01B 119.6 . . ?
 C010 C01E C018 121.5(13) . . ?
 C010 C01E H01E 119.3 . . ?
 C018 C01E H01E 119.3 . . ?
 C00R C01F Os04 121.4(12) . . ?
 C00R C01F C077 135.8(16) . . ?
 C077 C01F Os04 102.4(11) . . ?
 C01I C01H Os02 115.8(12) . . ?
 C01I C01H C03S 124.4(14) . . ?
 C03S C01H Os02 119.8(12) . . ?
 C01H C01I H01I 122.0 . . ?
 C01T C01I C01H 116.0(13) . . ?
 C01T C01I H01I 122.0 . . ?
 C01M C01K Os04 121.3(12) . . ?
 C077 C01K Os04 103.3(11) . . ?
 C077 C01K C01M 135.4(15) . . ?
 C01U C01L H01L 119.8 . . ?
 C03Z C01L H01L 119.8 . . ?
 C03Z C01L C01U 120.3(12) . . ?
 C01K C01M H01M 122.6 . . ?
 C02E C01M C01K 114.7(12) . . ?
 C02E C01M H01M 122.6 . . ?
 C05N C01N P005 120.1(8) . . ?
 C067 C01N P005 121.4(7) . . ?
 C067 C01N C05N 118.2(8) . . ?
 C013 C01O H01O 119.5 . . ?
 C04N C01O C013 121.0(12) . . ?
 C04N C01O H01O 119.5 . . ?
 C01Y C01P Os01 118.2(12) . . ?
 C01Y C01P C06A 123.5(13) . . ?
 C06A C01P Os01 118.2(11) . . ?
 C00R C01Q H01Q 122.7 . . ?
 C00R C01Q C031 114.5(13) . . ?
 C031 C01Q H01Q 122.7 . . ?
 C02B C01R Os03 121.7(10) . . ?
 C035 C01R Os03 103.7(10) . . ?
 C035 C01R C02B 134.2(13) . . ?
 C00L C01S H01S 122.7 . . ?
 C00L C01S C04M 114.6(12) . . ?
 C04M C01S H01S 122.7 . . ?
 C01I C01T P00G 121.4(11) . . ?
 C03M C01T P00G 124.7(12) . . ?
 C03M C01T C01I 113.7(14) . . ?
 C01L C01U H01U 120.8 . . ?
 C05S C01U C01L 118.5(11) . . ?
 C05S C01U H01U 120.8 . . ?
 C023 C01V H01V 120.3 . . ?
 C03I C01V H01V 120.3 . . ?
 C03I C01V C023 119.3(9) . . ?
 C028 C01W H01W 119.7 . . ?
 C06C C01W H01W 119.7 . . ?
 C06C C01W C028 120.7(12) . . ?
 C00Z C01X H01X 120.2 . . ?
 C039 C01X C00Z 119.7(12) . . ?
 C039 C01X H01X 120.2 . . ?
 C01P C01Y H01Y 123.2 . . ?
 C01P C01Y C02A 113.6(13) . . ?
 C02A C01Y H01Y 123.2 . . ?
 Os04 C01Z H01Z 121.1 . . ?
 C041 C01Z Os04 117.7(10) . . ?
 C041 C01Z H01Z 121.1 . . ?
 C02T C020 H020 120.5 . . ?
 C03X C020 H020 120.5 . . ?
 C03X C020 C02T 118.9(12) . . ?
 C02L C021 H021 120.5 . . ?
 C02L C021 C049 119.1(10) . . ?
 C049 C021 H021 120.5 . . ?
 C02Q C022 P009 121.7(13) . . ?
 C07L C022 P009 120.5(14) . . ?
 C07L C022 C02Q 117.6(16) . . ?
 C00Y C023 C01V 120.4(10) . . ?
 C00Y C023 H023 119.8 . . ?
 C01V C023 H023 119.8 . . ?
 C014 C025 P008 117.7(9) . . ?
 C03L C025 P008 123.0(11) . . ?
 C03L C025 C014 119.3(12) . . ?
 Os03 C026 H026 120.7 . . ?
 C05V C026 Os03 118.6(10) . . ?
 C05V C026 H026 120.7 . . ?
 C00M C027 H027 118.9 . . ?
 C057 C027 C00M 122.2(14) . . ?
 C057 C027 H027 118.9 . . ?
 C00N C028 H028 119.3 . . ?
 C01W C028 C00N 121.3(14) . . ?
 C01W C028 H028 119.3 . . ?
 C06L C029 P009 119.7(12) . . ?
 C06N C029 P009 122.0(12) . . ?
 C06N C029 C06L 118.1(13) . . ?
 C01Y C02A P00D 122.6(10) . . ?
 C04S C02A P00D 122.8(11) . . ?
 C04S C02A C01Y 114.6(13) . . ?
 C01R C02B H02C 123.4 . . ?
 C055 C02B C01R 113.1(10) . . ?
 C055 C02B H02C 123.4 . . ?
 C06K C02C C02Y 126.8(10) . . ?
 C06K C02C C08E 115.8(10) . . ?
 C08E C02C C02Y 117.4(10) . . ?
 C02O C02D H02D 119.1 . . ?
 C02O C02D C07K 121.9(14) . . ?
 C07K C02D H02D 119.1 . . ?
 C00P C02E C08A 119.2(12) . . ?
 C01M C02E C00P 117.6(10) . . ?
 C01M C02E C08A 123.2(11) . . ?
 C01B C02F H02F 119.4 . . ?
 C01B C02F C05Z 121.1(15) . . ?
 C05Z C02F H02F 119.4 . . ?
 C014 C02G H02G 120.3 . . ?
 C02V C02G C014 119.3(13) . . ?
 C02V C02G H02G 120.3 . . ?
 C011 C02H H02H 119.1 . . ?
 C07J C02H C011 121.9(15) . . ?
 C07J C02H H02H 119.1 . . ?
 C05W C02I H02I 119.7 . . ?
 C05W C02I C06M 120.6(14) . . ?
 C06M C02I H02I 119.7 . . ?
 C02X C02J H02J 118.7 . . ?
 C02X C02J C04C 122.7(12) . . ?
 C04C C02J H02J 118.7 . . ?
 C056 C02K H02K 119.0 . . ?
 C056 C02K C05L 121.9(11) . . ?
 C05L C02K H02K 119.0 . . ?
 C021 C02L H02L 119.1 . . ?
 C07A C02L C021 121.7(9) . . ?
 C07A C02L H02L 119.1 . . ?
 C04J C02M H02M 120.4 . . ?
 C050 C02M H02M 120.4 . . ?
 C050 C02M C04J 119.3(10) . . ?
 C02T C02N H02N 119.4 . . ?
 C08C C02N H02N 119.4 . . ?
 C08C C02N C02T 121.3(11) . . ?
 C02D C02O H02O 121.3 . . ?
 C02D C02O C05W 117.3(15) . . ?
 C05W C02O H02O 121.3 . . ?
 C040 C02P H02P 131.3 . . ?
 C04U C02P H02P 131.3 . . ?
 C04U C02P C040 97.4(15) . . ?
 C022 C02Q H02Q 119.4 . . ?
 C059 C02Q C022 121.2(15) . . ?
 C059 C02Q H02Q 119.4 . . ?
 C05U C02R P005 127.1(9) . . ?
 C07D C02R P005 116.5(7) . . ?
 C07D C02R C05U 116.4(10) . . ?
 C03F C02S H02S 120.6 . . ?
 C07N C02S H02S 120.6 . . ?
 C07N C02S C03F 118.8(15) . . ?
 C020 C02T H02T 120.4 . . ?
 C02N C02T C020 119.1(11) . . ?
 C02N C02T H02T 120.4 . . ?
 C032 C02U H02U 120.8 . . ?
 C04K C02U H02U 120.8 . . ?
 C04K C02U C032 118.4(12) . . ?
 C02G C02V H02V 119.7 . . ?
 C02G C02V C03V 120.7(12) . . ?
 C03V C02V H02V 119.7 . . ?
 C02J C02X P007 117.6(9) . . ?
 C02J C02X C03B 117.3(12) . . ?
 C03B C02X P007 125.1(11) . . ?
 C02C C02Y H02A 108.8 . . ?
 C02C C02Y H02B 108.8 . . ?
 H02A C02Y H02B 107.7 . . ?
 C06P C02Y C02C 114.0(10) . . ?
 C06P C02Y H02A 108.8 . . ?
 C06P C02Y H02B 108.8 . . ?
 C00W C030 H030 118.4 . . ?
 C00W C030 C06R 123.2(14) . . ?
 C06R C030 H030 118.4 . . ?
 C01Q C031 Os04 116.8(12) . . ?
 C05D C031 Os04 121.2(11) . . ?
 C05D C031 C01Q 121.9(13) . . ?
 C02U C032 H032 119.6 . . ?
 C05E C032 C02U 120.8(12) . . ?
 C05E C032 H032 119.6 . . ?
 C03X C033 H033 120.1 . . ?
 C08C C033 H033 120.1 . . ?
 C08C C033 C03X 119.8(13) . . ?
 C05R C034 H034 120.0 . . ?
 C05R C034 C07O 119.9(13) . . ?
 C07O C034 H034 120.0 . . ?
 C00S C035 H035 132.6 . . ?
 C01R C035 C00S 94.9(14) . . ?
 C01R C035 H035 132.6 . . ?
 C04J C036 H036 119.1 . . ?
 C05B C036 H036 119.1 . . ?
 C05B C036 C04J 121.9(10) . . ?
 C04D C037 P006 117.9(8) . . ?
 C05O C037 P006 123.3(9) . . ?
 C05O C037 C04D 118.7(10) . . ?
 C01X C039 H039 119.2 . . ?
 C061 C039 C01X 121.6(13) . . ?
 C061 C039 H039 119.2 . . ?
 C018 C03A H03A 119.3 . . ?
 C018 C03A C03U 121.4(13) . . ?
 C03U C03A H03A 119.3 . . ?
 C02X C03B H03B 120.0 . . ?
 C05J C03B C02X 120.0(15) . . ?
 C05J C03B H03B 120.0 . . ?
 C01B C03C H03C 121.1 . . ?
 C01B C03C C068 117.8(13) . . ?
 C068 C03C H03C 121.1 . . ?
 C04X C03D H03D 120.0 . . ?
 C088 C03D H03D 120.0 . . ?
 C088 C03D C04X 119.9(9) . . ?
 C06H C03E H03E 120.0 . . ?
 C06H C03E C065 120.0 . . ?
 C065 C03E H03E 120.0 . . ?
 C03E C06H H06H 120.0 . . ?
 C03E C06H C04E 120.0 . . ?
 C04E C06H H06H 120.0 . . ?
 C06H C04E H04E 120.0 . . ?
 C03N C04E C06H 120.0 . . ?
 C03N C04E H04E 120.0 . . ?
 C04E C03N P00E 119.1(3) . . ?
 C04Y C03N P00E 120.8(3) . . ?
 C04Y C03N C04E 120.0 . . ?
 C03N C04Y H04Y 120.0 . . ?
 C03N C04Y C065 120.0 . . ?
 C065 C04Y H04Y 120.0 . . ?
 C03E C065 H065 120.0 . . ?
 C04Y C065 C03E 120.0 . . ?
 C04Y C065 H065 120.0 . . ?
 C02S C03F H03F 119.1 . . ?
 C02S C03F C03K 121.9(13) . . ?
 C03K C03F H03F 119.1 . . ?
 C03P C03G H03G 120.0 . . ?
 C03P C03G C06I 119.9(14) . . ?
 C06I C03G H03G 120.0 . . ?
 C04M C03H H03H 123.5 . . ?
 C04M C03H C05V 112.9(13) . . ?
 C05V C03H H03H 123.5 . . ?
 C01V C03I H03I 119.4 . . ?
 C063 C03I C01V 121.3(10) . . ?
 C063 C03I H03I 119.4 . . ?
 C03Z C03J H03J 120.3 . . ?
 C03Z C03J C17 119.3(14) . . ?
 C17 C03J H03J 120.3 . . ?
 C03F C03K P00E 117.1(8) . . ?
 C089 C03K P00E 123.1(11) . . ?
 C089 C03K C03F 119.7(11) . . ?
 C025 C03L H03L 120.5 . . ?
 C025 C03L C03V 119.0(13) . . ?
 C03V C03L H03L 120.5 . . ?
 Os02 C03M H03M 119.9 . . ?
 C01T C03M Os02 120.1(11) . . ?
 C01T C03M H03M 119.9 . . ?
 C05I C03O H03O 119.6 . . ?
 C066 C03O H03O 119.6 . . ?
 C066 C03O C05I 120.8(12) . . ?
 C03G C03P H03P 120.5 . . ?
 C03G C03P C05R 119.0(16) . . ?
 C05R C03P H03P 120.5 . . ?
 C04Z C03Q P00B 122.2(12) . . ?
 C06Z C03Q P00B 119.8(10) . . ?
 C06Z C03Q C04Z 117.5(12) . . ?
 F00I B03R F015 110.0(10) . . ?
 F00I B03R F024 108.8(11) . . ?
 F00V B03R F00I 111.9(12) . . ?
 F00V B03R F015 109.3(11) . . ?
 F00V B03R F024 109.5(10) . . ?
 F024 B03R F015 107.2(11) . . ?
 C01H C03S H03S 122.5 . . ?
 C082 C03S C01H 115.0(12) . . ?
 C082 C03S H03S 122.5 . . ?
 C04R C03T P00G 118.2(11) . . ?
 C04R C03T C05M 120.2(13) . . ?
 C05M C03T P00G 121.2(12) . . ?
 C03A C03U H03U 120.2 . . ?
 C05C C03U C03A 119.5(14) . . ?
 C05C C03U H03U 120.2 . . ?
 C02V C03V C03L 121.1(11) . . ?
 C02V C03V H03V 119.5 . . ?
 C03L C03V H03V 119.5 . . ?
 C049 C03W H03W 120.0 . . ?
 C05A C03W H03W 120.0 . . ?
 C05A C03W C049 120.0(10) . . ?
 C020 C03X C033 121.4(12) . . ?
 C020 C03X H03X 119.3 . . ?
 C033 C03X H03X 119.3 . . ?
 C016 C03Y Os01 100.2(10) . . ?
 C06K C03Y Os01 123.4(10) . . ?
 C06K C03Y C016 135.9(14) . . ?
 C01L C03Z C03J 121.1(13) . . ?
 C01L C03Z H03Z 119.5 . . ?
 C03J C03Z H03Z 119.5 . . ?
 C02P C040 Os02 100.0(10) . . ?
 C02P C040 C07R 137.6(14) . . ?
 C07R C040 Os02 122.3(10) . . ?
 C01Z C041 P006 124.5(11) . . ?
 C01Z C041 C05D 114.4(13) . . ?
 C05D C041 P006 120.8(10) . . ?
 H04A C042 H04B 108.0 . . ?
 C05Y C042 H04A 109.3 . . ?
 C05Y C042 H04B 109.3 . . ?
 C076 C042 H04A 109.3 . . ?
 C076 C042 H04B 109.3 . . ?
 C076 C042 C05Y 111.6(8) . . ?
 C046 C043 H043 118.3 . . ?
 C069 C043 H043 118.3 . . ?
 C069 C043 C046 123.4(12) . . ?
 C00N C044 H044 119.8 . . ?
 C078 C044 C00N 120.4(11) . . ?
 C078 C044 H044 119.8 . . ?
 C00W C045 H045 120.7 . . ?
 C00W C045 C071 118.5(15) . . ?
 C071 C045 H045 120.7 . . ?
 C043 C046 P00F 121.2(9) . . ?
 C043 C046 C06V 116.8(10) . . ?
 C06V C046 P00F 122.1(9) . . ?
 C05F C047 H047 119.7 . . ?
 C05F C047 C07F 120.5(14) . . ?
 C07F C047 H047 119.7 . . ?
 C04H C048 H048 120.3 . . ?
 C04Z C048 H048 120.3 . . ?
 C04Z C048 C04H 119.4(13) . . ?
 C021 C049 H049 120.4 . . ?
 C03W C049 C021 119.2(8) . . ?
 C03W C049 H049 120.4 . . ?
 C04Q C04A P009 119.0(11) . . ?
 C04Q C04A C07B 120.6(12) . . ?
 C07B C04A P009 119.9(12) . . ?
 C02J C04C H04C 120.0 . . ?
 C05X C04C C02J 119.9(14) . . ?
 C05X C04C H04C 120.0 . . ?
 C037 C04D H04D 120.4 . . ?
 C05G C04D C037 119.2(9) . . ?
 C05G C04D H04D 120.4 . . ?
 C04V C04F H04F 119.9 . . ?
 C060 C04F H04F 119.9 . . ?
 C060 C04F C04V 120.2(11) . . ?
 C048 C04H H04H 120.2 . . ?
 C07G C04H C048 119.7(13) . . ?
 C07G C04H H04H 120.2 . . ?
 C00Z C04I H04I 119.3 . . ?
 C08D C04I C00Z 121.4(15) . . ?
 C08D C04I H04I 119.3 . . ?
 C02M C04J C036 119.9(10) . . ?
 C02M C04J H04J 120.0 . . ?
 C036 C04J H04J 120.0 . . ?
 C02U C04K H04K 119.7 . . ?
 C06Q C04K C02U 120.7(11) . . ?
 C06Q C04K H04K 119.7 . . ?
 F00H B04L F01A 108.5(11) . . ?
 F00U B04L F00H 110.4(10) . . ?
 F00U B04L F00X 110.7(11) . . ?
 F00U B04L F01A 109.0(11) . . ?
 F00X B04L F00H 109.8(10) . . ?
 F00X B04L F01A 108.3(10) . . ?
 C01S C04M Os03 117.7(12) . . ?
 C03H C04M Os03 120.7(11) . . ?
 C03H C04M C01S 121.6(13) . . ?
 C01O C04N H04N 119.8 . . ?
 C01O C04N C05Q 120.4(14) . . ?
 C05Q C04N H04N 119.8 . . ?
 C00Y C04O H04O 119.2 . . ?
 C00Y C04O C063 121.6(9) . . ?
 C063 C04O H04O 119.2 . . ?
 C07V C04P H04P 121.0 . . ?
 C07V C04P C085 118.1(14) . . ?
 C085 C04P H04P 121.0 . . ?
 C04A C04Q H04Q 120.8 . . ?
 C04A C04Q C04T 118.4(13) . . ?
 C04T C04Q H04Q 120.8 . . ?
 C03T C04R H04R 119.7 . . ?
 C03T C04R C058 120.5(12) . . ?
 C058 C04R H04R 119.7 . . ?
 Os01 C04S H04S 120.0 . . ?
 C02A C04S Os01 120.0(10) . . ?
 C02A C04S H04S 120.0 . . ?
 C04Q C04T H04T 119.3 . . ?
 C081 C04T C04Q 121.3(14) . . ?
 C081 C04T H04T 119.3 . . ?
 C02P C04U Os02 104.0(10) . . ?
 C02P C04U C082 134.7(15) . . ?
 C082 C04U Os02 121.1(11) . . ?
 C04F C04V H04V 120.1 . . ?
 C04F C04V C073 119.7(11) . . ?
 C073 C04V H04V 120.1 . . ?
 C016 C04W Os01 104.1(11) . . ?
 C016 C04W C18 135.4(15) . . ?
 C18 C04W Os01 120.4(10) . . ?
 C03D C04X H04X 120.0 . . ?
 C05N C04X C03D 119.9(11) . . ?
 C05N C04X H04X 120.0 . . ?
 C03Q C04Z H04Z 119.2 . . ?
 C048 C04Z C03Q 121.6(15) . . ?
 C048 C04Z H04Z 119.2 . . ?
 C02M C050 H050 119.8 . . ?
 C02M C050 C06O 120.4(10) . . ?
 C06O C050 H050 119.8 . . ?
 C06J C051 P00A 120.8(10) . . ?
 C06J C051 C06Y 118.7(13) . . ?
 C06Y C051 P00A 120.4(12) . . ?
 C05E C052 H052 120.1 . . ?
 C06Q C052 H052 120.1 . . ?
 C06Q C052 C05E 119.8(12) . . ?
 C07F C053 H053 119.8 . . ?
 C08I C053 H053 119.8 . . ?
 C08I C053 C07F 120.4(14) . . ?
 C06U C054 H054 120.0 . . ?
 C06U C054 C06V 120.0(13) . . ?
 C06V C054 H054 120.0 . . ?
 C00K C055 C087 121.0(10) . . ?
 C02B C055 C00K 115.9(8) . . ?
 C02B C055 C087 123.1(9) . . ?
 C02K C056 P00F 127.0(9) . . ?
 C02K C056 C06W 116.5(9) . . ?
 C06W C056 P00F 116.4(7) . . ?
 C027 C057 H057 120.2 . . ?
 C027 C057 C07W 119.5(13) . . ?
 C07W C057 H057 120.2 . . ?
 C04R C058 H058 119.5 . . ?
 C04R C058 C06T 120.9(14) . . ?
 C06T C058 H058 119.5 . . ?
 C02Q C059 H059 120.1 . . ?
 C075 C059 C02Q 119.8(15) . . ?
 C075 C059 H059 120.1 . . ?
 C03W C05A H05E 118.7 . . ?
 C07A C05A C03W 122.5(10) . . ?
 C07A C05A H05E 118.7 . . ?
 C036 C05B P005 122.6(8) . . ?
 C036 C05B C06O 115.5(9) . . ?
 C06O C05B P005 121.7(7) . . ?
 C010 C05C H05C 119.2 . . ?
 C03U C05C C010 121.6(16) . . ?
 C03U C05C H05C 119.2 . . ?
 C031 C05D C041 113.0(12) . . ?
 C031 C05D H05G 123.5 . . ?
 C041 C05D H05G 123.5 . . ?
 C032 C05E P00D 120.4(10) . . ?
 C032 C05E C052 119.5(12) . . ?
 C052 C05E P00D 119.7(11) . . ?
 C047 C05F H05F 120.1 . . ?
 C047 C05F C07X 119.9(14) . . ?
 C07X C05F H05F 120.1 . . ?
 C04D C05G H05J 119.5 . . ?
 C06D C05G C04D 121.1(10) . . ?
 C06D C05G H05J 119.5 . . ?
 C05Z C05H H05H 120.6 . . ?
 C068 C05H H05H 120.6 . . ?
 C068 C05H C05Z 118.9(13) . . ?
 C03O C05I H05I 120.5 . . ?
 C074 C05I C03O 118.9(13) . . ?
 C074 C05I H05I 120.5 . . ?
 C03B C05J H05L 119.4 . . ?
 C05X C05J C03B 121.2(14) . . ?
 C05X C05J H05L 119.4 . . ?
 C06R C05K H05K 119.7 . . ?
 C071 C05K H05K 119.7 . . ?
 C071 C05K C06R 120.6(12) . . ?
 C02K C05L H05O 120.0 . . ?
 C07E C05L C02K 120.1(11) . . ?
 C07E C05L H05O 120.0 . . ?
 C03T C05M H05M 120.9 . . ?
 C03T C05M C07I 118.2(13) . . ?
 C07I C05M H05M 120.9 . . ?
 C01N C05N H05N 119.7 . . ?
 C04X C05N C01N 120.6(11) . . ?
 C04X C05N H05N 119.7 . . ?
 C037 C05O H05Q 119.8 . . ?
 C064 C05O C037 120.4(11) . . ?
 C064 C05O H05Q 119.8 . . ?
 C00M C05P H05P 120.4 . . ?
 C083 C05P C00M 119.3(12) . . ?
 C083 C05P H05P 120.4 . . ?
 C017 C05Q C04N 118.8(13) . . ?
 C017 C05Q H05R 120.6 . . ?
 C04N C05Q H05R 120.6 . . ?
 C034 C05R C03P 120.7(15) . . ?
 C034 C05R H05T 119.7 . . ?
 C03P C05R H05T 119.7 . . ?
 C01U C05S H05S 118.7 . . ?
 C17 C05S C01U 122.7(12) . . ?
 C17 C05S H05S 118.7 . . ?
 C060 C05T P00C 123.1(12) . . ?
 C060 C05T C07Z 116.7(12) . . ?
 C07Z C05T P00C 119.8(10) . . ?
 C02R C05U H05U 120.6 . . ?
 C02R C05U C07H 118.7(12) . . ?
 C07H C05U H05U 120.6 . . ?
 C026 C05V P009 124.1(11) . . ?
 C026 C05V C03H 113.3(14) . . ?
 C03H C05V P009 122.5(10) . . ?
 C02I C05W C02O 121.2(14) . . ?
 C02I C05W H05W 119.4 . . ?
 C02O C05W H05W 119.4 . . ?
 C04C C05X C05J 118.9(14) . . ?
 C04C C05X H05X 120.6 . . ?
 C05J C05X H05X 120.6 . . ?
 C042 C05Y H05A 109.5 . . ?
 C042 C05Y H05B 109.5 . . ?
 C042 C05Y H05D 109.5 . . ?
 H05A C05Y H05B 109.5 . . ?
 H05A C05Y H05D 109.5 . . ?
 H05B C05Y H05D 109.5 . . ?
 C02F C05Z C05H 120.4(15) . . ?
 C02F C05Z H05Z 119.8 . . ?
 C05H C05Z H05Z 119.8 . . ?
 C04F C060 C05T 121.8(13) . . ?
 C04F C060 H060 119.1 . . ?
 C05T C060 H060 119.1 . . ?
 C039 C061 H061 121.1 . . ?
 C039 C061 C08D 117.9(13) . . ?
 C08D C061 H061 121.1 . . ?
 C06B C062 H062 120.4 . . ?
 C07U C062 H062 120.4 . . ?
 C07U C062 C06B 119.1(14) . . ?
 C03I C063 C04O 119.4(10) . . ?
 C03I C063 H063 120.3 . . ?
 C04O C063 H063 120.3 . . ?
 C05O C064 H064 119.9 . . ?
 C05O C064 C06D 120.2(10) . . ?
 C06D C064 H064 119.9 . . ?
 C03O C066 H066 120.1 . . ?
 C03O C066 C070 119.8(12) . . ?
 C070 C066 H066 120.1 . . ?
 C01N C067 H067 119.8 . . ?
 C088 C067 C01N 120.3(9) . . ?
 C088 C067 H067 119.8 . . ?
 C03C C068 P00D 118.5(12) . . ?
 C05H C068 P00D 120.4(11) . . ?
 C05H C068 C03C 121.0(13) . . ?
 C043 C069 H069 121.2 . . ?
 C043 C069 C06U 117.6(12) . . ?
 C06U C069 H069 121.2 . . ?
 C01P C06A H06A 122.6 . . ?
 C18 C06A C01P 114.8(12) . . ?
 C18 C06A H06A 122.6 . . ?
 C011 C06B H06B 118.8 . . ?
 C062 C06B C011 122.5(14) . . ?
 C062 C06B H06B 118.8 . . ?
 C01W C06C H06G 120.6 . . ?
 C01W C06C C078 118.8(12) . . ?
 C078 C06C H06G 120.6 . . ?
 C05G C06D C064 120.4(10) . . ?
 C05G C06D H06S 119.8 . . ?
 C064 C06D H06S 119.8 . . ?
 H06I C06E H06L 109.5 . . ?
 H06I C06E H06M 109.5 . . ?
 H06L C06E H06M 109.5 . . ?
 C087 C06E H06I 109.5 . . ?
 C087 C06E H06L 109.5 . . ?
 C087 C06E H06M 109.5 . . ?
 C070 C06F H06F 119.3 . . ?
 C070 C06F C074 121.5(14) . . ?
 C074 C06F H06F 119.3 . . ?
 C06W C06G H06U 120.4 . . ?
 C07E C06G H06U 120.4 . . ?
 C07E C06G C06W 119.1(10) . . ?
 C03G C06I H06V 120.0 . . ?
 C07O C06I C03G 120.1(14) . . ?
 C07O C06I H06V 120.0 . . ?
 C051 C06J H06J 119.6 . . ?
 C051 C06J C084 120.8(16) . . ?
 C084 C06J H06J 119.6 . . ?
 C02C C06K C03Y 113.4(11) . . ?
 C02C C06K H06K 123.3 . . ?
 C03Y C06K H06K 123.3 . . ?
 C029 C06L H06N 120.0 . . ?
 C085 C06L C029 120.0(14) . . ?
 C085 C06L H06N 120.0 . . ?
 C02I C06M P008 121.6(10) . . ?
 C02I C06M C07K 120.3(14) . . ?
 C07K C06M P008 117.7(10) . . ?
 C029 C06N H06P 120.0 . . ?
 C029 C06N C07V 119.9(14) . . ?
 C07V C06N H06P 120.0 . . ?
 C050 C06O C05B 122.2(10) . . ?
 C050 C06O H06O 118.9 . . ?
 C05B C06O H06O 118.9 . . ?
 C02Y C06P H06C 109.5 . . ?
 C02Y C06P H06D 109.5 . . ?
 C02Y C06P H06E 109.5 . . ?
 H06C C06P H06D 109.5 . . ?
 H06C C06P H06E 109.5 . . ?
 H06D C06P H06E 109.5 . . ?
 C04K C06Q C052 120.9(12) . . ?
 C04K C06Q H06Q 119.6 . . ?
 C052 C06Q H06Q 119.6 . . ?
 C030 C06R C05K 117.9(14) . . ?
 C030 C06R H06R 121.0 . . ?
 C05K C06R H06R 121.0 . . ?
 C058 C06T H06T 121.2 . . ?
 C07I C06T C058 117.6(12) . . ?
 C07I C06T H06T 121.2 . . ?
 C054 C06U C069 121.3(11) . . ?
 C054 C06U H06W 119.3 . . ?
 C069 C06U H06W 119.3 . . ?
 C046 C06V H06X 119.5 . . ?
 C054 C06V C046 120.9(13) . . ?
 C054 C06V H06X 119.5 . . ?
 C056 C06W H06 119.0 . . ?
 C06G C06W C056 122.0(10) . . ?
 C06G C06W H06 119.0 . . ?
 C051 C06Y H06Y 121.4 . . ?
 C051 C06Y C08J 117.3(19) . . ?
 C08J C06Y H06Y 121.4 . . ?
 C03Q C06Z H06Z 119.4 . . ?
 C07G C06Z C03Q 121.2(12) . . ?
 C07G C06Z H06Z 119.4 . . ?
 C066 C070 H070 120.1 . . ?
 C06F C070 C066 119.7(14) . . ?
 C06F C070 H070 120.1 . . ?
 C045 C071 P00G 117.3(13) . . ?
 C05K C071 P00G 122.1(10) . . ?
 C05K C071 C045 120.5(14) . . ?
 F00O B072 F00J 107.7(11) . . ?
 F00O B072 F019 110.2(11) . . ?
 F019 B072 F00J 108.2(11) . . ?
 F01C B072 F00J 109.6(11) . . ?
 F01C B072 F00O 110.7(11) . . ?
 F01C B072 F019 110.4(11) . . ?
 C04V C073 H073 120.8 . . ?
 C07Z C073 C04V 118.5(13) . . ?
 C07Z C073 H073 120.8 . . ?
 C05I C074 P00D 120.0(11) . . ?
 C06F C074 P00D 120.9(11) . . ?
 C06F C074 C05I 119.1(12) . . ?
 C059 C075 H075 119.9 . . ?
 C059 C075 C08H 120.3(16) . . ?
 C08H C075 H075 119.9 . . ?
 C07C C076 C042 123.6(10) . . ?
 C07R C076 C042 122.3(9) . . ?
 C07R C076 C07C 114.1(9) . . ?
 C01F C077 H077 132.3 . . ?
 C01K C077 C01F 95.4(15) . . ?
 C01K C077 H077 132.3 . . ?
 C044 C078 H078 119.3 . . ?
 C06C C078 C044 121.5(12) . . ?
 C06C C078 H078 119.3 . . ?
 C07H C079 H079 120.2 . . ?
 C07P C079 H079 120.2 . . ?
 C07P C079 C07H 119.6(12) . . ?
 C02L C07A P00E 121.8(7) . . ?
 C05A C07A P00E 120.6(8) . . ?
 C05A C07A C02L 117.4(8) . . ?
 C04A C07B H07C 120.1 . . ?
 C07T C07B C04A 119.8(13) . . ?
 C07T C07B H07C 120.1 . . ?
 Os02 C07C H07A 108.1 . . ?
 Os02 C07C H07B 108.1 . . ?
 C076 C07C Os02 117.0(9) . . ?
 C076 C07C H07A 108.1 . . ?
 C076 C07C H07B 108.1 . . ?
 H07A C07C H07B 107.3 . . ?
 C02R C07D H07D 117.8 . . ?
 C02R C07D C07P 124.4(10) . . ?
 C07P C07D H07D 117.8 . . ?
 C05L C07E C06G 120.2(9) . . ?
 C05L C07E H07E 119.9 . . ?
 C06G C07E H07E 119.9 . . ?
 C047 C07F C053 119.4(14) . . ?
 C047 C07F H07F 120.3 . . ?
 C053 C07F H07F 120.3 . . ?
 C04H C07G C06Z 120.4(14) . . ?
 C04H C07G H07G 119.8 . . ?
 C06Z C07G H07G 119.8 . . ?
 C05U C07H H07H 119.0 . . ?
 C079 C07H C05U 121.9(10) . . ?
 C079 C07H H07H 119.0 . . ?
 C05M C07I H07I 118.8 . . ?
 C06T C07I C05M 122.4(11) . . ?
 C06T C07I H07I 118.8 . . ?
 C02H C07J H07J 119.7 . . ?
 C02H C07J C07U 120.7(15) . . ?
 C07U C07J H07J 119.7 . . ?
 C02D C07K C06M 118.6(13) . . ?
 C02D C07K H07K 120.7 . . ?
 C06M C07K H07K 120.7 . . ?
 C022 C07L H07L 119.3 . . ?
 C022 C07L C08H 121.5(16) . . ?
 C08H C07L H07L 119.3 . . ?
 F01D B07M F00Q 112.0(10) . . ?
 F01D B07M F01J 108.7(11) . . ?
 F01D B07M F04B 110.1(12) . . ?
 F01J B07M F00Q 109.6(11) . . ?
 F04B B07M F00Q 109.0(10) . . ?
 F04B B07M F01J 107.3(11) . . ?
 C02S C07N H07N 120.3 . . ?
 C02S C07N C24 119.4(12) . . ?
 C24 C07N H07N 120.3 . . ?
 C034 C07O P007 119.4(10) . . ?
 C06I C07O P007 120.2(11) . . ?
 C06I C07O C034 120.3(14) . . ?
 C079 C07P C07D 118.7(13) . . ?
 C079 C07P H07P 120.7 . . ?
 C07D C07P H07P 120.7 . . ?
 C086 C07Q P00A 122.2(13) . . ?
 C08B C07Q P00A 118.5(12) . . ?
 C08B C07Q C086 119.1(12) . . ?
 C040 C07R H07R 123.0 . . ?
 C076 C07R C040 114.0(10) . . ?
 C076 C07R H07R 123.0 . . ?
 C086 C07S H07S 122.2 . . ?
 C08F C07S H07S 122.2 . . ?
 C08F C07S C086 115.7(17) . . ?
 C07B C07T H07T 119.8 . . ?
 C081 C07T C07B 120.3(14) . . ?
 C081 C07T H07T 119.8 . . ?
 C062 C07U C07J 120.3(16) . . ?
 C062 C07U H07U 119.8 . . ?
 C07J C07U H07U 119.8 . . ?
 C04P C07V C06N 122.8(16) . . ?
 C04P C07V H07V 118.6 . . ?
 C06N C07V H07V 118.6 . . ?
 C057 C07W H07W 120.6 . . ?
 C083 C07W C057 118.8(12) . . ?
 C083 C07W H07W 120.6 . . ?
 C05F C07X P00G 119.0(12) . . ?
 C08I C07X P00G 121.0(12) . . ?
 C08I C07X C05F 120.0(13) . . ?
 C05T C07Z H07Z 118.6 . . ?
 C073 C07Z C05T 122.8(11) . . ?
 C073 C07Z H07Z 118.6 . . ?
 H08K C080 H08L 109.5 . . ?
 H08K C080 H08M 109.5 . . ?
 H08L C080 H08M 109.5 . . ?
 C08A C080 H08K 109.5 . . ?
 C08A C080 H08L 109.5 . . ?
 C08A C080 H08M 109.5 . . ?
 C04T C081 H081 120.2 . . ?
 C07T C081 C04T 119.6(12) . . ?
 C07T C081 H081 120.2 . . ?
 C03S C082 C04U 111.6(13) . . ?
 C03S C082 H082 124.2 . . ?
 C04U C082 H082 124.2 . . ?
 C05P C083 H083 118.8 . . ?
 C07W C083 C05P 122.4(12) . . ?
 C07W C083 H083 118.8 . . ?
 C06J C084 H084 120.1 . . ?
 C27 C084 C06J 119.9(19) . . ?
 C27 C084 H084 120.1 . . ?
 C04P C085 H085 119.6 . . ?
 C06L C085 C04P 120.9(14) . . ?
 C06L C085 H085 119.6 . . ?
 C07Q C086 H086 118.8 . . ?
 C07S C086 C07Q 122.4(18) . . ?
 C07S C086 H086 118.8 . . ?
 C055 C087 H08D 108.0 . . ?
 C055 C087 H08E 108.0 . . ?
 C06E C087 C055 117.0(11) . . ?
 C06E C087 H08D 108.0 . . ?
 C06E C087 H08E 108.0 . . ?
 H08D C087 H08E 107.3 . . ?
 C03D C088 C067 121.0(10) . . ?
 C03D C088 H088 119.5 . . ?
 C067 C088 H088 119.5 . . ?
 C03K C089 H089 120.8 . . ?
 C24 C089 C03K 118.5(15) . . ?
 C24 C089 H089 120.8 . . ?
 C02E C08A C080 103.0(12) . . ?
 C02E C08A H08N 111.2 . . ?
 C02E C08A H08O 111.2 . . ?
 C080 C08A H08N 111.2 . . ?
 C080 C08A H08O 111.2 . . ?
 H08N C08A H08O 109.1 . . ?
 C07Q C08B H08C 120.2 . . ?
 C07Q C08B C08G 119.5(17) . . ?
 C08G C08B H08C 120.2 . . ?
 C02N C08C P007 120.4(10) . . ?
 C033 C08C P007 120.0(10) . . ?
 C033 C08C C02N 119.5(12) . . ?
 C04I C08D C061 120.6(13) . . ?
 C04I C08D H08P 119.7 . . ?
 C061 C08D H08P 119.7 . . ?
 Os01 C08E H08A 108.8 . . ?
 Os01 C08E H08B 108.8 . . ?
 C02C C08E Os01 113.6(8) . . ?
 C02C C08E H08A 108.8 . . ?
 C02C C08E H08B 108.8 . . ?
 H08A C08E H08B 107.7 . . ?
 C07S C08F H08F 117.6 . . ?
 C07S C08F C08G 124.7(15) . . ?
 C08G C08F H08F 117.6 . . ?
 C08B C08G C08F 118.5(19) . . ?
 C08B C08G H08G 120.7 . . ?
 C08F C08G H08G 120.7 . . ?
 C075 C08H C07L 119.5(17) . . ?
 C075 C08H H08H 120.3 . . ?
 C07L C08H H08H 120.3 . . ?
 C053 C08I H08I 120.1 . . ?
 C07X C08I C053 119.8(14) . . ?
 C07X C08I H08I 120.1 . . ?
 C06Y C08J H08J 118.3 . . ?
 C27 C08J C06Y 123.4(18) . . ?
 C27 C08J H08J 118.3 . . ?
 C10 C8 H8 120.5 . . ?
 C10 C8 C13 119.1(11) . . ?
 C13 C8 H8 120.5 . . ?
 C8 C10 H10 120.2 . . ?
 C8 C10 C20 119.6(11) . . ?
 C20 C10 H10 120.2 . . ?
 C15 C14 H14 118.9 . . ?
 C13 C14 H14 118.9 . . ?
 C13 C14 C15 122.1(10) . . ?
 C14 C15 P00A 121.5(8) . . ?
 C20 C15 P00A 122.2(8) . . ?
 C20 C15 C14 116.0(10) . . ?
 C03J C17 P008 118.7(10) . . ?
 C05S C17 P008 122.9(9) . . ?
 C05S C17 C03J 118.2(12) . . ?
 C04W C18 H18 123.8 . . ?
 C06A C18 C04W 112.4(13) . . ?
 C06A C18 H18 123.8 . . ?
 C10 C20 C15 122.7(10) . . ?
 C10 C20 H20 118.7 . . ?
 C15 C20 H20 118.7 . . ?
 C07N C24 H24 119.4 . . ?
 C089 C24 C07N 121.2(14) . . ?
 C089 C24 H24 119.4 . . ?
 C084 C27 H27 120.2 . . ?
 C08J C27 C084 119.7(15) . . ?
 C08J C27 H27 120.2 . . ?
 C8 C13 H13 119.8 . . ?
 C14 C13 C8 120.4(10) . . ?
 C14 C13 H13 119.8 . . ?

loop_
  _geom_torsion_atom_site_label_1
  _geom_torsion_atom_site_label_2
  _geom_torsion_atom_site_label_3
  _geom_torsion_atom_site_label_4
  _geom_torsion
  _geom_torsion_site_symmetry_1
  _geom_torsion_site_symmetry_2
  _geom_torsion_site_symmetry_3
  _geom_torsion_site_symmetry_4
  _geom_torsion_publ_flag
 Os01 P005 C01N C05N -54.8(9) . . . . ?
 Os01 P005 C01N C067 131.9(7) . . . . ?
 Os01 P005 C02R C05U 118.6(9) . . . . ?
 Os01 P005 C02R C07D -60.0(8) . . . . ?
 Os01 P005 C05B C036 -74.4(9) . . . . ?
 Os01 P005 C05B C06O 100.3(7) . . . . ?
 Os01 P00B C00M C027 48.1(14) . . . . ?
 Os01 P00B C00M C05P -135.1(10) . . . . ?
 Os01 P00B C011 C02H 74.2(11) . . . . ?
 Os01 P00B C011 C06B -100.4(11) . . . . ?
 Os01 P00B C03Q C04Z -137.4(9) . . . . ?
 Os01 P00B C03Q C06Z 50.8(10) . . . . ?
 Os01 C01P C01Y C02A 2.4(16) . . . . ?
 Os01 C01P C06A C18 0.8(14) . . . . ?
 Os01 C03Y C06K C02C 0.1(14) . . . . ?
 Os01 C04W C18 C06A 1.1(14) . . . . ?
 Os02 P00A C051 C06J -105.1(9) . . . . ?
 Os02 P00A C051 C06Y 70.6(12) . . . . ?
 Os02 P00A C07Q C086 -127.3(9) . . . . ?
 Os02 P00A C07Q C08B 57.5(12) . . . . ?
 Os02 P00A C15 C14 -146.1(7) . . . . ?
 Os02 P00A C15 C20 40.1(9) . . . . ?
 Os02 P00C C00N C028 53.5(14) . . . . ?
 Os02 P00C C00N C044 -130.6(10) . . . . ?
 Os02 P00C C018 C01E 74.7(10) . . . . ?
 Os02 P00C C018 C03A -99.4(12) . . . . ?
 Os02 P00C C05T C060 -138.6(9) . . . . ?
 Os02 P00C C05T C07Z 49.5(11) . . . . ?
 Os02 C01H C01I C01T -0.2(18) . . . . ?
 Os02 C01H C03S C082 2.0(16) . . . . ?
 Os02 C040 C07R C076 -1.5(13) . . . . ?
 Os02 C04U C082 C03S 1.3(15) . . . . ?
 Os03 P008 C025 C014 -46.1(10) . . . . ?
 Os03 P008 C025 C03L 137.9(9) . . . . ?
 Os03 P008 C06M C02I 100.6(11) . . . . ?
 Os03 P008 C06M C07K -72.6(10) . . . . ?
 Os03 P008 C17 C03J -53.0(13) . . . . ?
 Os03 P008 C17 C05S 133.2(10) . . . . ?
 Os03 P00E C03N C04E 81.4(4) . . . . ?
 Os03 P00E C03N C04Y -102.7(4) . . . . ?
 Os03 P00E C03K C03F 53.3(9) . . . . ?
 Os03 P00E C03K C089 -129.7(9) . . . . ?
 Os03 P00E C07A C02L -130.6(7) . . . . ?
 Os03 P00E C07A C05A 55.7(9) . . . . ?
 Os03 C00K C055 C02B 17.6(12) . . . . ?
 Os03 C00K C055 C087 -162.1(8) . . . . ?
 Os03 C00S C035 C01R 0.4(11) . . . . ?
 Os03 C01R C02B C055 2.1(12) . . . . ?
 Os03 C01R C035 C00S -0.4(10) . . . . ?
 Os03 C026 C05V P009 -179.6(6) . . . . ?
 Os03 C026 C05V C03H 1.0(14) . . . . ?
 Os04 P007 C02X C02J -56.6(11) . . . . ?
 Os04 P007 C02X C03B 124.8(10) . . . . ?
 Os04 P007 C07O C034 103.6(10) . . . . ?
 Os04 P007 C07O C06I -71.7(11) . . . . ?
 Os04 P007 C08C C02N 139.8(10) . . . . ?
 Os04 P007 C08C C033 -45.0(14) . . . . ?
 Os04 P00F C00Y C023 155.1(6) . . . . ?
 Os04 P00F C00Y C04O -30.8(9) . . . . ?
 Os04 P00F C046 C043 104.5(8) . . . . ?
 Os04 P00F C046 C06V -73.6(9) . . . . ?
 Os04 P00F C056 C02K 117.0(9) . . . . ?
 Os04 P00F C056 C06W -66.5(8) . . . . ?
 Os04 C00P C02E C01M -4.1(15) . . . . ?
 Os04 C00P C02E C08A 178.1(11) . . . . ?
 Os04 C01F C077 C01K 1.1(12) . . . . ?
 Os04 C01K C01M C02E -1.6(16) . . . . ?
 Os04 C01K C077 C01F -1.1(11) . . . . ?
 Os04 C01Z C041 P006 175.5(6) . . . . ?
 Os04 C01Z C041 C05D 1.6(14) . . . . ?
 Os04 C031 C05D C041 0.1(17) . . . . ?
 P005 C01N C05N C04X -172.2(9) . . . . ?
 P005 C01N C067 C088 172.6(8) . . . . ?
 P005 C02R C05U C07H -172.8(9) . . . . ?
 P005 C02R C07D C07P 177.1(8) . . . . ?
 P005 C05B C06O C050 178.9(8) . . . . ?
 P006 C00Z C01X C039 172.1(11) . . . . ?
 P006 C00Z C04I C08D -175.5(12) . . . . ?
 P006 C017 C05Q C04N -175.5(10) . . . . ?
 P006 C037 C04D C05G -175.2(9) . . . . ?
 P006 C037 C05O C064 173.4(10) . . . . ?
 P006 C041 C05D C031 -175.2(10) . . . . ?
 P007 C02X C03B C05J 179.7(12) . . . . ?
 P008 C025 C03L C03V 174.9(9) . . . . ?
 P008 C06M C07K C02D 174.6(10) . . . . ?
 P009 C022 C02Q C059 175.7(13) . . . . ?
 P009 C022 C07L C08H -174.1(15) . . . . ?
 P009 C029 C06L C085 -174.1(15) . . . . ?
 P009 C029 C06N C07V 174.2(13) . . . . ?
 P009 C04A C04Q C04T -170.2(10) . . . . ?
 P009 C04A C07B C07T 169.1(12) . . . . ?
 P00A C051 C06J C084 175.8(10) . . . . ?
 P00A C051 C06Y C08J -175.2(12) . . . . ?
 P00A C07Q C086 C07S -175.4(10) . . . . ?
 P00A C07Q C08B C08G 175.7(11) . . . . ?
 P00A C15 C20 C10 172.6(8) . . . . ?
 P00B C00M C027 C057 174.6(13) . . . . ?
 P00B C00M C05P C083 -174.2(11) . . . . ?
 P00B C011 C02H C07J -176.8(11) . . . . ?
 P00B C011 C06B C062 175.4(10) . . . . ?
 P00B C03Q C04Z C048 -174.9(10) . . . . ?
 P00B C03Q C06Z C07G 176.7(9) . . . . ?
 P00C C00N C028 C01W 174.3(12) . . . . ?
 P00C C00N C044 C078 -174.6(11) . . . . ?
 P00C C018 C01E C010 -173.9(10) . . . . ?
 P00C C018 C03A C03U 173.7(11) . . . . ?
 P00C C05T C060 C04F -179.3(9) . . . . ?
 P00C C05T C07Z C073 177.9(9) . . . . ?
 P00D C02A C04S Os01 -179.2(6) . . . . ?
 P00E C03N C04Y C065 -175.9(5) . . . . ?
 P00E C03K C089 C24 178.6(10) . . . . ?
 P00F C00Y C023 C01V 176.1(7) . . . . ?
 P00F C00Y C04O C063 -175.4(7) . . . . ?
 P00F C046 C06V C054 178.5(9) . . . . ?
 P00F C056 C06W C06G -178.8(8) . . . . ?
 P00G C01T C03M Os02 -177.3(7) . . . . ?
 P00G C03T C04R C058 176.8(11) . . . . ?
 P00G C03T C05M C07I -176.4(11) . . . . ?
 P00G C07X C08I C053 -178.2(10) . . . . ?
 C00K C055 C087 C06E 170.0(11) . . . . ?
 C00L C00S C035 C01R -174.3(13) . . . . ?
 C00L C01S C04M Os03 -2.8(14) . . . . ?
 C00L C01S C04M C03H 178.3(12) . . . . ?
 C00M P00B C011 C02H -155.6(10) . . . . ?
 C00M P00B C011 C06B 29.8(13) . . . . ?
 C00M P00B C03Q C04Z 92.4(11) . . . . ?
 C00M P00B C03Q C06Z -79.3(10) . . . . ?
 C00M C027 C057 C07W 0(3) . . . . ?
 C00M C05P C083 C07W -1(2) . . . . ?
 C00N P00C C018 C01E -154.5(10) . . . . ?
 C00N P00C C018 C03A 31.4(13) . . . . ?
 C00N P00C C05T C060 92.0(11) . . . . ?
 C00N P00C C05T C07Z -79.9(10) . . . . ?
 C00N C044 C078 C06C 1(2) . . . . ?
 C00P C02E C08A C080 -88.4(15) . . . . ?
 C00R C01F C077 C01K -171.8(16) . . . . ?
 C00R C01Q C031 Os04 -6.0(15) . . . . ?
 C00R C01Q C031 C05D 175.9(13) . . . . ?
 C00S C00L C01S C04M 1.3(14) . . . . ?
 C00T C013 C01O C04N -2(2) . . . . ?
 C00T C017 C05Q C04N 2(2) . . . . ?
 C00W C030 C06R C05K -5(2) . . . . ?
 C00W C045 C071 P00G 175.9(12) . . . . ?
 C00W C045 C071 C05K -2(2) . . . . ?
 C00Y P00F C046 C043 -23.8(9) . . . . ?
 C00Y P00F C046 C06V 158.2(9) . . . . ?
 C00Y P00F C056 C02K -114.7(10) . . . . ?
 C00Y P00F C056 C06W 61.8(8) . . . . ?
 C00Y C04O C063 C03I 0.1(14) . . . . ?
 C00Z P006 C017 C00T 127.7(11) . . . . ?
 C00Z P006 C017 C05Q -54.9(12) . . . . ?
 C00Z P006 C037 C04D -71.4(12) . . . . ?
 C00Z P006 C037 C05O 112.4(11) . . . . ?
 C00Z P006 C041 C01Z 5.3(13) . . . . ?
 C00Z P006 C041 C05D 178.9(10) . . . . ?
 C00Z C01X C039 C061 5(2) . . . . ?
 C00Z C04I C08D C061 1(2) . . . . ?
 C011 P00B C00M C027 -78.3(13) . . . . ?
 C011 P00B C00M C05P 98.5(13) . . . . ?
 C011 P00B C03Q C04Z -11.8(12) . . . . ?
 C011 P00B C03Q C06Z 176.4(10) . . . . ?
 C011 C02H C07J C07U 1(2) . . . . ?
 C013 C00T C017 P006 174.4(9) . . . . ?
 C013 C00T C017 C05Q -2.9(19) . . . . ?
 C013 C01O C04N C05Q 1(2) . . . . ?
 C014 C025 C03L C03V -1.0(17) . . . . ?
 C014 C02G C02V C03V 0.9(18) . . . . ?
 C016 C03Y C06K C02C 170.9(14) . . . . ?
 C016 C04W C18 C06A -178.4(14) . . . . ?
 C017 P006 C00Z C01X 137.4(12) . . . . ?
 C017 P006 C00Z C04I -47.6(14) . . . . ?
 C017 P006 C037 C04D 171.0(10) . . . . ?
 C017 P006 C037 C05O -5.2(13) . . . . ?
 C017 P006 C041 C01Z 124.0(11) . . . . ?
 C017 P006 C041 C05D -62.4(11) . . . . ?
 C017 C00T C013 C01O 3.0(19) . . . . ?
 C018 P00C C00N C028 -73.5(13) . . . . ?
 C018 P00C C00N C044 102.5(12) . . . . ?
 C018 P00C C05T C060 -12.7(12) . . . . ?
 C018 P00C C05T C07Z 175.4(9) . . . . ?
 C018 C03A C03U C05C 0(2) . . . . ?
 C01B C02F C05Z C05H -2(3) . . . . ?
 C01B C03C C068 P00D 176.8(12) . . . . ?
 C01B C03C C068 C05H 0(2) . . . . ?
 C01E C010 C05C C03U 0(2) . . . . ?
 C01E C018 C03A C03U -0.6(19) . . . . ?
 C01F C00R C01Q C031 2.1(17) . . . . ?
 C01H C01I C01T P00G 176.8(11) . . . . ?
 C01H C01I C01T C03M 1(2) . . . . ?
 C01H C03S C082 C04U -2.0(16) . . . . ?
 C01I C01H C03S C082 -176.5(14) . . . . ?
 C01I C01T C03M Os02 -2.1(17) . . . . ?
 C01K C01M C02E C00P 3.7(17) . . . . ?
 C01K C01M C02E C08A -178.6(13) . . . . ?
 C01L C01U C05S C17 -2(2) . . . . ?
 C01M C01K C077 C01F 176.5(16) . . . . ?
 C01M C02E C08A C080 94.0(16) . . . . ?
 C01N P005 C02R C05U -112.6(10) . . . . ?
 C01N P005 C02R C07D 68.8(8) . . . . ?
 C01N P005 C05B C036 154.0(8) . . . . ?
 C01N P005 C05B C06O -31.3(9) . . . . ?
 C01N C067 C088 C03D -1.9(15) . . . . ?
 C01O C04N C05Q C017 -1(2) . . . . ?
 C01P C01Y C02A P00D 177.4(10) . . . . ?
 C01P C01Y C02A C04S -1.1(17) . . . . ?
 C01P C06A C18 C04W -1.1(15) . . . . ?
 C01Q C00R C01F Os04 2.9(16) . . . . ?
 C01Q C00R C01F C077 174.8(16) . . . . ?
 C01Q C031 C05D C041 178.1(12) . . . . ?
 C01R C02B C055 C00K -12.9(13) . . . . ?
 C01R C02B C055 C087 166.8(10) . . . . ?
 C01S C00L C00S Os03 0.7(14) . . . . ?
 C01S C00L C00S C035 174.7(14) . . . . ?
 C01T P00G C03T C04R -41.4(14) . . . . ?
 C01T P00G C03T C05M 131.0(12) . . . . ?
 C01T P00G C071 C045 -79.9(14) . . . . ?
 C01T P00G C071 C05K 98.3(14) . . . . ?
 C01T P00G C07X C05F 168.3(11) . . . . ?
 C01T P00G C07X C08I -13.6(14) . . . . ?
 C01U C01L C03Z C03J 0(2) . . . . ?
 C01U C05S C17 P008 174.9(10) . . . . ?
 C01U C05S C17 C03J 1(2) . . . . ?
 C01V C03I C063 C04O 1.0(14) . . . . ?
 C01W C06C C078 C044 -3(2) . . . . ?
 C01X C00Z C04I C08D 0(2) . . . . ?
 C01X C039 C061 C08D -4(2) . . . . ?
 C01Y C01P C06A C18 -175.4(12) . . . . ?
 C01Y C02A C04S Os01 -0.7(15) . . . . ?
 C01Z C041 C05D C031 -1.1(17) . . . . ?
 C021 C02L C07A P00E -171.7(8) . . . . ?
 C021 C02L C07A C05A 2.2(15) . . . . ?
 C022 P009 C029 C06L -82.1(15) . . . . ?
 C022 P009 C029 C06N 102.7(15) . . . . ?
 C022 P009 C04A C04Q -145.9(12) . . . . ?
 C022 P009 C04A C07B 42.4(14) . . . . ?
 C022 P009 C05V C026 11.5(13) . . . . ?
 C022 P009 C05V C03H -169.1(11) . . . . ?
 C022 C02Q C059 C075 -1(3) . . . . ?
 C022 C07L C08H C075 -3(3) . . . . ?
 C023 C00Y C04O C063 -1.4(13) . . . . ?
 C023 C01V C03I C063 -0.8(15) . . . . ?
 C025 P008 C06M C02I -131.5(11) . . . . ?
 C025 P008 C06M C07K 55.3(11) . . . . ?
 C025 P008 C17 C03J 177.8(11) . . . . ?
 C025 P008 C17 C05S 4.1(13) . . . . ?
 C025 C014 C02G C02V -0.8(17) . . . . ?
 C025 C03L C03V C02V 1.1(18) . . . . ?
 C027 C00M C05P C083 3(2) . . . . ?
 C027 C057 C07W C083 1(2) . . . . ?
 C028 C00N C044 C078 1(2) . . . . ?
 C028 C01W C06C C078 2(2) . . . . ?
 C029 P009 C022 C02Q 152.2(14) . . . . ?
 C029 P009 C022 C07L -33.5(17) . . . . ?
 C029 P009 C04A C04Q 96.8(12) . . . . ?
 C029 P009 C04A C07B -74.9(13) . . . . ?
 C029 P009 C05V C026 132.3(11) . . . . ?
 C029 P009 C05V C03H -48.3(12) . . . . ?
 C029 C06L C085 C04P -4(3) . . . . ?
 C029 C06N C07V C04P 4(3) . . . . ?
 C02A P00D C05E C032 -164.6(10) . . . . ?
 C02A P00D C05E C052 23.1(12) . . . . ?
 C02A P00D C068 C03C -89.0(13) . . . . ?
 C02A P00D C068 C05H 87.7(14) . . . . ?
 C02A P00D C074 C05I 10.4(12) . . . . ?
 C02A P00D C074 C06F -168.4(11) . . . . ?
 C02B C01R C035 C00S 172.7(12) . . . . ?
 C02B C055 C087 C06E -9.7(17) . . . . ?
 C02D C02O C05W C02I -2(2) . . . . ?
 C02F C01B C03C C068 -1(2) . . . . ?
 C02G C014 C025 P008 -175.3(8) . . . . ?
 C02G C014 C025 C03L 0.9(17) . . . . ?
 C02G C02V C03V C03L -1.1(19) . . . . ?
 C02H C011 C06B C062 0.5(19) . . . . ?
 C02H C07J C07U C062 1(2) . . . . ?
 C02I C06M C07K C02D 1.3(18) . . . . ?
 C02J C02X C03B C05J 1(2) . . . . ?
 C02J C04C C05X C05J -1(2) . . . . ?
 C02K C056 C06W C06G -2.0(15) . . . . ?
 C02K C05L C07E C06G -2.1(18) . . . . ?
 C02L C021 C049 C03W -1.1(17) . . . . ?
 C02M C050 C06O C05B -1.6(16) . . . . ?
 C02O C02D C07K C06M -3(2) . . . . ?
 C02P C040 C07R C076 -176.2(14) . . . . ?
 C02P C04U C082 C03S 176.7(15) . . . . ?
 C02Q C022 C07L C08H 0(3) . . . . ?
 C02Q C059 C075 C08H -1(3) . . . . ?
 C02R P005 C01N C05N -178.2(8) . . . . ?
 C02R P005 C01N C067 8.5(9) . . . . ?
 C02R P005 C05B C036 50.7(9) . . . . ?
 C02R P005 C05B C06O -134.5(8) . . . . ?
 C02R C05U C07H C079 -5.7(19) . . . . ?
 C02R C07D C07P C079 -3.0(16) . . . . ?
 C02S C03F C03K P00E -178.7(9) . . . . ?
 C02S C03F C03K C089 4.2(18) . . . . ?
 C02S C07N C24 C089 7(2) . . . . ?
 C02T C020 C03X C033 -3(2) . . . . ?
 C02T C02N C08C P007 174.4(11) . . . . ?
 C02T C02N C08C C033 -1(2) . . . . ?
 C02U C032 C05E P00D -172.4(9) . . . . ?
 C02U C032 C05E C052 0.0(17) . . . . ?
 C02U C04K C06Q C052 1.9(19) . . . . ?
 C02X P007 C07O C034 -130.1(11) . . . . ?
 C02X P007 C07O C06I 54.6(12) . . . . ?
 C02X P007 C08C C02N 14.0(13) . . . . ?
 C02X P007 C08C C033 -170.8(12) . . . . ?
 C02X C02J C04C C05X 1(2) . . . . ?
 C02X C03B C05J C05X -1(3) . . . . ?
 C02Y C02C C06K C03Y -167.4(10) . . . . ?
 C02Y C02C C08E Os01 161.8(8) . . . . ?
 C030 C00W C045 C071 -1(2) . . . . ?
 C032 C02U C04K C06Q -2.9(18) . . . . ?
 C035 C01R C02B C055 -170.1(13) . . . . ?
 C036 C05B C06O C050 -6.0(14) . . . . ?
 C037 P006 C00Z C01X 19.2(15) . . . . ?
 C037 P006 C00Z C04I -165.8(11) . . . . ?
 C037 P006 C017 C00T -110.5(11) . . . . ?
 C037 P006 C017 C05Q 66.9(12) . . . . ?
 C037 P006 C041 C01Z -118.2(10) . . . . ?
 C037 P006 C041 C05D 55.4(11) . . . . ?
 C037 C04D C05G C06D 0.7(18) . . . . ?
 C037 C05O C064 C06D 2.5(19) . . . . ?
 C039 C061 C08D C04I 1(2) . . . . ?
 C03A C018 C01E C010 0.7(18) . . . . ?
 C03A C03U C05C C010 1(2) . . . . ?
 C03B C05J C05X C04C 1(3) . . . . ?
 C03C C01B C02F C05Z 2(3) . . . . ?
 C03D C04X C05N C01N 0.8(17) . . . . ?
 C03E C06H C04E C03N 0.0 . . . . ?
 C06H C03E C065 C04Y 0.0 . . . . ?
 C06H C04E C03N P00E 175.9(5) . . . . ?
 C06H C04E C03N C04Y 0.0 . . . . ?
 C04E C03N C04Y C065 0.0 . . . . ?
 C03N P00E C03K C03F -179.1(8) . . . . ?
 C03N P00E C03K C089 -2.2(11) . . . . ?
 C03N P00E C07A C02L 101.4(9) . . . . ?
 C03N P00E C07A C05A -72.3(9) . . . . ?
 C03N C04Y C065 C03E 0.0 . . . . ?
 C065 C03E C06H C04E 0.0 . . . . ?
 C03F C02S C07N C24 -7(2) . . . . ?
 C03F C03K C089 C24 -4.5(18) . . . . ?
 C03G C03P C05R C034 2(2) . . . . ?
 C03G C06I C07O P007 178.2(11) . . . . ?
 C03G C06I C07O C034 3(2) . . . . ?
 C03I C01V C023 C00Y -0.6(14) . . . . ?
 C03K P00E C03N C04E -45.4(5) . . . . ?
 C03K P00E C03N C04Y 130.5(5) . . . . ?
 C03K P00E C07A C02L -5.9(10) . . . . ?
 C03K P00E C07A C05A -179.6(9) . . . . ?
 C03K C089 C24 C07N -1(2) . . . . ?
 C03O C05I C074 P00D -176.0(9) . . . . ?
 C03O C05I C074 C06F 2.9(18) . . . . ?
 C03O C066 C070 C06F 5(2) . . . . ?
 C03P C03G C06I C07O -3(2) . . . . ?
 C03Q P00B C00M C027 175.5(13) . . . . ?
 C03Q P00B C00M C05P -7.7(13) . . . . ?
 C03Q P00B C011 C02H -52.6(11) . . . . ?
 C03Q P00B C011 C06B 132.8(11) . . . . ?
 C03Q C06Z C07G C04H -4.0(19) . . . . ?
 C03S C01H C01I C01T 178.3(13) . . . . ?
 C03T P00G C01T C01I -57.2(14) . . . . ?
 C03T P00G C01T C03M 117.7(12) . . . . ?
 C03T P00G C071 C045 161.0(12) . . . . ?
 C03T P00G C071 C05K -20.7(16) . . . . ?
 C03T P00G C07X C05F -73.7(13) . . . . ?
 C03T P00G C07X C08I 104.4(12) . . . . ?
 C03T C04R C058 C06T -3(2) . . . . ?
 C03T C05M C07I C06T 3(2) . . . . ?
 C03W C05A C07A P00E 169.6(9) . . . . ?
 C03W C05A C07A C02L -4.3(16) . . . . ?
 C03X C020 C02T C02N 2(2) . . . . ?
 C03X C033 C08C P007 -175.0(12) . . . . ?
 C03X C033 C08C C02N 0(2) . . . . ?
 C03Y C016 C04W Os01 -2.1(11) . . . . ?
 C03Y C016 C04W C18 177.5(14) . . . . ?
 C03Z C01L C01U C05S 1(2) . . . . ?
 C03Z C03J C17 P008 -173.8(12) . . . . ?
 C03Z C03J C17 C05S 0(2) . . . . ?
 C040 C02P C04U Os02 -2.8(11) . . . . ?
 C040 C02P C04U C082 -178.8(14) . . . . ?
 C041 P006 C00Z C01X -100.5(13) . . . . ?
 C041 P006 C00Z C04I 74.5(13) . . . . ?
 C041 P006 C017 C00T 7.0(12) . . . . ?
 C041 P006 C017 C05Q -175.6(10) . . . . ?
 C041 P006 C037 C04D 50.1(11) . . . . ?
 C041 P006 C037 C05O -126.1(11) . . . . ?
 C042 C076 C07C Os02 -170.1(7) . . . . ?
 C042 C076 C07R C040 174.0(9) . . . . ?
 C043 C046 C06V C054 0.4(16) . . . . ?
 C043 C069 C06U C054 2(2) . . . . ?
 C044 C00N C028 C01W -2(2) . . . . ?
 C045 C00W C030 C06R 4(2) . . . . ?
 C046 P00F C00Y C023 -79.8(8) . . . . ?
 C046 P00F C00Y C04O 94.2(8) . . . . ?
 C046 P00F C056 C02K -10.8(11) . . . . ?
 C046 P00F C056 C06W 165.7(7) . . . . ?
 C046 C043 C069 C06U -1.3(18) . . . . ?
 C047 C05F C07X P00G 177.3(11) . . . . ?
 C047 C05F C07X C08I -1(2) . . . . ?
 C048 C04H C07G C06Z 1.8(19) . . . . ?
 C049 C021 C02L C07A 0.4(17) . . . . ?
 C049 C03W C05A C07A 3.8(17) . . . . ?
 C04A P009 C022 C02Q 37.4(17) . . . . ?
 C04A P009 C022 C07L -148.3(14) . . . . ?
 C04A P009 C029 C06L 34.4(16) . . . . ?
 C04A P009 C029 C06N -140.8(14) . . . . ?
 C04A P009 C05V C026 -109.7(11) . . . . ?
 C04A P009 C05V C03H 69.6(12) . . . . ?
 C04A C04Q C04T C081 1(2) . . . . ?
 C04A C07B C07T C081 1(2) . . . . ?
 C04C C02J C02X P007 179.9(11) . . . . ?
 C04C C02J C02X C03B -1(2) . . . . ?
 C04D C037 C05O C064 -2.8(18) . . . . ?
 C04D C05G C06D C064 -1(2) . . . . ?
 C04F C04V C073 C07Z -2.8(17) . . . . ?
 C04H C048 C04Z C03Q 0.9(19) . . . . ?
 C04I C00Z C01X C039 -3(2) . . . . ?
 C04J C02M C050 C06O 5.2(16) . . . . ?
 C04J C036 C05B P005 -174.7(9) . . . . ?
 C04J C036 C05B C06O 10.3(15) . . . . ?
 C04K C02U C032 C05E 2.0(16) . . . . ?
 C04M C03H C05V P009 179.3(10) . . . . ?
 C04M C03H C05V C026 -1.3(16) . . . . ?
 C04O C00Y C023 C01V 1.6(13) . . . . ?
 C04Q C04A C07B C07T -2(2) . . . . ?
 C04Q C04T C081 C07T -2(3) . . . . ?
 C04R C03T C05M C07I -4(2) . . . . ?
 C04R C058 C06T C07I 1(2) . . . . ?
 C04U C02P C040 Os02 2.7(11) . . . . ?
 C04U C02P C040 C07R 178.2(14) . . . . ?
 C04V C04F C060 C05T 4.0(18) . . . . ?
 C04V C073 C07Z C05T -0.6(17) . . . . ?
 C04W C016 C03Y Os01 2.0(10) . . . . ?
 C04W C016 C03Y C06K -170.2(13) . . . . ?
 C04X C03D C088 C067 4.1(16) . . . . ?
 C04Z C03Q C06Z C07G 4.5(17) . . . . ?
 C04Z C048 C04H C07G 0(2) . . . . ?
 C050 C02M C04J C036 -1.0(16) . . . . ?
 C051 P00A C07Q C086 0.1(12) . . . . ?
 C051 P00A C07Q C08B -175.0(10) . . . . ?
 C051 P00A C15 C14 90.1(9) . . . . ?
 C051 P00A C15 C20 -83.7(9) . . . . ?
 C051 C06J C084 C27 3(2) . . . . ?
 C051 C06Y C08J C27 -4(3) . . . . ?
 C056 P00F C00Y C023 27.9(8) . . . . ?
 C056 P00F C00Y C04O -158.1(8) . . . . ?
 C056 P00F C046 C043 -125.8(8) . . . . ?
 C056 P00F C046 C06V 56.2(10) . . . . ?
 C056 C02K C05L C07E 1.0(18) . . . . ?
 C057 C07W C083 C05P -1(2) . . . . ?
 C058 C06T C07I C05M -1(2) . . . . ?
 C059 C075 C08H C07L 3(3) . . . . ?
 C05A C03W C049 C021 -0.9(17) . . . . ?
 C05B P005 C01N C05N 74.4(8) . . . . ?
 C05B P005 C01N C067 -98.9(9) . . . . ?
 C05B P005 C02R C05U -9.1(10) . . . . ?
 C05B P005 C02R C07D 172.2(7) . . . . ?
 C05B C036 C04J C02M -7.1(17) . . . . ?
 C05C C010 C01E C018 0(2) . . . . ?
 C05E P00D C02A C01Y -68.6(12) . . . . ?
 C05E P00D C02A C04S 109.8(11) . . . . ?
 C05E P00D C068 C03C 147.2(12) . . . . ?
 C05E P00D C068 C05H -36.0(15) . . . . ?
 C05E P00D C074 C05I 132.6(11) . . . . ?
 C05E P00D C074 C06F -46.2(13) . . . . ?
 C05E C052 C06Q C04K 0.2(18) . . . . ?
 C05F C047 C07F C053 3(2) . . . . ?
 C05F C07X C08I C053 0(2) . . . . ?
 C05I C03O C066 C070 -3(2) . . . . ?
 C05L C02K C056 P00F 177.4(9) . . . . ?
 C05L C02K C056 C06W 0.9(15) . . . . ?
 C05M C03T C04R C058 4(2) . . . . ?
 C05N C01N C067 C088 -0.8(14) . . . . ?
 C05O C037 C04D C05G 1.2(18) . . . . ?
 C05O C064 C06D C05G -1(2) . . . . ?
 C05P C00M C027 C057 -2(2) . . . . ?
 C05R C034 C07O P007 -175.5(11) . . . . ?
 C05R C034 C07O C06I 0(2) . . . . ?
 C05T P00C C00N C028 179.5(12) . . . . ?
 C05T P00C C00N C044 -4.6(13) . . . . ?
 C05T P00C C018 C01E -51.6(11) . . . . ?
 C05T P00C C018 C03A 134.3(12) . . . . ?
 C05U C02R C07D C07P -1.7(15) . . . . ?
 C05V P009 C022 C02Q -86.6(16) . . . . ?
 C05V P009 C022 C07L 87.7(16) . . . . ?
 C05V P009 C029 C06L 156.9(13) . . . . ?
 C05V P009 C029 C06N -18.3(15) . . . . ?
 C05V P009 C04A C04Q -23.8(13) . . . . ?
 C05V P009 C04A C07B 164.5(11) . . . . ?
 C05V C03H C04M Os03 1.1(16) . . . . ?
 C05V C03H C04M C01S 180.0(11) . . . . ?
 C05W C02I C06M P008 -172.9(11) . . . . ?
 C05W C02I C06M C07K 0.1(19) . . . . ?
 C05Y C042 C076 C07C 93.9(11) . . . . ?
 C05Y C042 C076 C07R -84.6(12) . . . . ?
 C05Z C05H C068 P00D -176.5(12) . . . . ?
 C05Z C05H C068 C03C 0(2) . . . . ?
 C060 C04F C04V C073 1.2(18) . . . . ?
 C060 C05T C07Z C073 5.5(17) . . . . ?
 C066 C03O C05I C074 -0.8(18) . . . . ?
 C067 C01N C05N C04X 1.3(15) . . . . ?
 C068 P00D C02A C01Y 170.5(11) . . . . ?
 C068 P00D C02A C04S -11.1(12) . . . . ?
 C068 P00D C05E C032 -42.2(12) . . . . ?
 C068 P00D C05E C052 145.4(10) . . . . ?
 C068 P00D C074 C05I -111.5(11) . . . . ?
 C068 P00D C074 C06F 69.7(13) . . . . ?
 C068 C05H C05Z C02F 1(2) . . . . ?
 C069 C043 C046 P00F -178.1(9) . . . . ?
 C069 C043 C046 C06V 0.0(16) . . . . ?
 C06A C01P C01Y C02A 178.7(12) . . . . ?
 C06B C011 C02H C07J -1.8(19) . . . . ?
 C06B C062 C07U C07J -2(2) . . . . ?
 C06C C01W C028 C00N 0(2) . . . . ?
 C06I C03G C03P C05R 1(2) . . . . ?
 C06J C051 C06Y C08J 1(2) . . . . ?
 C06J C084 C27 C08J -6(3) . . . . ?
 C06K C02C C02Y C06P 3.1(17) . . . . ?
 C06K C02C C08E Os01 -16.5(12) . . . . ?
 C06L C029 C06N C07V -1(2) . . . . ?
 C06M P008 C025 C014 -170.7(9) . . . . ?
 C06M P008 C025 C03L 13.2(11) . . . . ?
 C06M P008 C17 C03J 73.4(12) . . . . ?
 C06M P008 C17 C05S -100.4(12) . . . . ?
 C06M C02I C05W C02O 0(2) . . . . ?
 C06N C029 C06L C085 1(3) . . . . ?
 C06Q C052 C05E P00D 171.3(9) . . . . ?
 C06Q C052 C05E C032 -1.1(17) . . . . ?
 C06R C05K C071 P00G -176.4(11) . . . . ?
 C06R C05K C071 C045 2(2) . . . . ?
 C06U C054 C06V C046 0.5(18) . . . . ?
 C06V C054 C06U C069 -2(2) . . . . ?
 C06W C06G C07E C05L 1.1(17) . . . . ?
 C06Y C051 C06J C084 0.1(18) . . . . ?
 C06Y C08J C27 C084 7(3) . . . . ?
 C06Z C03Q C04Z C048 -2.9(18) . . . . ?
 C070 C06F C074 P00D 178.0(11) . . . . ?
 C070 C06F C074 C05I -1(2) . . . . ?
 C071 P00G C01T C01I -179.3(12) . . . . ?
 C071 P00G C01T C03M -4.4(14) . . . . ?
 C071 P00G C03T C04R 78.8(14) . . . . ?
 C071 P00G C03T C05M -108.8(13) . . . . ?
 C071 P00G C07X C05F 47.8(13) . . . . ?
 C071 P00G C07X C08I -134.1(12) . . . . ?
 C071 C05K C06R C030 2(2) . . . . ?
 C074 P00D C02A C01Y 49.2(12) . . . . ?
 C074 P00D C02A C04S -132.4(10) . . . . ?
 C074 P00D C05E C032 74.9(11) . . . . ?
 C074 P00D C05E C052 -97.5(11) . . . . ?
 C074 P00D C068 C03C 32.7(14) . . . . ?
 C074 P00D C068 C05H -150.5(13) . . . . ?
 C074 C06F C070 C066 -3(2) . . . . ?
 C077 C01K C01M C02E -178.9(16) . . . . ?
 C07A P00E C03N C04E -148.3(4) . . . . ?
 C07A P00E C03N C04Y 27.6(5) . . . . ?
 C07A P00E C03K C03F -74.9(9) . . . . ?
 C07A P00E C03K C089 102.1(10) . . . . ?
 C07B C04A C04Q C04T 1(2) . . . . ?
 C07B C07T C081 C04T 1(3) . . . . ?
 C07C C076 C07R C040 -4.6(13) . . . . ?
 C07D C02R C05U C07H 5.8(15) . . . . ?
 C07E C06G C06W C056 1.0(16) . . . . ?
 C07F C047 C05F C07X 0(2) . . . . ?
 C07F C053 C08I C07X 2(2) . . . . ?
 C07H C079 C07P C07D 3.3(17) . . . . ?
 C07K C02D C02O C05W 3(2) . . . . ?
 C07L C022 C02Q C059 1(3) . . . . ?
 C07N C02S C03F C03K 1.7(19) . . . . ?
 C07O P007 C02X C02J 177.0(10) . . . . ?
 C07O P007 C02X C03B -1.5(12) . . . . ?
 C07O P007 C08C C02N -92.6(13) . . . . ?
 C07O P007 C08C C033 82.6(13) . . . . ?
 C07O C034 C05R C03P -2(2) . . . . ?
 C07P C079 C07H C05U 0.9(19) . . . . ?
 C07Q P00A C051 C06J 124.7(10) . . . . ?
 C07Q P00A C051 C06Y -59.7(12) . . . . ?
 C07Q P00A C15 C14 -17.1(10) . . . . ?
 C07Q P00A C15 C20 169.1(10) . . . . ?
 C07Q C08B C08G C08F 1(2) . . . . ?
 C07R C076 C07C Os02 8.6(11) . . . . ?
 C07S C08F C08G C08B -3(2) . . . . ?
 C07U C062 C06B C011 1(2) . . . . ?
 C07V C04P C085 C06L 6(3) . . . . ?
 C07X P00G C01T C01I 61.1(14) . . . . ?
 C07X P00G C01T C03M -124.0(12) . . . . ?
 C07X P00G C03T C04R -162.6(12) . . . . ?
 C07X P00G C03T C05M 9.7(15) . . . . ?
 C07X P00G C071 C045 42.5(15) . . . . ?
 C07X P00G C071 C05K -139.3(14) . . . . ?
 C07Z C05T C060 C04F -7.1(17) . . . . ?
 C085 C04P C07V C06N -6(3) . . . . ?
 C086 C07Q C08B C08G 0(2) . . . . ?
 C086 C07S C08F C08G 3(2) . . . . ?
 C088 C03D C04X C05N -3.5(17) . . . . ?
 C08B C07Q C086 C07S 0(2) . . . . ?
 C08C P007 C02X C02J 72.8(11) . . . . ?
 C08C P007 C02X C03B -105.8(12) . . . . ?
 C08C P007 C07O C034 -27.5(12) . . . . ?
 C08C P007 C07O C06I 157.2(11) . . . . ?
 C08C C02N C02T C020 -1(2) . . . . ?
 C08C C033 C03X C020 2(2) . . . . ?
 C08E C02C C02Y C06P -175.0(10) . . . . ?
 C08E C02C C06K C03Y 10.8(14) . . . . ?
 C08F C07S C086 C07Q -1(2) . . . . ?
 C08I C053 C07F C047 -4(2) . . . . ?
 C8 C10 C20 C15 0.8(16) . . . . ?
 C10 C8 C13 C14 -1.6(17) . . . . ?
 C14 C15 C20 C10 -1.5(15) . . . . ?
 C15 P00A C051 C06J 22.0(10) . . . . ?
 C15 P00A C051 C06Y -162.3(11) . . . . ?
 C15 P00A C07Q C086 103.5(11) . . . . ?
 C15 P00A C07Q C08B -71.7(11) . . . . ?
 C15 C14 C13 C8 0.8(17) . . . . ?
 C17 P008 C025 C014 84.5(10) . . . . ?
 C17 P008 C025 C03L -91.5(11) . . . . ?
 C17 P008 C06M C02I -30.3(12) . . . . ?
 C17 P008 C06M C07K 156.5(10) . . . . ?
 C17 C03J C03Z C01L -1(2) . . . . ?
 C13 C8 C10 C20 0.8(17) . . . . ?
 C13 C14 C15 P00A -173.4(8) . . . . ?
 C13 C14 C15 C20 0.7(15) . . . . ?

_shelx_res_file
;
    hyh619_11_0m_sq.res created by SHELXL-2014/7

TITL hyh619_11_0m_a.res in Cc
REM Old TITL HYH619_11_0m in C2/c
REM SHELXT solution in Cc
REM R1 0.083, Rweak 0.005, Alpha 0.025, Orientation as input
REM Flack x = 0.455 ( 0.009 ) from Parsons' quotients
REM Formula found by SHELXT: C288 P15 Os4
CELL 1.54178 24.4508 29.3023 31.3585 90 97.584 90
ZERR 16 0.0009 0.001 0.0011 0 0.002 0
LATT -7
SYMM +X,-Y,0.5+Z
SFAC C H B F Os P
UNIT 1088 928 16 64 16 48
SIMU 0.005 0.01 2 C03E C06H C04E C03N C04Y C065
SIMU 0.005 0.01 2 Os04 C01Z C00P C01K C031
SIMU 0.005 0.01 2 Os04 C01K C01M C02E C00P C01Z C01F C077 C00R C01Q C031 =
 C041 C05D
SIMU 0.005 0.01 2 C07S C086 C08F C08G C08B C07Q
SIMU 0.005 0.01 2 C07N C24 C089 C03K C03F C02S

L.S. 10 0 46
PLAN  24
SIZE 0.1 0.1 0.05
TEMP -173.15
CONF
MORE -1
BOND $H
ABIN
fmap 2 53
acta
TWIN -1 0 0 0 -1 0 0 0 -1 2
REM <olex2.extras>
REM <HklSrc "%.\\hyh619_11_0m_sq.hkl">
REM </olex2.extras>

WGHT    0.035100   24.367498
BASF   0.43224
FVAR       0.05168
OS01  5   10.546960   -0.775959    0.022584    11.00000    0.01533    0.01519 =
         0.02033    0.00190   -0.00043   -0.00041
OS02  5    0.048788   -0.780225    0.021437    11.00000    0.01947    0.01595 =
         0.02416    0.00273    0.00408    0.00101
OS03  5    0.058810   -0.474274    9.753489    11.00000    0.01714    0.01588 =
         0.01919    0.00110    0.00052   -0.00152
OS04  5    0.558217   -0.470958   -0.249546    11.00000    0.01751    0.01732 =
         0.01979    0.00149    0.00125   -0.00215
P005  6    0.529414   -0.718942   -0.033030    11.00000    0.02455    0.02021 =
         0.02203    0.00267   -0.00091   -0.00158
P006  6    0.368611   -0.510077   -0.274863    11.00000    0.02095    0.02139 =
         0.02307   -0.00201    0.00229   -0.00174
P007  6    0.547910   -0.415918   -0.306208    11.00000    0.02712    0.01598 =
         0.02359    0.00201   -0.00126   -0.00312
P008  6    0.041926   -0.414375   -0.298354    11.00000    0.01893    0.01795 =
         0.02251    0.00450    0.00041   -0.00136
P009  6   -0.130757   -0.512775   -0.264957    11.00000    0.01990    0.02675 =
         0.03510   -0.00174    0.00042   -0.00533
P00A  6    0.033498   -0.730781   -0.039472    11.00000    0.03079    0.02929 =
         0.03332    0.01192    0.01165    0.00977
P00B  6    0.560270   -0.836403    0.074884    11.00000    0.01822    0.01631 =
         0.02241    0.00383   -0.00020   -0.00014
P00C  6    0.063396   -0.834738    0.079082    11.00000    0.02215    0.01409 =
         0.02116    0.00059    0.00130   -0.00061
P00D  6    0.736775   -0.737826    0.045971    11.00000    0.01770    0.02215 =
         0.02395    0.00016   -0.00007   -0.00333
P00E  6    0.078666   -0.531936   -0.191643    11.00000    0.02264    0.01597 =
         0.01943    0.00224   -0.00097   -0.00317
P00F  6    0.569794   -0.521717   -0.189208    11.00000    0.02074    0.02461 =
         0.01955    0.00612    0.00264    0.00048
P00G  6    0.237391   -0.737821    0.048542    11.00000    0.02355    0.02334 =
         0.03866   -0.00868    0.00734   -0.00618
F00H  4    0.333497   -0.463060   -0.068287    11.00000    0.05336    0.04293 =
         0.02721    0.00668    0.00941    0.00441
F00I  4    0.253143   -0.299495   -0.159487    11.00000    0.06624    0.04514 =
         0.03081    0.01288    0.01590    0.02145
F00J  4    0.324268   -0.770648   -0.211165    11.00000    0.05497    0.03934 =
         0.05839    0.00339    0.02841    0.00596
C00K  1    0.058458   -0.424705   -0.191863    11.00000    0.02994    0.01588 =
         0.01815    0.00088    0.00834    0.01235
AFIX  23
H00A  2    0.038915   -0.396663   -0.202925    11.00000   -1.20000
H00B  2    0.037325   -0.438257   -0.170173    11.00000   -1.20000
AFIX   0
C00L  1    0.114074   -0.531804   -0.309886    11.00000    0.03836    0.02011 =
         0.02582    0.00554    0.00821    0.00740
AFIX  43
H00L  2    0.142536   -0.543299   -0.324803    11.00000   -1.20000
AFIX   0

C00M  1    0.605967   -0.827200    0.126763    11.00000    0.02405    0.01565 =
         0.02586    0.00306    0.00034   -0.00032
C00N  1    0.109753   -0.820666    0.128986    11.00000    0.02708    0.01591 =
         0.02562   -0.00560    0.00335   -0.00807
F00O  4    0.254551   -0.722716   -0.202439    11.00000    0.05267    0.03397 =
         0.06803    0.00691    0.01561    0.01121
C00P  1    0.554867   -0.415369   -0.200262    11.00000    0.03518    0.02423 =
         0.02989   -0.01085    0.00437   -0.00151
AFIX  23
H00C  2    0.528403   -0.391706   -0.212441    11.00000   -1.20000
H00D  2    0.540770   -0.428459   -0.174724    11.00000   -1.20000
AFIX   0

F00Q  4    0.321352   -0.972034   -0.000169    11.00000    0.04679    0.05561 =
         0.03961   -0.00300    0.01330    0.00726
C00R  1    0.618037   -0.539762   -0.299825    11.00000    0.03621    0.03139 =
         0.02710    0.00115    0.00628    0.00285
AFIX  43
H00R  2    0.647894   -0.554637   -0.310611    11.00000   -1.20000
AFIX   0

C00S  1    0.122369   -0.497316   -0.278365    11.00000    0.01973    0.02417 =
         0.02153    0.00629   -0.00147   -0.00783
C00T  1    0.359904   -0.503219   -0.364083    11.00000    0.01574    0.02421 =
         0.03016   -0.00198   -0.00259   -0.00090
AFIX  43
H00T  2    0.398949   -0.500373   -0.359963    11.00000   -1.20000
AFIX   0

F00U  4    0.349658   -0.525734   -0.025201    11.00000    0.03943    0.02924 =
         0.04604    0.00161    0.00843    0.00423
F00V  4    0.290119   -0.276555   -0.218680    11.00000    0.05912    0.05228 =
         0.04014    0.00969    0.02058    0.02090
C00W  1    0.291400   -0.860251    0.008495    11.00000    0.02608    0.01871 =
         0.05039   -0.00559   -0.00351   -0.00551
AFIX  43
H00W  2    0.298443   -0.889999    0.019964    11.00000   -1.20000
AFIX   0

F00X  4    0.282647   -0.474929   -0.013430    11.00000    0.04332    0.04188 =
         0.04216    0.00547    0.01629    0.00931
C00Y  1    0.512025   -0.528540   -0.156979    11.00000    0.02729    0.03029 =
         0.01983    0.00265    0.00643   -0.00076
C00Z  1    0.341222   -0.466553   -0.244085    11.00000    0.01635    0.02841 =
         0.02743   -0.00232   -0.00342   -0.00373
C010  1   -0.087521   -0.892315    0.089386    11.00000    0.03267    0.02478 =
         0.04027    0.00714   -0.00063   -0.01174
AFIX  43
H010  2   -0.112196   -0.912537    0.072810    11.00000   -1.20000
AFIX   0

C011  1    0.497461   -0.855439    0.093792    11.00000    0.02592    0.02504 =
         0.02746    0.00730    0.00138    0.00861
C013  1    0.331480   -0.504287   -0.405634    11.00000    0.04395    0.02446 =
         0.02710    0.00268   -0.00213   -0.00166
AFIX  43
H013  2    0.350874   -0.503655   -0.429958    11.00000   -1.20000
AFIX   0

C014  1   -0.032429   -0.362872   -0.257443    11.00000    0.02440    0.01842 =
         0.03210    0.00488   -0.00487    0.00809
AFIX  43
H014  2   -0.044731   -0.391861   -0.249032    11.00000   -1.20000
AFIX   0

F015  4    0.235543   -0.228422   -0.187003    11.00000    0.04702    0.02142 =
         0.06491    0.00058    0.01533    0.00860
C016  1    0.436709   -0.776740    0.031101    11.00000    0.03489    0.02174 =
         0.02928    0.00235   -0.00366    0.00029
AFIX  43
H016  2    0.398850   -0.777194    0.035041    11.00000   -1.20000
AFIX   0

C017  1    0.331764   -0.506258   -0.329052    11.00000    0.03213    0.02457 =
         0.02530   -0.00866    0.00289   -0.00618
C018  1    0.000720   -0.851729    0.100350    11.00000    0.02521    0.01733 =
         0.02639    0.00542   -0.00071    0.00033
F019  4    0.235810   -0.794340   -0.227433    11.00000    0.07463    0.05769 =
         0.05540   -0.02230    0.00189   -0.01120
F01A  4    0.372686   -0.455213    0.001222    11.00000    0.05836    0.04987 =
         0.03951   -0.00809    0.00057   -0.01972
C01B  1    0.795674   -0.860389    0.011637    11.00000    0.02809    0.02488 =
         0.04413   -0.00840   -0.00534    0.00538
AFIX  43
H01B  2    0.808028   -0.888219    0.025171    11.00000   -1.20000
AFIX   0

F01C  4    0.271442   -0.783045   -0.158388    11.00000    0.06663    0.05721 =
         0.03097    0.00924    0.01658   -0.00099
F01D  4    0.414855   -0.972786   -0.001135    11.00000    0.04052    0.15794 =
         0.05239    0.00456   -0.00726    0.00661
C01E  1   -0.037087   -0.881962    0.076325    11.00000    0.03758    0.01809 =
         0.02495    0.00165    0.00129   -0.00045
AFIX  43
H01E  2   -0.027489   -0.895346    0.050735    11.00000   -1.20000
AFIX   0

C01F  1    0.624547   -0.500452   -0.274715    11.00000    0.02535    0.03356 =
         0.02762    0.00546    0.00262   -0.00308
C01H  1    0.076302   -0.724858    0.063098    11.00000    0.02632    0.01414 =
         0.03288    0.00797   -0.00400   -0.00609
C01I  1    0.132915   -0.716746    0.068713    11.00000    0.03589    0.01753 =
         0.03687   -0.00630    0.00463   -0.00883
AFIX  43
H01I  2    0.149090   -0.692813    0.086544    11.00000   -1.20000
AFIX   0

F01J  4    0.361885   -1.019480   -0.043813    11.00000    0.08787    0.04754 =
         0.16248   -0.04785    0.07038   -0.02721
C01K  1    0.640684   -0.446164   -0.232305    11.00000    0.02204    0.03952 =
         0.02875    0.00617   -0.00133   -0.01422
C01L  1   -0.071464   -0.435285   -0.427860    11.00000    0.03415    0.03351 =
         0.02777    0.00483   -0.00535   -0.01575
AFIX  43
H01L  2   -0.093506   -0.439306   -0.454896    11.00000   -1.20000
AFIX   0

C01M  1    0.652366   -0.410649   -0.202075    11.00000    0.02727    0.04490 =
         0.03059   -0.00161   -0.00242   -0.01591
AFIX  43
H01M  2    0.688703   -0.399665   -0.193469    11.00000   -1.20000
AFIX   0

C01N  1    0.561850   -0.661894   -0.025844    11.00000    0.02132    0.01886 =
         0.02568    0.00147   -0.00352    0.00238
C01O  1    0.274140   -0.506298   -0.410773    11.00000    0.02236    0.03908 =
         0.03419   -0.00380   -0.00705   -0.00218
AFIX  43
H01O  2    0.254230   -0.505977   -0.438915    11.00000   -1.20000
AFIX   0

C01P  1    0.578378   -0.724749    0.066931    11.00000    0.02148    0.02577 =
         0.02352    0.00378   -0.00727   -0.00539
C01Q  1    0.566202   -0.554626   -0.307357    11.00000    0.03613    0.02346 =
         0.02364    0.00258    0.00418    0.00561
AFIX  43
H01Q  2    0.556113   -0.581624   -0.323245    11.00000   -1.20000
AFIX   0

C01R  1    0.141145   -0.450350   -0.229742    11.00000    0.01910    0.02023 =
         0.02563    0.00916   -0.00232   -0.00779
C01S  1    0.061756   -0.546692   -0.316608    11.00000    0.03328    0.02127 =
         0.02384    0.00434    0.00260    0.00133
AFIX  43
H01S  2    0.049981   -0.570313   -0.336469    11.00000   -1.20000
AFIX   0

C01T  1    0.164087   -0.745543    0.046835    11.00000    0.01249    0.02697 =
         0.03874    0.00300    0.00398   -0.00809
C01U  1   -0.080137   -0.397296   -0.402262    11.00000    0.03242    0.02280 =
         0.03930   -0.00085   -0.00686   -0.00604
AFIX  43
H01U  2   -0.108188   -0.375690   -0.411478    11.00000   -1.20000
AFIX   0

C01V  1    0.468500   -0.575369   -0.106851    11.00000    0.04227    0.03932 =
         0.03371    0.00997    0.01257   -0.00757
AFIX  43
H01V  2    0.466504   -0.603133   -0.091489    11.00000   -1.20000
AFIX   0

C01W  1    0.134214   -0.772593    0.191284    11.00000    0.02733    0.02565 =
         0.02240   -0.01000    0.00467   -0.00748
AFIX  43
H01W  2    0.128603   -0.745261    0.206414    11.00000   -1.20000
AFIX   0

C01X  1    0.329449   -0.474437   -0.201848    11.00000    0.02480    0.02911 =
         0.03261    0.00036    0.00540    0.00262
AFIX  43
H01X  2    0.331653   -0.504432   -0.190251    11.00000   -1.20000
AFIX   0

C01Y  1    0.634767   -0.716769    0.072709    11.00000    0.02677    0.02068 =
         0.02540    0.00331    0.00224   -0.00759
AFIX  43
H01Y  2    0.652092   -0.695238    0.092759    11.00000   -1.20000
AFIX   0

C01Z  1    0.470770   -0.470259   -0.249366    11.00000    0.02553    0.01126 =
         0.02305    0.00153    0.00226    0.00780
AFIX  43
H01Z  2    0.453747   -0.448361   -0.233063    11.00000   -1.20000
AFIX   0
C020  1    0.443962   -0.445047   -0.438770    11.00000    0.04060    0.03123 =
         0.02589    0.00381   -0.00257   -0.01205
AFIX  43
H020  2    0.424899   -0.450529   -0.466702    11.00000   -1.20000
AFIX   0

C021  1    0.000511   -0.653924   -0.171732    11.00000    0.05195    0.03014 =
         0.02957   -0.00210    0.01312   -0.01696
AFIX  43
H021  2   -0.017766   -0.667180   -0.149848    11.00000   -1.20000
AFIX   0
C022  1   -0.155429   -0.467574   -0.234207    11.00000    0.02203    0.03988 =
         0.05047   -0.01143    0.01066   -0.00881

C023  1    0.509386   -0.569191   -0.134076    11.00000    0.04074    0.02939 =
         0.02328    0.00588    0.00181    0.00019
AFIX  43
H023  2    0.535296   -0.592807   -0.136866    11.00000   -1.20000
AFIX   0

F024  4    0.198613   -0.290263   -0.222721    11.00000    0.07004    0.06910 =
         0.04355   -0.00722   -0.00932   -0.03072
C025  1    0.012554   -0.360128   -0.281146    11.00000    0.01632    0.02309 =
         0.03082    0.00005   -0.00156   -0.00246
C026  1   -0.026929   -0.477015   -0.240209    11.00000    0.02220    0.01156 =
         0.02554   -0.00055    0.00719   -0.00507
AFIX  43
H026  2   -0.041955   -0.458123   -0.220046    11.00000   -1.20000
AFIX   0

C027  1    0.601357   -0.788335    0.151688    11.00000    0.03083    0.02322 =
         0.03114    0.00402    0.00813    0.00496
AFIX  43
H027  2    0.576535   -0.764899    0.140759    11.00000   -1.20000
AFIX   0

C028  1    0.102645   -0.781122    0.152103    11.00000    0.02399    0.02119 =
         0.03216   -0.00153    0.00595   -0.00496
AFIX  43
H028  2    0.075586   -0.759511    0.140798    11.00000   -1.20000
AFIX   0

C029  1   -0.166637   -0.511645   -0.318630    11.00000    0.03324    0.02866 =
         0.03707   -0.00985    0.00197   -0.00779
C02A  1    0.663426   -0.743147    0.046497    11.00000    0.00828    0.02940 =
         0.02432    0.00469    0.00021   -0.00502
C02B  1    0.156074   -0.421108   -0.193412    11.00000    0.01554    0.02292 =
         0.03109    0.00254   -0.00572    0.00123
AFIX  43
H02C  2    0.192161   -0.409171   -0.185771    11.00000   -1.20000
AFIX   0

C02C  1    0.494950   -0.840012   -0.051940    11.00000    0.03279    0.01731 =
         0.03656   -0.00437   -0.00332    0.00048
C02D  1    0.193376   -0.356862   -0.305792    11.00000    0.02284    0.02983 =
         0.04629    0.00474   -0.00010   -0.00075
AFIX  43
H02D  2    0.218378   -0.337968   -0.287965    11.00000   -1.20000
AFIX   0

C02E  1    0.608376   -0.393722   -0.186541    11.00000    0.03283    0.03887 =
         0.03236   -0.00881    0.00136   -0.01048
C02F  1    0.794450   -0.855847   -0.031543    11.00000    0.02263    0.03636 =
         0.05361   -0.00612    0.00818    0.00600
AFIX  43
H02F  2    0.804724   -0.880947   -0.047939    11.00000   -1.20000
AFIX   0

C02G  1   -0.059165   -0.323284   -0.246168    11.00000    0.02333    0.03527 =
         0.03802    0.00311   -0.00097    0.00451
AFIX  43
H02G  2   -0.089792   -0.325317   -0.230511    11.00000   -1.20000
AFIX   0

C02H  1    0.458789   -0.882688    0.067001    11.00000    0.03775    0.01936 =
         0.03574    0.00501   -0.00127   -0.00221
AFIX  43
H02H  2    0.467352   -0.892007    0.039631    11.00000   -1.20000
AFIX   0

C02I  1    0.118755   -0.408827   -0.359123    11.00000    0.02152    0.02529 =
         0.03398    0.00246    0.00437    0.00063
AFIX  43
H02I  2    0.092860   -0.426351   -0.377570    11.00000   -1.20000
AFIX   0

C02J  1    0.466214   -0.362915   -0.278944    11.00000    0.04086    0.02015 =
         0.06621    0.01223    0.00916    0.00540
AFIX  43
H02J  2    0.449109   -0.391804   -0.276924    11.00000   -1.20000
AFIX   0
C02K  1    0.627568   -0.607779   -0.186151    11.00000    0.03658    0.03523 =
         0.04809    0.00629    0.01663    0.00987
AFIX  43
H02K  2    0.658130   -0.593297   -0.169715    11.00000   -1.20000
AFIX   0

C02L  1    0.019149   -0.609087   -0.168066    11.00000    0.02871    0.03030 =
         0.02526   -0.00307    0.00260   -0.00727
AFIX  43
H02L  2    0.013605   -0.591938   -0.143287    11.00000   -1.20000
AFIX   0

C02M  1    0.346388   -0.674066   -0.073713    11.00000    0.02494    0.05230 =
         0.06523    0.02653    0.00205    0.00211
AFIX  43
H02M  2    0.310165   -0.663714   -0.083798    11.00000   -1.20000
AFIX   0

C02N  1    0.469784   -0.394772   -0.377982    11.00000    0.04262    0.01389 =
         0.03910    0.00210   -0.01332   -0.00427
AFIX  43
H02N  2    0.467169   -0.366052   -0.364341    11.00000   -1.20000
AFIX   0

C02O  1    0.207670   -0.371849   -0.344731    11.00000    0.01657    0.03676 =
         0.05199    0.01309    0.00794    0.00822
AFIX  43
H02O  2    0.242661   -0.364980   -0.353180    11.00000   -1.20000
AFIX   0

C02P  1   -0.061956   -0.780981    0.029320    11.00000    0.02429    0.02904 =
         0.03286    0.00864    0.00413    0.00701
AFIX  43
H02P  2   -0.099816   -0.781499    0.033253    11.00000   -1.20000
AFIX   0

C02Q  1   -0.154023   -0.470695   -0.189946    11.00000    0.05373    0.05410 =
         0.04257    0.00649    0.00908   -0.01546
AFIX  43
H02Q  2   -0.142001   -0.498256   -0.175741    11.00000   -1.20000
AFIX   0

C02R  1    0.554224   -0.736458   -0.083429    11.00000    0.03836    0.01944 =
         0.02422   -0.00508    0.00091   -0.00977
C02S  1   -0.018497   -0.490791   -0.101904    11.00000    0.08099    0.05020 =
         0.04540   -0.00065    0.04008   -0.00185
AFIX  43
H02S  2   -0.056237   -0.482763   -0.102519    11.00000   -1.20000
AFIX   0

C02T  1    0.439586   -0.402357   -0.418439    11.00000    0.05592    0.02393 =
         0.03587    0.00985   -0.01577   -0.00087
AFIX  43
H02T  2    0.416438   -0.379136   -0.432083    11.00000   -1.20000
AFIX   0

C02U  1    0.825027   -0.635984   -0.001738    11.00000    0.03835    0.04787 =
         0.04683    0.01288    0.00239   -0.01533
AFIX  43
H02U  2    0.860181   -0.632353   -0.011084    11.00000   -1.20000
AFIX   0

C02V  1   -0.040723   -0.281554   -0.257940    11.00000    0.02155    0.03106 =
         0.02968   -0.00292   -0.00373    0.00795
AFIX  43
H02V  2   -0.058394   -0.254563   -0.250004    11.00000   -1.20000
AFIX   0

C02X  1    0.516401   -0.361218   -0.292565    11.00000    0.02803    0.02185 =
         0.01700   -0.00173    0.00468   -0.01024
C02Y  1    0.493063   -0.862786   -0.096126    11.00000    0.02741    0.05333 =
         0.04954   -0.01760   -0.00127    0.00258
AFIX  23
H02A  2    0.512597   -0.843052   -0.114820    11.00000   -1.20000
H02B  2    0.513160   -0.892157   -0.092579    11.00000   -1.20000
AFIX   0

C030  1    0.298102   -0.850999   -0.032720    11.00000    0.01651    0.02979 =
         0.06592   -0.01161    0.00961    0.00112
AFIX  43
H030  2    0.307407   -0.875370   -0.050403    11.00000   -1.20000
AFIX   0

C031  1    0.526287   -0.526174   -0.289287    11.00000    0.03157    0.01630 =
         0.01899   -0.00216    0.00551    0.00522
C032  1    0.807448   -0.678877    0.011080    11.00000    0.03305    0.04141 =
         0.02898    0.00718   -0.00353   -0.00650
AFIX  43
H032  2    0.831455   -0.704390    0.011282    11.00000   -1.20000
AFIX   0

C033  1    0.506931   -0.470571   -0.376877    11.00000    0.02829    0.02626 =
         0.01558    0.00125    0.00357   -0.00154
AFIX  43
H033  2    0.529751   -0.493860   -0.362991    11.00000   -1.20000
AFIX   0
C034  1    0.626343   -0.416072   -0.365101    11.00000    0.02883    0.02493 =
         0.02973    0.00010   -0.00060   -0.00433
AFIX  43
H034  2    0.600387   -0.434724   -0.382317    11.00000   -1.20000
AFIX   0

C035  1    0.169708   -0.472489   -0.257161    11.00000    0.01507    0.03385 =
         0.03490    0.00280    0.00674   -0.00370
AFIX  43
H035  2    0.207523   -0.472048   -0.261231    11.00000   -1.20000
AFIX   0

C036  1    0.418848   -0.730084   -0.073456    11.00000    0.03236    0.03687 =
         0.03518    0.01178   -0.00190   -0.00560
AFIX  43
H036  2    0.429834   -0.759874   -0.080740    11.00000   -1.20000
AFIX   0

C037  1    0.358218   -0.567080   -0.255138    11.00000    0.01714    0.01816 =
         0.03078   -0.00542    0.00827   -0.00416
C039  1    0.314661   -0.438220   -0.177381    11.00000    0.03436    0.03312 =
         0.03078   -0.00495    0.01385    0.00246
AFIX  43
H039  2    0.309762   -0.443345   -0.148212    11.00000   -1.20000
AFIX   0

C03A  1   -0.015653   -0.833883    0.137479    11.00000    0.03680    0.02204 =
         0.03672   -0.00290    0.01150   -0.00162
AFIX  43
H03A  2    0.008362   -0.813754    0.154764    11.00000   -1.20000
AFIX   0

C03B  1    0.539891   -0.318138   -0.296113    11.00000    0.01984    0.02042 =
         0.06608   -0.01838    0.00816   -0.00836
AFIX  43
H03B  2    0.574800   -0.315369   -0.306053    11.00000   -1.20000
AFIX   0

C03C  1    0.778942   -0.824541    0.036509    11.00000    0.00780    0.03528 =
         0.02984    0.00624   -0.00339    0.00067
AFIX  43
H03C  2    0.779045   -0.827773    0.066664    11.00000   -1.20000
AFIX   0
C03D  1    0.598167   -0.571118   -0.019305    11.00000    0.03547    0.02014 =
         0.04029    0.00032    0.00129   -0.00318
AFIX  43
H03D  2    0.608902   -0.539939   -0.017904    11.00000   -1.20000
AFIX  66

C03E  1    0.262237   -0.574416   -0.154230    11.00000    0.02754    0.04148 =
         0.05233    0.01916    0.01039    0.00633
AFIX  43
H03E  2    0.299472   -0.583322   -0.145890    11.00000   -1.20000
AFIX  65
C06H  1    0.242616   -0.534006   -0.138671    11.00000    0.02825    0.03620 =
         0.04889    0.01751    0.00003    0.00103
AFIX  43
H06H  2    0.266440   -0.515294   -0.119698    11.00000   -1.20000
AFIX  65
C04E  1    0.188136   -0.520976   -0.150874    11.00000    0.02748    0.02333 =
         0.04043    0.00994    0.00017    0.00008
AFIX  43
H04E  2    0.174726   -0.493357   -0.140240    11.00000   -1.20000
AFIX  65
C03N  1    0.153277   -0.548355   -0.178635    11.00000    0.02765    0.02553 =
         0.03243    0.00801   -0.00048    0.00122
C04Y  1    0.172898   -0.588764   -0.194194    11.00000    0.02976    0.03512 =
         0.03737    0.00655    0.00885    0.00451
AFIX  43
H04Y  2    0.149073   -0.607477   -0.213167    11.00000   -1.20000
AFIX  65
C065  1    0.227378   -0.601795   -0.181992    11.00000    0.02913    0.04232 =
         0.04823    0.01443    0.01232    0.01048
AFIX  43
H065  2    0.240787   -0.629414   -0.192626    11.00000   -1.20000
AFIX   0
C03F  1    0.001944   -0.503661   -0.139158    11.00000    0.06735    0.03913 =
         0.03564    0.00303    0.02535    0.00041
AFIX  43
H03F  2   -0.022054   -0.503559   -0.165580    11.00000   -1.20000
AFIX   0

C03G  1    0.701395   -0.359878   -0.315383    11.00000    0.03717    0.03350 =
         0.03939    0.01394   -0.00513   -0.01023
AFIX  43
H03G  2    0.726435   -0.340002   -0.298725    11.00000   -1.20000
AFIX   0

C03H  1   -0.029050   -0.534360   -0.295291    11.00000    0.01978    0.02252 =
         0.02502    0.00179   -0.00166   -0.00284
AFIX  43
H03H  2   -0.045875   -0.556794   -0.314608    11.00000   -1.20000
AFIX   0

C03I  1    0.431520   -0.540785   -0.102753    11.00000    0.02192    0.05141 =
         0.03050   -0.00090    0.00851   -0.01013
AFIX  43
H03I  2    0.403674   -0.545067   -0.084676    11.00000   -1.20000
AFIX   0

C03J  1    0.001772   -0.461721   -0.373880    11.00000    0.03070    0.02916 =
         0.02138    0.01087   -0.00650   -0.00349
AFIX  43
H03J  2    0.029043   -0.483887   -0.364401    11.00000   -1.20000
AFIX   0
C03K  1    0.056642   -0.516755   -0.139068    11.00000    0.05677    0.03457 =
         0.02770   -0.00097    0.01479   -0.01462
C03L  1    0.030761   -0.317493   -0.292780    11.00000    0.02893    0.01627 =
         0.02432   -0.00246   -0.00579    0.00174
AFIX  43
H03L  2    0.061413   -0.314931   -0.308355    11.00000   -1.20000
AFIX   0

C03M  1    0.133347   -0.777400    0.021883    11.00000    0.02683    0.02250 =
         0.02511    0.00152    0.00999   -0.00327
AFIX  43
H03M  2    0.151011   -0.798133    0.004832    11.00000   -1.20000
AFIX   0

C03O  1    0.771774   -0.748855    0.176661    11.00000    0.01333    0.02637 =
         0.02594    0.00211    0.00875    0.00239
AFIX  43
H03O  2    0.752704   -0.756536    0.200175    11.00000   -1.20000
AFIX   0

C03P  1    0.714139   -0.377059   -0.353595    11.00000    0.02871    0.03141 =
         0.05151    0.01331    0.00808   -0.00301
AFIX  43
H03P  2    0.748162   -0.369567   -0.363408    11.00000   -1.20000
AFIX   0

C03Q  1    0.590905   -0.889718    0.056787    11.00000    0.02264    0.02621 =
         0.02015    0.00149   -0.00775    0.00849
B03R  3    0.245532   -0.274162   -0.196625    11.00000    0.04492    0.02480 =
         0.02584    0.00236   -0.00673    0.00172
C03S  1    0.038075   -0.700051    0.083443    11.00000    0.03652    0.01733 =
         0.03451   -0.00092    0.01243    0.00442
AFIX  43
H03S  2    0.048395   -0.674610    0.101505    11.00000   -1.20000
AFIX   0
C03T  1    0.248361   -0.680970    0.029638    11.00000    0.02676    0.02781 =
         0.05942   -0.00325    0.01427   -0.00585
C03U  1   -0.067694   -0.845027    0.150341    11.00000    0.01688    0.03781 =
         0.03872   -0.00021    0.01609    0.00385
AFIX  43
H03U  2   -0.078257   -0.832420    0.175945    11.00000   -1.20000
AFIX   0

C03V  1    0.003214   -0.278358   -0.281183    11.00000    0.03420    0.01820 =
         0.03021    0.00008    0.00175   -0.00101
AFIX  43
H03V  2    0.015015   -0.249164   -0.289476    11.00000   -1.20000
AFIX   0
C03W  1    0.034904   -0.658594   -0.239552    11.00000    0.04388    0.01835 =
         0.03178   -0.00549    0.00194    0.00344
AFIX  43
H03W  2    0.041431   -0.675552   -0.264203    11.00000   -1.20000
AFIX   0

C03X  1    0.476460   -0.478700   -0.417320    11.00000    0.02964    0.02797 =
         0.03191    0.00441    0.00457   -0.00659
AFIX  43
H03X  2    0.478183   -0.507905   -0.430230    11.00000   -1.20000
AFIX   0

C03Y  1    0.465928   -0.801164    0.003225    11.00000    0.01446    0.02107 =
         0.02433    0.00432    0.00217    0.00368
C03Z  1   -0.031268   -0.466643   -0.413990    11.00000    0.03357    0.03523 =
         0.02694   -0.00479    0.00272   -0.00759
AFIX  43
H03Z  2   -0.025642   -0.492057   -0.431712    11.00000   -1.20000
AFIX   0

C040  1   -0.031396   -0.808756    0.004528    11.00000    0.02277    0.02204 =
         0.02769    0.00819    0.00446    0.00726
C041  1    0.439982   -0.502637   -0.273690    11.00000    0.02800    0.00975 =
         0.01979   -0.00119    0.00267    0.00697
C042  1    0.005288   -0.906520   -0.063384    11.00000    0.03676    0.02319 =
         0.02712   -0.00156   -0.00261   -0.00564
AFIX  23
H04A  2    0.035236   -0.905191   -0.081736    11.00000   -1.20000
H04B  2   -0.030209   -0.909119   -0.082466    11.00000   -1.20000
AFIX   0

C043  1    0.614906   -0.485654   -0.109437    11.00000    0.03583    0.04480 =
         0.03324    0.00820    0.00446   -0.00983
AFIX  43
H043  2    0.577518   -0.481453   -0.105080    11.00000   -1.20000
AFIX   0

C044  1    0.150818   -0.850610    0.146205    11.00000    0.04188    0.02585 =
         0.03181   -0.00264    0.00443   -0.00070
AFIX  43
H044  2    0.157544   -0.877665    0.131034    11.00000   -1.20000
AFIX   0
C045  1    0.273783   -0.825071    0.034248    11.00000    0.02388    0.03097 =
         0.04209    0.00664    0.00650    0.00480
AFIX  43
H045  2    0.268357   -0.830744    0.063221    11.00000   -1.20000
AFIX   0

C046  1    0.625669   -0.505537   -0.147553    11.00000    0.02707    0.03228 =
         0.02955    0.00898   -0.00298   -0.00320
C047  1    0.359388   -0.747717    0.148764    11.00000    0.02450    0.07357 =
         0.05878   -0.03287   -0.00078    0.00394
AFIX  43
H047  2    0.398472   -0.750163    0.152561    11.00000   -1.20000
AFIX   0

C048  1    0.597445   -0.972502    0.055496    11.00000    0.02634    0.03015 =
         0.04239   -0.00341   -0.00475   -0.00264
AFIX  43
H048  2    0.583218   -1.001504    0.061936    11.00000   -1.20000
AFIX   0

C049  1    0.008987   -0.679064   -0.207836    11.00000    0.05182    0.01781 =
         0.04347   -0.00234   -0.00398   -0.00895
AFIX  43
H049  2   -0.002851   -0.709919   -0.210731    11.00000   -1.20000
AFIX   0
C04A  1   -0.149079   -0.566834   -0.242176    11.00000    0.03067    0.03325 =
         0.05563    0.00824   -0.00178   -0.01871

F04B  4    0.359152   -0.945762   -0.057468    11.00000    0.09964    0.07179 =
         0.07313    0.04487    0.04039    0.04689
C04C  1    0.438748   -0.324270   -0.267825    11.00000    0.02315    0.03632 =
         0.06303    0.01084    0.00620   -0.00043
AFIX  43
H04C  2    0.403907   -0.327007   -0.257770    11.00000   -1.20000
AFIX   0
C04D  1    0.389325   -0.580319   -0.216174    11.00000    0.02694    0.02554 =
         0.04167    0.00056    0.00293   -0.00839
AFIX  43
H04D  2    0.412788   -0.559042   -0.199844    11.00000   -1.20000
AFIX   0

C04F  1    0.102694   -0.970796    0.068351    11.00000    0.02915    0.01860 =
         0.02920    0.00033   -0.00398    0.00314
AFIX  43
H04F  2    0.088714   -0.999322    0.076426    11.00000   -1.20000
AFIX   0

C04H  1    0.644765   -0.969390    0.035017    11.00000    0.03410    0.01975 =
         0.03503   -0.00410   -0.01082    0.00740
AFIX  43
H04H  2    0.662989   -0.996294    0.027545    11.00000   -1.20000
AFIX   0

C04I  1    0.335182   -0.422928   -0.260589    11.00000    0.02722    0.02953 =
         0.03093   -0.00548   -0.00109   -0.00097
AFIX  43
H04I  2    0.343165   -0.417215   -0.288943    11.00000   -1.20000
AFIX   0

C04J  1    0.365269   -0.715521   -0.087941    11.00000    0.02491    0.05897 =
         0.05055    0.01943   -0.00629   -0.00828
AFIX  43
H04J  2    0.341697   -0.733843   -0.107477    11.00000   -1.20000
AFIX   0
C04K  1    0.789685   -0.598907   -0.000418    11.00000    0.04957    0.03497 =
         0.06496    0.01360   -0.00873   -0.01704
AFIX  43
H04K  2    0.801500   -0.569351   -0.007666    11.00000   -1.20000
AFIX   0

B04L  3    0.334221   -0.480285   -0.026683    11.00000    0.03840    0.03266 =
         0.02828   -0.00195    0.00428   -0.00327
C04M  1    0.024911   -0.524017   -0.291327    11.00000    0.03106    0.01156 =
         0.01776   -0.00336    0.00816    0.00318
C04N  1    0.246137   -0.508718   -0.376130    11.00000    0.02371    0.06811 =
         0.02721   -0.00277   -0.00464    0.00052
AFIX  43
H04N  2    0.207011   -0.510656   -0.380302    11.00000   -1.20000
AFIX   0
C04O  1    0.474444   -0.494600   -0.151160    11.00000    0.02985    0.01636 =
         0.02029   -0.00041   -0.00011   -0.00002
AFIX  43
H04O  2    0.476119   -0.466454   -0.165968    11.00000   -1.20000
AFIX   0

C04P  1   -0.220602   -0.515526   -0.402820    11.00000    0.01897    0.07966 =
         0.04077   -0.00678   -0.00457   -0.01006
AFIX  43
H04P  2   -0.239753   -0.514919   -0.431217    11.00000   -1.20000
AFIX   0
C04Q  1   -0.113830   -0.603374   -0.242820    11.00000    0.03205    0.03282 =
         0.04820    0.00161    0.00540   -0.00673
AFIX  43
H04Q  2   -0.077963   -0.599491   -0.250797    11.00000   -1.20000
AFIX   0

C04R  1    0.213754   -0.665122   -0.004979    11.00000    0.05901    0.02884 =
         0.04566   -0.00027    0.01482   -0.00372
AFIX  43
H04R  2    0.186104   -0.684622   -0.019186    11.00000   -1.20000
AFIX   0

C04S  1    0.631253   -0.772883    0.020217    11.00000    0.01285    0.02049 =
         0.01911    0.00373    0.00272    0.00196
AFIX  43
H04S  2    0.647595   -0.792032    0.000968    11.00000   -1.20000
AFIX   0

C04T  1   -0.132159   -0.646469   -0.231415    11.00000    0.06258    0.02475 =
         0.07262    0.01044    0.00392   -0.00442
AFIX  43
H04T  2   -0.108121   -0.671947   -0.231346    11.00000   -1.20000
AFIX   0

C04U  1   -0.020395   -0.753455    0.045671    11.00000    0.02880    0.01921 =
         0.02600    0.00591    0.01054    0.01455
C04V  1    0.148448   -0.969449    0.045905    11.00000    0.03666    0.01779 =
         0.03643   -0.00359   -0.00733    0.01311
AFIX  43
H04V  2    0.165137   -0.997012    0.038238    11.00000   -1.20000
AFIX   0

C04W  1    0.479536   -0.752364    0.050566    11.00000    0.02537    0.02029 =
         0.02285    0.00592    0.00632    0.00752
C04X  1    0.573473   -0.590415    0.013930    11.00000    0.05267    0.02773 =
         0.03362   -0.00283   -0.00683   -0.00139
AFIX  43
H04X  2    0.569187   -0.572917    0.038777    11.00000   -1.20000
AFIX   0
C04Z  1    0.571418   -0.932813    0.066343    11.00000    0.03734    0.03097 =
         0.03000    0.00117    0.00812    0.00089
AFIX  43
H04Z  2    0.539580   -0.935054    0.080612    11.00000   -1.20000
AFIX   0
C050  1    0.380505   -0.648495   -0.045127    11.00000    0.04039    0.04434 =
         0.06302    0.01933    0.01828    0.01374
AFIX  43
H050  2    0.366982   -0.621481   -0.033429    11.00000   -1.20000
AFIX   0

C051  1   -0.015006   -0.753619   -0.083134    11.00000    0.03915    0.06577 =
         0.03754    0.03252   -0.01099   -0.00992
C052  1    0.720619   -0.646784    0.023029    11.00000    0.02338    0.03077 =
         0.04812    0.00114   -0.00099   -0.00381
AFIX  43
H052  2    0.684677   -0.650337    0.030951    11.00000   -1.20000
AFIX   0

C053  1    0.274276   -0.744374    0.178579    11.00000    0.02551    0.03959 =
         0.04180   -0.00876    0.01655   -0.00414
AFIX  43
H053  2    0.254815   -0.745000    0.202867    11.00000   -1.20000
AFIX   0

C054  1    0.722465   -0.497660   -0.121108    11.00000    0.04110    0.06016 =
         0.04148    0.01056   -0.00256   -0.00338
AFIX  43
H054  2    0.759982   -0.501505   -0.125251    11.00000   -1.20000
AFIX   0

C055  1    0.112919   -0.412125   -0.170806    11.00000    0.02042    0.02483 =
         0.02935   -0.00705   -0.00471    0.00221
C056  1    0.581278   -0.582249   -0.200303    11.00000    0.04888    0.03161 =
         0.02578    0.01378    0.01991    0.01606
C057  1    0.631401   -0.782817    0.191380    11.00000    0.02763    0.02810 =
         0.02996    0.00651   -0.00076    0.00723
AFIX  43
H057  2    0.627232   -0.755990    0.207654    11.00000   -1.20000
AFIX   0

C058  1    0.218667   -0.620793   -0.019549    11.00000    0.05336    0.02907 =
         0.07256    0.00322    0.01284   -0.00872
AFIX  43
H058  2    0.195474   -0.610746   -0.044482    11.00000   -1.20000
AFIX   0

C059  1   -0.169655   -0.434755   -0.166304    11.00000    0.03818    0.05173 =
         0.04802   -0.00904    0.01865   -0.00946
AFIX  43
H059  2   -0.168832   -0.437621   -0.136050    11.00000   -1.20000
AFIX   0
C05A  1    0.051092   -0.614020   -0.235405    11.00000    0.04766    0.01689 =
         0.03557    0.01480   -0.00584   -0.00638
AFIX  43
H05E  2    0.066776   -0.600047   -0.258293    11.00000   -1.20000
AFIX   0

C05B  1    0.456527   -0.702292   -0.048719    11.00000    0.02023    0.02501 =
         0.03727    0.01326   -0.00392   -0.00487
C05C  1   -0.101715   -0.873432    0.126090    11.00000    0.02918    0.03135 =
         0.03751    0.01008    0.00543   -0.00684
AFIX  43
H05C  2   -0.136548   -0.880571    0.134691    11.00000   -1.20000
AFIX   0

C05D  1    0.472715   -0.534771   -0.296082    11.00000    0.02608    0.01511 =
         0.01878   -0.00276    0.00315    0.00358
AFIX  43
H05G  2    0.457009   -0.559132   -0.313580    11.00000   -1.20000
AFIX   0

C05E  1    0.755833   -0.684396    0.023357    11.00000    0.02202    0.03444 =
         0.02763    0.00322    0.00315   -0.00390
C05F  1    0.330999   -0.745910    0.107959    11.00000    0.02269    0.06750 =
         0.04817   -0.01483    0.00418    0.00631
AFIX  43
H05F  2    0.350430   -0.746874    0.083664    11.00000   -1.20000
AFIX   0

C05G  1    0.385306   -0.625031   -0.201815    11.00000    0.03322    0.02966 =
         0.05119    0.00765    0.00762    0.00930
AFIX  43
H05J  2    0.405945   -0.634039   -0.175350    11.00000   -1.20000
AFIX   0

C05H  1    0.761670   -0.778663   -0.028579    11.00000    0.03229    0.03306 =
         0.02961   -0.00297    0.00278   -0.00379
AFIX  43
H05H  2    0.750242   -0.750895   -0.042659    11.00000   -1.20000
AFIX   0
C05I  1    0.744056   -0.751001    0.134535    11.00000    0.02294    0.02356 =
         0.02793    0.00302    0.00315   -0.00028
AFIX  43
H05I  2    0.706589   -0.760422    0.129370    11.00000   -1.20000
AFIX   0

C05J  1    0.512273   -0.279441   -0.285134    11.00000    0.06845    0.02004 =
         0.08379   -0.02821    0.02247   -0.01494
AFIX  43
H05L  2    0.528820   -0.250338   -0.287261    11.00000   -1.20000
AFIX   0

C05K  1    0.274089   -0.772618   -0.025292    11.00000    0.02393    0.02325 =
         0.04780   -0.00239    0.01428    0.00043
AFIX  43
H05K  2    0.268612   -0.742777   -0.036915    11.00000   -1.20000
AFIX   0

C05L  1    0.630798   -0.654240   -0.195278    11.00000    0.05178    0.03956 =
         0.06256    0.00547    0.01546    0.01411
AFIX  43
H05O  2    0.662996   -0.671003   -0.184680    11.00000   -1.20000
AFIX   0

C05M  1    0.286360   -0.651901    0.052387    11.00000    0.03940    0.03142 =
         0.06844   -0.01446    0.01069   -0.00759
AFIX  43
H05M  2    0.308942   -0.661981    0.077611    11.00000   -1.20000
AFIX   0

C05N  1    0.555082   -0.635339    0.010722    11.00000    0.04286    0.02434 =
         0.02362   -0.00587    0.00800    0.00612
AFIX  43
H05N  2    0.537819   -0.648297    0.033300    11.00000   -1.20000
AFIX   0

C05O  1    0.323434   -0.599087   -0.277830    11.00000    0.02982    0.03138 =
         0.03773   -0.01195    0.00590   -0.00701
AFIX  43
H05Q  2    0.300914   -0.590334   -0.303555    11.00000   -1.20000
AFIX   0

C05P  1    0.644607   -0.860759    0.143018    11.00000    0.03765    0.02323 =
         0.03104    0.00405    0.00067    0.00466
AFIX  43
H05P  2    0.650119   -0.887116    0.126465    11.00000   -1.20000
AFIX   0

C05Q  1    0.274653   -0.508368   -0.334327    11.00000    0.03147    0.05635 =
         0.02639   -0.01032    0.00343   -0.00145
AFIX  43
H05R  2    0.255196   -0.509555   -0.310054    11.00000   -1.20000
AFIX   0
C05R  1    0.675530   -0.406337   -0.378360    11.00000    0.06003    0.03392 =
         0.04070   -0.00276    0.01096   -0.00674
AFIX  43
H05T  2    0.684438   -0.419125   -0.404417    11.00000   -1.20000
AFIX   0

C05S  1   -0.046605   -0.392041   -0.363003    11.00000    0.02477    0.02325 =
         0.03479    0.00404   -0.00675   -0.00076
AFIX  43
H05S  2   -0.051701   -0.365963   -0.345964    11.00000   -1.20000
AFIX   0

C05T  1    0.094915   -0.888649    0.065307    11.00000    0.03358    0.01585 =
         0.02868   -0.00338   -0.00464    0.00248
C05U  1    0.523076   -0.742655   -0.122953    11.00000    0.04693    0.09057 =
         0.02280    0.00639   -0.00407   -0.03024
AFIX  43
H05U  2    0.485122   -0.734570   -0.127297    11.00000   -1.20000
AFIX   0

C05V  1   -0.059991   -0.506730   -0.265974    11.00000    0.03937    0.01442 =
         0.02412   -0.00166    0.00903    0.00303
C05W  1    0.167691   -0.398049   -0.371680    11.00000    0.04437    0.02986 =
         0.04608    0.00612    0.01532    0.00681
AFIX  43
H05W  2    0.175805   -0.408048   -0.398972    11.00000   -1.20000
AFIX   0

C05X  1    0.461700   -0.282395   -0.271313    11.00000    0.02908    0.03565 =
         0.04415   -0.02029    0.00396    0.00095
AFIX  43
H05X  2    0.442876   -0.255636   -0.264256    11.00000   -1.20000
AFIX   0

C05Y  1    0.013168   -0.947881   -0.034893    11.00000    0.04699    0.02601 =
         0.02706   -0.00279   -0.00156    0.00101
AFIX 137
H05A  2    0.016085   -0.975118   -0.052588    11.00000   -1.50000
H05B  2   -0.018452   -0.951074   -0.018899    11.00000   -1.50000
H05D  2    0.047008   -0.944422   -0.014614    11.00000   -1.50000
AFIX   0

C05Z  1    0.778621   -0.815609   -0.051928    11.00000    0.05363    0.06053 =
         0.03039   -0.01255    0.00664   -0.00323
AFIX  43
H05Z  2    0.779169   -0.812810   -0.082050    11.00000   -1.20000
AFIX   0

C060  1    0.077950   -0.931015    0.078737    11.00000    0.03161    0.02265 =
         0.02366    0.00575   -0.00042   -0.00411
AFIX  43
H060  2    0.048411   -0.932434    0.095567    11.00000   -1.20000
AFIX   0

C061  1    0.306879   -0.394937   -0.194298    11.00000    0.02477    0.03130 =
         0.03501   -0.00999   -0.00204   -0.00181
AFIX  43
H061  2    0.294491   -0.370722   -0.177848    11.00000   -1.20000
AFIX   0

C062  1    0.430457   -0.854755    0.145338    11.00000    0.01348    0.04063 =
         0.03882    0.01520    0.00880   -0.00190
AFIX  43
H062  2    0.420212   -0.844612    0.171947    11.00000   -1.20000
AFIX   0

C063  1    0.434030   -0.500684   -0.124015    11.00000    0.02518    0.03767 =
         0.02817   -0.01018    0.00941   -0.00379
AFIX  43
H063  2    0.408551   -0.476941   -0.120493    11.00000   -1.20000
AFIX   0
C064  1    0.321599   -0.643007   -0.263216    11.00000    0.04175    0.02877 =
         0.06528   -0.01515    0.01855   -0.00821
AFIX  43
H064  2    0.298962   -0.664914   -0.279425    11.00000   -1.20000
AFIX   0

C066  1    0.825633   -0.735902    0.184197    11.00000    0.03322    0.03369 =
         0.02169   -0.00051   -0.00206   -0.00773
AFIX  43
H066  2    0.843441   -0.732991    0.212879    11.00000   -1.20000
AFIX   0
C067  1    0.588523   -0.641990   -0.058099    11.00000    0.03564    0.02178 =
         0.03403   -0.00062   -0.00173   -0.00466
AFIX  43
H067  2    0.594008   -0.659233   -0.082837    11.00000   -1.20000
AFIX   0
C068  1    0.761843   -0.783256    0.015155    11.00000    0.01793    0.02390 =
         0.02742    0.00049    0.00128   -0.00064

C069  1    0.655377   -0.471765   -0.077754    11.00000    0.04561    0.07845 =
         0.02961   -0.00424   -0.00139   -0.01303
AFIX  43
H069  2    0.646558   -0.457670   -0.052245    11.00000   -1.20000
AFIX   0

C06A  1    0.540439   -0.701992    0.091273    11.00000    0.02875    0.02736 =
         0.02546   -0.00381    0.00478   -0.00100
AFIX  43
H06A  2    0.551634   -0.678489    0.111414    11.00000   -1.20000
AFIX   0
C06B  1    0.481030   -0.842043    0.133001    11.00000    0.03502    0.02218 =
         0.03675    0.00143    0.01129    0.00134
AFIX  43
H06B  2    0.505246   -0.823591    0.151929    11.00000   -1.20000
AFIX   0

C06C  1    0.173133   -0.802920    0.208310    11.00000    0.04053    0.03146 =
         0.02592   -0.00224   -0.00134   -0.00690
AFIX  43
H06G  2    0.193820   -0.797583    0.235683    11.00000   -1.20000
AFIX   0

C06D  1    0.352730   -0.655623   -0.224768    11.00000    0.02881    0.01864 =
         0.07459    0.00336    0.02085    0.00467
AFIX  43
H06S  2    0.350986   -0.686072   -0.214630    11.00000   -1.20000
AFIX   0

C06E  1    0.177945   -0.386176   -0.104508    11.00000    0.06630    0.07714 =
         0.04155   -0.01199   -0.00151   -0.00386
AFIX 137
H06I  2    0.199921   -0.368667   -0.122752    11.00000   -1.50000
H06L  2    0.194150   -0.416575   -0.099253    11.00000   -1.50000
H06M  2    0.177634   -0.370306   -0.077032    11.00000   -1.50000
AFIX   0

C06F  1    0.827668   -0.727470    0.108775    11.00000    0.02838    0.06201 =
         0.02963    0.00300    0.00079   -0.00889
AFIX  43
H06F  2    0.847228   -0.719732    0.085550    11.00000   -1.20000
AFIX   0

C06G  1    0.539711   -0.651835   -0.233958    11.00000    0.04483    0.02963 =
         0.03460    0.00447    0.00588   -0.00588
AFIX  43
H06U  2    0.509449   -0.666753   -0.250354    11.00000   -1.20000
AFIX   0
C06I  1    0.651330   -0.371719   -0.300967    11.00000    0.03296    0.03065 =
         0.02965    0.00291   -0.00464   -0.01392
AFIX  43
H06V  2    0.643327   -0.361127   -0.273834    11.00000   -1.20000
AFIX   0

C06J  1    0.003144   -0.770900   -0.119711    11.00000    0.06297    0.05048 =
         0.03870    0.01304   -0.02577   -0.00673
AFIX  43
H06J  2    0.041170   -0.769011   -0.122932    11.00000   -1.20000
AFIX   0

C06K  1    0.452501   -0.829835   -0.031801    11.00000    0.02600    0.03052 =
         0.03675    0.00258   -0.00711   -0.01159
AFIX  43
H06K  2    0.416269   -0.841035   -0.040429    11.00000   -1.20000
AFIX   0

C06L  1   -0.218723   -0.531746   -0.327318    11.00000    0.03119    0.12667 =
         0.03598    0.00721    0.00058   -0.03262
AFIX  43
H06N  2   -0.236503   -0.543386   -0.304436    11.00000   -1.20000
AFIX   0
C06M  1    0.105761   -0.394551   -0.319408    11.00000    0.02714    0.01558 =
         0.03056    0.00625    0.00172    0.00135
C06N  1   -0.143237   -0.494639   -0.352193    11.00000    0.02574    0.05979 =
         0.05124    0.01137   -0.01150   -0.01977
AFIX  43
H06P  2   -0.108134   -0.480282   -0.347260    11.00000   -1.20000
AFIX   0

C06O  1    0.434510   -0.661666   -0.033132    11.00000    0.03357    0.03245 =
         0.04476    0.01307    0.00694    0.00251
AFIX  43
H06O  2    0.457762   -0.642909   -0.013780    11.00000   -1.20000
AFIX   0
C06P  1    0.434839   -0.871739   -0.118539    11.00000    0.03442    0.07187 =
         0.04341   -0.03417   -0.01017    0.01060
AFIX 137
H06C  2    0.436543   -0.881247   -0.148296    11.00000   -1.50000
H06D  2    0.412869   -0.843777   -0.118426    11.00000   -1.50000
H06E  2    0.417686   -0.895947   -0.103298    11.00000   -1.50000
AFIX   0
C06Q  1    0.738214   -0.604580    0.011187    11.00000    0.03778    0.03405 =
         0.05612    0.00539   -0.00228   -0.00752
AFIX  43
H06Q  2    0.714234   -0.579060    0.011085    11.00000   -1.20000
AFIX   0

C06R  1    0.292031   -0.807503   -0.050495    11.00000    0.03359    0.03597 =
         0.03774   -0.00483    0.00399   -0.00374
AFIX  43
H06R  2    0.299838   -0.801692   -0.078879    11.00000   -1.20000
AFIX   0
C06T  1    0.256941   -0.590954    0.001763    11.00000    0.06011    0.02783 =
         0.08759   -0.00178    0.02985   -0.01724
AFIX  43
H06T  2    0.259858   -0.560367   -0.007725    11.00000   -1.20000
AFIX   0

C06U  1    0.709755   -0.479004   -0.084220    11.00000    0.05188    0.08193 =
         0.04228   -0.00256   -0.00171   -0.02465
AFIX  43
H06W  2    0.738633   -0.470688   -0.062295    11.00000   -1.20000
AFIX   0
C06V  1    0.680813   -0.511154   -0.152830    11.00000    0.03152    0.04716 =
         0.04643    0.01101   -0.00080    0.01016
AFIX  43
H06X  2    0.690050   -0.524443   -0.178574    11.00000   -1.20000
AFIX   0
C06W  1    0.536654   -0.605810   -0.224111    11.00000    0.05007    0.01855 =
         0.01781    0.00427    0.00465    0.00273
AFIX  43
H06   2    0.503645   -0.589596   -0.233618    11.00000   -1.20000
AFIX   0

C06Y  1   -0.071457   -0.756823   -0.078982    11.00000    0.03231    0.16572 =
         0.06908    0.08421   -0.01360   -0.02276
AFIX  43
H06Y  2   -0.085707   -0.745139   -0.054423    11.00000   -1.20000
AFIX   0

C06Z  1    0.639221   -0.887788    0.037648    11.00000    0.02164    0.02430 =
         0.04119    0.01269    0.00735   -0.00087
AFIX  43
H06Z  2    0.654929   -0.858937    0.032662    11.00000   -1.20000
AFIX   0
C070  1    0.854618   -0.726909    0.149665    11.00000    0.01918    0.07962 =
         0.04061    0.00807   -0.00177   -0.01240
AFIX  43
H070  2    0.892998   -0.720421    0.154651    11.00000   -1.20000
AFIX   0

C071  1    0.264349   -0.781012    0.015892    11.00000    0.02037    0.01738 =
         0.03854   -0.00124    0.00378   -0.00338
B072  3    0.270705   -0.767800   -0.199204    11.00000    0.04813    0.03004 =
         0.02587   -0.00313    0.00754    0.00296
C073  1    0.169472   -0.927449    0.034825    11.00000    0.02350    0.02862 =
         0.03300    0.00026   -0.00002    0.00966
AFIX  43
H073  2    0.201494   -0.925897    0.020711    11.00000   -1.20000
AFIX   0

C074  1    0.772505   -0.739044    0.100322    11.00000    0.01357    0.02454 =
         0.02552    0.00081    0.00308    0.00107
C075  1   -0.186313   -0.395066   -0.186253    11.00000    0.03575    0.05286 =
         0.05188   -0.02511    0.00890   -0.00480
AFIX  43
H075  2   -0.197986   -0.370387   -0.170002    11.00000   -1.20000
AFIX   0

C076  1    0.005464   -0.863465   -0.037631    11.00000    0.03698    0.03070 =
         0.01836    0.00466    0.00697   -0.00383
C077  1    0.670913   -0.473098   -0.255291    11.00000    0.01901    0.03864 =
         0.03079    0.00727    0.00157   -0.00730
AFIX  43
H077  2    0.709182   -0.473882   -0.257863    11.00000   -1.20000
AFIX   0

C078  1    0.181993   -0.841311    0.185294    11.00000    0.03927    0.02483 =
         0.03470   -0.00032   -0.01108    0.00443
AFIX  43
H078  2    0.210198   -0.862025    0.196437    11.00000   -1.20000
AFIX   0

C079  1    0.604095   -0.769697   -0.153014    11.00000    0.08052    0.05475 =
         0.04945   -0.00951    0.03767   -0.02153
AFIX  43
H079  2    0.620352   -0.781802   -0.176480    11.00000   -1.20000
AFIX   0

C07A  1    0.045586   -0.588768   -0.199591    11.00000    0.02355    0.01856 =
         0.02865   -0.00069    0.00189   -0.00506
C07B  1   -0.201242   -0.572544   -0.229482    11.00000    0.02645    0.04910 =
         0.06920    0.01180    0.01423   -0.00298
AFIX  43
H07C  2   -0.224793   -0.546962   -0.228026    11.00000   -1.20000
AFIX   0

C07C  1    0.055243   -0.835459   -0.025286    11.00000    0.02599    0.01486 =
         0.02238    0.00807   -0.00335   -0.00074
AFIX  23
H07A  2    0.066143   -0.821729   -0.051752    11.00000   -1.20000
H07B  2    0.085501   -0.856051   -0.013253    11.00000   -1.20000
AFIX   0

C07D  1    0.609793   -0.745190   -0.081282    11.00000    0.04947    0.02494 =
         0.02225    0.00796    0.01062    0.01470
AFIX  43
H07D  2    0.632215   -0.740322   -0.054546    11.00000   -1.20000
AFIX   0

C07E  1    0.587496   -0.675751   -0.219555    11.00000    0.05818    0.02584 =
         0.04686   -0.00292    0.00742    0.00513
AFIX  43
H07E  2    0.590299   -0.707147   -0.226507    11.00000   -1.20000
AFIX   0

C07F  1    0.331496   -0.746002    0.184407    11.00000    0.04256    0.05304 =
         0.03340   -0.00987    0.00209   -0.00519
AFIX  43
H07F  2    0.351345   -0.745940    0.212573    11.00000   -1.20000
AFIX   0

C07G  1    0.664767   -0.927213    0.025758    11.00000    0.02304    0.03748 =
         0.03978   -0.00067    0.00602    0.00947
AFIX  43
H07G  2    0.696295   -0.925034    0.011119    11.00000   -1.20000
AFIX   0
C07H  1    0.548890   -0.761427   -0.157187    11.00000    0.08614    0.07231 =
         0.02134   -0.01137   -0.00332   -0.02043
AFIX  43
H07H  2    0.526911   -0.768362   -0.183681    11.00000   -1.20000
AFIX   0

C07I  1    0.290542   -0.607217    0.037137    11.00000    0.04001    0.03753 =
         0.09491   -0.01633    0.01996   -0.02114
AFIX  43
H07I  2    0.317568   -0.587456    0.051772    11.00000   -1.20000
AFIX   0

C07J  1    0.409911   -0.895756    0.079497    11.00000    0.02194    0.04001 =
         0.05183    0.01588   -0.00073   -0.00386
AFIX  43
H07J  2    0.385397   -0.914479    0.061077    11.00000   -1.20000
AFIX   0

C07K  1    0.143382   -0.368710   -0.292035    11.00000    0.01330    0.02587 =
         0.03516    0.01311    0.00219   -0.00384
AFIX  43
H07K  2    0.135065   -0.359396   -0.264594    11.00000   -1.20000
AFIX   0
C07L  1   -0.171954   -0.427057   -0.253377    11.00000    0.04915    0.03960 =
         0.03252   -0.01180   -0.00951   -0.00506
AFIX  43
H07L  2   -0.173520   -0.424130   -0.283685    11.00000   -1.20000
AFIX   0

B07M  3    0.364919   -0.977316   -0.025086    11.00000    0.02750    0.02715 =
         0.03066    0.00565    0.00468    0.01046
C07N  1    0.016656   -0.489822   -0.064067    11.00000    0.08879    0.07649 =
         0.04224   -0.01669    0.03455   -0.02216
AFIX  43
H07N  2    0.004662   -0.477858   -0.038715    11.00000   -1.20000
AFIX   0

C07O  1    0.613804   -0.398659   -0.326082    11.00000    0.01597    0.02082 =
         0.03159    0.00561    0.00419   -0.00724
C07P  1    0.635352   -0.760667   -0.115632    11.00000    0.06110    0.02567 =
         0.03920    0.00351    0.01808    0.00469
AFIX  43
H07P  2    0.674215   -0.764750   -0.112626    11.00000   -1.20000
AFIX   0

C07Q  1    0.009301   -0.672733   -0.031223    11.00000    0.09922    0.03897 =
         0.06598    0.03259    0.06028    0.03420
C07R  1   -0.040871   -0.847273   -0.022675    11.00000    0.03521    0.03222 =
         0.02406    0.00216   -0.00310   -0.00875
AFIX  43
H07R  2   -0.076260   -0.860675   -0.029894    11.00000   -1.20000
AFIX   0
C07S  1   -0.053626   -0.609883   -0.051765    11.00000    0.10238    0.06599 =
         0.08631    0.03847    0.06368    0.03642
AFIX  43
H07S  2   -0.085033   -0.597483   -0.068935    11.00000   -1.20000
AFIX   0

C07T  1   -0.218605   -0.615741   -0.218986    11.00000    0.03356    0.05192 =
         0.12653    0.03025    0.01861   -0.01364
AFIX  43
H07T  2   -0.254376   -0.619746   -0.210861    11.00000   -1.20000
AFIX   0

C07U  1    0.395646   -0.882127    0.118529    11.00000    0.03002    0.04588 =
         0.06247    0.02862    0.01023   -0.00104
AFIX  43
H07U  2    0.361544   -0.891698    0.126982    11.00000   -1.20000
AFIX   0

C07V  1   -0.170985   -0.498291   -0.394236    11.00000    0.05173    0.07291 =
         0.03557    0.01689   -0.00445   -0.01206
AFIX  43
H07V  2   -0.152959   -0.487800   -0.417432    11.00000   -1.20000
AFIX   0

C07W  1    0.668304   -0.816972    0.207821    11.00000    0.02094    0.03068 =
         0.02706    0.00838   -0.00254   -0.00156
AFIX  43
H07W  2    0.688889   -0.813982    0.235568    11.00000   -1.20000
AFIX   0

C07X  1    0.273452   -0.742649    0.102268    11.00000    0.01721    0.03187 =
         0.03994   -0.00443    0.00139    0.00021
C07Z  1    0.142526   -0.888013    0.044899    11.00000    0.01579    0.02302 =
         0.03019    0.00401   -0.00391   -0.00424
AFIX  43
H07Z  2    0.156976   -0.859363    0.037651    11.00000   -1.20000
AFIX   0

C080  1    0.597510   -0.304009   -0.189670    11.00000    0.13577    0.11398 =
         0.10717   -0.04827    0.01629   -0.02883
AFIX 137
H08K  2    0.561750   -0.307593   -0.207548    11.00000   -1.50000
H08L  2    0.626582   -0.300822   -0.208193    11.00000   -1.50000
H08M  2    0.596754   -0.276716   -0.171696    11.00000   -1.50000
AFIX   0

C081  1   -0.184422   -0.652623   -0.220285    11.00000    0.04475    0.05518 =
         0.10099    0.03032    0.00342   -0.02147
AFIX  43
H081  2   -0.196610   -0.682233   -0.213570    11.00000   -1.20000
AFIX   0

C082  1   -0.015349   -0.715279    0.075306    11.00000    0.02625    0.02761 =
         0.03418    0.00582    0.01407    0.00728
AFIX  43
H082  2   -0.045324   -0.702390    0.087583    11.00000   -1.20000
AFIX   0

C083  1    0.674200   -0.854879    0.183099    11.00000    0.03085    0.03445 =
         0.04136    0.00825   -0.01818   -0.00091
AFIX  43
H083  2    0.699629   -0.877876    0.194065    11.00000   -1.20000
AFIX   0

C084  1   -0.034313   -0.791482   -0.152615    11.00000    0.10653    0.07768 =
         0.06451    0.01831   -0.03631   -0.04974
AFIX  43
H084  2   -0.021118   -0.804365   -0.177119    11.00000   -1.20000
AFIX   0

C085  1   -0.244403   -0.534692   -0.369280    11.00000    0.05312    0.11841 =
         0.03922    0.00398   -0.00531   -0.04369
AFIX  43
H085  2   -0.278789   -0.550047   -0.375178    11.00000   -1.20000
AFIX   0

C086  1   -0.037407   -0.654558   -0.055774    11.00000    0.09331    0.05287 =
         0.08326    0.04357    0.06083    0.03882
AFIX  43
H086  2   -0.058809   -0.673688   -0.075994    11.00000   -1.20000
AFIX   0

C087  1    0.120367   -0.390703   -0.126534    11.00000    0.04838    0.04565 =
         0.04638   -0.02472    0.00411    0.00386
AFIX  23
H08D  2    0.103645   -0.359887   -0.128953    11.00000   -1.20000
H08E  2    0.099192   -0.409017   -0.107833    11.00000   -1.20000
AFIX   0

C088  1    0.606986   -0.597180   -0.054092    11.00000    0.03531    0.02897 =
         0.03660    0.00939   -0.00502   -0.00491
AFIX  43
H088  2    0.626010   -0.584383   -0.075768    11.00000   -1.20000
AFIX   0

C089  1    0.091275   -0.519980   -0.100351    11.00000    0.06843    0.08057 =
         0.03247   -0.01015    0.00698   -0.03006
AFIX  43
H089  2    0.127958   -0.530959   -0.099522    11.00000   -1.20000
AFIX   0

C08A  1    0.611628   -0.355036   -0.154714    11.00000    0.05266    0.12425 =
         0.07738   -0.07241    0.03536   -0.04746
AFIX  23
H08N  2    0.648676   -0.353269   -0.137709    11.00000   -1.20000
H08O  2    0.583578   -0.358418   -0.134869    11.00000   -1.20000
AFIX   0

C08B  1    0.040355   -0.645423   -0.002218    11.00000    0.11443    0.04177 =
         0.06656    0.02705    0.05679    0.02490
AFIX  43
H08C  2    0.072401   -0.657174    0.014634    11.00000   -1.20000
AFIX   0

C08C  1    0.503609   -0.428508   -0.357309    11.00000    0.01957    0.03051 =
         0.02904    0.00725   -0.00441   -0.00567
C08D  1    0.317940   -0.387714   -0.236991    11.00000    0.01792    0.03236 =
         0.04044    0.00527    0.00896    0.00254
AFIX  43
H08P  2    0.313345   -0.358142   -0.249362    11.00000   -1.20000
AFIX   0

C08E  1    0.550863   -0.826391   -0.029188    11.00000    0.01759    0.01216 =
         0.02710   -0.00399   -0.00339   -0.00451
AFIX  23
H08A  2    0.573007   -0.813507   -0.050549    11.00000   -1.20000
H08B  2    0.570097   -0.854027   -0.016779    11.00000   -1.20000
AFIX   0

C08F  1   -0.022303   -0.585135   -0.022155    11.00000    0.11442    0.05766 =
         0.07903    0.03434    0.06301    0.03579
AFIX  43
H08F  2   -0.033365   -0.554605   -0.017741    11.00000   -1.20000
AFIX   0
C08G  1    0.024903   -0.600728    0.002440    11.00000    0.12291    0.05137 =
         0.07579    0.02333    0.05489    0.02717
AFIX  43
H08G  2    0.046283   -0.581060    0.022160    11.00000   -1.20000
AFIX   0

C08H  1   -0.186354   -0.390457   -0.229772    11.00000    0.03018    0.05469 =
         0.06449   -0.00804   -0.00781    0.00717
AFIX  43
H08H  2   -0.196256   -0.362194   -0.243509    11.00000   -1.20000
AFIX   0

C08I  1    0.245315   -0.741840    0.137531    11.00000    0.03115    0.03032 =
         0.03990   -0.00090    0.00930   -0.00205
AFIX  43
H08I  2    0.206217   -0.739555    0.133746    11.00000   -1.20000
AFIX   0
C08J  1   -0.107449   -0.778950   -0.114132    11.00000    0.05573    0.20537 =
         0.09237    0.07987   -0.03064   -0.07528
AFIX  43
H08J  2   -0.145204   -0.783262   -0.110942    11.00000   -1.20000
AFIX   0
C8    1    0.175427   -0.699634   -0.121210    11.00000    0.04519    0.05038 =
         0.03981    0.01345    0.02102   -0.00187
AFIX  43
H8    2    0.202829   -0.693707   -0.139333    11.00000   -1.20000
AFIX   0
C10   1    0.171949   -0.742155   -0.102388    11.00000    0.03510    0.04303 =
         0.03623   -0.00400    0.00711    0.00649
AFIX  43
H10   2    0.197324   -0.765550   -0.107208    11.00000   -1.20000
AFIX   0
C14   1    0.097678   -0.674676   -0.087803    11.00000    0.02476    0.03550 =
         0.03839    0.00761    0.01644   -0.00132
AFIX  43
H14   2    0.072441   -0.651137   -0.083087    11.00000   -1.20000
AFIX   0
C15   1    0.092406   -0.717506   -0.068625    11.00000    0.03046    0.02647 =
         0.02525    0.00332    0.00495    0.00151

C17   1   -0.006118   -0.423350   -0.347834    11.00000    0.02067    0.02462 =
         0.02263    0.00518    0.00209   -0.00371
C18   1    0.486585   -0.716971    0.083074    11.00000    0.01683    0.03083 =
         0.03028    0.00293    0.00176   -0.00352
AFIX  43
H18   2    0.457412   -0.705379    0.097161    11.00000   -1.20000
AFIX   0

C20   1    0.131139   -0.750370   -0.076431    11.00000    0.03164    0.03776 =
         0.03268   -0.00350    0.00621   -0.00498
AFIX  43
H20   2    0.129554   -0.779561   -0.063471    11.00000   -1.20000
AFIX   0

C24   1    0.071171   -0.506865   -0.063102    11.00000    0.07982    0.09787 =
         0.03925   -0.01456    0.01825   -0.03171
AFIX  43
H24   2    0.094225   -0.509285   -0.036333    11.00000   -1.20000
AFIX   0

C27   1   -0.090579   -0.792738   -0.148868    11.00000    0.10585    0.18221 =
         0.06033    0.06297   -0.05090   -0.08928
AFIX  43
H27   2   -0.116202   -0.803770   -0.171982    11.00000   -1.20000
AFIX   0
C13   1    0.138208   -0.665717   -0.113193    11.00000    0.04317    0.03886 =
         0.04557    0.01765    0.01073    0.00080
AFIX  43
H13   2    0.140817   -0.636217   -0.125328    11.00000   -1.20000
AFIX   0
HKLF 4

REM  hyh619_11_0m_a.res in Cc
REM R1 =  0.0424 for   27906 Fo > 4sig(Fo)  and  0.0723 for all   37125 data
REM   2764 parameters refined using    174 restraints

END

WGHT      0.0350     24.6089

REM Highest difference peak  1.222,  deepest hole -0.824,  1-sigma level  0.083
Q1    1  -0.1797 -0.6978 -0.1013  11.00000  0.05    1.22
Q2    1   0.6763 -0.3601 -0.1223  11.00000  0.05    1.06
Q3    1   0.0214 -0.4772 -0.2418  11.00000  0.05    1.03
Q4    1   0.7962 -0.6003 -0.1167  11.00000  0.05    1.00
Q5    1   0.7177 -0.6597 -0.0868  11.00000  0.05    0.95
Q6    1   0.5616 -0.4412 -0.2212  11.00000  0.05    0.87
Q7    1   0.5628 -0.4995 -0.2221  11.00000  0.05    0.84
Q8    1   0.5782 -0.7651  0.0199  11.00000  0.05    0.81
Q9    1   0.5377 -0.7581  0.0388  11.00000  0.05    0.79
Q10   1   0.0626 -0.4436 -0.2195  11.00000  0.05    0.75
Q11   1   0.0601 -0.4994 -0.2590  11.00000  0.05    0.73
Q12   1   0.5199 -0.4742 -0.2450  11.00000  0.05    0.70
Q13   1   0.0875 -0.7789  0.0201  11.00000  0.05    0.70
Q14   1   0.2829 -0.5589 -0.1206  11.00000  0.05    0.67
Q15   1   0.0948 -0.4749 -0.2501  11.00000  0.05    0.66
Q16   1   0.0508 -0.4458 -0.2794  11.00000  0.05    0.66
Q17   1   0.5522 -0.4429 -0.2771  11.00000  0.05    0.59
Q18   1   0.0637 -0.4969 -0.2262  11.00000  0.05    0.59
Q19   1   0.5377 -0.7416  0.0036  11.00000  0.05    0.57
Q20   1   0.0579 -0.8196  0.0444  11.00000  0.05    0.57
Q21   1   0.0624 -0.7650  0.0621  11.00000  0.05    0.57
Q22   1   0.7823 -0.5589 -0.1207  11.00000  0.05    0.56
Q23   1   0.5982 -0.4773 -0.2564  11.00000  0.05    0.55
Q24   1   0.5592 -0.7986  0.0617  11.00000  0.05    0.54
;
_shelx_res_checksum                65801
_shelx_hkl_file
;
   2   0   0 7425.46  406.26
   2   0   0 7672.23  406.86
  -2   0   0 6636.54  406.56
   4   0   0 9999.00  537.25
  -4   0   0 8993.80  537.35
   4   0   0 9695.73  536.75
  -6   0   0  614.64   39.00
   6   0   0  655.53   39.10
  -8   0   0 1825.72  113.79
   8   0   0 2104.29  114.39
 -10   0   0 4891.71  284.57
  10   0   0 5095.69  285.37
 -12   0   0 1519.75   92.59
  12   0   0 1567.74   94.49
 -14   0   0 1525.75   95.39
 -14   0   0 1602.84   97.49
  14   0   0 1591.34  100.19
  16   0   0 1202.98   85.39
 -16   0   0 1168.28   76.29
 -16   0   0 1240.68   72.59
  16   0   0 1207.38   88.29
 -18   0   0  875.91   60.39
  18   0   0  942.81   66.19
 -18   0   0  875.21   55.59
 -20   0   0  301.57   24.10
  20   0   0  358.36   36.90
 -20   0   0  308.67   31.20
 -22   0   0  695.73   43.40
  22   0   0  548.55   74.79
 -22   0   0  718.63   47.20
  24   0   0  156.68   26.50
 -24   0   0  204.28   13.70
 -24   0   0  200.68   18.20
 -24   0   0  202.58   14.30
 -26   0   0  327.07   24.90
  26   0   0  325.77   38.60
 -26   0   0  409.96   30.50
 -26   0   0  343.07   21.40
 -28   0   0   46.90    4.80
  28   0   0   59.69   22.60
 -28   0   0   42.50    6.70
 -28   0   0   55.69    5.70
   1  -1   0    4.60    1.40
   1  -1   0    2.80    0.40
  -1  -1   0    4.40    1.20
  -1   1   0    2.50    0.40
   1   1   0    4.60    1.50
  -3  -1   0   17.50    3.20
   3  -1   0   13.60    3.00
   3  -1   0   17.80    3.20
   3   1   0   14.10    3.50
  -3   1   0   17.20    4.00
   5  -1   0   27.70    5.30
   5  -1   0   25.40    4.90
  -5  -1   0   24.80    5.30
  -5   1   0   32.10    6.50
   5   1   0   36.60    5.80
  -7  -1   0    7.60    5.40
   7  -1   0    4.40    5.50
   7  -1   0    2.70    4.40
  -7   1   0    8.50    6.10
   7   1   0    1.00    6.30
   9  -1   0   22.60    8.20
  -9  -1   0   12.70    5.70
  -9   1   0   15.40    6.20
   9   1   0   12.50    7.80
  11  -1   0   27.10   11.10
 -11  -1   0   47.50    9.00
  11   1   0   68.59   12.60
 -11   1   0   49.00    9.60
 -13  -1   0   11.10    6.20
 -13  -1   0   11.90    7.10
  13  -1   0    9.50   13.30
 -13   1   0    7.80    7.30
  13   1   0   12.20   15.80
  15  -1   0   33.20   13.20
 -15  -1   0    4.90    4.20
 -15  -1   0    4.90    6.50
  15  -1   0    0.20   20.20
 -15   1   0    5.60    4.50
 -15   1   0    5.60    8.00
  15   1   0  -60.99   23.70
  17  -1   0   32.60   14.10
 -17  -1   0   13.70    9.20
 -17  -1   0   12.90    5.40
  17   1   0   32.10   15.70
 -17   1   0   19.70    9.40
 -17   1   0    3.20    4.70
 -19  -1   0    4.70    5.00
 -19  -1   0    6.70    9.90
  19  -1   0   21.60   14.60
 -19   1   0    0.50    4.60
  19   1   0   -8.30   14.30
 -19   1   0   15.00   11.20
 -21  -1   0   12.60   14.00
 -21  -1   0   18.70    6.70
 -21  -1   0    8.80    3.00
  21  -1   0   -5.60   15.20
 -21   1   0  -40.30   13.00
  21   1   0    3.40   15.50
 -21   1   0    7.40    5.50
 -23  -1   0  -41.80   18.90
  23  -1   0   17.50   14.20
 -23  -1   0    5.30    2.70
 -23  -1   0   13.10    6.00
 -23   1   0   18.00   21.70
 -23   1   0   14.30    3.10
 -23   1   0   12.50    6.20
  23   1   0   36.50   16.80
 -25  -1   0    8.40    3.40
 -25  -1   0    1.50    2.40
 -25  -1   0   -0.20    4.90
  25   1   0   45.20   22.40
 -25   1   0    6.40    5.30
 -25   1   0    7.40    2.60
 -25   1   0    3.20    3.10
 -27  -1   0    3.30    2.10
 -27  -1   0   -0.50    4.30
  27  -1   0  -13.60   18.20
 -27  -1   0    2.60    2.50
 -27   1   0    0.00    2.30
 -27   1   0    6.30    4.40
 -27   1   0    3.50    2.70
  27   1   0   12.60   18.00
 -29  -1   0    1.60    2.30
 -29  -1   0    2.50    3.40
 -29   1   0    1.00    3.30
 -29   1   0   -2.00    2.20
   0  -2   0    0.70    1.70
   0   2   0   -0.40    2.30
   2  -2   0  257.87   16.40
   2  -2   0  247.48   15.60
   2  -2   0  257.97   15.00
  -2  -2   0  247.48   16.00
   2   2   0  302.77   16.80
  -4  -2   0 2203.98  124.89
   4  -2   0 2297.37  124.69
   4  -2   0 2303.87  124.99
  -4   2   0 1963.20  125.19
  -6  -2   0  179.58   14.90
   6  -2   0  196.68   15.30
   6  -2   0  187.48   14.80
   6   2   0  215.98   16.40
  -6   2   0  185.88   16.10
   8  -2   0  868.51   51.69
   8  -2   0  834.62   50.99
  -8  -2   0  859.81   51.79
  -8   2   0  766.22   51.99
   8   2   0  917.51   53.29
  10  -2   0  554.24   36.60
 -10  -2   0  524.15   35.60
 -10   2   0  518.15   36.30
  10   2   0  590.34   39.00
  12  -2   0  195.58   22.30
 -12  -2   0  204.98   18.40
 -12   2   0  189.18   18.90
  12   2   0  255.77   27.60
  14  -2   0  727.93   53.79
 -14  -2   0  731.23   48.80
 -14   2   0  756.92   49.70
  16  -2   0  301.47   36.30
 -16  -2   0  301.47   26.30
 -16  -2   0  306.27   22.40
  16  -2   0  307.57   31.80
 -16   2   0  301.87   22.60
 -16   2   0  323.57   27.70
  16   2   0  384.06   50.39
 -18  -2   0  334.47   30.40
  18  -2   0  298.77   34.40
 -18  -2   0  365.86   25.60
  18   2   0  380.96   38.50
 -18   2   0  348.67   25.50
 -18   2   0  340.37   31.10
 -20  -2   0  582.34   36.50
 -20  -2   0  620.24   40.60
 -20  -2   0  603.84   46.40
  20  -2   0  635.44   51.59
 -20   2   0  594.04   47.10
 -20   2   0  639.94   41.10
  20   2   0  615.94   53.09
  22  -2   0  465.55   54.29
 -22  -2   0  402.36   30.00
 -22  -2   0  409.16   26.60
 -22  -2   0  406.36   50.29
  22   2   0  345.87   50.19
 -22   2   0  415.46   30.60
 -22   2   0  375.26   49.50
 -24  -2   0  134.19   45.40
  24  -2   0  156.68   25.70
 -24  -2   0  190.38   17.30
 -24  -2   0  182.68   13.40
 -24  -2   0  186.98   12.80
 -24   2   0  179.78   17.20
  24   2   0  204.78   31.00
 -24   2   0  191.18   13.00
  26  -2   0  172.88   26.30
 -26  -2   0  232.58   19.70
 -26  -2   0  261.27   23.50
 -26  -2   0  251.77   15.90
  26   2   0  235.48   31.50
 -26   2   0  262.47   16.20
 -26   2   0  267.07   22.30
 -26   2   0  268.87   17.10
 -28  -2   0   42.00    4.80
 -28  -2   0   36.00    4.30
  28  -2   0   49.00   16.70
 -28  -2   0   33.10    6.20
 -28   2   0   37.10    4.30
 -28   2   0   36.50    6.60
 -28   2   0   36.80    4.60
   1  -3   0    5.10    1.10
   1  -3   0    9.10    3.20
   1  -3   0    5.50    1.70
  -1  -3   0    4.20    2.40
  -1  -3   0    3.70    2.70
   1   3   0   10.40    4.30
   3  -3   0   13.00    2.90
  -3  -3   0   13.80    3.70
   3  -3   0   14.50    4.80
   3  -3   0   14.60    1.70
  -3  -3   0    6.70    3.00
   3   3   0   12.50    5.10
   5  -3   0  315.97   18.00
  -5  -3   0  299.57   20.30
   5  -3   0  324.97   21.30
   5  -3   0  316.07   19.90
  -5   3   0  255.37   21.30
  -7  -3   0   25.40    6.00
   7  -3   0   31.20    6.60
   7  -3   0   27.60    5.80
   7   3   0   41.40    9.20
  -7   3   0   24.00    7.10
   9  -3   0   29.90    6.70
   9  -3   0   30.50    7.70
  -9  -3   0   29.40    6.50
  -9   3   0   30.80    7.60
   9   3   0   41.30   11.90
 -11  -3   0   59.19    9.60
  11  -3   0   47.80   11.10
  11   3   0   40.00   14.10
 -11   3   0   59.09   10.40
  13  -3   0   25.40   11.20
 -13  -3   0    8.80    6.20
 -13  -3   0   16.90    4.60
  13   3   0  -11.10   18.90
 -13   3   0    5.60    5.20
 -13   3   0    4.60    7.60
  15  -3   0   17.60   18.00
 -15  -3   0   11.10    7.80
  15  -3   0    5.60   14.60
 -15  -3   0    6.10    4.30
 -15   3   0    0.40    7.20
 -15   3   0   -3.40    4.10
  17  -3   0   30.20   13.50
 -17  -3   0   11.70    5.30
 -17  -3   0    7.90    9.10
 -17  -3   0    9.10    5.30
  17  -3   0  -13.00   27.80
 -17   3   0   13.10    5.60
 -17   3   0    1.60   10.10
  17   3   0   11.10   17.10
 -19  -3   0    8.30    2.70
  19  -3   0   -3.40   12.20
 -19  -3   0    5.30    4.80
 -19  -3   0    9.30   10.20
  19   3   0   31.60   21.70
 -19   3   0   14.60    5.90
 -19   3   0    6.10   10.90
 -21  -3   0    3.50    5.10
 -21  -3   0   -0.70    2.20
 -21  -3   0   14.50   14.20
  21  -3   0  -13.20   13.30
 -21   3   0   -1.40    5.00
  21   3   0    0.30   15.60
 -21   3   0    1.10   14.50
 -23  -3   0    6.00    2.80
 -23  -3   0   -2.00    4.90
 -23  -3   0  -15.70   18.90
 -23  -3   0    2.40    2.80
  23  -3   0   21.70   15.60
 -23   3   0   -6.20    4.00
  23   3   0   18.50   19.80
 -23   3   0   18.40   24.20
 -25  -3   0    3.30    3.10
  25  -3   0   25.80   18.80
 -25  -3   0   -0.10    4.20
 -25  -3   0   -1.60    2.60
 -25   3   0   -0.90    2.30
 -25   3   0    1.50    4.90
 -25   3   0    0.30    2.80
  25   3   0   14.00   18.60
 -27  -3   0    0.70    4.10
 -27  -3   0    3.80    3.80
  27  -3   0  -13.50   13.10
 -27  -3   0   -3.50    2.30
 -27   3   0   -1.70    2.00
 -27   3   0    4.80    4.50
  27   3   0   29.90   21.40
 -27   3   0   -0.50    2.60
 -29  -3   0    5.40    3.60
 -29  -3   0    7.00    2.60
 -29   3   0    4.10    3.60
 -29   3   0    5.00    2.40
   0  -4   0 5983.40  326.87
   0  -4   0 5948.80  325.67
   0   4   0 5475.05  327.77
  -2  -4   0  429.26   25.80
   2  -4   0  434.36   25.10
  -2  -4   0  372.56   25.20
   2  -4   0  435.96   23.90
   2  -4   0  446.06   26.60
   2  -4   0  420.66   24.20
   2   4   0  400.86   27.00
  -4  -4   0 2331.57  154.38
   4  -4   0 2701.63  155.38
  -4  -4   0 2737.33  155.88
   4  -4   0 2854.01  154.18
   4  -4   0 2773.32  156.48
   4   4   0 3073.99  157.38
   6  -4   0 1675.13   92.49
   6  -4   0 1665.93   93.29
   6  -4   0 1690.73   90.29
  -6  -4   0 1576.94   92.59
  -6   4   0 1338.07   94.79
  -8  -4   0   48.60    8.00
   8  -4   0   36.90    6.60
   8  -4   0   34.00    7.20
   8   4   0   55.59   12.20
  -8   4   0   28.70    8.20
 -10  -4   0 3053.59  176.68
  10  -4   0 2994.40  176.88
  10  -4   0 3042.70  176.58
 -10   4   0 2925.51  177.68
  10   4   0 3333.47  179.98
 -12  -4   0   99.69   17.70
  12  -4   0  101.89   15.00
 -12   4   0  103.69   13.80
  12   4   0   76.19   21.60
 -14  -4   0  937.81   60.99
  14  -4   0  997.50   64.09
  14  -4   0  910.11   63.49
 -14  -4   0  963.40   57.89
 -14   4   0  938.31   62.29
  14   4   0 1045.40   75.49
  16  -4   0  520.85   39.50
 -16  -4   0  394.76   33.70
  16  -4   0  420.76   45.40
 -16  -4   0  462.95   30.30
 -16  -4   0  425.76   26.90
  16   4   0  523.85   47.20
 -16   4   0  456.55   35.80
 -16   4   0  446.96   30.60
 -18  -4   0  243.98   33.60
 -18  -4   0  202.78   13.50
 -18  -4   0  198.38   17.00
  18   4   0  153.48   26.70
 -18   4   0  190.08   24.80
 -18   4   0  198.38   17.40
 -20  -4   0   -4.30   11.00
 -20  -4   0   17.00    3.50
 -20  -4   0   14.70    6.10
  20  -4   0    6.30   13.30
 -20   4   0   17.60    6.60
  20   4   0    9.50   18.90
 -20   4   0   23.10   14.10
 -22  -4   0  229.38   14.90
 -22  -4   0  237.88   19.80
 -22  -4   0  203.98   27.00
 -22  -4   0  216.58   15.40
  22  -4   0  229.98   31.00
 -22   4   0  239.38   20.20
 -22   4   0  170.08   27.10
  22   4   0  159.58   31.40
 -24  -4   0   27.00    7.40
 -24  -4   0   14.60    3.70
  24  -4   0   13.80   15.00
 -24  -4   0   24.50   31.90
 -24  -4   0   15.50    3.50
  24   4   0   56.39   22.30
 -24   4   0   19.40    7.00
 -24   4   0   21.50    3.80
 -26  -4   0  187.48   12.10
  26  -4   0  133.19   22.30
 -26  -4   0  185.78   14.80
 -26  -4   0  180.08   20.10
 -26   4   0  180.48   12.80
  26   4   0  167.58   29.30
 -26   4   0  171.18   12.20
 -26   4   0  203.78   19.80
 -28  -4   0  147.09    9.80
 -28  -4   0  132.19   12.00
 -28   4   0  129.39    9.00
 -28   4   0  121.09   10.90
 -28   4   0  135.19   12.60
   1  -5   0   25.40    6.00
  -1  -5   0   24.40    5.20
   1  -5   0   16.60    3.20
   1  -5   0   22.40    2.60
   1   5   0   21.50    7.50
  -3  -5   0   47.40    6.80
   3  -5   0   65.99    9.10
  -3  -5   0   62.89    8.00
   3  -5   0   56.79    4.50
   3  -5   0   52.39    6.60
   3   5   0   50.99    9.40
  -5  -5   0   66.09    7.30
  -5  -5   0   71.29    9.10
   5  -5   0   89.29    6.00
   5   5   0   68.99   12.00
   7  -5   0   61.69    4.90
  -7  -5   0   42.90    5.20
   7  -5   0   42.80    7.40
   7  -5   0   50.89    8.30
  -7  -5   0   54.29    7.60
  -7   5   0   53.59    9.80
   9  -5   0    1.00    6.00
   9  -5   0   -0.40    5.50
  -9  -5   0    1.20    5.00
  -9   5   0   14.30    7.90
   9   5   0    5.50   13.90
  11  -5   0   70.79   12.00
 -11  -5   0   85.39   11.10
  11  -5   0   84.09   11.60
  11   5   0   61.89   19.70
 -11   5   0   73.19   12.50
  13  -5   0    4.40   10.30
 -13  -5   0    1.10    3.80
 -13  -5   0   -1.50    5.70
 -13   5   0    5.30    7.50
  13   5   0   11.10   26.60
 -13   5   0   -1.80    4.30
  15  -5   0   -8.00   17.90
  15  -5   0   21.80   11.70
 -15  -5   0   11.70    4.80
 -15  -5   0   17.00    2.90
 -15  -5   0    9.20    7.10
 -15   5   0   14.30    9.10
 -15   5   0    8.40    5.00
 -17  -5   0    6.30    2.70
  17  -5   0   29.70   26.10
  17  -5   0    3.60   10.70
 -17  -5   0    2.20    8.50
 -17  -5   0   -1.00    2.10
 -17  -5   0    2.20    6.10
 -17  -5   0    7.20    5.40
 -17   5   0   -0.10    5.90
 -17   5   0   17.60   11.30
  17   5   0   12.00   19.80
 -19  -5   0    6.40    3.40
 -19  -5   0    7.80    3.00
 -19  -5   0    7.10   11.00
 -19  -5   0   12.80    5.70
  19  -5   0   15.70   11.40
 -19   5   0    4.20    5.10
  19   5   0   46.50   20.70
 -19   5   0   15.80   12.30
  21  -5   0   30.50   14.10
 -21  -5   0   28.20    4.70
 -21  -5   0   23.60    3.70
 -21  -5   0   23.70    7.20
 -21  -5   0   29.40   15.00
 -21   5   0   33.20    7.50
 -21   5   0   29.90   18.10
  21   5   0   41.90   21.70
 -23  -5   0    1.80    2.70
  23  -5   0   -2.50   11.70
 -23  -5   0    6.00    2.70
 -23  -5   0    9.00    6.30
 -23  -5   0   -1.60   19.90
 -23   5   0    1.10    5.20
  23   5   0   -0.90   22.30
 -25  -5   0    7.10    3.00
 -25  -5   0    7.90    3.30
 -25  -5   0    4.30    4.70
 -25   5   0    5.60    2.80
 -25   5   0    4.70    3.10
  25   5   0   25.60   22.50
 -25   5   0    4.10    5.10
  27  -5   0    0.70   12.60
 -27  -5   0   -1.60    2.40
 -27  -5   0    1.60    2.30
 -27  -5   0   -0.70    4.00
 -27   5   0    2.30    4.00
 -27   5   0    0.80    2.10
 -27   5   0   -1.10    2.50
   0  -6   0   14.00    6.40
   0  -6   0    5.70    2.50
   0   6   0    8.60    8.60
  -2  -6   0  212.28   15.00
   2  -6   0  190.68   14.30
   2  -6   0  206.88   16.90
   2   6   0  152.88   18.50
  -4  -6   0   19.50    5.80
   4  -6   0   19.70    3.10
   4  -6   0   38.20    9.00
   4  -6   0   24.60    5.10
   4   6   0   17.10   10.00
  -6  -6   0   10.60    3.50
   6  -6   0   22.40    6.80
  -6  -6   0   15.30    5.30
   6  -6   0   23.60    5.50
   6   6   0   21.90   12.30
   8  -6   0  551.84   34.00
  -8  -6   0  475.45   32.30
   8  -6   0  506.75   32.20
  -8   6   0  446.76   34.20
  10  -6   0  392.36   29.70
 -10  -6   0  417.16   29.40
  10  -6   0  438.26   30.40
  10   6   0  481.75   40.60
 -10   6   0  418.56   31.60
 -12  -6   0    3.70    5.90
  12  -6   0   -1.70    9.10
 -12  -6   0    0.00    4.10
  12  -6   0    1.90    8.10
  12   6   0  -12.50   25.60
 -14  -6   0  481.45   34.90
 -14  -6   0  455.55   31.20
 -14  -6   0  495.45   28.80
 -14   6   0  488.95   32.10
 -14   6   0  502.95   37.10
 -16  -6   0  182.98   14.70
 -16  -6   0  171.48   13.50
  16  -6   0  136.19   25.00
 -16  -6   0  204.48   12.60
 -16  -6   0  208.18   20.90
 -16  -6   0  172.58   15.70
  16  -6   0  191.98   24.40
  16   6   0  232.18   34.20
 -16   6   0  201.58   16.80
 -16   6   0  177.28   23.20
  18  -6   0  118.69   20.30
  18  -6   0  116.19   35.20
 -18  -6   0  146.49   13.60
 -18  -6   0  125.29    9.10
 -18  -6   0  101.49   15.80
 -18  -6   0  109.69   14.00
 -18  -6   0  117.29   10.70
 -18   6   0  106.09   13.30
  18   6   0   79.09   24.10
 -20  -6   0  208.88   27.70
  20  -6   0  261.67   32.00
 -20  -6   0  256.57   20.70
 -20  -6   0  251.87   16.40
 -20  -6   0  268.17   16.40
 -20  -6   0  233.88   16.70
 -20   6   0  261.37   21.50
 -20   6   0  208.98   27.20
  20   6   0  192.88   34.10
 -22  -6   0  159.28   15.90
 -22  -6   0  137.19   22.50
 -22  -6   0  151.08   11.90
  22  -6   0  186.78   26.70
 -22  -6   0  157.88   11.40
 -22   6   0  144.79   26.90
 -22   6   0  183.68   17.20
  22   6   0   86.09   27.30
 -24  -6   0  129.49   10.10
  24  -6   0   73.49   18.30
 -24  -6   0  117.09    9.00
 -24  -6   0  125.29   13.60
  24   6   0   75.49   34.20
 -24   6   0  141.29   14.70
 -26  -6   0  230.68   18.90
 -26  -6   0  237.18   15.90
 -26  -6   0  221.78   15.00
  26  -6   0  172.88   25.60
 -26   6   0  263.57   16.00
 -26   6   0  254.47   15.60
 -26   6   0  239.18   19.50
 -28  -6   0   42.60    6.30
  28  -6   0   33.50   13.20
 -28  -6   0   45.30    5.10
 -28   6   0   45.30    5.00
 -28   6   0   37.50    6.40
 -28   6   0   41.00    4.50
  -1  -7   0   89.09    7.00
  -1  -7   0   91.79   10.00
   1  -7   0   89.49    6.90
   1  -7   0   86.29   10.60
   1  -7   0   85.39    8.50
   1   7   0   51.19   12.50
   3  -7   0  330.17   20.50
  -3  -7   0  340.87   23.20
  -3  -7   0  360.76   22.60
   3  -7   0  334.37   22.10
   3  -7   0  402.26   26.00
   3   7   0  287.27   27.20
   5  -7   0    1.40    4.10
  -5  -7   0    5.30    4.60
   5  -7   0    3.10    2.00
   5  -7   0   -0.90    6.50
   5   7   0    5.30   11.80
   7  -7   0   28.60    3.50
  -7  -7   0   27.50    6.40
   7  -7   0   23.90    5.90
   7  -7   0   39.90    8.90
   7   7   0   27.70   15.60
  -9  -7   0   13.50    5.70
   9  -7   0   17.60    7.90
   9  -7   0   12.80    6.70
  -9   7   0   12.90    8.30
  11  -7   0    7.70    6.90
 -11  -7   0    8.80    6.20
 -11   7   0    4.20    7.40
  11   7   0   -5.40   27.20
 -13  -7   0    2.00    5.80
 -13  -7   0    3.50    4.30
  13  -7   0    0.40    8.90
 -13  -7   0    6.40    2.40
  13  -7   0   21.50   18.50
 -13   7   0    1.30    8.30
 -13   7   0   13.50    5.00
  15  -7   0   41.00   11.80
 -15  -7   0   22.00    3.30
 -15  -7   0   19.00    5.50
 -15  -7   0   19.30    4.80
 -15  -7   0   22.00    4.20
  15  -7   0   11.70   14.60
 -15  -7   0   18.10    8.90
 -15   7   0   10.50    5.80
 -15   7   0   16.70    9.90
 -17  -7   0   12.40    3.10
 -17  -7   0   14.00    5.20
 -17  -7   0    5.20    5.60
 -17  -7   0    8.40    5.60
  17  -7   0    5.40   23.20
 -17  -7   0    6.40    2.80
 -17  -7   0   -4.60   11.60
 -17   7   0   -1.80   10.60
  17   7   0   90.49   25.30
 -17   7   0    9.50    5.80
 -19  -7   0   11.40    5.30
 -19  -7   0   14.10    3.40
  19  -7   0  -10.80   10.00
 -19  -7   0   14.30    3.50
 -19  -7   0   14.50   11.70
 -19  -7   0   16.40    3.70
 -19   7   0    8.00    5.80
 -19   7   0   33.90   14.90
  19   7   0   33.30   22.10
  21  -7   0   24.50   18.50
 -21  -7   0   19.80    4.40
 -21  -7   0   27.30    4.70
 -21  -7   0   15.60   15.20
 -21  -7   0   45.20   11.40
 -21   7   0   17.80    9.20
 -21   7   0   11.10   19.20
  21   7   0    2.90   24.50
 -23  -7   0   23.30    3.60
 -23  -7   0   12.10   20.30
 -23  -7   0   27.90    4.70
 -23  -7   0   22.70    6.50
  23  -7   0   30.70   15.10
 -23   7   0   21.10    7.20
  25  -7   0   12.30   14.50
 -25  -7   0    4.40    3.10
 -25  -7   0   -8.80    4.20
 -25  -7   0    3.10    2.50
 -25   7   0    7.00    3.30
 -25   7   0    6.20    5.20
 -27  -7   0   22.30    5.30
 -27  -7   0   18.20    3.50
  27  -7   0   24.00   13.50
 -27   7   0   17.00    3.60
 -27   7   0   16.00    3.00
 -27   7   0   18.30    5.40
   0  -8   0 3184.88  179.18
   0  -8   0 3238.48  181.48
   0   8   0 3090.59  184.38
   2  -8   0   76.89    6.40
   2  -8   0   71.09   10.60
  -2  -8   0   72.89    6.60
   2  -8   0   74.59    8.30
  -2  -8   0   79.99    9.10
   2   8   0   59.19   14.20
  -4  -8   0    2.80    4.40
   4  -8   0    1.50    6.40
   4  -8   0   -0.10    1.90
   4  -8   0    1.10    4.00
  -4  -8   0    4.00    4.90
   4   8   0    1.40   12.80
   6  -8   0    1.20    4.10
   6  -8   0    3.80    7.00
  -6  -8   0   10.50    5.50
   6  -8   0    5.80    2.20
   6   8   0   -9.80   15.50
   8  -8   0   41.70    5.00
  -8  -8   0   46.20    8.30
   8  -8   0   46.20    8.20
   8  -8   0   44.40    9.70
   8   8   0   -8.80   21.80
  -8   8   0   36.20    9.70
  10  -8   0   31.90    8.80
 -10   8   0   48.70   10.90
  12  -8   0   62.09   11.10
  12  -8   0   80.69   13.20
 -12  -8   0   63.89   10.70
 -12  -8   0   76.89    8.70
  12  -8   0   49.70   19.20
 -12   8   0   72.59   13.90
 -14  -8   0   18.00    5.30
  14  -8   0   15.60    9.30
 -14  -8   0   22.20    8.20
 -14  -8   0   12.40    2.60
  14  -8   0   -5.10   13.80
 -14   8   0    6.00    5.50
 -14   8   0   20.20   10.90
 -16  -8   0   37.10    9.10
  16  -8   0  -33.30   20.20
 -16  -8   0   14.20    9.00
 -16  -8   0   23.50    3.40
  16  -8   0   18.80   11.40
 -16  -8   0   23.10    4.50
 -16  -8   0   25.30    5.90
 -16   8   0   31.80    7.10
 -16   8   0   12.80   12.10
 -18  -8   0    6.80    2.90
  18  -8   0   12.70   39.80
  18  -8   0   10.20   11.60
 -18  -8   0   -3.30    4.70
 -18  -8   0    7.70    2.90
 -18  -8   0    6.20    2.80
 -18  -8   0   -2.90   10.30
 -18  -8   0   10.40    7.30
 -18   8   0   -0.60    4.90
 -18   8   0   -8.60   12.80
 -20  -8   0   24.00    3.80
  20  -8   0   27.00   14.00
 -20  -8   0   18.50    3.90
 -20  -8   0   28.50   12.80
 -20  -8   0   19.90    4.30
 -20  -8   0   22.80    6.60
 -20   8   0   16.40    6.60
 -20   8   0   33.10   18.30
 -22  -8   0   40.80    8.30
 -22  -8   0   23.00    4.50
 -22  -8   0   35.70    4.90
 -22  -8   0    9.00   15.90
 -22  -8   0   25.70    4.00
  22  -8   0   -0.40   12.40
 -22   8   0   -0.90   27.30
 -22   8   0   38.50    7.80
  24  -8   0   17.30   14.20
 -24  -8   0   10.10    3.50
 -24  -8   0    8.20    3.30
 -24  -8   0   10.50    5.90
 -24   8   0   12.10    6.50
 -26  -8   0   19.90    3.60
 -26  -8   0   14.80    5.40
  26  -8   0   12.20   12.60
 -26  -8   0   13.10    3.70
 -26   8   0   19.30    3.70
 -26   8   0   25.10    3.60
 -26   8   0   17.60    5.30
 -28  -8   0   17.50    3.40
  28  -8   0   13.80   12.10
 -28  -8   0    6.90    3.80
 -28   8   0   13.40    3.80
 -28   8   0    6.90    5.40
 -28   8   0    4.30    2.30
  -1  -9   0   14.10    6.60
   1  -9   0   17.30    7.20
  -1  -9   0   21.30    3.50
   1  -9   0   13.00    4.60
   1  -9   0   25.20    3.60
   1   9   0   28.50   14.80
   3  -9   0    8.20    4.50
   3  -9   0    9.50    2.50
  -3  -9   0    6.30    5.20
   3  -9   0    6.60    6.80
   3   9   0    7.60   14.90
  -5  -9   0   58.79   23.80
   5  -9   0   54.89    9.80
   5  -9   0   41.50    6.60
  -5  -9   0   50.79    8.10
   5  -9   0   49.70    5.10
  -5  -9   0   59.99    6.70
   5   9   0   53.29   18.40
   7  -9   0   34.80    7.10
   7  -9   0   20.20    3.40
  -7  -9   0   16.70    6.20
   7  -9   0   24.50    8.50
   7   9   0  -11.10   21.30
   9  -9   0   39.60   15.90
  -9  -9   0   16.50    7.30
   9  -9   0   25.20    7.10
   9  -9   0   28.90    4.10
   9   9   0   13.50   29.40
  -9   9   0   23.70    9.60
  11  -9   0   -6.10    7.60
 -11  -9   0    2.90    6.00
 -11  -9   0   -1.40    3.50
 -11   9   0   -9.60    7.70
 -13  -9   0    6.10    4.40
 -13  -9   0   -1.10    6.50
  13  -9   0   13.50   11.70
  13  -9   0   12.90    9.20
 -13  -9   0   10.60    2.40
  13  -9   0    0.30    8.30
 -13   9   0   12.50   10.10
 -13   9   0   13.80    6.30
  15  -9   0   26.20   10.80
 -15  -9   0    0.30    3.30
 -15  -9   0   -2.90    4.00
 -15  -9   0   21.10    8.60
 -15  -9   0    8.00    2.60
 -15  -9   0    4.10    4.60
 -15  -9   0    8.70    2.70
  15  -9   0   -3.90   16.60
 -15   9   0   -7.10    9.70
 -15   9   0   11.90    6.10
 -17  -9   0    5.80    2.70
 -17  -9   0    2.00    3.60
 -17  -9   0    5.70    6.00
  17  -9   0   -7.40   24.80
 -17  -9   0   -2.50    4.20
 -17  -9   0    1.20    2.40
 -17  -9   0   -2.10    2.50
 -17  -9   0    7.70    9.30
  17  -9   0   15.70   10.40
 -17   9   0    4.60    5.80
 -19  -9   0   12.90    3.10
 -19  -9   0    0.60   10.50
 -19  -9   0   12.30    3.30
 -19  -9   0    9.50    3.20
  19  -9   0   -5.80   51.09
 -19  -9   0   18.20    6.70
  19  -9   0    8.90   12.10
 -19   9   0    0.90    5.50
 -19   9   0    0.70   16.20
 -21  -9   0    3.50    3.10
 -21  -9   0    2.40    3.10
  21  -9   0    0.50   12.50
 -21  -9   0    1.80    4.90
  21  -9   0   -0.70    3.70
 -21  -9   0    7.80   13.50
 -21  -9   0   -0.30    2.40
 -21   9   0   -2.90    4.80
 -21   9   0  -36.30   21.40
 -23  -9   0    9.00    3.70
  23  -9   0   -0.70   11.80
 -23  -9   0   12.20    4.00
 -23  -9   0    8.70    5.50
 -23  -9   0   12.50    3.30
 -23   9   0   12.30    6.70
 -25  -9   0    5.10    4.70
  25  -9   0   18.10   14.40
 -25  -9   0   12.80    7.70
 -25  -9   0   10.40    2.80
 -25   9   0    3.10    2.90
 -25   9   0    9.80    8.60
 -27  -9   0    8.90    2.70
 -27  -9   0   -0.60    3.90
  27  -9   0  -12.70   18.80
 -27   9   0    4.40    2.90
 -27   9   0    2.60    2.20
 -27   9   0    3.80    4.90
   0 -10   0    9.50    2.80
   0 -10   0    6.60    6.40
   2 -10   0   -3.00    2.10
  -2 -10   0    2.80    5.90
   2 -10   0    1.70    6.60
  -2 -10   0    6.40    2.80
   2 -10   0   -7.60    3.70
   2  10   0   14.30   16.70
  -4 -10   0   24.40    4.10
  -4 -10   0   32.20    6.10
   4 -10   0   32.80    9.10
  -4 -10   0   12.50   14.50
   4 -10   0   28.20    4.00
   4 -10   0   20.90    5.90
   4  10   0   23.50   30.20
   6 -10   0   41.50    7.50
  -6 -10   0   30.90   18.40
  -6 -10   0   41.10    8.20
   6 -10   0   53.59    5.40
   6 -10   0   34.50    9.50
  -6 -10   0   39.70    5.80
   6  10   0   37.30   38.10
   8 -10   0   15.10    6.80
   8 -10   0    4.40    3.00
  -8 -10   0   13.00    6.30
   8 -10   0    3.80   11.60
   8  10   0  -15.60   28.80
  10 -10   0    3.30    8.10
 -10 -10   0   10.50    6.20
  10 -10   0   23.70   10.50
 -10  10   0    4.70    9.30
 -12 -10   0  201.08   18.90
 -12 -10   0  178.18   15.10
  12 -10   0  154.48   21.10
  12 -10   0  210.28   21.60
  12 -10   0  191.48   20.10
 -12 -10   0  189.08   12.60
 -12 -10   0  185.78   12.10
 -12  10   0  199.08   23.00
 -12  10   0  186.48   17.00
 -14 -10   0  244.68   21.60
 -14 -10   0  217.68   13.60
  14 -10   0  223.38   23.80
 -14 -10   0  196.18   13.80
  14 -10   0  251.37   27.20
 -14 -10   0  208.38   15.80
 -14 -10   0  193.68   14.80
 -14 -10   0  199.78   16.80
 -14  10   0  223.38   25.90
 -14  10   0  200.78   17.90
 -16 -10   0   26.00    6.30
 -16 -10   0   30.00    6.50
 -16 -10   0   26.60   12.80
 -16 -10   0   28.00    4.90
 -16 -10   0   23.50    3.30
  16 -10   0   39.20   21.00
 -16 -10   0   21.20    3.80
  16 -10   0   20.90   11.70
 -16  10   0   31.80   13.40
 -16  10   0   24.40   10.40
 -18 -10   0   29.30    4.40
 -18 -10   0   38.10    7.90
 -18 -10   0   27.60    3.90
 -18 -10   0   27.10    5.20
 -18 -10   0   28.40    8.50
 -18 -10   0   28.00    4.10
  18 -10   0   57.09   32.10
  18 -10   0   23.90   12.10
 -18 -10   0   10.10   10.50
 -18  10   0   29.20    7.80
 -18  10   0   40.00   17.20
 -20 -10   0    1.60    3.10
 -20 -10   0    5.70    3.00
 -20 -10   0   27.50   14.50
  20 -10   0   15.40   12.80
 -20 -10   0    3.80    2.50
 -20 -10   0    5.30    5.80
 -20  10   0   -5.20    5.00
 -20  10   0   30.10   20.60
 -22 -10   0   63.29    6.40
 -22 -10   0   57.69    7.10
  22 -10   0   60.89   16.70
 -22 -10   0   47.60    6.90
  22 -10   0   58.69    7.80
 -22 -10   0   60.29    9.20
 -22 -10   0   87.29    7.30
 -22  10   0   63.59   10.50
  24 -10   0   38.50   15.40
 -24 -10   0   33.80    4.80
 -24 -10   0   37.80    7.30
 -24 -10   0   50.59    5.50
 -24  10   0   22.00    6.90
 -26 -10   0   11.10    4.80
  26 -10   0   -7.40   12.00
 -26 -10   0    4.10    2.60
 -26  10   0    2.50    2.40
 -26  10   0    5.90    3.90
 -26  10   0    8.20    5.30
 -28 -10   0   43.30    4.50
 -28  10   0   32.10    3.90
   1 -11   0    6.40    7.10
   1 -11   0   17.40    3.60
  -1 -11   0   13.30    6.70
   1 -11   0   10.60    4.90
  -1 -11   0   15.50    3.40
   1  11   0   22.20   19.60
   3 -11   0   50.39    7.90
   3 -11   0   44.40    5.70
  -3 -11   0   32.50   19.30
   3 -11   0   38.70    9.90
  -3 -11   0   50.19    5.90
   3  11   0   91.99   36.30
   5 -11   0   23.50    4.00
   5 -11   0   37.10   10.40
   5 -11   0   22.40    6.50
  -5 -11   0   28.50   17.00
  -5 -11   0   22.90    4.20
  -5 -11   0   27.90    6.10
   7 -11   0   30.00    4.30
   7 -11   0   30.50    8.10
  -7 -11   0   28.30   20.10
   9 -11   0   42.00   10.70
  -9 -11   0   54.59    9.10
   9 -11   0   39.80    5.30
   9 -11   0   45.80    9.40
  -9 -11   0   32.50   33.50
  11 -11   0    1.50    7.90
  11 -11   0   31.10   10.00
 -11 -11   0    9.00    3.70
 -11 -11   0   15.40    7.70
 -11 -11   0   10.10    4.80
 -11 -11   0    5.80    2.60
 -11  11   0   12.10    9.90
 -11  11   0   16.10    9.90
 -13 -11   0   15.20    2.90
 -13 -11   0    8.80    4.30
  13 -11   0    6.30    9.60
  13 -11   0    8.00   12.30
 -13 -11   0    5.70    7.10
 -13 -11   0   13.80    5.50
 -13 -11   0    7.00    2.60
  13 -11   0   10.40    9.80
 -13  11   0   26.20   12.00
 -13  11   0   13.60    6.60
 -15 -11   0    5.70    7.20
 -15 -11   0   13.30    4.80
 -15 -11   0   14.20    4.10
  15 -11   0   19.10   13.70
 -15 -11   0    8.30    2.90
 -15 -11   0    9.70    4.80
  15 -11   0    6.30   15.50
 -15 -11   0   10.60    3.00
 -15 -11   0    4.50    8.00
 -15  11   0   11.70    6.40
 -15  11   0   17.10   12.70
 -17 -11   0    5.30    5.60
  17 -11   0   -5.60    9.70
 -17 -11   0  -11.20    9.10
  17 -11   0    6.40   26.20
 -17 -11   0    2.80    2.50
 -17 -11   0    5.90    6.30
 -17 -11   0    4.40    2.90
 -17 -11   0    1.00    2.70
 -17  11   0   -8.50   14.50
 -17  11   0    9.70    6.30
 -19 -11   0   56.19   12.90
  19 -11   0   99.69   42.60
 -19 -11   0   61.49    6.10
 -19 -11   0   55.29    6.80
 -19 -11   0   51.59    6.50
 -19 -11   0   58.49    9.90
  19 -11   0   57.89   16.30
 -19  11   0   48.90    9.20
 -19  11   0   59.89   21.70
 -21 -11   0    3.40    2.60
  21 -11   0   12.00    4.00
  21 -11   0   15.50   11.90
 -21 -11   0    9.90    5.90
 -21 -11   0    9.80    3.40
 -21 -11   0    5.70    3.00
 -21 -11   0    6.00    3.60
 -21  11   0    5.50    6.50
 -21  11   0   10.30   28.70
 -23 -11   0   25.50    4.40
  23 -11   0   31.60   14.90
 -23 -11   0   22.80    6.50
 -23 -11   0   20.20    4.00
 -23  11   0   17.60    6.50
 -25 -11   0   -0.80    2.40
  25 -11   0    6.50   10.10
 -25 -11   0   -0.70    4.10
 -25  11   0    0.50    2.90
 -25  11   0   14.70    5.70
 -27 -11   0   19.70    3.20
  27 -11   0   10.90   10.70
 -27 -11   0   20.00    4.40
 -27  11   0   15.50    5.90
 -27  11   0   23.50    3.40
   0 -12   0    3.90    6.50
   0 -12   0    5.40    3.10
   0 -12   0    7.50    5.10
   2 -12   0  288.27   19.50
  -2 -12   0  228.38   16.80
  -2 -12   0  210.38   41.30
   2 -12   0  257.37   16.90
   2 -12   0  263.47   22.10
  -2 -12   0  253.77   19.90
   2  12   0  219.38   33.50
  -4 -12   0   56.09   12.80
   4 -12   0   60.19    8.80
  -4 -12   0   60.39    6.80
   4 -12   0   57.69    6.50
  -4 -12   0   66.99   21.60
   4 -12   0   66.89   12.20
  -6 -12   0  102.79   10.90
   6 -12   0  100.79    8.70
  -6 -12   0   94.39    9.00
   8 -12   0  229.78   15.50
   8 -12   0  216.08   22.40
   8 -12   0  252.47   19.90
  -8 -12   0  210.58   15.80
 -10 -12   0   92.09    8.80
 -10 -12   0   81.29   12.80
 -10 -12   0   77.79    6.50
 -10 -12   0   62.09   12.00
  10 -12   0   87.49    8.50
  10 -12   0   73.49   18.40
  10 -12   0   60.49   11.80
  10 -12   0   89.89   15.30
 -10 -12   0   78.89    8.50
 -10  12   0   80.09   15.80
 -12 -12   0  263.67   16.50
 -12 -12   0  247.38   18.40
  12 -12   0  339.47   27.90
 -12 -12   0  228.78   17.60
  12 -12   0  261.97   26.50
 -12 -12   0  281.17   19.90
 -12 -12   0  248.78   17.50
  12 -12   0  294.37   26.20
 -12 -12   0  246.98   23.10
 -12  12   0  217.48   27.30
 -12  12   0  254.17   21.50
 -14 -12   0  101.59   11.60
 -14 -12   0   97.69   11.40
 -14 -12   0   94.69    7.90
 -14 -12   0  101.19    9.10
 -14 -12   0  102.99   15.30
  14 -12   0   88.29   18.60
 -14 -12   0   94.69    7.90
 -14 -12   0   91.99    7.60
  14 -12   0  101.19   16.50
 -14  12   0   60.69   16.90
 -14  12   0  113.59   13.90
 -16 -12   0    4.60    2.50
 -16 -12   0    7.10    5.20
  16 -12   0    9.90   10.50
 -16 -12   0    7.00    5.70
 -16 -12   0    0.20    9.50
 -16 -12   0   11.30    3.30
 -16 -12   0   10.60    3.10
  16 -12   0    3.30   22.70
 -16  12   0   14.20   14.40
 -16  12   0   -3.60    5.60
  18 -12   0    8.10   12.10
 -18 -12   0   15.20    5.80
 -18 -12   0   11.40    3.20
 -18 -12   0    9.70    3.30
 -18 -12   0    8.10    4.50
  18 -12   0   18.80   32.10
 -18 -12   0   11.00    7.80
 -18 -12   0   14.80    3.30
 -18  12   0   28.00   18.10
 -18  12   0   -1.90    5.70
 -20 -12   0  138.59   10.70
 -20 -12   0  134.59   11.00
 -20 -12   0  153.48   15.50
 -20 -12   0  139.09   10.20
  20 -12   0  133.29   21.50
 -20  12   0  146.69   30.20
 -20  12   0  138.59   16.50
 -22 -12   0   61.99    7.80
  22 -12   0   63.79    8.10
 -22 -12   0   77.89    6.80
 -22 -12   0   58.39    9.00
 -22 -12   0   71.99    7.40
 -22 -12   0   76.09    7.10
  22 -12   0   95.29   20.90
 -22  12   0   55.39    9.60
 -24 -12   0  110.99    9.00
 -24 -12   0  166.98   13.90
 -24 -12   0   93.79   16.20
 -24 -12   0  109.19    9.60
  24 -12   0  137.49   22.50
 -24  12   0  124.09    9.30
 -24  12   0  134.79   16.10
 -26 -12   0   10.60    4.50
 -26 -12   0   13.60    3.10
  26 -12   0    9.00   11.10
 -26  12   0    9.20    4.50
   1 -13   0    3.30    8.40
  -1 -13   0    0.10    6.30
  -1 -13   0    0.30    2.90
   1 -13   0   -5.50    6.60
   1 -13   0    5.60    3.30
  -3 -13   0   63.19    9.00
  -3 -13   0   21.30   23.00
  -3 -13   0   54.19    6.80
   3 -13   0   53.59   11.40
  -5 -13   0   64.09    7.30
   5 -13   0   61.09    9.90
   5 -13   0   79.59   14.50
   5 -13   0   62.59    7.40
  -7 -13   0   30.20    7.00
  -7 -13   0   51.19   27.20
   7 -13   0   30.40    5.10
   7 -13   0   30.70    9.10
   7 -13   0   33.90   11.00
  -7 -13   0   37.30    5.60
   9 -13   0   56.49   13.20
  -9 -13   0   60.29    9.20
  -9 -13   0   67.39    7.90
  -9 -13   0   66.69    7.10
   9 -13   0   69.09    7.80
   9 -13   0   57.89   11.60
 -11 -13   0    0.90    2.20
  11 -13   0   12.00    9.30
  11 -13   0   -3.10    9.40
 -11 -13   0    5.50    3.50
 -11 -13   0    9.60    4.90
 -11 -13   0    2.40    3.60
  11 -13   0   15.50    9.30
 -11 -13   0   12.60    3.50
 -11  13   0    2.40   11.00
 -11  13   0    8.00    9.00
  13 -13   0   19.10   13.30
 -13 -13   0   35.80    4.20
 -13 -13   0   31.60    5.10
  13 -13   0   31.70   11.30
 -13 -13   0   35.50    4.50
 -13 -13   0   44.30    5.10
 -13 -13   0   20.20    6.30
 -13 -13   0   39.40    6.80
  13 -13   0   43.90   13.20
 -13  13   0   34.90   14.30
 -13  13   0   23.40    8.10
 -15 -13   0   48.10    8.70
 -15 -13   0   48.00    6.50
  15 -13   0   58.79   21.60
 -15 -13   0   66.19    6.50
  15 -13   0   54.29   13.30
 -15 -13   0   68.49    9.10
 -15 -13   0   50.19    6.00
 -15  13   0   70.89   10.50
 -15  13   0   45.20   26.50
 -17 -13   0   11.60    4.60
 -17 -13   0   19.60    3.70
 -17 -13   0   14.10    3.30
 -17 -13   0   15.40    7.30
  17 -13   0   16.90   27.90
 -17 -13   0   16.20    3.60
  17 -13   0   -8.10   10.80
 -17 -13   0   11.60    5.80
 -17  13   0   50.29   18.50
 -17  13   0   23.10    8.00
 -19 -13   0   39.80    7.20
  19 -13   0  148.99   45.30
 -19 -13   0   30.10    4.80
 -19 -13   0   37.00   12.30
 -19 -13   0   24.90    5.70
 -19  13   0   15.70   10.60
 -19  13   0   39.90   28.90
 -21 -13   0   11.90    5.80
  21 -13   0    3.10   11.40
 -21 -13   0    8.20    2.90
 -21 -13   0   10.60    3.60
 -21 -13   0   12.70    3.40
 -21 -13   0    8.10    3.40
  21 -13   0    4.10    3.80
 -21  13   0   13.50    7.00
 -23 -13   0    4.80    3.10
 -23 -13   0    6.10    3.00
  23 -13   0    6.30    4.20
 -23 -13   0    9.80    5.40
 -23 -13   0    2.10    2.90
  23 -13   0   -1.50   11.40
 -23  13   0    1.20    5.80
 -25 -13   0    4.20    4.50
  25 -13   0    4.30   10.30
 -25 -13   0    3.20    2.50
 -25  13   0    5.10    5.40
  27 -13   0    0.50    2.80
  27 -13   0  -21.30    8.80
 -27 -13   0    0.10    2.10
 -27  13   0    2.60    1.90
 -27  13   0    1.00    4.40
   0 -14   0  -10.30    6.00
   0 -14   0   -2.80    4.70
   0 -14   0   -2.00    2.90
  -2 -14   0   63.39   27.70
   2 -14   0   52.59    8.60
  -2 -14   0   48.60    8.90
  -2 -14   0   40.00    5.50
   2 -14   0   43.20   10.80
   2 -14   0   35.10    5.50
   4 -14   0   48.20    8.80
   4 -14   0   59.89    7.20
  -4 -14   0   58.19    8.90
  -4 -14   0   55.79    7.10
   4 -14   0   47.30   11.10
  -4 -14   0   54.59   43.30
   6 -14   0  178.98   19.90
   6 -14   0  251.27   20.20
   6 -14   0  233.58   15.80
  -6 -14   0  223.98   15.90
  -6 -14   0  198.38   15.50
  -6 -14   0  224.98   19.10
   6 -14   0  221.08   22.80
  -6 -14   0  230.28   32.40
   8 -14   0  101.29   16.30
   8 -14   0  114.09   14.80
  -8 -14   0   89.09   12.50
  -8 -14   0  111.39   10.30
  -8 -14   0  107.49    9.30
   8 -14   0  104.49   10.20
 -10 -14   0   61.49    5.70
  10 -14   0   79.89   15.30
 -10 -14   0   53.29    6.70
  10 -14   0   47.10   11.30
  10 -14   0   40.00    5.50
 -10 -14   0   43.50    5.20
 -10 -14   0   50.59    5.40
 -10 -14   0   58.59    8.50
 -10 -14   0   44.00    6.80
  10 -14   0   56.79   11.80
 -10  14   0   32.70    9.60
 -10  14   0   33.50   13.50
 -12 -14   0  234.68   15.80
  12 -14   0  231.18   27.00
 -12 -14   0  261.77   15.80
  12 -14   0  250.07   26.00
 -12 -14   0  253.27   17.10
 -12 -14   0  254.27   18.70
  12 -14   0  244.68   27.40
  12 -14   0  220.58   17.80
 -12 -14   0  254.07   16.00
 -12 -14   0  246.78   19.50
 -12  14   0  236.38   21.70
 -12  14   0  250.67   29.90
 -14 -14   0   40.20    5.00
 -14 -14   0   44.90    4.90
  14 -14   0   15.90   18.40
 -14 -14   0   44.60    6.20
  14 -14   0   40.00   12.40
 -14 -14   0   31.50    4.70
 -14 -14   0   36.10    6.90
 -14 -14   0   39.10    8.10
 -14  14   0   37.40   10.90
 -14  14   0   63.89   18.00
 -16 -14   0   31.50    8.10
 -16 -14   0   44.40    5.30
 -16 -14   0   43.00    4.70
 -16 -14   0   41.40    6.10
  16 -14   0   39.70   14.00
 -16 -14   0   42.80    8.40
 -16 -14   0   32.70    4.70
  16 -14   0   45.10   25.80
 -16  14   0   37.40    9.20
 -16  14   0   26.60   17.90
 -18 -14   0  244.38   17.90
 -18 -14   0  245.38   22.40
  18 -14   0  276.37   31.50
 -18 -14   0  247.58   17.00
 -18 -14   0  258.27   16.90
 -18 -14   0  261.97   16.50
 -18 -14   0  253.87   21.00
 -18  14   0  251.27   33.00
 -18  14   0  240.68   22.50
  20 -14   0  111.39   20.80
 -20 -14   0  163.68   12.00
 -20 -14   0  169.28   11.70
  20 -14   0  155.88   12.30
 -20 -14   0  158.38   11.30
 -20 -14   0  162.68   11.80
 -20 -14   0  130.39   15.60
 -20  14   0  170.68   36.60
 -20  14   0  155.78   17.20
  22 -14   0  254.37   22.10
 -22 -14   0  279.27   21.70
  22 -14   0  260.67   31.90
 -22 -14   0  267.37   18.20
 -22 -14   0  293.97   19.50
 -22 -14   0  292.07   18.10
 -22  14   0  295.87   23.80
 -24 -14   0  223.78   14.30
 -24 -14   0  216.98   14.10
 -24 -14   0  184.78   16.80
  24 -14   0  217.58   27.00
 -24  14   0  216.58   19.10
  26 -14   0  102.09   21.70
  26 -14   0   85.99    8.40
 -26 -14   0   95.49    6.80
 -26 -14   0   76.29    8.30
 -26  14   0   55.99   10.40
  -1 -15   0   53.19    6.70
   1 -15   0   37.70    6.10
  -1 -15   0   29.80   52.49
  -1 -15   0   50.49    9.40
   1 -15   0   39.30    8.30
  -1 -15   0   40.80    8.00
   1 -15   0   46.10   10.50
   3 -15   0   11.10    7.00
   3 -15   0   23.30    4.90
  -3 -15   0   21.90    7.80
   3 -15   0   23.10    9.40
  -3 -15   0   22.40    4.70
  -5 -15   0    6.40    3.90
  -5 -15   0    6.10    3.60
  -5 -15   0    4.40    2.20
  -5 -15   0   -1.10    6.60
   5 -15   0   10.70    4.50
  -5 -15   0    2.00    5.20
   5 -15   0    2.90    6.70
   5 -15   0    0.30    3.60
  -5 -15   0  -94.29   36.10
   5 -15   0   -0.90    7.50
   5 -15   0    5.30    8.20
   7 -15   0    7.70    4.40
   7 -15   0    0.90    8.60
  -7 -15   0   16.40    5.10
   7 -15   0   24.10    9.30
  -7 -15   0   20.20    3.50
   7 -15   0   12.80   10.20
  -7 -15   0   23.90    4.90
   9 -15   0    6.60    5.10
   9 -15   0   -6.90    9.10
  -9 -15   0   -5.30    4.40
   9 -15   0   13.30    9.80
  -9 -15   0    3.10    3.50
  -9 -15   0    5.60    4.30
  -9 -15   0    8.30    2.50
  -9 -15   0   -0.30    3.30
   9 -15   0   -3.70    4.60
   9 -15   0    1.40    8.40
  -9  15   0   31.90    8.70
  11 -15   0   -0.50    7.80
  11 -15   0   15.40   10.10
  11 -15   0   12.80    3.90
  11 -15   0   -1.30   10.70
 -11 -15   0   15.50    6.20
 -11 -15   0   12.00    4.30
 -11 -15   0   13.90    5.20
 -11 -15   0   11.70    2.90
  11 -15   0   16.10   11.80
 -11 -15   0   14.00    3.30
 -11 -15   0   14.00    3.10
 -11  15   0    9.40    7.40
 -11  15   0    0.10   12.50
  13 -15   0   -0.20   12.50
 -13 -15   0   35.60    4.50
  13 -15   0   13.10   16.80
 -13 -15   0   31.10    5.50
 -13 -15   0   27.90    6.20
  13 -15   0   29.90   12.30
 -13 -15   0   37.80    7.70
  13 -15   0   37.00    5.70
 -13 -15   0   34.40    4.20
 -13  15   0   30.90   16.80
 -13  15   0   40.10    9.80
 -15 -15   0   45.20    8.40
 -15 -15   0   47.40    5.80
 -15 -15   0   41.10    7.90
  15 -15   0   11.40   20.50
 -15 -15   0   38.90    6.40
  15 -15   0   40.90   13.00
 -15 -15   0   45.60    5.40
 -15 -15   0   37.30    4.90
 -15  15   0   56.39   18.70
 -15  15   0   37.70    9.40
  17 -15   0   10.30   12.50
 -17 -15   0    6.10    4.10
 -17 -15   0    7.70    2.90
 -17 -15   0    0.60    5.30
 -17 -15   0    8.70    3.30
 -17 -15   0    1.90    2.80
  17 -15   0  -23.40   31.40
 -17 -15   0   -5.60    8.90
 -17  15   0    5.80   21.20
 -17  15   0   12.90    7.80
 -19 -15   0   14.90   13.10
 -19 -15   0   -0.10    4.10
 -19 -15   0    8.90    3.20
  19 -15   0    1.40   11.80
  19 -15   0   63.29   47.90
 -19 -15   0    6.50    3.00
 -19 -15   0    2.80    3.10
 -19 -15   0    1.80    5.70
 -19 -15   0    1.00    3.10
 -19  15   0   -0.20    6.50
 -19  15   0   39.10   29.40
 -21 -15   0   25.30    4.50
  21 -15   0   38.20   12.80
  21 -15   0   25.50    4.80
 -21 -15   0   22.30    4.20
 -21 -15   0   23.50    3.90
 -21 -15   0   29.10    4.30
 -21 -15   0   30.10    7.30
 -21  15   0   20.70    7.00
 -23 -15   0   28.80    4.40
 -23 -15   0   43.50    5.00
 -23 -15   0   35.20    5.40
  23 -15   0   32.80   13.60
 -23 -15   0   33.90    7.10
  23 -15   0   31.40    5.40
 -23  15   0   31.30    7.40
  25 -15   0    9.70   11.80
  25 -15   0   21.50    4.20
 -25 -15   0   17.10    3.10
 -25  15   0   19.40    5.70
   0 -16   0 3855.21  219.28
   0 -16   0 3438.76  215.88
   0 -16   0 4069.49  218.98
   0 -16   0 3898.31  216.98
  -2 -16   0 2775.02  158.08
   2 -16   0 2861.41  160.68
   2 -16   0 3026.50  161.58
  -2 -16   0 2487.55  157.08
   2 -16   0 2913.71  163.08
  -2 -16   0 2652.53  159.68
  -2 -16   0 2452.45  156.48
   2 -16   0 2756.62  158.18
   2 -16   0 2888.71  161.28
  -2 -16   0 2871.11  161.08
  -4 -16   0 1853.61  114.69
   4 -16   0 2111.69  120.29
  -4 -16   0 1942.01  115.99
  -4 -16   0 1980.80  118.29
  -4 -16   0 2109.39  118.89
   4 -16   0 1997.40  116.09
   4 -16   0 2081.69  117.09
  -4 -16   0 2097.29  116.99
   4 -16   0 2132.99  122.89
   4 -16   0 1966.90  120.99
  -6 -16   0 1161.98   67.19
   6 -16   0 1170.18   73.59
   6 -16   0 1214.78   73.39
  -6 -16   0 1111.09   70.19
  -6 -16   0 1271.97   70.39
   6 -16   0 1202.08   69.29
   6 -16   0 1177.78   75.79
  -6 -16   0 1168.58   69.19
  -6 -16   0 1094.89   66.89
  -6 -16   0 1125.99   68.09
  -8 -16   0 1170.88   74.49
  -8 -16   0 1265.57   73.79
  -8 -16   0 1264.17   72.59
   8 -16   0 1256.37   81.49
  -8 -16   0 1200.78   71.29
   8 -16   0 1258.27   78.79
  -8 -16   0 1223.18   71.39
   8 -16   0 1267.57   78.79
   8 -16   0 1295.67   73.69
 -10 -16   0  847.32   49.80
  10 -16   0  835.02   49.60
  10 -16   0  770.12   50.49
 -10 -16   0  841.92   48.50
 -10 -16   0  852.21   51.19
 -10 -16   0  798.42   51.89
  10 -16   0  900.91   57.39
 -10 -16   0  859.91   48.60
  10 -16   0  846.62   57.69
  10 -16   0  914.11   60.99
 -10 -16   0  813.72   48.60
 -10  16   0  754.62   54.19
 -12 -16   0  847.22   52.89
 -12 -16   0  878.41   51.49
  12 -16   0  954.50   60.79
 -12 -16   0  854.61   50.09
 -12 -16   0  830.82   50.19
  12 -16   0  828.02   50.99
  12 -16   0  880.61   62.59
 -12 -16   0  881.51   50.19
 -12 -16   0  859.31   53.99
  12 -16   0  907.71   63.29
 -12  16   0  806.52   55.79
 -12  16   0  803.22   64.59
 -14 -16   0  808.72   48.80
  14 -16   0  835.22   64.19
 -14 -16   0  853.11   48.90
 -14 -16   0  800.32   52.49
  14 -16   0  943.61   61.49
 -14 -16   0  808.02   49.90
 -14 -16   0  808.12   48.60
 -14 -16   0  838.42   51.99
 -14  16   0  853.51   66.09
 -14  16   0  823.32   54.79
 -16 -16   0  467.15   30.60
  16 -16   0  521.85   58.29
  16 -16   0  483.65   42.60
 -16 -16   0  472.15   29.60
 -16 -16   0  500.55   33.70
 -16 -16   0  493.45   29.40
 -16 -16   0  508.05   29.80
 -16  16   0  468.25   36.00
 -16  16   0  465.35   49.60
 -18 -16   0  316.17   28.40
 -18 -16   0  351.26   26.20
 -18 -16   0  356.76   22.60
 -18 -16   0  341.37   21.80
  18 -16   0  388.16   37.40
  18 -16   0  302.57   51.89
 -18 -16   0  296.57   22.80
 -18 -16   0  368.16   22.30
 -18 -16   0  376.46   22.40
 -18  16   0  417.56   50.19
 -18  16   0  354.56   28.20
  20 -16   0  324.07   21.70
  20 -16   0  309.07   35.20
 -20 -16   0  320.97   20.60
 -20 -16   0  326.97   21.20
 -20 -16   0  315.97   24.70
 -20 -16   0  332.57   20.80
 -20 -16   0  330.37   20.90
 -20  16   0  339.17   26.80
 -22 -16   0  179.78   16.00
  22 -16   0  191.08   14.30
 -22 -16   0  206.18   14.10
  22 -16   0  225.68   29.00
 -22 -16   0  205.38   13.90
 -22 -16   0  216.38   14.20
 -22 -16   0  220.68   21.60
  24 -16   0  223.98   27.60
 -24 -16   0  239.88   15.10
 -24 -16   0  225.28   16.90
  24 -16   0  222.68   16.10
 -24 -16   0  251.57   15.50
 -24  16   0  214.38   19.00
 -26 -16   0   47.60    4.30
  26 -16   0   46.10   13.10
  26 -16   0   41.80    4.90
 -26  16   0   30.00    5.90
   1 -17   0   61.99    6.90
  -1 -17   0   78.19    7.70
   1 -17   0   58.89   10.40
   1 -17   0   70.89    8.90
  -1 -17   0   66.99    9.90
  -1 -17   0   81.29   11.50
  -1 -17   0   68.09    6.90
   1 -17   0   69.29    7.80
  -1 -17   0   73.09   12.30
  -1 -17   0   72.39    8.90
   1 -17   0   71.39   13.00
  -3 -17   0   38.10    6.10
   3 -17   0   52.99   10.40
   3 -17   0   27.90    9.20
  -3 -17   0   37.60    5.10
  -3 -17   0   42.30    6.50
   3 -17   0   35.10    6.30
  -3 -17   0   40.60    4.80
  -3 -17   0   49.40   10.40
  -3 -17   0   36.40    6.20
   3 -17   0   42.20   11.10
  -3 -17   0   36.80    8.90
  -5 -17   0   57.59    7.10
  -5 -17   0   60.49   10.70
   5 -17   0   59.99   13.30
  -5 -17   0   59.29    5.80
  -5 -17   0   66.89    6.70
   5 -17   0   56.99   11.30
  -5 -17   0   51.29    8.80
   5 -17   0   59.39    7.80
   5 -17   0   55.69   11.80
  -5 -17   0   83.19    8.80
   5 -17   0   62.09    7.80
  -7 -17   0   45.70    6.10
  -7 -17   0   30.80    4.10
   7 -17   0   45.30   10.60
   7 -17   0   44.70   12.60
  -7 -17   0   36.30    4.30
  -7 -17   0   38.00    4.60
   7 -17   0   40.30    6.80
  -7 -17   0   36.50    7.70
  -7 -17   0   30.60    5.80
   7 -17   0   38.20   11.40
   9 -17   0   72.59   15.50
   9 -17   0   78.79   10.10
  -9 -17   0  101.39   12.40
   9 -17   0   81.59   17.50
  -9 -17   0   73.59    7.10
   9 -17   0   83.29    8.10
  -9 -17   0   82.99    8.80
  -9 -17   0   62.89    8.50
  -9 -17   0   74.99    7.00
  -9 -17   0   82.79    6.80
   9 -17   0   81.79   15.40
  -9  17   0   41.70   12.10
 -11 -17   0   41.60    5.00
  11 -17   0   51.49   16.10
  11 -17   0   41.10    5.90
 -11 -17   0   44.60    5.50
  11 -17   0   33.40   12.60
  11 -17   0   20.40   12.50
 -11 -17   0   43.10    7.70
 -11 -17   0   49.80    9.00
 -11 -17   0   68.59    9.50
 -11 -17   0   44.60    5.10
 -11  17   0   22.50   17.10
 -11  17   0   39.00   10.20
 -13 -17   0   17.00    3.50
 -13 -17   0   18.00    5.10
 -13 -17   0    9.10    3.30
 -13 -17   0   14.30    3.60
  13 -17   0   64.09   19.20
  13 -17   0   13.40   11.00
 -13 -17   0   10.00    6.30
 -13 -17   0    8.00    5.20
 -13  17   0   15.90    8.00
 -13  17   0   21.70   18.30
 -15 -17   0   14.80    6.80
  15 -17   0   -0.70    9.90
 -15 -17   0   11.90    3.30
 -15 -17   0   14.40    6.90
 -15 -17   0   15.60    5.00
 -15 -17   0   19.90    3.50
 -15 -17   0   17.60    3.80
  15 -17   0   25.40   23.90
 -15  17   0   24.10   20.20
 -15  17   0   27.30    8.80
 -17 -17   0   -1.20    5.40
 -17 -17   0   17.00    8.70
 -17 -17   0    3.00    3.00
  17 -17   0  -10.60   33.80
 -17 -17   0    4.20    3.80
  17 -17   0   17.70   13.70
 -17 -17   0    0.40    3.00
 -17  17   0   42.50   34.60
 -17  17   0    0.10   10.50
 -19 -17   0   29.00    4.50
  19 -17   0   11.00   59.39
 -19 -17   0   35.60    4.90
 -19 -17   0   31.80    7.70
 -19 -17   0   31.70    5.80
 -19 -17   0   35.70    5.00
 -19 -17   0   36.00    4.70
  19 -17   0   34.90   14.20
  19 -17   0   33.50    5.30
 -19  17   0   46.40   10.30
  21 -17   0   10.20    5.80
 -21 -17   0    7.20    2.90
 -21 -17   0    6.30    4.40
 -21 -17   0   13.50    6.00
 -21 -17   0   13.00    3.20
  21 -17   0    9.40   10.80
 -21 -17   0    4.50    3.50
 -21  17   0    5.60    6.20
 -23 -17   0    8.70    2.90
  23 -17   0    8.30    3.80
  23 -17   0  -17.50   10.10
  23 -17   0   -5.40    4.70
 -23 -17   0    7.20    2.70
 -23 -17   0    8.80    4.20
 -23 -17   0    5.30    4.70
 -23  17   0    9.20    6.30
 -25 -17   0    6.70    2.30
  25 -17   0   23.80   13.80
  25 -17   0    6.00    2.90
 -25  17   0    4.60    4.60
   0 -18   0    4.30    6.50
   0 -18   0   -1.60    2.40
   0 -18   0    7.50    6.90
   0 -18   0   -9.40    7.60
   0 -18   0   -1.20    3.70
   0 -18   0   -3.00    3.60
   0 -18   0    5.90    2.80
   0 -18   0   -1.20    3.00
   2 -18   0   38.00    6.70
   2 -18   0   53.99    9.90
   2 -18   0   44.10   11.20
  -2 -18   0   52.99    9.30
   2 -18   0   41.10   10.00
  -2 -18   0   40.30   10.40
  -2 -18   0   48.40    8.80
  -2 -18   0   49.99    6.80
  -2 -18   0   43.50    5.70
  -2 -18   0   36.60    6.50
  -2 -18   0   31.10    5.80
   2 -18   0   50.29    6.50
   2 -18   0   45.60    5.70
  -4 -18   0   10.10    4.40
  -4 -18   0    0.70    6.00
   4 -18   0    5.50    9.00
   4 -18   0    1.70    3.50
  -4 -18   0    7.90    3.20
  -4 -18   0    6.10    3.80
   4 -18   0   25.20    9.30
  -4 -18   0    7.60    2.40
   4 -18   0    1.70    8.00
  -4 -18   0    3.10    8.30
  -4 -18   0   10.90    3.40
   4 -18   0    9.30    4.50
   4 -18   0    7.80    5.00
  -6 -18   0   16.50    3.20
   6 -18   0   13.60    5.70
   6 -18   0   17.00    8.70
  -6 -18   0   15.50    3.80
   6 -18   0   23.30   10.10
  -6 -18   0   15.20    3.40
  -6 -18   0   14.30    6.90
  -6 -18   0   15.10    4.50
  -6 -18   0   14.00    5.10
   6 -18   0    3.80    4.60
   6 -18   0   15.10   10.40
  -8 -18   0  103.49   12.90
  -8 -18   0   87.79    7.60
  -8 -18   0   78.69   10.30
   8 -18   0   98.59   13.90
  -8 -18   0   88.49    9.50
   8 -18   0   96.79   11.20
  -8 -18   0  102.69    8.30
   8 -18   0  129.19   19.50
  -8 -18   0   78.89    7.50
   8 -18   0  128.39   19.50
   8 -18   0   91.19    9.00
   8 -18   0  118.29   17.30
  -8  18   0  108.49   15.90
 -10 -18   0  293.57   18.60
  10 -18   0  272.27   30.90
 -10 -18   0  330.57   25.20
  10 -18   0  283.97   30.70
 -10 -18   0  262.27   22.50
 -10 -18   0  264.37   21.30
  10 -18   0  278.37   19.40
  10 -18   0  316.67   29.30
  10 -18   0  292.47   22.80
 -10 -18   0  279.37   18.10
 -10 -18   0  281.07   18.30
 -10  18   0  310.97   26.50
 -12 -18   0  321.37   24.30
 -12 -18   0  321.37   19.70
 -12 -18   0  284.37   22.70
 -12 -18   0  298.97   21.20
 -12 -18   0  321.67   19.60
  12 -18   0  271.37   33.50
  12 -18   0  320.37   31.60
  12 -18   0  292.47   20.70
 -12 -18   0  294.67   19.60
  12 -18   0  300.37   35.50
 -12  18   0  322.27   26.30
 -12  18   0  330.37   40.30
 -14 -18   0   58.99    6.60
 -14 -18   0   70.89    8.70
  14 -18   0   39.90   23.40
  14 -18   0   52.09    7.00
 -14 -18   0   36.00    8.40
 -14 -18   0   54.59    9.50
  14 -18   0   60.19   15.20
 -14 -18   0   57.99    6.30
 -14 -18   0   53.39    6.40
 -14  18   0   68.89   11.90
 -14  18   0   51.69   23.20
 -16 -18   0   45.90    8.30
 -16 -18   0   49.80   10.10
 -16 -18   0   46.60    7.70
 -16 -18   0   41.10    6.80
  16 -18   0    2.50   30.60
 -16  18   0   49.30   14.90
 -16  18   0   67.19   33.70
 -18 -18   0  150.58   13.00
 -18 -18   0  167.48   16.30
 -18 -18   0  167.68   12.00
 -18 -18   0  169.68   12.00
  18 -18   0  160.58   12.90
 -18 -18   0  171.08   11.90
 -18 -18   0  132.59   17.50
 -18 -18   0  179.18   12.60
  18 -18   0  128.49   21.10
 -18  18   0  104.79   39.50
 -18  18   0  171.58   18.70
 -20 -18   0  171.08   11.40
  20 -18   0  128.89   22.00
  20 -18   0  157.88   12.00
 -20 -18   0  148.49   15.00
 -20 -18   0  136.89   11.00
 -20 -18   0  146.59   11.20
 -20 -18   0  161.68   11.70
 -20  18   0  156.58   17.00
 -22 -18   0  314.37   19.60
  22 -18   0  302.77   32.50
  22 -18   0  304.17   20.10
 -22 -18   0  316.67   20.00
 -22 -18   0  301.07   21.70
 -22 -18   0  324.97   19.60
  22 -18   0  310.27   20.70
 -22  18   0  326.67   25.00
 -24 -18   0   57.69    5.70
  24 -18   0   67.89    7.50
  24 -18   0   57.39   13.50
 -24  18   0   67.89    9.80
  -1 -19   0   57.69    7.70
  -1 -19   0   47.90    9.80
  -1 -19   0   49.50    6.40
   1 -19   0   49.10    5.90
   1 -19   0   46.30   10.50
  -1 -19   0   58.39   12.30
  -1 -19   0   60.29    6.50
  -1 -19   0   50.99    5.80
   1 -19   0   71.59   13.40
  -1 -19   0   56.29    7.90
   1 -19   0   42.70    5.40
  -1 -19   0   72.59   10.80
   1 -19   0   50.89   10.50
   1 -19   0   56.89    8.20
   1 -19   0   58.59    6.80
   1 -19   0   58.29    6.50
   3 -19   0    5.40    4.70
  -3 -19   0   16.40    7.10
  -3 -19   0   13.20    3.80
   3 -19   0    2.20    8.50
   3 -19   0    5.00    4.70
   3 -19   0    7.60    3.60
   3 -19   0    6.20    7.60
  -3 -19   0    5.30    4.20
   3 -19   0    3.40    9.10
  -3 -19   0    7.30    3.90
  -3 -19   0    8.10    2.70
  -3 -19   0    5.00    3.00
  -3 -19   0   10.10    6.80
  -3 -19   0   17.00    9.50
  -5 -19   0   25.10    4.20
  -5 -19   0   24.30    4.00
  -5 -19   0   26.20    3.70
  -5 -19   0   32.00    8.30
   5 -19   0    8.70   10.00
   5 -19   0   29.90   10.40
   5 -19   0   24.60    4.80
  -5 -19   0   22.00    5.40
  -5 -19   0   21.20    4.20
  -5 -19   0   26.00    5.20
   5 -19   0   35.00   11.40
   5 -19   0   29.40    6.90
  -5 -19   0   21.40   11.10
  -7 -19   0    6.10    5.10
   7 -19   0   24.20   12.00
  -7 -19   0   12.00    3.40
   7 -19   0   11.80    5.30
   7 -19   0   18.30   10.00
  -7 -19   0   21.50    4.00
   7 -19   0   10.70    6.50
   7 -19   0   13.00   12.00
  -7 -19   0   19.30    3.30
  -7 -19   0   12.70    3.30
  -7 -19   0    9.60    4.40
  -7 -19   0   15.80    6.70
  -7  19   0    7.50   11.50
  -9 -19   0   49.30    7.40
  -9 -19   0   53.09    6.00
  -9 -19   0   52.19    9.50
   9 -19   0   47.90   15.60
   9 -19   0   65.89   10.60
   9 -19   0   71.99   14.90
   9 -19   0   46.20    6.50
  -9 -19   0   66.69    7.70
   9 -19   0   50.89   16.20
  -9 -19   0   58.69    6.70
  -9 -19   0   54.59    5.80
  -9  19   0   42.00   12.60
 -11 -19   0   39.40    5.10
  11 -19   0   46.40    6.80
  11 -19   0   67.69   14.40
 -11 -19   0   37.10    8.90
  11 -19   0   23.90   14.60
  11 -19   0   52.09    6.60
 -11 -19   0   63.89    9.40
 -11 -19   0   60.09    5.90
  11 -19   0   40.20   17.40
 -11 -19   0   56.09    6.40
 -11 -19   0   40.70    7.00
 -11  19   0   44.30   10.30
 -11  19   0   66.89   21.60
 -13 -19   0   22.80    5.60
 -13 -19   0   16.60    3.70
  13 -19   0   20.50   12.10
 -13 -19   0    7.50    6.20
 -13 -19   0   20.40    7.70
  13 -19   0   14.10   20.00
 -13 -19   0   17.10    3.80
  13 -19   0   13.40    4.80
 -13 -19   0   16.10    3.40
 -13  19   0    7.90   20.30
 -13  19   0   14.00    9.00
 -15 -19   0    7.90    3.90
 -15 -19   0   -0.10    7.20
 -15 -19   0    7.30    4.40
 -15 -19   0    9.00    7.10
 -15 -19   0    5.40    3.00
  15 -19   0    2.80   26.80
  15 -19   0    4.70   16.50
 -15 -19   0   -0.10    3.00
 -15 -19   0    7.60    4.60
 -15  19   0    5.30    7.30
 -15  19   0   25.80   24.10
  17 -19   0   24.00    4.60
 -17 -19   0   24.30    7.40
 -17 -19   0   28.00    5.20
 -17 -19   0   25.30    4.50
 -17 -19   0   26.40    4.80
 -17 -19   0   28.30    4.70
 -17 -19   0   29.20   20.90
  17 -19   0   82.89   60.39
  17 -19   0   28.20   13.20
 -17 -19   0   42.70    5.10
 -17  19   0   49.90   31.40
 -17  19   0   29.20   10.10
 -19 -19   0   15.50    3.60
  19 -19   0    9.20    4.20
  19 -19   0   18.20   12.70
  19 -19   0   15.00    4.40
 -19 -19   0   11.00    5.90
 -19 -19   0    7.70    3.00
 -19 -19   0   14.90    3.60
 -19  19   0   22.70    7.50
  21 -19   0    7.60    3.70
  21 -19   0   16.80   10.80
 -21 -19   0    8.00    5.00
 -21 -19   0    6.30    2.70
 -21 -19   0   -0.10    3.00
 -21 -19   0    6.00    2.70
  21 -19   0   -0.80    3.00
 -21  19   0    4.80    5.90
 -23 -19   0    2.80    2.20
  23 -19   0    2.10    4.90
  23 -19   0   -1.70    3.40
 -23 -19   0    8.10    4.00
  23 -19   0   -0.90   10.10
 -23 -19   0   11.40    4.60
 -23  19   0    9.60    5.40
   0 -20   0 1550.94   89.69
   0 -20   0 1584.54   89.29
   0 -20   0 1500.55   88.89
   0 -20   0 1527.65   89.99
   0 -20   0 1536.35   92.39
   0 -20   0 1581.04   94.59
   0 -20   0 1625.24   96.89
   2 -20   0 1579.14   96.09
  -2 -20   0 1439.26   86.89
   2 -20   0 1464.45   92.99
  -2 -20   0 1610.74   87.39
   2 -20   0 1480.15   88.29
   2 -20   0 1482.85   87.29
  -2 -20   0 1652.33   96.89
   2 -20   0 1511.65   87.89
  -2 -20   0 1486.25   87.69
  -2 -20   0 1592.24   87.99
  -2 -20   0 1462.65   91.69
  -2 -20   0 1518.15   93.59
  -2 -20   0 1536.45   90.09
  -4 -20   0 1539.85   89.09
  -4 -20   0 1633.14   93.29
  -4 -20   0 1476.65   88.39
   4 -20   0 1564.94   95.49
  -4 -20   0 1561.64   91.59
  -4 -20   0 1538.45   89.19
  -4 -20   0 1481.95   90.09
   4 -20   0 1461.75   89.89
   4 -20   0 1715.53   99.19
   4 -20   0 1583.54   89.49
  -4 -20   0 1590.14   94.39
   4 -20   0 1512.15   95.29
  -4 -20   0 1504.15   92.89
  -6 -20   0 1368.16   77.89
   6 -20   0 1434.66   87.79
   6 -20   0 1308.57   78.39
   6 -20   0 1401.56  101.19
  -6 -20   0 1297.67   77.09
   6 -20   0 1355.26   85.39
  -6 -20   0 1329.27   81.89
  -6 -20   0 1338.37   80.49
  -6 -20   0 1441.76   79.29
  -6  20   0 1200.68   89.49
  -8 -20   0  825.02   53.19
  -8 -20   0  858.01   54.29
  -8 -20   0  842.22   49.99
  -8 -20   0  855.51   50.59
   8 -20   0  849.91   51.29
   8 -20   0  895.31   59.39
  -8 -20   0  877.91   49.80
  -8 -20   0  838.62   51.59
   8 -20   0  841.12   59.99
   8 -20   0  870.41   62.59
  -8  20   0  845.92   57.59
  10 -20   0  863.21   62.39
 -10 -20   0  788.82   49.70
 -10 -20   0  865.11   48.90
 -10 -20   0  872.01   51.99
 -10 -20   0  840.42   48.40
  10 -20   0  815.42   49.40
 -10 -20   0  810.52   48.10
 -10 -20   0  802.52   48.70
  10 -20   0  834.42   58.39
 -10 -20   0  782.22   52.39
 -10 -20   0  814.22   47.80
  10 -20   0  769.72   59.99
 -10  20   0  765.62   55.79
  12 -20   0  435.86   47.00
 -12 -20   0  486.65   35.20
 -12 -20   0  536.55   31.30
  12 -20   0  556.54   43.50
  12 -20   0  513.05   32.40
 -12 -20   0  501.15   31.20
 -12 -20   0  549.05   32.40
  12 -20   0  535.95   32.00
 -12 -20   0  536.35   36.00
 -12 -20   0  510.55   31.90
 -12 -20   0  472.65   32.60
 -12 -20   0  523.65   31.00
 -12  20   0  431.66   52.19
 -12  20   0  493.55   38.00
  14 -20   0  507.05   55.19
 -14 -20   0  531.25   38.30
 -14 -20   0  547.25   33.90
  14 -20   0  605.24   48.50
 -14 -20   0  568.34   38.40
  14 -20   0  548.05   34.80
 -14 -20   0  585.94   34.70
 -14 -20   0  625.14   35.40
  14 -20   0  530.55   35.10
 -14 -20   0  561.44   35.70
 -14 -20   0  571.34   33.90
 -14  20   0  530.55   40.50
 -14  20   0  590.84   59.29
  16 -20   0  244.28   28.40
 -16 -20   0  198.38   14.00
  16 -20   0  207.58   14.90
 -16 -20   0  190.38   18.10
 -16 -20   0  201.28   13.90
 -16 -20   0  163.78   15.00
  16 -20   0  197.98   14.90
 -16 -20   0  216.68   14.70
  16 -20   0  135.19   40.20
 -16 -20   0  206.08   14.00
 -16 -20   0  214.78   22.90
 -16  20   0  196.78   39.30
 -16  20   0  227.08   21.80
 -18 -20   0  331.27   20.50
 -18 -20   0  335.97   20.70
  18 -20   0  309.07   21.40
 -18 -20   0  325.77   22.50
 -18 -20   0  328.67   21.00
  18 -20   0  315.47   21.20
  18 -20   0  324.67   33.90
 -18 -20   0  307.37   23.90
 -18  20   0  315.17   27.00
  20 -20   0  252.17   17.80
  20 -20   0  239.98   17.70
 -20 -20   0  264.97   19.60
  20 -20   0  279.37   36.80
 -20 -20   0  264.07   17.50
 -20 -20   0  271.77   17.10
 -20 -20   0  307.97   21.00
 -20  20   0  277.97   23.00
 -22 -20   0  179.08   12.40
  22 -20   0  147.49   21.90
  22 -20   0  160.18   12.10
  22 -20   0  153.78   12.20
 -22 -20   0  173.88   11.40
 -22 -20   0  167.38   11.10
 -22  20   0  161.08   16.00
  24 -20   0  141.19   18.70
  24 -20   0  100.49   11.70
 -24 -20   0  145.19   10.10
 -24  20   0  166.98   13.40
   1 -21   0   11.70    3.30
  -1 -21   0    7.50    5.40
  -1 -21   0    8.00    4.10
  -1 -21   0   16.80    9.00
   1 -21   0   13.60    9.10
   1 -21   0    5.30   10.50
   1 -21   0    5.60    3.10
  -1 -21   0   -0.50    2.70
  -1 -21   0    1.30   10.50
   1 -21   0   14.30    4.90
   1 -21   0   -6.80    7.80
   1 -21   0   11.90    5.60
  -1 -21   0   10.40    3.60
  -1 -21   0   10.30    8.50
   1 -21   0    9.20    3.80
  -1 -21   0   13.10    3.90
   3 -21   0   21.30   10.30
  -3 -21   0   24.80   11.60
   3 -21   0   20.20    9.70
   3 -21   0    7.50    6.40
  -3 -21   0   18.00    6.30
  -3 -21   0   23.80    4.30
   3 -21   0   14.10    6.30
   3 -21   0   16.10    4.40
  -3 -21   0   29.50    5.10
  -3 -21   0   12.00    8.30
  -3 -21   0   17.80    3.30
   3 -21   0   25.50   12.70
   3 -21   0   11.90    3.70
   5 -21   0   42.20   11.10
   5 -21   0   45.50    5.90
   5 -21   0   34.10   12.20
  -5 -21   0   28.70    8.60
  -5 -21   0   32.90    9.10
  -5 -21   0   33.00    4.60
  -5 -21   0   36.50    7.10
   5 -21   0   32.50    7.70
  -5 -21   0   36.20    5.20
  -5 -21   0   37.00    6.60
  -5 -21   0   44.50    6.00
   5 -21   0   57.69   14.90
  -7 -21   0   27.10    7.00
   7 -21   0   23.60   10.30
   7 -21   0    4.10   11.40
  -7 -21   0   28.10    6.10
  -7 -21   0   29.20    4.10
  -7 -21   0   31.80    8.20
   7 -21   0   21.60    5.40
  -7 -21   0   26.20    4.70
  -7 -21   0   29.40    4.10
  -7 -21   0   41.30    5.30
   7 -21   0   20.80    9.20
   7 -21   0   11.00   13.10
   7 -21   0   19.60    5.00
  -7  21   0   21.10   11.60
   9 -21   0   42.20   16.70
   9 -21   0   22.60   11.50
  -9 -21   0   34.60    7.80
  -9 -21   0   33.30    5.30
   9 -21   0   42.80   13.10
  -9 -21   0   32.60    6.50
  -9 -21   0   28.90    4.40
  -9 -21   0   27.20    5.00
   9 -21   0   28.80   16.00
  -9 -21   0   38.10    8.80
  -9 -21   0   37.00    5.30
   9 -21   0   35.00    6.00
  -9 -21   0   30.30    4.60
  -9  21   0   63.79   13.00
  11 -21   0    5.20   17.90
  11 -21   0   15.50   10.20
  11 -21   0    7.60    4.20
 -11 -21   0    5.00    6.10
 -11 -21   0   10.00    3.70
 -11 -21   0    2.70    2.80
  11 -21   0   -3.00    4.10
 -11 -21   0    8.50    4.30
 -11 -21   0    4.60    4.60
 -11 -21   0    8.10    3.80
 -11 -21   0    4.00    3.00
 -11  21   0   13.80   20.60
 -11  21   0    9.50    8.80
  13 -21   0   20.40   12.60
 -13 -21   0    4.90    2.90
 -13 -21   0   -5.20    3.00
 -13 -21   0    4.80    4.30
 -13 -21   0    2.60    7.40
  13 -21   0   10.80   22.50
  13 -21   0    4.90    4.20
 -13 -21   0    4.60    6.30
 -13 -21   0    6.40    4.50
 -13 -21   0    2.00    3.50
  13 -21   0    7.90    4.20
 -13  21   0  -19.50   22.00
 -13  21   0    1.80    7.70
  15 -21   0   13.20   11.80
 -15 -21   0   12.20    3.70
 -15 -21   0    5.40    8.30
 -15 -21   0   18.80    3.80
 -15 -21   0   22.50    4.90
 -15 -21   0   14.70    3.50
  15 -21   0   13.40    4.50
  15 -21   0   22.70   31.40
 -15 -21   0    6.60    6.60
 -15 -21   0    9.80    3.60
  15 -21   0   22.60    4.70
 -15  21   0  -36.10   27.10
 -15  21   0   21.70    8.90
  17 -21   0   -1.50   11.20
 -17 -21   0   -1.80    2.40
 -17 -21   0    7.60    3.70
 -17 -21   0    1.60    2.70
  17 -21   0    6.60    3.70
  17 -21   0    4.80    3.60
 -17 -21   0    2.90    2.90
 -17 -21   0   -2.40    5.20
 -17  21   0    3.10    6.50
 -19 -21   0    3.50    2.50
  19 -21   0   -2.20    9.00
 -19 -21   0    1.40    4.80
  19 -21   0   -3.10    3.10
 -19 -21   0   -2.10    3.40
 -19 -21   0   -2.20    2.40
  19 -21   0    0.50    4.10
 -19  21   0   13.20    6.60
  21 -21   0    1.80    3.10
  21 -21   0    4.30    4.40
 -21 -21   0    0.90    2.70
 -21 -21   0    0.40    2.20
  21 -21   0   -0.20   10.10
 -21 -21   0    0.50    2.30
 -21  21   0  -14.40    5.10
  23 -21   0   -0.80    4.00
  23 -21   0    0.80   13.80
 -23 -21   0   -2.20    2.50
 -23 -21   0    0.00    2.10
 -23  21   0   -7.00    4.50
   0 -22   0    3.80    4.30
   0 -22   0   17.60    8.30
   0 -22   0   10.00   11.30
   0 -22   0    1.30    3.30
   0 -22   0    7.50    3.70
   0 -22   0    1.40    8.90
   0 -22   0   15.10    6.10
   0 -22   0    5.00    2.80
   2 -22   0    7.30    3.40
   2 -22   0    5.60    2.90
   2 -22   0    6.60    6.10
  -2 -22   0    3.30    3.10
  -2 -22   0   -1.00    7.10
   2 -22   0    5.50    9.30
  -2 -22   0    3.60    5.40
  -2 -22   0   -3.20    3.30
  -2 -22   0   -1.80    7.90
   2 -22   0   -4.80    4.10
   2 -22   0   -6.00    6.70
  -2 -22   0   14.70   11.60
  -2 -22   0   -7.40    3.60
  -4 -22   0   28.80    5.20
  -4 -22   0   25.10    7.10
   4 -22   0    2.70    8.70
  -4 -22   0   24.90    5.20
  -4 -22   0   17.00    7.60
  -4 -22   0   29.00    4.10
   4 -22   0   14.60    7.80
   4 -22   0   25.10   11.80
   4 -22   0   20.40   11.40
  -4 -22   0   26.20    4.90
   4 -22   0   21.90    4.50
  -4 -22   0   17.00    8.70
   6 -22   0    8.00   12.00
  -6 -22   0   19.20    4.10
   6 -22   0   29.70   14.60
   6 -22   0   15.60    8.50
   6 -22   0   21.60    4.40
  -6 -22   0   12.50    5.10
  -6 -22   0   15.70    8.70
  -6 -22   0   13.30    4.50
  -6 -22   0   15.40    3.40
   6 -22   0    8.60    8.90
  -6 -22   0   14.80    6.70
  -6 -22   0   16.10    7.60
   6 -22   0   25.20    4.80
   8 -22   0  166.38   21.60
  -8 -22   0  206.48   19.90
   8 -22   0  238.58   25.10
  -8 -22   0  187.38   14.00
   8 -22   0  177.18   24.50
   8 -22   0  217.38   15.10
  -8 -22   0  181.18   12.80
  -8 -22   0  183.38   15.40
  -8 -22   0  170.38   17.20
  -8 -22   0  190.08   13.30
   8 -22   0  191.78   24.90
  -8 -22   0  177.38   13.80
  -8 -22   0  185.08   18.50
  -8  22   0  168.08   23.20
 -10 -22   0  221.88   15.60
 -10 -22   0  205.28   19.50
 -10 -22   0  216.78   15.00
  10 -22   0  224.08   16.30
  10 -22   0  224.48   26.30
 -10 -22   0  215.68   16.60
 -10 -22   0  210.88   14.60
  10 -22   0  199.58   28.20
 -10 -22   0  197.58   19.10
 -10 -22   0  212.18   15.30
 -10 -22   0  197.48   14.20
 -10  22   0  191.08   22.90
 -10  22   0  191.68   33.80
 -12 -22   0  131.89   15.00
 -12 -22   0  142.09   12.80
  12 -22   0  174.28   13.30
 -12 -22   0  170.98   17.40
  12 -22   0  114.09   26.00
 -12 -22   0  188.98   13.90
 -12 -22   0  163.28   17.20
  12 -22   0  183.28   15.10
 -12 -22   0  169.08   11.90
 -12  22   0  173.98   33.40
 -12  22   0  185.28   23.20
 -14 -22   0  105.19   11.00
  14 -22   0  126.39   32.00
  14 -22   0  122.99   10.30
  14 -22   0  116.19   11.00
 -14 -22   0  112.59   10.00
 -14 -22   0  104.29    9.60
  14 -22   0   86.39   17.80
 -14 -22   0  112.89    9.10
 -14 -22   0  111.99    9.30
 -14 -22   0  101.49   13.90
  14 -22   0   97.89   10.30
 -14 -22   0  114.99   14.20
 -14  22   0  156.78   17.80
 -14  22   0  164.08   34.10
 -16 -22   0   75.09    8.10
 -16 -22   0   67.99    9.90
 -16 -22   0   84.19    7.40
  16 -22   0   80.49   17.40
  16 -22   0   60.09    7.50
 -16 -22   0   80.59    7.50
  16 -22   0   87.19    8.50
 -16 -22   0   88.49    8.20
 -16  22   0   97.69   13.70
 -16  22   0   20.40   47.00
 -18 -22   0  167.58   11.70
  18 -22   0  133.39   11.50
  18 -22   0  168.68   23.70
  18 -22   0  155.98   11.60
 -18 -22   0  140.69   10.70
 -18 -22   0  118.49   14.20
 -18 -22   0  138.09   10.50
 -18  22   0  175.08   17.50
  20 -22   0  253.67   26.40
 -20 -22   0  218.18   14.30
 -20 -22   0  212.68   14.60
 -20 -22   0  205.18   13.90
  20 -22   0  212.78   15.10
 -20  22   0  256.37   20.20
 -22 -22   0  152.38   10.10
 -22 -22   0  143.29   10.40
  22 -22   0  142.49   10.30
  22 -22   0  160.78   20.20
 -22 -22   0  132.89   10.70
 -22  22   0  175.08   14.50
   1 -23   0   59.49    7.50
   1 -23   0   50.89    6.70
   1 -23   0   85.59   16.10
  -1 -23   0   59.49    7.50
   1 -23   0   44.80   10.30
   1 -23   0   65.69   13.30
  -1 -23   0   62.59    9.20
   1 -23   0   48.80    9.10
  -1 -23   0   62.19    6.30
  -1 -23   0   61.09   11.20
  -1 -23   0   52.29   11.80
  -1 -23   0   58.09    6.90
  -1 -23   0   65.39    7.50
   1 -23   0   69.19    8.30
  -1 -23   0   77.29   25.80
   3 -23   0    6.80    4.10
  -3 -23   0    3.90    6.00
  -3 -23   0    9.40    3.90
   3 -23   0   13.40    6.90
  -3 -23   0   10.40    7.60
  -3 -23   0    7.60    4.60
   3 -23   0   15.00    3.90
   3 -23   0    3.70   11.90
  -3 -23   0   15.30    3.30
   3 -23   0   21.90   11.40
   3 -23   0   16.10    9.00
  -3 -23   0   22.50    9.40
   5 -23   0   61.79   11.50
  -5 -23   0   64.89    7.60
   5 -23   0   62.49    7.50
  -5 -23   0   63.89   10.80
  -5 -23   0   53.89    6.50
   5 -23   0   96.89   16.50
   5 -23   0   75.99    8.70
  -5 -23   0   57.89   10.60
  -5 -23   0   72.29    7.90
   5 -23   0   69.49    8.40
   5 -23   0   61.49   12.90
   5 -23   0   62.99   16.50
  -5 -23   0   76.89   12.70
   7 -23   0   47.50   12.30
  -7 -23   0   69.89    7.80
   7 -23   0   73.49   17.90
   7 -23   0   65.19    8.30
   7 -23   0   62.99   14.70
  -7 -23   0   47.40    8.90
  -7 -23   0   70.09    7.70
  -7 -23   0   65.89    6.70
  -7 -23   0   69.49   11.40
  -7 -23   0   55.99    6.80
   7 -23   0   61.69    7.70
  -7 -23   0   55.19   11.80
   7 -23   0   66.49    7.50
   7 -23   0   95.09   20.00
  -9 -23   0   35.40    4.80
  -9 -23   0   47.80    9.20
  -9 -23   0   48.30    5.90
  -9 -23   0   43.70    5.90
  -9 -23   0   49.40    7.60
   9 -23   0   39.00    5.90
  -9 -23   0   20.50   16.50
   9 -23   0   41.40    6.60
  -9 -23   0   39.50    5.30
  -9 -23   0   34.90    8.40
   9 -23   0   37.50   12.90
  -9 -23   0   44.70    6.10
  -9  23   0   26.90   11.00
 -11 -23   0   21.60   11.20
  11 -23   0   21.40    5.10
 -11 -23   0   33.40    5.60
 -11 -23   0   26.60    7.60
  11 -23   0   43.40   20.90
 -11 -23   0   25.50    8.40
 -11 -23   0   14.50   10.10
  11 -23   0   20.00   12.20
 -13 -23   0   20.70    7.10
  13 -23   0   10.60   11.10
 -13 -23   0   21.50    4.00
  13 -23   0    8.00    4.50
 -13 -23   0   13.90    3.70
  13 -23   0   17.80   26.00
 -13 -23   0   22.90    3.80
 -13 -23   0   15.00    3.80
 -13 -23   0   29.10    9.60
  13 -23   0   20.90    4.40
 -13  23   0    8.80   29.70
 -13  23   0   18.10    9.00
  15 -23   0   17.00   12.00
 -15 -23   0   10.20    3.20
 -15 -23   0   12.80    6.20
 -15 -23   0   14.20    3.40
 -15 -23   0    9.00    3.80
  15 -23   0    6.40    4.50
 -15 -23   0   18.30    4.20
  15 -23   0    8.40    3.80
 -15  23   0  -24.70   41.10
 -15  23   0   21.30    8.70
 -17 -23   0   16.90    3.90
  17 -23   0   20.60    4.50
 -17 -23   0   23.50    4.00
  17 -23   0   12.00    4.20
 -17 -23   0   15.90    3.30
 -17 -23   0   13.40    6.60
  17 -23   0   22.30   11.00
 -17  23   0   15.60    8.00
 -19 -23   0   -0.30    2.60
  19 -23   0    6.40    9.60
  19 -23   0    1.90    4.10
  19 -23   0   -1.40    2.50
 -19 -23   0    3.10    2.60
 -19 -23   0   -0.20    2.30
 -19  23   0    2.90    6.40
 -21 -23   0    1.70    2.70
 -21 -23   0   -0.50    3.90
 -21 -23   0    3.70    2.30
  21 -23   0    6.10    3.00
  21 -23   0   -0.50    8.00
 -21  23   0    4.80    5.60
   0 -24   0  391.56   31.10
   0 -24   0  397.36   29.40
   0 -24   0  394.26   25.70
   0 -24   0  414.86   25.30
   0 -24   0  378.46   26.30
   0 -24   0  394.26   24.60
   0 -24   0  449.26   33.60
  -2 -24   0   65.99   11.60
  -2 -24   0   62.09    6.50
   2 -24   0   72.29   12.60
  -2 -24   0   48.20   11.80
   2 -24   0   64.89    7.30
  -2 -24   0   62.19   10.40
   2 -24   0   48.40   13.50
  -2 -24   0   69.09    7.60
   2 -24   0   54.69    7.30
   2 -24   0   62.39   16.50
  -2 -24   0   59.79    7.70
   2 -24   0   67.69   11.10
   2 -24   0   61.59    7.20
  -2 -24   0   73.19    7.60
  -4 -24   0  330.77   27.10
  -4 -24   0  308.27   20.60
   4 -24   0  304.97   25.80
  -4 -24   0  300.87   19.70
  -4 -24   0  319.27   25.60
   4 -24   0  278.27   30.20
  -4 -24   0  302.17   21.00
   4 -24   0  300.57   20.30
   4 -24   0  327.77   28.60
  -4 -24   0  310.77   24.20
   4 -24   0  333.77   33.40
   4 -24   0  308.27   21.20
   4 -24   0  311.67   20.70
  -6 -24   0  105.69    9.90
   6 -24   0   98.99   15.00
  -6 -24   0   95.39    9.60
   6 -24   0   91.39   15.30
  -6 -24   0  111.89   14.20
  -6 -24   0  114.29   15.10
  -6 -24   0  108.69    9.00
  -6 -24   0  108.99   10.00
   6 -24   0  109.39   20.90
   6 -24   0  121.69   21.30
  -6 -24   0   93.99   20.80
   6 -24   0  112.39   10.70
   6 -24   0   94.29   10.30
   6 -24   0  118.39    9.90
  -8 -24   0  181.08   12.70
   8 -24   0  137.89   12.20
  -8 -24   0  169.58   17.10
  -8 -24   0  147.59   12.50
   8 -24   0  164.78   13.30
  -8 -24   0  166.68   12.80
   8 -24   0  142.29   23.10
   8 -24   0  158.38   21.80
  -8 -24   0  162.78   19.90
  -8 -24   0  158.58   11.70
  -8 -24   0  161.78   16.80
  10 -24   0   43.40    5.70
  10 -24   0   54.59   20.10
 -10 -24   0   34.20    4.70
 -10 -24   0   35.40    9.20
 -10 -24   0   36.40   11.90
 -10 -24   0   35.80    8.60
 -10 -24   0   33.90    5.10
 -10 -24   0   48.00    6.30
  10 -24   0   31.10    6.00
  10 -24   0   32.60   11.70
 -10 -24   0   39.90    5.30
 -10 -24   0   42.00    5.70
 -10  24   0   63.79   27.30
 -10  24   0   43.30   12.80
  12 -24   0   38.90    6.40
 -12 -24   0   39.00    5.60
  12 -24   0   47.40    6.40
 -12 -24   0   43.20   12.40
 -12 -24   0   39.40    4.70
 -12 -24   0   38.50    5.50
 -12 -24   0   44.50    8.80
 -12 -24   0   52.99    6.10
 -12 -24   0   47.00    6.30
 -12 -24   0   15.40   12.90
  12 -24   0   16.70   11.20
  12 -24   0   60.09   25.80
 -12  24   0   26.90   30.20
 -12  24   0   41.00   11.00
 -14 -24   0    7.60    3.00
  14 -24   0   10.40    4.70
 -14 -24   0   18.70    3.50
 -14 -24   0   12.80    3.60
 -14 -24   0   12.20    4.00
 -14 -24   0    5.90    5.80
  14 -24   0   10.70    4.10
  14 -24   0   23.40   12.10
 -14  24   0  -72.99   40.10
 -14  24   0   18.80    8.90
  16 -24   0   56.19    7.20
  16 -24   0   56.09   13.50
 -16 -24   0   64.49    9.60
 -16 -24   0   69.69    7.40
 -16 -24   0   76.79    6.90
 -16 -24   0   53.89    6.30
 -16  24   0   59.79   10.90
 -18 -24   0    2.80    5.00
 -18 -24   0   13.10    3.10
  18 -24   0    5.70    3.10
 -18 -24   0   10.00    3.20
  18 -24   0    8.10    9.10
 -18  24   0   13.20    7.30
  20 -24   0    6.40    8.40
 -20 -24   0    9.40    4.50
  20 -24   0   15.30    3.40
 -20 -24   0   20.80    3.20
 -20  24   0   31.30    7.40
  -1 -25   0   19.80    3.50
   1 -25   0    4.40    7.30
  -1 -25   0    6.60    3.70
   1 -25   0    2.80    4.50
   1 -25   0    5.60    3.60
   1 -25   0   12.10    4.00
   1 -25   0    9.30    3.80
  -1 -25   0   11.60    4.20
   1 -25   0    7.80    3.50
   1 -25   0    1.30   11.90
  -1 -25   0    3.10    4.10
  -1 -25   0    7.90    3.80
  -1 -25   0   18.40    8.10
   1 -25   0   -2.30   12.20
  -1 -25   0    0.90   11.90
  -3 -25   0   11.10    7.40
   3 -25   0   10.70    9.40
  -3 -25   0    9.40    4.30
   3 -25   0    9.80    4.30
   3 -25   0   15.70    4.30
  -3 -25   0   12.30    4.60
  -3 -25   0    7.20    3.30
  -3 -25   0    9.70    7.10
   3 -25   0    5.30    3.50
   3 -25   0   -8.60   12.70
  -3 -25   0   19.10    4.50
  -3 -25   0   19.40    4.20
  -5 -25   0    9.60    3.60
   5 -25   0    9.40    4.10
   5 -25   0   31.80   10.50
  -5 -25   0    6.20    4.00
   5 -25   0   12.10    4.10
   5 -25   0   13.90    8.60
  -5 -25   0   12.90    9.80
  -5 -25   0    1.60    6.20
  -5 -25   0   14.60    4.10
  -5 -25   0   15.20    7.40
   5 -25   0    7.40    4.10
   5 -25   0   -1.60   12.80
  -5 -25   0    9.10    3.10
  -7 -25   0    3.20    4.80
  -7 -25   0    3.40    7.20
  -7 -25   0    2.70    4.10
   7 -25   0   -6.30   15.20
   7 -25   0   -2.60   18.30
   7 -25   0    6.00    7.50
  -7 -25   0   -1.40   10.00
  -9 -25   0   12.80   10.70
  -9 -25   0   15.70    4.20
  -9 -25   0   12.30    3.80
  -9 -25   0   13.90    4.30
  -9 -25   0   10.40    9.10
   9 -25   0   18.10    4.10
   9 -25   0   10.70    4.50
   9 -25   0    8.80    9.40
  -9 -25   0   10.70    3.40
   9 -25   0   29.20   19.10
  -9 -25   0   13.00    6.60
  -9  25   0  -12.80   26.20
  11 -25   0    9.20    4.30
 -11 -25   0    6.30   11.40
  11 -25   0    4.00    3.60
 -11 -25   0    3.30    5.60
 -11 -25   0    6.70    3.80
 -11 -25   0    9.00    3.30
 -11 -25   0    6.00    3.50
 -11 -25   0   10.80   10.00
  11 -25   0   11.00   10.30
 -11 -25   0    5.00    3.20
 -11  25   0  -15.80   27.90
 -11  25   0   18.90    9.90
 -13 -25   0   -2.80    5.30
  13 -25   0   -4.90    8.20
  13 -25   0   -4.10    2.80
  13 -25   0    2.10    4.20
 -13 -25   0    5.20    3.70
 -13 -25   0    1.90    2.90
 -13 -25   0    3.30    3.10
 -13  25   0   -2.50    8.80
 -13  25   0  -49.00   43.90
 -15 -25   0   18.30    3.40
 -15 -25   0   14.80    4.00
  15 -25   0    9.60    3.40
 -15 -25   0    9.60    3.50
  15 -25   0   16.40   10.40
 -15 -25   0   14.60    5.60
 -15  25   0   10.80    8.20
  17 -25   0    8.70    9.10
  17 -25   0    8.20    3.20
 -17 -25   0    9.80    2.80
 -17 -25   0    6.90    3.00
 -17  25   0   15.10    8.20
  19 -25   0   -1.70    7.70
 -19 -25   0    3.20    2.40
 -19 -25   0    2.10    2.30
  19 -25   0    2.30    2.60
 -19  25   0    8.60    6.80
   0 -26   0    2.20    3.30
   0 -26   0   -3.20    3.40
   0 -26   0    0.30    7.40
   0 -26   0   -7.60    6.30
   0 -26   0    2.80    3.10
   0 -26   0   -1.50    3.20
   0 -26   0    0.00   11.20
   0 -26   0    6.00    4.60
  -2 -26   0   11.10    4.20
   2 -26   0   12.30    4.40
  -2 -26   0   10.60    3.20
   2 -26   0    2.70    3.30
  -2 -26   0    9.30    4.10
  -2 -26   0    2.90   10.40
  -2 -26   0    4.80    4.50
   2 -26   0    6.90    3.80
  -2 -26   0   13.80    4.30
   2 -26   0   11.50    8.00
  -2 -26   0   20.80    8.00
   2 -26   0    8.70    8.70
   2 -26   0   12.00   12.50
  -2 -26   0   -8.00    7.20
   4 -26   0    8.70   13.60
  -4 -26   0    4.30    7.80
   4 -26   0   -2.00    5.90
  -4 -26   0   10.40   10.60
   4 -26   0  -14.00    9.90
  -6 -26   0   14.90   10.70
   6 -26   0  -12.70   14.10
   6 -26   0    6.50    3.30
   6 -26   0   15.00    8.80
   6 -26   0    9.60    4.10
  -6 -26   0    6.60    3.80
  -6 -26   0    7.90    6.80
   6 -26   0    8.90    4.60
  -6 -26   0    6.00    2.90
  -6 -26   0    7.80    3.80
  -6 -26   0   10.10    4.10
   6 -26   0  -11.00   14.50
  -6 -26   0    7.00    7.80
   8 -26   0    9.70    9.20
  -8 -26   0   11.00   11.10
   8 -26   0    2.90   17.90
   8 -26   0    4.30    3.50
  -8 -26   0   14.70    8.50
  -8 -26   0    3.20    6.10
  -8 -26   0    4.70    2.80
   8 -26   0    2.60    3.40
  -8 -26   0    4.70    3.20
  -8 -26   0   -3.40    3.70
  -8 -26   0    5.40    3.50
 -10 -26   0   36.40    5.80
  10 -26   0   21.60   28.60
 -10 -26   0   35.80    5.30
 -10 -26   0   32.60    4.40
  10 -26   0   46.90    6.00
  10 -26   0   54.69   13.60
 -10 -26   0   36.80    8.00
 -10 -26   0   29.00    5.40
  10 -26   0   34.90    5.80
 -10 -26   0   14.40    9.20
 -10  26   0   25.80   32.00
 -12 -26   0    3.50    2.80
  12 -26   0    0.60    3.10
 -12 -26   0   -1.40    2.90
  12 -26   0    2.50    3.90
 -12 -26   0   -0.10    5.40
 -12 -26   0   -2.60    5.00
  12 -26   0    3.40    8.80
 -12  26   0    3.70   10.90
 -14 -26   0   17.20    3.50
 -14 -26   0   25.90    6.00
  14 -26   0   21.40    4.10
 -14 -26   0   29.70    4.60
  14 -26   0   26.40    5.60
  14 -26   0   33.90   11.10
 -14  26   0   26.30    9.50
  16 -26   0   14.00    3.30
  16 -26   0   16.60    9.70
 -16 -26   0   14.90    3.80
 -16 -26   0   14.10    3.10
 -16  26   0   24.20   12.30
 -18 -26   0    5.60    2.80
 -18 -26   0    3.80    2.40
  18 -26   0    8.20    3.00
  18 -26   0   -2.90    7.50
 -18  26   0    2.80    8.60
   1 -27   0    3.90    3.60
  -1 -27   0   11.00    4.00
  -1 -27   0    2.70   11.60
   1 -27   0    2.00   12.50
   1 -27   0   18.00   10.20
  -1 -27   0   12.50    3.30
   1 -27   0   12.90    7.90
   1 -27   0    5.20    3.80
  -1 -27   0    2.40    8.70
  -1 -27   0    6.40    4.00
   1 -27   0    7.80    3.60
   1 -27   0    6.00    3.30
  -1 -27   0   10.20    7.80
  -1 -27   0   -2.50    3.50
  -3 -27   0    2.70    3.20
  -3 -27   0    8.30   11.10
   3 -27   0    4.80    3.80
   3 -27   0    3.00   11.10
   3 -27   0   -3.40    7.00
  -3 -27   0    1.80    7.50
  -3 -27   0    0.90    3.70
   3 -27   0    6.40    3.90
   3 -27   0    3.30    3.20
  -3 -27   0    2.50    3.30
  -3 -27   0    0.30    2.60
  -3 -27   0   -0.10    6.40
   3 -27   0    0.90   13.40
  -5 -27   0   -0.20   11.00
   5 -27   0    0.00    3.90
  -5 -27   0   12.30    8.20
   5 -27   0   12.10    8.60
   5 -27   0   16.60   20.40
  -5 -27   0    6.90    3.70
   5 -27   0    7.00    3.80
  -5 -27   0   11.80    6.80
   5 -27   0    4.80    3.40
  -5 -27   0   12.10    3.30
   5 -27   0  -14.80   14.60
  -5 -27   0    9.90    3.90
  -5 -27   0   10.50    4.60
   7 -27   0   17.00   18.50
  -7 -27   0   -6.10   13.00
   7 -27   0    2.40    3.20
  -7 -27   0   -0.50   10.50
  -7 -27   0    1.50    5.80
  -7 -27   0    3.20    2.70
   7 -27   0    6.00    3.30
  -7 -27   0    1.10    3.10
  -7 -27   0    0.70    3.20
   7 -27   0   14.60    9.00
  -7 -27   0    4.50    3.90
  -9 -27   0    1.70    2.50
   9 -27   0   42.40   21.20
  -9 -27   0    4.50    3.30
   9 -27   0   -4.00    3.00
   9 -27   0    8.50    8.90
   9 -27   0    2.70    3.60
  -9 -27   0    4.90    3.50
  -9 -27   0    1.20    5.50
  -9 -27   0    0.40    3.60
  -9 -27   0   -3.60   12.20
  -9 -27   0    4.40   11.50
  -9  27   0    5.00   33.70
  11 -27   0   15.00    9.80
 -11 -27   0   21.30    3.60
  11 -27   0   17.20    4.60
 -11 -27   0   20.60    6.10
 -11 -27   0   12.40    5.00
 -11 -27   0   24.70    4.40
  11 -27   0   24.20    4.70
 -11 -27   0   21.00    4.60
 -13 -27   0   10.00    5.20
 -13 -27   0   10.70    3.10
 -13 -27   0    3.20    2.80
  13 -27   0   -1.60    8.40
  13 -27   0    9.00    3.30
  13 -27   0    0.40    3.80
  15 -27   0   10.50    8.20
  15 -27   0    7.70    2.90
 -15 -27   0    3.10    2.50
 -15 -27   0    2.10    2.70
 -15  27   0   10.50    9.90
  17 -27   0    1.00    2.50
 -17 -27   0   -1.70    2.60
 -17 -27   0    4.10    2.30
  17 -27   0    0.00    7.30
   0 -28   0  107.09   10.10
   0 -28   0   92.79   17.00
   0 -28   0   97.89   13.30
   0 -28   0   95.09    8.30
   0 -28   0  110.09    9.40
   0 -28   0   84.89    9.30
   2 -28   0   19.10   14.50
  -2 -28   0    4.60    6.80
   2 -28   0   12.40    4.30
  -2 -28   0    9.60    4.00
  -2 -28   0   11.00   12.40
   2 -28   0   14.70    8.10
  -2 -28   0   17.60    4.50
  -2 -28   0    6.60    3.00
   2 -28   0   17.10   14.40
   2 -28   0    9.60    3.70
  -2 -28   0   17.10    4.60
   2 -28   0   17.70    4.40
   4 -28   0  -10.50    6.70
  -4 -28   0   10.60    3.10
  -4 -28   0    3.40    6.30
   4 -28   0   29.80   23.10
   4 -28   0    4.00    3.90
  -4 -28   0    6.70   10.00
   4 -28   0    3.20    3.20
  -4 -28   0   10.80    4.30
  -4 -28   0   12.00    3.90
   4 -28   0    9.30   18.00
   4 -28   0   -1.30    3.30
  -4 -28   0   -6.60   18.40
  -4 -28   0    5.70    3.40
  -6 -28   0   49.00    6.70
   6 -28   0   59.69    7.10
  -6 -28   0   46.90    6.50
  -6 -28   0   60.09    6.30
   6 -28   0   64.29   12.20
   6 -28   0   43.20   18.50
  -6 -28   0   51.79   12.50
  -6 -28   0   54.59    9.30
  -6 -28   0   55.59    7.30
  -6 -28   0   50.49   13.40
   6 -28   0   61.79    7.70
   8 -28   0   -3.20    7.50
  -8 -28   0    7.20    3.10
  -8 -28   0    9.60    5.80
   8 -28   0    3.60    3.40
   8 -28   0   -0.50    3.00
  -8 -28   0    2.10    3.40
  -8 -28   0   -3.70    3.90
  -8 -28   0    2.60    3.30
  -8  28   0   11.70   34.20
 -10 -28   0   12.60    3.20
  10 -28   0    5.80    3.10
  10 -28   0    2.40    3.50
 -10 -28   0    5.20    4.30
 -10 -28   0   14.70    4.10
 -10 -28   0    6.70    3.70
  10 -28   0    9.40    8.50
 -12 -28   0   13.30    3.80
 -12 -28   0   23.10    6.80
 -12 -28   0   12.70    5.50
  12 -28   0   13.90    4.00
 -14 -28   0    0.60    2.70
  14 -28   0    3.50    5.20
  14 -28   0    7.20    7.70
  14 -28   0    7.90    3.20
 -14 -28   0    0.80    2.30
  16 -28   0    0.70    7.10
  16 -28   0    2.40    2.70
 -16 -28   0    5.40    2.30
 -16 -28   0    5.90    2.80
   1 -29   0   17.10    7.70
  -1 -29   0   30.40    4.60
  -1 -29   0   15.30    4.10
   1 -29   0   23.60    4.10
   1 -29   0   27.40   15.00
   1 -29   0   14.60    4.10
  -1 -29   0   22.00    4.60
  -1 -29   0   17.50    3.70
   1 -29   0   21.90    4.90
  -1 -29   0    1.90   13.80
  -1 -29   0   23.30    7.70
  -3 -29   0   25.40    4.60
  -3 -29   0   10.10   14.10
  -3 -29   0    7.00    6.60
   3 -29   0   26.80    5.20
  -3 -29   0   21.70    3.80
   3 -29   0   17.30    3.90
   3 -29   0   20.10    4.60
  -3 -29   0   20.70    4.70
   3 -29   0   31.90    8.80
   3 -29   0   10.90   15.60
  -5 -29   0   43.40    5.80
   5 -29   0   39.80    9.70
   5 -29   0   41.80    5.60
  -5 -29   0   36.90    8.30
   5 -29   0   33.60    5.40
  -5 -29   0   34.10    5.40
  -5 -29   0   46.40    5.50
   5 -29   0   41.40   10.00
   7 -29   0   11.60    3.90
   7 -29   0   12.20    8.10
   7 -29   0    9.50    3.60
  -7 -29   0    8.40    5.80
  -7 -29   0    8.30    3.70
  -7 -29   0   10.60    3.00
  -7 -29   0   10.80    3.70
  -9 -29   0   20.40    3.80
   9 -29   0   23.40    6.20
  -9 -29   0   20.20    4.90
  -9 -29   0   23.90    4.40
  -9 -29   0   20.40    4.20
  -9 -29   0   19.10    5.70
   9 -29   0   27.80    9.30
   9 -29   0   18.90    3.90
 -11 -29   0   28.60    3.90
  11 -29   0   17.60    3.70
  11 -29   0   18.20    4.50
 -11 -29   0   26.80    4.30
  11 -29   0   31.80    9.90
  13 -29   0   33.40    9.30
 -13 -29   0   24.30    4.10
 -13 -29   0   27.60    4.00
  13 -29   0   28.10    5.20
  13 -29   0   22.80    4.10
  15 -29   0   25.40    3.70
 -15 -29   0   28.70    3.70
 -15 -29   0   27.40    4.00
  15 -29   0   36.30    8.70
   0 -30   0    6.10    6.30
   0 -30   0   -7.00    4.90
   0 -30   0    1.30    3.20
   0 -30   0    1.70    3.10
   2 -30   0    5.60    3.70
   2 -30   0    8.40    7.00
  -2 -30   0    2.20    3.10
  -2 -30   0    3.70    3.60
   2 -30   0    6.00    4.10
  -2 -30   0    4.90    3.40
  -2 -30   0    4.40    5.90
   2 -30   0    2.90    3.30
  -4 -30   0   13.00    6.00
   4 -30   0   -2.70    6.30
   4 -30   0   -1.00    2.70
   4 -30   0    2.40    3.10
   4 -30   0    3.40    4.00
  -4 -30   0    0.20    2.90
  -4 -30   0    2.90    3.20
  -6 -30   0   19.30    6.30
  -6 -30   0   16.20    4.40
   6 -30   0   20.10    4.50
  -6 -30   0   24.50    5.00
  -6 -30   0   23.80    4.70
   6 -30   0   20.60    7.90
   6 -30   0   21.10    4.80
   8 -30   0   54.79    7.10
  -8 -30   0   54.49    5.70
   8 -30   0   44.20   11.10
   8 -30   0   60.49    6.40
  -8 -30   0   34.50    6.50
  -8 -30   0   50.49    6.50
  -8 -30   0   49.50    6.60
  10 -30   0    2.20    2.80
 -10 -30   0    5.30    2.50
 -10 -30   0    2.80    4.90
 -10 -30   0    5.40    3.10
  10 -30   0    5.10    3.30
  10 -30   0   12.50    7.80
  12 -30   0   70.79   11.30
  12 -30   0   61.89    6.60
 -12 -30   0   75.19    6.20
  12 -30   0   57.19    8.30
 -12 -30   0   56.99    6.50
  14 -30   0   23.70    3.80
  14 -30   0   22.60    8.80
 -14 -30   0   31.40    3.90
 -14 -30   0   25.30    3.80
  -1 -31   0    1.30    3.30
  -1 -31   0    1.50    6.10
   1 -31   0    1.40    3.50
  -1 -31   0   -3.20    2.70
   1 -31   0   -1.00    2.80
   1 -31   0   -2.80    3.10
   3 -31   0   -0.40    6.90
  -3 -31   0    4.70    2.90
   3 -31   0    8.00    3.20
   3 -31   0    0.00    3.90
  -3 -31   0    5.10    4.00
   3 -31   0    6.20    3.60
  -3 -31   0    0.60    3.60
  -3 -31   0   11.70    5.70
  -5 -31   0    3.60    3.00
  -5 -31   0    5.10    2.60
   5 -31   0    0.30    4.80
   5 -31   0    7.60    3.00
   5 -31   0   11.80    6.70
  -5 -31   0   -0.60    2.80
  -5 -31   0    1.30    5.00
  -7 -31   0   -0.10    2.70
  -7 -31   0    5.70    3.10
   7 -31   0    4.20    2.80
   7 -31   0   -0.60    5.80
  -7 -31   0    5.30    2.40
   7 -31   0    6.40    3.10
   9 -31   0    0.80    2.90
  -9 -31   0   -0.70    2.40
  -9 -31   0   -0.50    2.10
   9 -31   0    0.80    2.60
   9 -31   0    2.80    6.50
  -9 -31   0    2.90    4.90
 -11 -31   0   -0.30    2.50
  11 -31   0    0.80    3.30
 -11 -31   0    0.10    2.10
  11 -31   0    3.60    2.70
  11 -31   0    2.10    5.90
 -13 -31   0    4.70    2.70
 -13 -31   0    5.40    2.20
  13 -31   0    5.90    3.10
  13 -31   0    7.50    5.80
   0 -32   0  286.27   20.10
   0 -32   0  256.47   17.70
   0 -32   0  273.77   18.60
   2 -32   0  267.67   20.00
   2 -32   0  244.78   16.50
  -2 -32   0  251.17   17.10
   2 -32   0  247.58   17.00
   2 -32   0  274.17   17.80
  -2 -32   0  269.37   17.50
  -2 -32   0  244.28   18.30
   4 -32   0  195.28   13.10
  -4 -32   0  180.48   13.30
  -4 -32   0  179.18   14.10
   4 -32   0  192.78   14.00
  -4 -32   0  192.28   13.80
   4 -32   0  197.68   17.00
   6 -32   0  105.09   12.90
  -6 -32   0  109.99    9.20
   6 -32   0  111.49    9.70
  -6 -32   0  111.39    8.30
  -6 -32   0  118.39    9.30
   6 -32   0  110.09    9.00
  -8 -32   0  159.68   11.90
   8 -32   0  160.58   12.20
   8 -32   0  176.48   15.60
   8 -32   0  165.58   11.60
  -8 -32   0  156.68   11.30
  -8 -32   0  182.08   13.90
  10 -32   0  165.38   11.80
 -10 -32   0  175.38   12.30
 -10 -32   0  196.18   12.60
  10 -32   0  166.28   12.40
  10 -32   0  176.08   17.60
  12 -32   0   89.29   10.60
 -12 -32   0   94.79    7.10
 -12 -32   0  106.79    8.00
  12 -32   0  100.39    7.40
   1 -33   0   44.40    6.00
   1 -33   0   43.90    5.30
   1 -33   0   43.90    9.00
  -1 -33   0   52.59    6.20
  -1 -33   0   48.40    6.30
   3 -33   0   21.20    3.90
  -3 -33   0   30.00    4.60
  -3 -33   0   17.10    3.60
   3 -33   0   13.90    3.80
  -5 -33   0   26.00    4.20
   5 -33   0   25.70    3.90
  -5 -33   0   27.80    4.00
   5 -33   0   29.40    8.40
  -5 -33   0   25.60    4.20
   5 -33   0   32.00    4.70
   7 -33   0   25.80    5.90
  -7 -33   0   27.10    3.90
  -7 -33   0   23.40    3.60
   7 -33   0   29.10    4.30
  -7 -33   0   28.10    3.90
   7 -33   0   30.40    4.00
   9 -33   0   36.50    4.30
  -9 -33   0   37.00    5.10
   9 -33   0   34.60    4.50
  -9 -33   0   35.50    3.90
   0 -34   0    3.90    4.10
   0 -34   0    0.00    2.60
   2 -34   0    5.30    2.90
  -2 -34   0    7.90    3.10
  -2 -34   0    6.80    3.00
  -4 -34   0    5.60    2.80
   4 -34   0    0.70    2.80
  -4 -34   0   -3.80    3.90
  -6 -34   0   10.00    3.10
  -6 -34   0    9.20    2.70
   6 -34   0    9.40    3.30
  -1 -35   0   26.70    4.00
   1 -35   0   26.50    4.10
   3 -35   0   17.50    3.30
  -3 -35   0   23.10    3.40
  -3 -35   0   16.20    4.50
 -28   0   1   -1.40    2.30
 -28   0   1    0.00    2.50
  28   0  -1    1.40   16.30
 -28   0   1   -1.40    4.20
 -26   0   1    1.80    2.40
  26   0  -1  -36.90   14.60
 -26   0   1    8.10    4.00
 -26   0   1    5.50    5.00
 -24   0   1    6.30    5.10
 -24   0   1    0.70    2.40
  24   0  -1    0.80   15.40
 -22   0   1    5.80    9.40
 -22   0   1  -13.90   19.30
 -20   0   1    7.20    5.60
  20   0  -1   -0.90   14.00
 -20   0   1   12.90   11.90
 -18   0   1   -0.80    9.40
  18   0  -1   16.60   13.30
 -18   0   1    3.20    4.80
  16   0  -1   25.30   13.20
 -16   0   1    2.70    4.80
  16   0  -1   -0.50   25.40
 -16   0   1   13.70    8.10
 -14   0   1    4.30    6.90
 -14   0   1   -1.40    4.30
  14   0  -1   -8.50   16.20
  12   0  -1   24.50   12.10
 -12   0   1   -5.60    6.00
 -10   0   1   -2.30    5.70
   8   0  -1    3.60    5.80
  -8   0   1    3.50    5.30
  -6   0   1    4.10    5.20
   6   0  -1   -3.00    4.50
   4   0  -1   -0.90    3.00
  -4   0   1    3.90    4.20
   2   0  -1   -0.60    1.80
  -2   0   1   -0.20    2.50
  -2   0  -1    0.50    1.40
  -2   0  -1    2.40    1.70
   2   0   1    0.30    1.70
   2   0   1   -0.20    1.50
   4   0   1    0.00    2.70
  -4   0  -1    0.10    3.30
   6   0   1    7.50    4.80
   6   0   1   -2.20    3.70
  -6   0  -1    1.70    4.40
   8   0   1    0.90    6.80
  -8   0  -1    1.80    4.70
 -10   0  -1    1.40    5.20
  10   0   1   11.80    9.30
  12   0   1   10.60   13.40
 -12   0  -1   -7.60    5.20
  14   0   1   21.60   19.40
 -14   0  -1    7.10    6.90
 -16   0  -1    1.80    4.50
 -16   0  -1    0.00    7.70
  18   0   1    2.90   14.40
 -18   0  -1    4.40    4.70
 -18   0  -1   -5.10    9.20
  20   0   1    5.60   15.80
 -20   0  -1    8.80    5.30
 -20   0  -1   -9.00   12.00
 -22   0  -1    3.20   25.10
  22   0   1    8.00   17.30
 -22   0  -1    0.70    5.10
 -22   0  -1   -2.70    2.50
 -24   0  -1   -2.00    4.40
 -24   0  -1    2.00    3.00
 -24   0  -1   -2.30    2.10
  24   0   1    5.50   15.70
  26   0   1   -8.10   18.70
 -26   0  -1    1.70    2.10
 -26   0  -1    2.10    3.00
 -28   0  -1   -2.20    3.30
 -28   0  -1   -1.60    2.20
 -28   0  -1   -1.20    2.30
  28   0   1  -12.20   26.40
 -29  -1   1    0.50    2.20
 -29  -1   1    0.10    3.70
 -29   1   1    0.20    2.10
 -29   1   1    2.90    5.20
  29   1  -1    0.90    3.10
 -27  -1   1    3.70    2.30
 -27  -1   1    5.30    4.70
  27  -1  -1    2.70   14.90
 -27  -1   1    1.60    2.60
 -27   1   1    6.00    3.10
 -27   1   1    8.90    4.60
  27   1  -1   -5.60   21.20
 -27   1   1    9.00    2.50
 -25  -1   1    0.50    4.90
 -25  -1   1    4.80    3.30
 -25  -1   1    0.70    2.40
  25  -1  -1    6.30   16.00
 -25   1   1    2.40    3.10
 -25   1   1    7.40    5.00
 -25   1   1    6.00    2.50
 -23  -1   1   11.90    5.70
 -23  -1   1   12.70    3.10
 -23  -1   1   38.90   19.80
  23  -1  -1   27.40   15.90
 -23   1   1   13.20    5.70
 -23   1   1   15.10    3.40
 -23   1   1    3.90   20.00
  23   1  -1   19.80   15.30
 -21  -1   1  -10.60   13.10
  21  -1  -1    4.60   13.00
 -21  -1   1    2.40    4.80
 -21  -1   1    2.10    2.40
  21   1  -1   -1.50   16.40
 -21   1   1   10.10   12.00
 -21   1   1    4.00    5.20
  19  -1  -1    4.70   13.30
 -19  -1   1    2.40    9.70
 -19  -1   1   18.40    6.60
  19   1  -1   18.50   14.10
 -19   1   1   16.30    6.10
 -19   1   1    8.10   10.70
 -17  -1   1   10.30    8.90
 -17  -1   1    3.00    4.60
  17  -1  -1   -8.80   11.50
  17  -1  -1   20.20   27.90
 -17   1   1    5.80    7.90
  17   1  -1   18.30   14.60
 -17   1   1    7.30    4.90
 -15  -1   1   -9.40    6.10
 -15  -1   1   15.80    5.40
  15  -1  -1   10.50   18.10
  15  -1  -1   -8.10   11.70
  15   1  -1   39.60   22.40
 -15   1   1   12.70    8.10
 -15   1   1    5.40    4.80
  15   1  -1   -4.80   12.50
 -13  -1   1   10.90    6.90
  13  -1  -1   11.30   12.40
 -13   1   1   -0.10    6.40
  13   1  -1    3.50   13.10
 -11  -1   1  220.28   19.00
  11  -1  -1  228.08   20.50
 -11   1   1  209.48   19.30
   9  -1  -1   16.10   10.90
  -9  -1   1    3.70    5.50
   9   1  -1   23.60    7.90
  -9   1   1   13.40    6.20
  -7  -1   1    5.50    5.20
   7  -1  -1    8.60    5.90
  -7   1   1    2.40    5.50
   7   1  -1    6.60    6.40
  -5  -1   1   67.09    9.00
   5  -1  -1   79.89    7.90
   5  -1  -1   68.89    8.30
  -5   1   1   66.09    8.50
   5   1  -1   95.89    9.70
  -3  -1   1   10.00    3.20
   3  -1  -1   12.70    2.90
   3  -1  -1   14.20    3.20
   3   1  -1   16.10    3.40
  -3   1   1    9.20    3.80
   1  -1  -1    1.00    1.30
   1  -1  -1    1.00    0.90
  -1  -1   1    0.10    1.20
   1  -1  -1    0.10    0.50
  -1  -1  -1    7.10    1.20
   1  -1   1    5.70    1.30
   1  -1   1    2.80    2.30
  -1  -1  -1    6.70    1.30
  -1  -1  -1    6.70    0.80
  -1  -1  -1    8.80    1.50
  -1   1  -1    5.40    1.10
   3  -1   1   17.30    3.30
   3  -1   1   13.70    3.40
  -3  -1  -1   14.60    3.00
   3   1   1   11.30    2.00
  -3   1  -1   18.10    1.80
  -3   1  -1   15.20    3.50
   3   1   1   13.10    3.00
   5  -1   1   87.99    8.00
  -5  -1  -1   75.89    8.50
   5  -1   1   78.19    8.70
  -5   1  -1   65.99    9.00
   5   1   1   76.69    7.30
   7  -1   1   34.30    5.80
   7  -1   1   50.29    7.90
  -7   1  -1   34.10    7.30
   7   1   1   47.00    8.20
   9  -1   1   22.80    8.20
  -9  -1  -1   12.80    5.50
   9  -1   1   15.20    4.90
   9   1   1   13.50    8.40
  -9   1  -1    5.90    5.70
 -11  -1  -1    4.00    5.60
  11  -1   1   -2.10   10.00
  11   1   1    7.80   12.20
 -11   1  -1    7.00    6.10
  13  -1   1   15.80   15.90
 -13  -1  -1   10.20    4.20
 -13  -1  -1    6.30    6.30
 -13   1  -1    8.40    4.60
  13   1   1    5.90   18.10
  15  -1   1  -16.10   12.30
 -15  -1  -1    9.60    4.60
  15  -1   1  -20.90   22.20
 -15  -1  -1    3.80    6.90
  15   1   1  -15.60   28.40
 -15   1  -1    6.60    7.90
 -15   1  -1    5.80    4.40
  17  -1   1   11.50   13.60
 -17  -1  -1   -0.10    4.60
 -17  -1  -1   -5.10    7.90
  17   1   1  -18.00   14.90
 -17   1  -1    4.60    8.30
 -17   1  -1    3.50    4.50
 -19  -1  -1    1.90    4.70
  19  -1   1   18.20   14.60
 -19  -1  -1  -14.10    9.40
 -19   1  -1    3.70   10.80
 -19   1  -1    7.20    5.00
  19   1   1    2.40   17.30
  21  -1   1  -12.70   13.90
 -21  -1  -1    5.40    5.00
 -21  -1  -1    3.70   15.20
 -21  -1  -1    6.50    3.00
  21   1   1   18.30   17.70
 -21   1  -1   21.90   15.80
 -21   1  -1   -2.20    5.10
 -23  -1  -1    2.30    2.50
 -23  -1  -1   11.20    5.80
  23  -1   1   14.50   15.70
 -23  -1  -1    0.70    3.00
 -23  -1  -1   51.99   24.70
 -23   1  -1  -23.00   30.30
 -23   1  -1    1.50    2.70
 -23   1  -1    5.40    5.20
  23   1   1   39.30   17.70
 -25  -1  -1    0.40    2.30
 -25  -1  -1    3.40    4.90
 -25  -1  -1    3.20    3.00
  25  -1   1   32.70   17.20
  25   1   1  -11.30   18.10
 -25   1  -1    1.20    2.40
 -25   1  -1   -1.40    4.60
 -25   1  -1    3.40    2.90
 -27  -1  -1    2.50    3.90
 -27  -1  -1    0.30    2.40
  27  -1   1    0.80   16.80
 -27  -1  -1   -2.50    2.00
 -27   1  -1   -1.60    2.00
  27   1   1    1.50   18.80
 -27   1  -1    3.50    2.80
 -27   1  -1    1.90    3.90
 -29  -1  -1   -1.80    3.10
 -29  -1  -1    0.80    2.10
 -29   1  -1    3.20    2.30
 -29   1  -1   -0.90    3.50
  28  -2  -1  -30.60   13.90
 -28  -2   1    2.30    2.40
 -28  -2   1    5.20    4.30
  28   2  -1   -4.70   19.70
 -28   2   1    2.10    4.30
 -28   2   1    3.40    2.30
 -28   2   1    6.50    2.70
 -26  -2   1   -0.10    3.40
  26  -2  -1   16.30   14.20
 -26  -2   1    0.70    4.70
 -26  -2   1    3.80    2.40
 -26   2   1   -1.40    2.30
 -26   2   1    0.10    5.70
 -26   2   1    1.50    3.60
  26   2  -1    8.70   17.70
 -24  -2   1    2.60    3.10
 -24  -2   1   -0.20    4.60
 -24  -2   1   26.30   35.80
  24  -2  -1   19.00   15.00
 -24  -2   1    5.80    2.60
 -24   2   1    3.40    2.70
  24   2  -1   -8.80   17.10
 -24   2   1   -5.20   38.10
 -24   2   1    9.90    5.60
 -22  -2   1   18.10    7.20
 -22   2   1   23.90   10.60
 -20  -2   1   67.69    6.40
 -20  -2   1   43.50    8.30
  20  -2  -1   51.89   16.50
 -20  -2   1   60.69   14.40
 -20   2   1   87.59   17.30
  20   2  -1   53.19   19.40
 -20   2   1   65.09    9.90
 -18  -2   1   68.79    9.60
  18  -2  -1   59.49   15.20
 -18  -2   1   51.89   13.20
 -18   2   1   65.19   14.20
 -18   2   1   57.89    9.10
  18   2  -1   76.69   19.70
 -16  -2   1   18.20    5.60
  16  -2  -1   18.10   12.50
 -16  -2   1   18.70    9.70
 -16   2   1   27.20    9.90
 -16   2   1   25.50    6.30
  16   2  -1  -10.50   20.20
  16   2  -1    2.10   31.40
  14  -2  -1  218.18   26.00
 -14  -2   1  262.77   23.00
 -14  -2   1  254.47   21.70
 -14   2   1  227.38   18.10
  14   2  -1  195.48   26.70
 -14   2   1  247.68   22.50
  12  -2  -1  229.38   20.80
 -12  -2   1  189.28   18.00
  12   2  -1  163.08   24.20
 -12   2   1  193.78   18.90
  10  -2  -1  518.45   35.70
 -10  -2   1  522.45   35.50
 -10   2   1  531.95   36.30
  10   2  -1  569.64   37.70
  -8  -2   1   23.50    6.40
   8  -2  -1    6.80    8.10
  -8   2   1   13.20    6.70
   8   2  -1   15.10    7.30
   6  -2  -1   13.50    4.90
  -6  -2   1   26.80    7.30
   6  -2  -1   16.10    5.80
   6   2  -1   16.10    7.10
  -6   2   1    1.50    6.30
   4  -2  -1  699.83   39.10
  -4  -2   1  641.14   39.50
   4  -2  -1  636.24   39.30
   4  -2  -1  709.83   37.90
  -4   2   1  545.05   39.90
   4   2  -1  728.93   40.10
   2  -2  -1   83.29    5.10
  -2  -2   1   73.09    6.40
   2  -2  -1   90.09    6.70
   2  -2  -1   75.19    5.80
   2   2  -1   76.19    8.40
   0  -2   1  138.59   10.50
   0  -2  -1  161.98    9.50
   0  -2  -1  155.18    9.00
   0  -2  -1  139.59   10.20
   0  -2  -1  160.48    9.00
  -2  -2  -1  360.56   21.10
   2  -2   1  359.36   22.20
   2  -2   1  346.07   21.10
  -2  -2  -1  398.96   21.30
   2  -2   1  341.37   20.20
  -2  -2  -1  358.46   21.40
  -2   2  -1  338.17   20.70
   4  -2   1   33.90    5.80
  -4  -2  -1   28.50    4.70
   4  -2   1   30.20    4.40
  -4   2  -1   21.20    5.30
   4   2   1   35.40    5.60
  -6  -2  -1  119.19   11.60
   6  -2   1  154.28   12.50
   6  -2   1  134.69   11.50
  -6   2  -1  140.09   12.80
   8  -2   1  880.31   53.49
  -8  -2  -1  834.82   53.69
   8  -2   1  973.40   54.59
  -8   2  -1  807.02   54.09
   8   2   1  982.30   55.89
  10  -2   1   16.10    5.80
  10  -2   1   17.20    8.00
 -10  -2  -1   15.40    6.50
 -10   2  -1   14.30    6.20
  10   2   1   29.10   12.30
  12  -2   1   84.69   14.50
 -12  -2  -1   61.19    9.60
 -12   2  -1   65.79   10.60
  12   2   1  112.59   19.60
 -14  -2  -1  160.58   16.40
 -14  -2  -1  138.39   12.70
  14  -2   1  171.18   21.60
 -14   2  -1   97.29   16.10
 -14   2  -1  131.79   16.50
  14   2   1  124.99   26.90
  16  -2   1  114.79   19.10
 -16  -2  -1  123.99   10.90
  16  -2   1  130.39   29.90
 -16  -2  -1  125.19   12.50
 -16  -2  -1  126.19   16.60
 -16   2  -1  126.09   16.90
  16   2   1  112.99   22.50
 -16   2  -1  130.39   12.80
 -18  -2  -1  101.99   15.40
 -18  -2  -1   99.49   12.00
  18  -2   1  109.29   20.00
 -18   2  -1  103.09   12.10
 -18   2  -1   91.09   15.80
  18   2   1   71.99   21.10
  20  -2   1  160.58   24.20
 -20  -2  -1  158.48   22.10
 -20  -2  -1  171.48   15.50
 -20  -2  -1  161.78   11.70
  20   2   1   90.39   24.20
 -20   2  -1  161.38   16.20
 -20   2  -1  176.18   22.10
 -22  -2  -1  140.29   11.30
  22  -2   1  142.79   22.50
 -22  -2  -1  132.19   23.30
 -22  -2  -1  154.68   11.10
 -22  -2  -1  141.99   15.20
  22   2   1  121.29   25.80
 -22   2  -1  136.59   15.40
 -22   2  -1  147.49   31.60
  24  -2   1   -1.60   15.20
 -24  -2  -1   33.30    7.70
 -24  -2  -1   23.10    4.50
 -24  -2  -1   15.70    3.30
 -24   2  -1   14.50    3.80
 -24   2  -1   28.60    4.20
 -24   2  -1   29.60    7.50
  24   2   1   12.00   20.50
 -26  -2  -1   20.20    3.30
  26  -2   1   60.59   17.40
 -26  -2  -1   17.60    4.70
 -26  -2  -1   13.50    7.00
 -26   2  -1   21.30    4.00
 -26   2  -1   10.10    3.00
  26   2   1   -9.30   21.10
 -26   2  -1   15.50    7.00
 -28  -2  -1   35.00    6.20
  28  -2   1   48.40   28.50
 -28  -2  -1   32.40    3.70
 -28  -2  -1   25.50    3.80
 -28   2  -1   23.80    5.60
 -28   2  -1   34.50    4.70
 -28   2  -1   34.90    4.10
  29  -3  -1    8.10   15.30
 -29  -3   1    0.70    2.20
 -29  -3   1    0.40    3.40
 -29   3   1    1.20    3.60
 -29   3   1   -2.20    2.10
  27  -3  -1    9.90   13.00
 -27  -3   1    0.60    2.70
 -27  -3   1    6.80    4.20
 -27  -3   1    1.50    4.30
 -27   3   1    2.20    2.40
  27   3  -1   22.60   19.20
 -27   3   1    3.10    4.30
 -27   3   1    6.50    3.00
 -25  -3   1    5.20    5.30
  25  -3  -1  -16.10   11.60
 -25  -3   1    3.60    2.80
 -25  -3   1   10.30    3.80
 -25   3   1    9.50    3.30
  25   3  -1    1.00   17.70
 -25   3   1    9.90    3.00
 -25   3   1    8.10    5.70
 -23  -3   1   23.00   18.30
  23  -3  -1   -6.60   13.30
 -23  -3   1    3.70    3.00
 -23  -3   1    5.10    2.80
 -23  -3   1   -1.40    5.30
 -23   3   1  -27.40   20.40
 -23   3   1   10.90    6.10
  23   3  -1   21.20   18.80
 -21  -3   1    9.80    2.90
 -21  -3   1    8.50    5.70
  21  -3  -1    5.20   13.10
 -21  -3   1  -13.80   12.30
 -21   3   1    9.60    5.90
 -21   3   1   13.60   14.10
  21   3  -1   34.00   17.70
 -19  -3   1   -6.00    9.10
 -19  -3   1    0.70    2.20
 -19  -3   1    0.20    4.70
  19  -3  -1  -19.50   11.80
 -19  -3   1    4.40    3.80
 -19   3   1   -0.80   10.40
  19   3  -1   12.40   15.30
 -19   3   1    8.60    5.50
  17  -3  -1   12.10   12.50
 -17  -3   1   14.00    5.30
  17  -3  -1   59.49   25.60
 -17  -3   1   18.40    9.60
 -17   3   1   24.50   11.10
 -17   3   1   20.70    6.30
  17   3  -1   32.70   16.20
 -15  -3   1    1.30    7.00
  15  -3  -1   10.50   16.60
 -15  -3   1    0.80    4.10
  15   3  -1    1.60   24.40
 -15   3   1   -2.30    4.40
 -15   3   1   -4.80    7.10
 -13  -3   1   28.90    5.70
  13  -3  -1   45.90   13.50
 -13  -3   1   26.00    7.90
 -13   3   1   19.00    8.60
  13   3  -1   55.79   19.60
  11  -3  -1   29.90    9.70
 -11  -3   1   12.80    6.90
 -11   3   1   15.80    7.20
  11   3  -1   52.99   14.30
   9  -3  -1   28.90    7.50
  -9  -3   1   20.60    6.70
   9   3  -1   42.60   10.90
  -9   3   1   15.50    7.50
   7  -3  -1   34.00    6.40
  -7  -3   1   30.10    6.50
   7   3  -1   37.30    8.90
  -7   3   1   47.20    9.00
   5  -3  -1  229.28   14.10
   5  -3  -1  258.97   17.40
   5  -3  -1  232.68   16.00
  -5  -3   1  213.08   16.50
   5   3  -1  259.37   18.80
  -5   3   1  188.58   17.70
   3  -3  -1   36.80    5.40
  -3  -3   1   35.00    4.90
   3  -3  -1   42.40    3.40
   3  -3  -1   34.40    4.30
   3   3  -1   38.40    6.20
   1  -3  -1   12.20    1.90
  -1  -3   1   14.80    2.90
   1  -3  -1   11.90    3.10
   1  -3  -1   14.10    1.60
  -1  -3   1    7.60    4.20
   1  -3  -1    9.70    1.40
  -1  -3  -1    2.70    1.20
   1  -3   1    3.20    1.10
  -1  -3  -1    2.90    1.80
   1  -3   1    5.00    2.00
  -1  -3  -1    5.20    1.70
   1  -3   1    5.60    4.30
  -1   3  -1    3.10    1.00
   3  -3   1   82.49    9.50
   3  -3   1   82.99    6.80
   3  -3   1   80.69    5.10
  -3  -3  -1   95.19    7.70
  -3  -3  -1   71.69    7.50
   5  -3   1  132.19   13.60
  -5  -3  -1  155.38   12.30
   5  -3   1  143.09   12.00
  -5   3  -1  143.59   13.40
   5   3   1  194.18   14.70
   7  -3   1   78.29    9.10
   7  -3   1   63.39    8.60
  -7  -3  -1   67.19    9.00
  -9  -3  -1   62.19    8.30
   9  -3   1   60.49    8.60
   9  -3   1   63.39    9.90
   9   3   1   63.79   13.10
  -9   3  -1   55.39    8.80
 -11  -3  -1   52.89    8.80
  11  -3   1   55.39   11.80
  11  -3   1   53.49    8.70
  11   3   1  107.39   18.90
 -11   3  -1   50.39    9.80
 -13  -3  -1   10.90    6.50
 -13  -3  -1    8.30    4.50
  13  -3   1   14.60   13.30
  13   3   1    5.90   21.30
 -13   3  -1   21.20    5.60
  15  -3   1   17.70   11.40
  15  -3   1  -19.20   19.00
 -15  -3  -1    7.50    7.10
 -15  -3  -1    9.30    4.40
 -15   3  -1    1.80    7.80
 -15   3  -1   12.60    5.20
 -17  -3  -1   -3.20    3.50
 -17  -3  -1   10.30    6.70
  17  -3   1   -5.60   11.40
 -17  -3  -1    5.30    8.20
 -17   3  -1   12.10    5.90
 -17   3  -1  -14.10    8.70
  17   3   1   22.20   18.90
 -19  -3  -1   16.40   11.30
 -19  -3  -1   18.90    3.70
 -19  -3  -1   14.20    5.90
  19  -3   1   23.30   13.60
  19   3   1   28.90   26.70
 -19   3  -1   15.20    5.90
 -19   3  -1   29.70   13.50
 -21  -3  -1   24.10   14.60
 -21  -3  -1    1.30    4.60
  21  -3   1  -13.30   12.30
 -21  -3  -1    2.50    2.60
 -21   3  -1   -4.50    5.00
 -21   3  -1   23.90   15.70
  21   3   1    3.40   16.50
 -23  -3  -1   24.70    4.00
 -23  -3  -1   15.40    3.50
 -23  -3  -1   13.00    5.90
  23  -3   1    7.50   14.10
 -23  -3  -1   -5.80   23.00
  23   3   1   29.90   21.80
 -23   3  -1   25.40    7.20
  25  -3   1   28.20   16.60
 -25  -3  -1   13.40    5.30
 -25  -3  -1   10.60    3.30
 -25  -3  -1   10.70    3.60
 -25   3  -1   14.10    3.20
 -25   3  -1   17.80    4.00
 -25   3  -1   12.40    5.40
  25   3   1  -12.80   19.50
 -27  -3  -1    4.70    2.70
 -27  -3  -1    8.70    4.70
 -27  -3  -1   10.00    2.60
  27  -3   1   49.10   20.90
 -27   3  -1    5.60    2.80
 -27   3  -1    7.20    4.60
 -27   3  -1   13.60    2.80
 -29  -3  -1   15.60    2.90
 -29   3  -1   11.50    3.20
 -28  -4   1  218.28   13.90
  28  -4  -1  209.78   26.60
 -28  -4   1  214.38   16.30
 -28   4   1  220.88   14.00
 -28   4   1  184.68   12.90
 -28   4   1  199.38   16.50
 -26  -4   1  244.88   15.20
 -26  -4   1  199.78   16.80
  26  -4  -1  213.28   29.60
 -26   4   1  250.47   15.60
  26   4  -1  226.58   30.20
 -26   4   1  259.67   16.30
 -24  -4   1  359.26   22.20
 -24  -4   1  356.26   22.90
  24  -4  -1  364.76   39.00
 -24  -4   1  369.36   26.90
 -24  -4   1  262.67   39.00
  24   4  -1  424.46   44.40
 -22  -4   1  226.78   30.70
 -22  -4   1  263.97   21.60
 -22  -4   1  265.17   16.90
  22  -4  -1  219.38   31.20
  22   4  -1  264.17   37.60
 -22   4   1  306.17   38.60
 -22   4   1  237.98   21.50
 -20  -4   1  491.95   29.70
 -20  -4   1  479.85   29.60
 -20  -4   1  499.65   34.10
 -20  -4   1  464.85   40.00
  20  -4  -1  571.64   45.60
 -20   4   1  480.85   41.50
  20   4  -1  501.55   47.60
 -20   4   1  474.85   34.20
 -18  -4   1  417.76   32.00
 -18  -4   1  561.84   34.40
 -18  -4   1  493.75   45.30
  18  -4  -1  501.95   58.29
 -18   4   1  524.35   34.40
 -18   4   1  496.85   45.90
  18   4  -1  536.75   48.40
  16  -4  -1  704.83   50.59
 -16  -4   1  649.64   46.70
 -16  -4   1  690.93   42.80
  16  -4  -1  653.03   54.09
 -16  -4   1  639.04   39.40
 -16   4   1  662.93   43.00
 -16   4   1  740.23   49.00
  14  -4  -1  659.43   47.10
 -14  -4   1  685.23   40.60
 -14  -4   1  649.14   44.00
  14  -4  -1  698.33   47.80
  14   4  -1  593.34   57.69
 -14   4   1  644.54   45.40
 -14   4   1  580.14   41.60
 -12  -4   1  904.51   58.99
  12  -4  -1  955.10   59.99
  12   4  -1 1019.60   65.89
 -12   4   1  907.01   60.49
  10  -4  -1  146.19   15.60
 -10  -4   1  149.09   14.60
 -10   4   1  115.89   15.90
  10   4  -1  167.08   20.30
   8  -4  -1 1289.97   74.59
   8  -4  -1 1256.27   74.89
  -8  -4   1 1243.98   74.89
  -8   4   1 1132.19   75.89
   8   4  -1 1393.76   77.79
   6  -4  -1  163.18   13.70
   6  -4  -1  157.98   10.70
  -6  -4   1  155.08   13.50
   6  -4  -1  178.08   15.10
   6   4  -1  202.68   17.40
  -6   4   1  138.79   15.40
   4  -4  -1 1971.00  107.99
  -4  -4   1 1785.92  109.49
   4  -4  -1 1901.21  109.89
   4  -4  -1 1837.62  108.99
   4   4  -1 2076.69  111.49
  -2  -4   1 2251.27  128.49
   2  -4  -1 2389.36  128.89
  -2  -4   1 2046.00  129.09
   2  -4  -1 2269.17  127.29
   2  -4  -1 2344.97  127.89
   0  -4   1  662.43   40.60
   0  -4  -1  700.93   39.60
   0  -4  -1  728.43   38.50
   0  -4  -1  712.53   38.70
   0  -4  -1  608.24   40.40
   0   4  -1  617.24   41.40
   2  -4   1  752.72   43.70
  -2  -4  -1  776.72   45.30
   2  -4   1  766.12   46.40
   2  -4   1  785.52   44.80
  -2  -4  -1  803.02   44.10
  -2   4  -1  740.63   43.60
   4  -4   1    8.00    1.60
  -4  -4  -1    6.40    4.50
   4  -4   1   10.60    6.70
   4  -4   1    6.50    4.00
  -4  -4  -1   21.10    5.30
  -6  -4  -1  892.31   54.29
   6  -4   1  931.61   55.29
   6  -4   1  979.00   54.39
  -6   4  -1  841.52   55.19
  -8  -4  -1  317.77   22.00
   8  -4   1  311.97   22.40
  -8   4  -1  299.27   23.40
  10  -4   1  875.91   52.89
  10  -4   1  881.91   53.79
 -10  -4  -1  829.02   52.39
  10   4   1  935.51   58.59
 -10   4  -1  749.03   53.09
  12  -4   1   29.60   11.10
 -12   4  -1   37.60    9.20
  12   4   1   43.60   21.50
 -14  -4  -1  495.45   31.80
  14  -4   1  500.25   39.70
 -14  -4  -1  482.25   35.20
  14  -4   1  498.35   39.30
 -14   4  -1  519.05   36.60
 -14   4  -1  483.15   32.40
  16  -4   1  376.66   32.30
 -16  -4  -1  300.37   22.20
 -16  -4  -1  334.77   20.70
 -16  -4  -1  281.87   26.00
 -16  -4  -1  302.77   19.20
 -16  -4  -1  292.97   19.50
 -16   4  -1  320.97   28.20
 -16   4  -1  315.17   22.90
  16   4   1  255.27   34.20
 -18  -4  -1  340.27   21.00
 -18  -4  -1  320.27   20.70
 -18  -4  -1  336.87   24.50
 -18   4  -1  298.37   29.80
 -18   4  -1  353.16   25.20
  18   4   1  366.66   42.50
  20  -4   1   67.69   17.50
 -20  -4  -1   94.99   17.20
 -20  -4  -1   66.19    6.60
 -20  -4  -1   61.49   10.00
 -20   4  -1   45.30   16.60
  20   4   1   94.59   24.30
 -20   4  -1   57.69    9.60
 -22  -4  -1   33.00    7.30
  22  -4   1   42.40   14.70
 -22  -4  -1   29.30    4.40
 -22  -4  -1   19.30   17.60
 -22  -4  -1   38.10    5.10
 -22   4  -1   19.80   21.60
 -22   4  -1   34.10    7.50
  22   4   1    9.00   21.90
  24  -4   1   80.79   19.10
 -24  -4  -1   54.19    6.00
 -24  -4  -1   57.79    9.60
 -24   4  -1   63.09    7.20
 -24   4  -1   64.49    6.60
 -24   4  -1   46.20    8.40
  24   4   1   32.40   30.40
 -26  -4  -1    0.10    2.60
 -26  -4  -1    1.60    2.20
 -26  -4  -1    3.00    4.40
  26  -4   1   11.60   13.80
 -26   4  -1    2.60    4.70
 -26   4  -1    1.30    2.30
 -26   4  -1   -2.00    2.60
  28  -4   1   39.70   15.60
 -28  -4  -1    2.00    3.70
 -28  -4  -1    3.70    2.50
 -28   4  -1   10.90    2.90
 -28   4  -1    7.80    2.30
 -28   4  -1    6.60    4.50
 -29  -5   1   11.10    2.60
 -29   5   1   11.60    3.00
 -27  -5   1   11.90    3.70
  27  -5  -1   19.80   12.70
 -27  -5   1    8.00    2.80
 -27  -5   1    8.70    4.60
 -27   5   1    5.80    4.60
 -27   5   1   11.60    2.70
 -27   5   1   11.40    3.20
  25  -5  -1   16.70   18.40
 -25  -5   1    0.80    4.40
 -25  -5   1    1.80    2.90
 -25  -5   1    1.40    2.70
  25   5  -1  -22.80   19.40
 -25   5   1    3.40    4.20
 -25   5   1    1.20    2.30
 -23  -5   1    9.50    3.00
 -23  -5   1   10.10    6.10
 -23  -5   1   12.00   17.70
  23  -5  -1   -7.10   13.50
 -23  -5   1    5.40    3.20
 -23   5   1   40.10   23.20
  23   5  -1   -8.60   19.40
 -23   5   1    1.50    5.40
  21  -5  -1    2.50   13.50
 -21  -5   1    3.60    5.20
 -21  -5   1   12.30    3.90
 -21  -5   1    7.60    2.80
 -21  -5   1   -7.60   12.80
  21   5  -1   21.70   19.40
 -21   5   1    0.00    5.30
 -21   5   1  -16.00   14.70
 -19  -5   1    4.00    5.20
  19  -5  -1    5.60   10.90
 -19  -5   1   -3.70    3.10
 -19  -5   1    6.40   10.50
 -19  -5   1    9.10    2.90
 -19   5   1   17.00    5.90
 -19   5   1    8.20   11.50
  19   5  -1    5.60   16.50
 -17  -5   1   12.90    2.80
  17  -5  -1   -4.70   23.60
 -17  -5   1   15.50    9.30
  17  -5  -1    8.60   10.60
 -17   5   1   16.20   10.70
  17   5  -1   36.50   18.80
 -17   5   1   12.10    5.50
  15  -5  -1   24.70   11.70
  15  -5  -1   20.30   13.90
 -15  -5   1   15.80    3.10
 -15  -5   1   12.70    7.60
 -15  -5   1   20.40    5.60
 -15   5   1   28.00    6.40
 -15   5   1   23.90   11.50
  13  -5  -1   16.40   11.30
 -13  -5   1   -3.10    3.70
 -13  -5   1    4.50    6.60
  13   5  -1   -1.20   21.50
 -13   5   1   10.10    7.60
 -13   5   1    0.60    5.60
 -11  -5   1   41.00    8.40
  11  -5  -1   54.49   10.60
 -11   5   1   61.19   11.10
  11   5  -1   67.69   19.00
   9  -5  -1   30.20    7.00
   9  -5  -1   28.00    6.80
  -9  -5   1   31.50    7.00
   9   5  -1   47.80   13.30
  -9   5   1   31.00    9.00
   7  -5  -1    4.90    2.30
  -7  -5   1    3.50    4.70
   7  -5  -1    1.70    4.70
   7  -5  -1    5.60    5.60
   7   5  -1   18.30   10.40
  -7   5   1    5.20    7.30
  -5  -5   1    6.00    4.90
  -5  -5   1    2.70    4.80
   5  -5  -1   18.20    6.90
   5  -5  -1    1.60    3.80
   5  -5  -1    2.00    2.40
   5   5  -1   -0.70    8.70
  -3  -5   1   79.49    8.30
  -3  -5   1   55.69    7.60
   3  -5  -1   61.99    5.10
   3  -5  -1   63.29    6.20
   3  -5  -1   73.39    9.00
  -1  -5   1   14.70    6.10
   1  -5  -1   31.80    5.60
   1  -5  -1   23.50    2.90
   1  -5  -1   32.00    2.40
   1  -5  -1   26.20    3.70
   1  -5   1   15.50    6.30
  -1  -5  -1   16.00    4.10
  -1  -5  -1   26.20    3.50
   1  -5   1   22.30    2.60
  -1   5  -1   20.50    2.10
  -3  -5  -1   22.90    5.20
   3  -5   1   23.70    3.00
   3  -5   1   22.10    8.00
  -3  -5  -1   29.20    3.60
   3  -5   1   21.00    4.60
  -5  -5  -1   -5.70    5.60
   5  -5   1   27.90    8.10
  -5  -5  -1    4.80    4.70
   5  -5   1    6.20    4.10
   5  -5   1    3.50    1.70
   7  -5   1    2.90    4.60
  -7  -5  -1   11.80    5.00
   7  -5   1    0.50    5.60
  -7   5  -1    6.70    6.20
   7   5   1   22.30   12.20
   9  -5   1    8.00    6.80
  -9  -5  -1    7.00    5.10
   9  -5   1   -1.60    5.70
  -9   5  -1   -3.40    6.00
   9   5   1   18.80   16.50
  11  -5   1   25.00    8.80
  11  -5   1   21.00    7.40
 -11  -5  -1   34.40    7.70
 -11   5  -1   40.30    9.70
  11   5   1   51.99   20.60
  13  -5   1   22.30   13.00
 -13  -5  -1    4.80    6.00
 -13  -5  -1    8.20    3.90
 -13   5  -1    1.00    4.60
 -13   5  -1    0.40    7.30
 -15  -5  -1    4.10    3.90
  15  -5   1   38.30   20.40
 -15  -5  -1   11.70    7.60
  15  -5   1   25.90   11.60
 -15  -5  -1    6.30    2.40
 -15  -5  -1    3.00    3.70
 -15   5  -1   -5.80    8.00
 -15   5  -1   -0.70    4.40
 -17  -5  -1    8.20    5.90
 -17  -5  -1   -0.80    3.60
  17  -5   1  -15.20   27.90
 -17  -5  -1   12.80    9.60
  17  -5   1    6.70   12.00
 -17  -5  -1    2.40    2.70
 -17  -5  -1   14.50    5.20
  17   5   1   19.50   21.20
 -17   5  -1   13.60   10.60
  19  -5   1   17.70   13.20
 -19  -5  -1    7.10    2.80
 -19  -5  -1    8.10    3.40
 -19  -5  -1    4.50    5.10
 -19  -5  -1   -1.90   10.60
  19   5   1    1.40   29.10
 -19   5  -1   12.90    6.10
 -19   5  -1   -4.50   12.10
  21  -5   1   36.30   16.60
 -21  -5  -1   44.90    8.70
 -21  -5  -1   27.20   15.90
 -21  -5  -1   48.30    5.60
 -21  -5  -1   33.30    5.20
 -21   5  -1   29.40    7.70
  21   5   1   74.69   24.30
 -21   5  -1   16.00   18.60
 -23  -5  -1   -1.40    2.40
 -23  -5  -1   -3.00    2.30
  23  -5   1  -13.50   12.40
 -23  -5  -1    4.80    5.50
 -23  -5  -1   14.00   21.60
  23   5   1  -24.80   22.90
 -23   5  -1    9.00    5.70
 -25  -5  -1   -1.20    2.40
 -25  -5  -1   -1.30    2.30
 -25  -5  -1    6.30    5.00
  25  -5   1  -12.00   13.30
 -25   5  -1   -2.60    4.40
 -25   5  -1    0.10    3.10
 -25   5  -1    1.50    2.40
 -27  -5  -1    2.60    4.00
 -27  -5  -1    2.90    2.20
  27  -5   1    4.00   18.30
 -27  -5  -1   -1.60    2.40
 -27   5  -1   -2.10    1.80
 -27   5  -1    4.00    2.60
 -27   5  -1    2.70    3.80
 -28  -6   1   10.50    4.40
 -28  -6   1   13.60    3.00
  28  -6  -1   18.30   12.30
 -28   6   1    8.60    2.40
 -28   6   1   13.20    5.10
 -28   6   1   14.00    3.10
 -26  -6   1    2.30    4.40
 -26  -6   1    2.80    2.60
  26  -6  -1    4.70   13.20
 -26  -6   1    2.30    2.90
 -26   6   1    1.20    2.30
 -26   6   1    8.30    5.50
 -26   6   1    2.50    2.80
 -24  -6   1    6.90    3.40
 -24  -6   1    1.00    2.60
  24  -6  -1   -6.30   12.70
 -24  -6   1    1.20    5.00
 -24  -6   1  -12.50   23.20
 -24   6   1   17.90    6.80
  24   6  -1  -25.60   23.30
 -22  -6   1   24.10    5.60
 -22  -6   1   23.20    6.50
  22  -6  -1   32.90   13.90
 -22  -6   1    7.90   15.30
 -22  -6   1   29.30    4.40
 -22  -6   1   29.10    4.00
 -22   6   1   -9.70   20.20
  22   6  -1   31.00   21.90
 -22   6   1   20.90    7.00
 -20  -6   1   95.79    7.60
 -20  -6   1   88.89   12.30
 -20  -6   1   51.59   15.00
 -20  -6   1   86.89    8.00
  20  -6  -1   74.69   17.70
 -20   6   1   95.59   12.60
  20   6  -1   49.80   22.60
 -20   6   1   92.49   19.50
 -18  -6   1   82.29   14.30
  18  -6  -1   76.39   17.00
 -18  -6   1   89.59    7.40
 -18  -6   1   86.49    8.90
 -18  -6   1   86.69   11.50
 -18  -6   1   75.09    9.80
  18  -6  -1   57.49   30.20
 -18   6   1   90.49   17.90
  18   6  -1  125.79   25.90
 -18   6   1  104.29   12.30
 -16  -6   1   11.10    4.70
 -16  -6   1   -1.60    7.50
  16  -6  -1   18.00   17.20
 -16  -6   1    9.60    2.60
  16  -6  -1   -3.50    9.90
 -16   6   1   10.10    5.60
 -16   6   1    7.50   10.30
  14  -6  -1  309.67   29.00
 -14  -6   1  260.67   23.50
 -14  -6   1  282.47   20.30
 -14  -6   1  256.27   17.20
 -14   6   1  322.97   27.00
 -14   6   1  303.77   25.10
  12  -6  -1   48.70   11.20
 -12  -6   1   62.39   10.60
 -12   6   1   44.00   10.70
  12   6  -1  111.09   24.90
  10  -6  -1  543.45   36.70
  10  -6  -1  546.85   37.20
 -10  -6   1  493.65   36.10
 -10   6   1  554.94   38.90
  10   6  -1  692.03   46.50
  -8  -6   1  382.56   28.00
   8  -6  -1  428.16   25.00
   8  -6  -1  432.56   28.00
   8  -6  -1  414.26   29.00
  -8   6   1  369.66   30.10
   8   6  -1  489.45   35.80
   6  -6  -1  960.10   53.89
  -6  -6   1  936.41   56.39
   6  -6  -1  930.71   55.79
   6  -6  -1  999.20   57.39
  -6  -6   1  811.82   54.69
   6   6  -1 1029.20   60.09
   4  -6  -1 1094.59   60.29
   4  -6  -1 1067.09   61.59
   4  -6  -1 1144.49   63.59
  -4  -6   1  916.01   61.59
  -4  -6   1 1069.19   62.49
   2  -6  -1  563.74   32.20
  -2  -6   1  560.54   34.30
   2  -6  -1  560.44   35.00
   2  -6  -1  543.05   33.00
  -2  -6   1  542.05   34.70
   0  -6   1 1466.85   83.69
   0  -6  -1 1478.05   81.19
   0  -6  -1 1222.28   83.69
   0  -6  -1 1594.54   82.79
   0   6  -1 1355.86   85.19
   2  -6   1   60.09    5.30
   2  -6   1   88.29   11.00
  -2  -6  -1   69.69    7.90
   2  -6   1   56.89    6.90
  -2  -6  -1   68.59    5.80
   4  -6   1  732.93   43.10
  -4  -6  -1  727.13   43.10
  -4  -6  -1  741.03   45.40
   4  -6   1  834.92   48.00
  -6  -6  -1  391.66   27.10
   6  -6   1  390.26   28.50
   6  -6   1  432.26   24.40
   6  -6   1  416.86   26.90
  -6  -6  -1  438.66   29.10
   8  -6   1  892.71   54.89
   8  -6   1  910.41   55.99
  -8  -6  -1  878.91   54.69
  -8   6  -1  813.42   56.19
   8   6   1 1046.70   61.79
  10  -6   1  986.50   62.19
 -10  -6  -1  973.90   61.09
  10  -6   1 1011.70   61.79
 -10   6  -1  926.61   62.69
  10   6   1 1166.18   73.09
 -12  -6  -1 1780.32  103.59
 -12  -6  -1 1710.23  100.59
  12  -6   1 1693.73  106.59
  12  -6   1 1805.42  104.89
 -12   6  -1 1686.93  104.99
  14  -6   1 1269.27   80.39
 -14  -6  -1 1224.98   76.59
 -14  -6  -1 1210.18   73.19
 -14  -6  -1 1235.58   72.09
 -14   6  -1 1227.78   74.19
 -14   6  -1 1264.87   78.39
 -16  -6  -1  419.16   32.70
 -16  -6  -1  405.16   25.30
 -16  -6  -1  421.96   28.40
 -16  -6  -1  366.86   27.20
  16  -6   1  430.66   36.90
  16  -6   1  456.45   45.00
 -16  -6  -1  422.16   25.40
 -16  -6  -1  431.26   27.20
 -16   6  -1  445.46   35.30
 -16   6  -1  436.36   29.40
 -18  -6  -1 1108.59   78.69
  18  -6   1 1322.27   84.19
 -18  -6  -1 1260.97   71.49
 -18  -6  -1 1315.57   75.19
 -18  -6  -1 1205.58   72.09
 -18   6  -1 1212.78   75.49
  18   6   1 1264.77  110.99
 -20  -6  -1  253.87   18.60
  20  -6   1  340.27   34.40
 -20  -6  -1  287.07   18.40
 -20  -6  -1  295.77   22.60
 -20  -6  -1  270.27   29.50
 -20  -6  -1  283.37   18.40
 -20   6  -1  270.37   34.00
  20   6   1  246.38   38.70
 -20   6  -1  322.37   23.80
 -22  -6  -1  356.66   40.60
  22  -6   1  481.45   43.10
 -22  -6  -1  441.86   27.70
 -22  -6  -1  465.25   27.20
 -22  -6  -1  445.16   31.30
 -22   6  -1  446.96   32.00
 -22   6  -1  388.06   54.79
 -24  -6  -1  481.15   29.90
  24  -6   1  486.25   45.20
 -24  -6  -1  516.35   34.30
 -24   6  -1  504.85   34.70
 -24   6  -1  503.05   30.60
 -26  -6  -1  337.67   21.60
 -26  -6  -1  364.46   22.60
 -26  -6  -1  353.76   25.00
  26  -6   1  351.46   35.70
 -26   6  -1  387.06   22.50
 -26   6  -1  350.06   22.00
 -26   6  -1  345.47   25.70
 -28  -6  -1  397.06   23.00
 -28  -6  -1  400.36   27.80
  28  -6   1  303.37   34.20
 -28   6  -1  355.36   25.30
 -28   6  -1  348.97   22.40
 -28   6  -1  410.26   22.60
 -27  -7   1    5.90    2.70
 -27  -7   1    7.30    4.30
  27  -7  -1   -4.60   10.80
 -27   7   1    4.20    2.80
 -27   7   1    6.60    2.50
 -27   7   1    5.50    4.60
 -25  -7   1    4.20    2.60
 -25  -7   1    1.30    2.60
  25  -7  -1   -4.00   14.70
 -25  -7   1    5.80    5.20
  25   7  -1   23.30   36.00
 -25   7   1    8.90    5.80
 -23  -7   1    4.50    5.30
 -23  -7   1   -0.50   17.60
 -23  -7   1    2.90    2.60
  23  -7  -1   -2.20   12.30
 -23  -7   1    4.40    2.80
 -23   7   1    5.60    5.40
 -23   7   1   32.90   31.20
  23   7  -1   16.90   21.50
 -21  -7   1   13.60    3.80
  21  -7  -1   25.20   15.00
 -21  -7   1   43.50   14.60
 -21  -7   1    9.60    6.60
 -21  -7   1    6.10    2.80
 -21  -7   1   18.80    4.50
  21   7  -1    8.10   22.80
 -21   7   1   11.80   17.80
 -21   7   1   13.30    6.30
  19  -7  -1   28.00   12.50
 -19  -7   1   26.70    4.40
 -19  -7   1   29.10    4.00
  19  -7  -1   37.60   33.50
 -19  -7   1    8.10   11.70
 -19  -7   1   35.50    7.80
 -19   7   1   31.50    7.40
 -19   7   1   16.10   14.50
  19   7  -1   41.90   21.70
 -17  -7   1    7.30    2.70
 -17  -7   1   16.70    5.80
  17  -7  -1   13.70   22.40
 -17  -7   1   17.90    6.00
 -17   7   1    7.10   11.50
 -17   7   1   18.70    8.50
  17   7  -1   39.30   22.00
  15  -7  -1  110.29   18.80
 -15  -7   1   53.59    5.30
 -15  -7   1   73.59   12.20
  15  -7  -1   33.00   11.50
 -15  -7   1   57.29    8.40
 -15   7   1   68.89   14.50
 -15   7   1   63.99    9.40
  15   7  -1   40.90   32.60
 -13  -7   1    4.40    6.30
  13  -7  -1    4.10    8.30
  13  -7  -1   -5.40   10.60
 -13  -7   1   -3.20    4.20
 -13   7   1   10.40    9.20
 -13   7   1   11.00    5.30
 -11  -7   1   20.40    6.90
  11  -7  -1   29.00   13.10
  11  -7  -1   18.40    7.70
  11   7  -1   50.49   25.00
 -11   7   1   27.10    9.90
   9  -7  -1   -3.70    5.10
  -9  -7   1    3.60    5.00
  -9  -7   1   -3.10    4.70
   9  -7  -1    0.00    6.70
   9   7  -1   36.20   18.50
  -9   7   1   -2.80    7.30
  -7  -7   1   17.40    5.10
   7  -7  -1   18.50    6.80
  -7  -7   1   27.60    6.60
   7  -7  -1   23.40    5.90
   7  -7  -1   18.20    3.10
   7   7  -1   65.29   15.40
   5  -7  -1    0.50    3.90
  -5  -7   1   -2.40    4.70
   5  -7  -1   -3.60    1.70
   5  -7  -1   11.90    6.50
  -5  -7   1    4.10    4.80
   3  -7  -1  240.38   16.10
   3  -7  -1  249.78   19.50
  -3  -7   1  216.78   18.00
   3  -7  -1  241.28   14.80
  -3  -7   1  231.78   17.50
   1  -7  -1  106.99   12.30
   1  -7  -1  103.29    8.70
   1  -7  -1  106.29    7.70
  -1  -7   1   95.09   11.70
   1   7  -1   74.39   15.50
   1  -7   1   33.70    9.60
   1  -7   1   40.60    4.80
  -1  -7  -1   49.10    7.10
  -1  -7  -1   40.40    4.90
  -3  -7  -1  120.89   14.70
  -3  -7  -1  113.39    8.90
   3  -7   1  144.59   16.30
  -3  -7  -1  136.69   10.30
   3  -7   1  121.59   11.00
   3  -7   1  120.99    8.40
  -5  -7  -1   28.50    3.70
   5  -7   1   36.20    8.80
  -5  -7  -1   27.40    6.20
   5  -7   1   27.40    4.50
   5  -7   1   36.40    6.10
   7  -7   1   23.90    7.70
   7  -7   1   22.40    3.80
   7  -7   1   18.70    6.20
  -7  -7  -1   29.40    6.80
  -7  -7  -1   10.70    9.80
   9  -7   1   30.40    8.50
  -9  -7  -1   24.90    6.90
   9  -7   1    9.80    6.80
  -9   7  -1   19.20    8.30
   9   7   1   38.10   23.20
  11  -7   1   13.90    9.50
 -11  -7  -1   33.30    8.40
  11   7   1   35.70   31.10
 -11   7  -1   24.40    9.50
  13  -7   1   10.50    7.70
  13  -7   1   13.40   12.10
  13  -7   1   13.20    9.20
 -13  -7  -1   13.60    4.80
 -13  -7  -1   15.60    2.60
 -13  -7  -1   23.70    4.10
 -13  -7  -1    9.30    6.60
 -13   7  -1   30.20    9.90
 -13   7  -1    8.20    5.80
 -15  -7  -1   15.40    8.50
 -15  -7  -1   15.00    5.40
 -15  -7  -1   15.90    2.90
 -15  -7  -1   10.00    4.70
  15  -7   1    9.60   10.40
 -15  -7  -1   17.00    3.10
  15  -7   1    1.30   16.70
 -15  -7  -1   20.00    4.00
 -15   7  -1   21.80    6.10
 -15   7  -1   25.30   11.10
 -17  -7  -1    2.80    2.80
 -17  -7  -1    2.60    3.60
 -17  -7  -1   -1.70   10.20
 -17  -7  -1   11.50    6.20
  17  -7   1   -1.70   26.60
 -17  -7  -1    7.30    4.60
 -17   7  -1   -0.30   11.20
 -17   7  -1   -2.00    5.00
 -19  -7  -1   28.30    7.00
  19  -7   1   26.20   12.60
 -19  -7  -1   29.50    4.40
 -19  -7  -1   25.90    4.50
 -19  -7  -1   22.30   12.10
 -19  -7  -1   23.60    4.00
 -19   7  -1   22.80    7.00
 -19   7  -1   32.20   15.80
 -21   7  -1    4.80   29.50
 -23  -7  -1   12.80    5.90
 -23  -7  -1    2.10    2.90
 -23  -7  -1    5.50    2.60
  23  -7   1   -5.50   12.00
 -23   7  -1    5.20    5.60
 -25  -7  -1   -3.00    4.20
 -25  -7  -1    1.20    2.30
  25  -7   1    6.60   13.00
 -25  -7  -1    7.80    3.20
 -25   7  -1    7.10    5.30
 -25   7  -1    2.10    3.00
 -27  -7  -1    8.10    4.50
 -27  -7  -1    7.60    2.80
 -27  -7  -1   12.10    3.20
  27  -7   1   24.90   15.60
 -27   7  -1    1.00    4.40
 -27   7  -1    8.20    3.60
 -27   7  -1   10.50    2.70
 -28  -8   1  513.45   32.10
  28  -8  -1  415.46   38.40
 -28  -8   1  562.14   29.80
 -28   8   1  490.25   33.80
 -28   8   1  475.25   29.40
 -28   8   1  471.15   28.90
  26  -8  -1  634.54   51.19
 -26  -8   1  641.54   38.60
 -26  -8   1  636.24   41.30
 -26   8   1  638.04   38.30
 -26   8   1  699.23   38.60
 -26   8   1  626.44   42.20
 -24  -8   1  874.41   56.49
  24  -8  -1  873.41   66.19
 -24  -8   1  928.91   54.49
 -24  -8   1  876.21   53.09
 -24   8   1  960.00   57.79
 -22  -8   1  600.34   36.80
  22  -8  -1  623.84   51.39
 -22  -8   1  609.24   36.10
 -22  -8   1  619.54   40.80
 -22  -8   1  615.74   36.30
 -22  -8   1  565.84   48.60
  22   8  -1  602.54   60.19
 -22   8   1  565.34   56.59
 -22   8   1  621.14   41.50
  20  -8  -1  615.94   39.70
  20  -8  -1  688.23   53.39
 -20  -8   1  632.84   40.00
 -20  -8   1  639.14   49.40
 -20  -8   1  702.73   39.60
 -20  -8   1  707.73   44.10
 -20  -8   1  685.23   39.70
  20   8  -1  691.23   64.29
 -20   8   1  693.73   44.90
 -20   8   1  639.94   53.59
 -18  -8   1  857.51   50.99
 -18  -8   1  905.61   53.89
  18  -8  -1  915.51   63.09
  18  -8  -1  929.61   73.99
 -18  -8   1  855.11   54.79
 -18  -8   1  852.41   51.09
 -18  -8   1  858.51   60.09
 -18   8   1  885.01   55.69
  18   8  -1  863.21   71.19
 -18   8   1  881.51   63.49
 -16  -8   1  325.07   27.60
 -16  -8   1  321.97   21.40
  16  -8  -1  254.77   31.60
 -16  -8   1  269.87   18.60
  16  -8  -1  311.37   29.90
 -16  -8   1  308.17   23.50
  16   8  -1  401.16   45.70
 -16   8   1  324.87   30.80
 -16   8   1  289.27   22.90
  14  -8  -1  906.11   58.29
 -14  -8   1  889.81   52.49
 -14  -8   1  864.41   56.29
  14  -8  -1  851.41   58.59
 -14  -8   1  841.62   50.49
 -14   8   1  810.72   58.69
 -14   8   1  826.02   53.19
  12  -8  -1 1119.29   73.79
 -12  -8   1 1199.68   73.49
  12  -8  -1 1241.78   74.89
 -12  -8   1 1188.48   70.19
  12   8  -1 1128.19   94.09
 -12   8   1 1194.68   76.39
 -10  -8   1  856.51   58.09
  10  -8  -1  955.90   56.79
  10   8  -1  957.40   69.09
 -10   8   1  850.01   59.09
   8  -8  -1 1036.80   62.19
   8  -8  -1  954.10   59.99
   8  -8  -1 1026.30   57.39
  -8  -8   1 1035.20   60.89
  -8   8   1  846.92   62.49
   8   8  -1 1063.99   69.49
  -6  -8   1 1227.58   76.69
   6  -8  -1 1413.96   80.09
   6  -8  -1 1362.26   75.99
  -6  -8   1 1353.26   78.79
   6  -8  -1 1327.37   77.99
   6   8  -1 1257.47   96.09
  -4  -8   1  213.08   16.10
   4  -8  -1  227.58   18.40
   4  -8  -1  196.58   13.30
  -4  -8   1  214.48   16.20
   4  -8  -1  204.08   15.10
   2  -8  -1  658.33   42.50
  -2  -8   1  704.73   42.30
   2  -8  -1  662.43   40.40
   2  -8  -1  682.23   39.50
   0  -8   1  169.58   16.30
   0  -8  -1  156.28   10.50
   0  -8  -1  132.49   13.70
   0  -8   1  158.28   10.50
   0  -8  -1  123.39   15.70
   0   8  -1  156.98   19.70
   2  -8   1  822.92   47.90
   2  -8   1  845.52   49.60
  -2  -8  -1  786.52   54.09
   2  -8   1  844.32   52.09
  -2  -8  -1  802.22   48.20
  -2  -8  -1  875.01   49.50
   4  -8   1  293.67   23.60
   4  -8   1  291.57   18.50
  -4  -8  -1  301.57   19.10
   4  -8   1  293.77   20.80
  -4  -8  -1  351.56   24.80
  -4  -8  -1  318.07   19.40
  -6  -8  -1 1152.68   70.89
   6  -8   1 1200.68   70.79
   6  -8   1 1193.68   67.99
   6  -8   1 1221.78   72.89
   8  -8   1  498.85   34.00
  -8  -8  -1  494.35   33.60
   8  -8   1  516.25   30.10
   8  -8   1  523.35   36.20
  -8  -8  -1  560.54   38.70
  -8   8  -1  482.95   36.00
  10  -8   1  323.07   24.60
 -10   8  -1  296.17   26.40
  10   8   1  355.26   47.70
 -12  -8  -1  173.38   16.40
  12  -8   1  154.28   18.70
  12  -8   1  160.88   18.30
 -12  -8  -1  159.18   13.00
  12  -8   1  153.48   18.40
 -12   8  -1  136.49   14.50
 -12   8  -1  151.58   19.60
 -14  -8  -1  216.18   16.90
 -14  -8  -1  220.58   14.80
  14  -8   1  196.48   23.40
  14  -8   1  234.18   25.80
 -14  -8  -1  216.48   16.20
 -14  -8  -1  228.38   21.30
 -14  -8  -1  232.18   14.30
 -14   8  -1  226.08   18.50
 -14   8  -1  220.58   24.00
 -16  -8  -1   92.49    7.70
  16  -8   1   77.19   26.30
 -16  -8  -1   97.49    8.70
 -16  -8  -1  105.89   11.40
  16  -8   1   90.59   16.00
 -16  -8  -1   98.09   14.70
 -16  -8  -1   98.19    8.00
 -16   8  -1   92.69   16.90
 -16   8  -1  122.99   12.90
 -18  -8  -1   11.70    5.80
  18  -8   1   19.00   12.50
 -18  -8  -1    7.90    2.90
 -18  -8  -1   23.00   11.40
 -18  -8  -1    2.90    4.20
 -18  -8  -1   11.50    7.70
 -18  -8  -1    7.70    3.00
 -18  -8  -1    6.30    2.80
 -18   8  -1    2.20    5.30
 -18   8  -1   -1.20   13.60
 -20  -8  -1  121.29    8.90
 -20  -8  -1  106.79   12.90
 -20  -8  -1  113.69    9.50
 -20  -8  -1  104.89    9.10
 -20  -8  -1   64.49   17.50
  20  -8   1   88.79   17.70
 -20   8  -1  114.49   22.40
 -20   8  -1  115.39   14.00
 -22  -8  -1    8.90    3.20
 -22  -8  -1    6.50    5.40
 -22  -8  -1   15.90    3.90
 -22  -8  -1    7.00    2.70
  22  -8   1   -7.20   12.90
 -22   8  -1   18.40    7.20
 -24  -8  -1   81.59    7.60
 -24  -8  -1   72.49    7.50
  24  -8   1   84.99   19.10
 -24  -8  -1   67.89    9.40
 -24   8  -1   78.59    7.60
 -24   8  -1   57.39   10.00
  26  -8   1   16.60   12.50
 -26  -8  -1    4.30    3.40
 -26  -8  -1    0.80    2.50
 -26  -8  -1    2.80    4.20
 -26   8  -1    4.00    3.00
 -26   8  -1    1.00    2.30
 -26   8  -1   -8.20    4.00
 -28  -8  -1    9.20    3.30
 -28  -8  -1    6.90    3.60
  28  -8   1   -6.40   11.70
 -28   8  -1   10.60    7.60
 -28   8  -1   11.00    2.40
  27  -9  -1  -26.90    9.50
 -27  -9   1   -1.90    2.10
 -27  -9   1    1.20    4.10
 -27   9   1    6.20    4.50
 -27   9   1    1.40    2.10
 -27   9   1   -0.50    2.60
 -25  -9   1    9.70    3.60
 -25  -9   1   15.90    9.90
 -25  -9   1   10.70    3.10
  25  -9  -1   22.80   12.80
 -25   9   1    8.90    7.80
 -23  -9   1    2.60    4.60
  23  -9  -1   -1.30   11.90
 -23  -9   1   -1.10    3.20
 -23  -9   1    6.40    2.90
 -23  -9   1    0.70    2.60
 -23   9   1   -7.00    4.90
 -21  -9   1   10.60    3.30
 -21  -9   1    4.20    2.90
  21  -9  -1    0.90    4.10
  21  -9  -1    3.90   13.60
 -21  -9   1   -2.80    4.60
 -21  -9   1   16.10   13.60
 -21  -9   1    1.60    2.90
 -21   9   1    8.30    6.20
 -21   9   1  -21.80   21.90
  21   9  -1  -21.60   27.10
 -19  -9   1   -0.20    9.20
 -19  -9   1    4.20    5.30
  19  -9  -1  -59.79   35.20
 -19  -9   1    0.50    2.70
  19  -9  -1   24.00   11.40
 -19  -9   1   -1.90    2.20
 -19  -9   1   -0.30    2.70
 -19  -9   1   10.50   10.60
 -19   9   1   -7.00   15.20
 -19   9   1    8.30    6.10
  19   9  -1   16.30   24.70
 -17  -9   1    5.20    2.90
 -17  -9   1    3.40    2.50
 -17  -9   1   -0.70    9.00
  17  -9  -1  -10.10    9.20
  17  -9  -1   -4.50   35.40
 -17  -9   1    1.10    5.50
 -17  -9   1   -7.90    4.60
  17   9  -1  -56.39   25.10
 -17   9   1    5.20    6.00
 -17   9   1    4.20   16.90
 -15  -9   1    9.30    7.60
  15  -9  -1   10.10   15.50
  15  -9  -1    2.80    8.90
 -15  -9   1    4.60    4.40
 -15  -9   1   13.20    2.60
 -15   9   1    6.90    5.70
 -15   9   1   11.00   10.20
  15   9  -1   17.90   37.70
 -13  -9   1   16.50    2.70
 -13  -9   1   25.10    7.90
  13  -9  -1    6.00    8.60
 -13  -9   1    5.50    4.40
  13  -9  -1    3.50   10.20
 -13   9   1   23.00   10.90
 -13   9   1   15.90    8.30
 -11  -9   1    1.40    5.90
  11  -9  -1   -1.70    7.80
 -11  -9   1    1.00    3.70
  11  -9  -1  -10.00    6.90
  11  -9  -1    0.90    8.50
  11   9  -1  -16.00   36.00
 -11   9   1    1.30    8.50
   9  -9  -1   37.40    4.80
   9  -9  -1   33.00    7.40
   9  -9  -1   21.40   12.40
   9   9  -1   49.90   25.30
  -9   9   1   30.90   10.20
   7  -9  -1   41.00    5.20
   7  -9  -1   32.20    7.10
  -7  -9   1   54.09    6.40
   7  -9  -1   42.40    9.70
  -7  -9   1   40.10    7.50
   5  -9  -1   11.20    3.00
  -5  -9   1   24.40    6.50
  -5  -9   1   24.70    5.90
   5  -9  -1   30.40    8.20
   5  -9  -1   20.50    5.00
   5   9  -1    6.70   18.10
   3  -9  -1   21.60    3.30
  -3  -9   1   22.20    6.60
   3  -9  -1   22.40    4.90
   3  -9  -1   17.80    7.10
   3   9  -1   41.50   16.10
   1  -9  -1   35.10    5.60
  -1  -9   1   31.80    4.10
   1  -9  -1   37.70    7.80
   1  -9  -1   31.70    4.00
   1   9  -1    6.80   15.70
   1  -9   1   28.40    3.90
   1  -9   1   30.70    5.80
  -1  -9  -1   25.90    3.80
   1  -9   1   30.40    8.30
  -1  -9  -1   23.80    6.20
   3  -9   1    4.50    7.00
  -3  -9  -1    5.30   10.00
   3  -9   1    4.50    2.30
  -3  -9  -1    4.90    4.50
   3  -9   1    8.00    4.80
  -3  -9  -1    5.00    2.80
  -5  -9  -1   20.50    3.50
   5  -9   1   19.80    8.20
   5  -9   1   11.60    5.20
   5  -9   1   22.70    3.20
  -5  -9  -1   20.90    9.80
  -5  -9  -1   23.40    4.20
   7  -9   1   15.30    8.80
  -7  -9  -1   14.60    6.20
   7  -9   1    9.20    6.70
  -7  -9  -1    7.60   13.60
   7  -9   1   15.00    3.00
   9  -9   1   30.30    8.30
  -9  -9  -1   29.90    8.30
   9  -9   1   29.30    3.90
  -9   9  -1   21.40    9.80
 -11  -9  -1    2.40    5.90
  11  -9   1   -0.10    8.00
  11  -9   1  -10.00    7.80
 -11  -9  -1    2.30    4.10
 -11  -9  -1    0.50    1.90
 -11  -9  -1    2.60    2.80
 -11   9  -1   23.70   11.30
 -13  -9  -1   13.30    2.90
 -13  -9  -1    9.60    4.20
  13  -9   1   37.80   13.50
  13  -9   1   18.80    8.30
 -13  -9  -1   11.80    7.60
  13  -9   1   18.60    9.60
 -13  -9  -1   18.00    5.10
 -13  -9  -1    7.20    3.10
 -13   9  -1   19.00   10.40
 -13   9  -1   15.60    6.20
 -15  -9  -1   57.39    6.10
 -15  -9  -1   29.70    4.10
  15  -9   1   31.40   16.50
 -15  -9  -1   33.70    6.20
 -15  -9  -1   34.30    4.00
 -15  -9  -1   34.80    4.40
 -15  -9  -1   23.80    9.20
 -15  -9  -1   40.40    7.40
  15  -9   1   40.20   12.30
 -15   9  -1   17.20   11.50
 -15   9  -1   45.60    8.10
 -17  -9  -1   40.60   11.40
 -17  -9  -1   41.30    4.70
 -17  -9  -1   32.40    7.50
  17  -9   1   11.80   27.70
 -17  -9  -1   38.30    4.80
 -17  -9  -1   40.10    5.20
 -17  -9  -1   30.30    4.40
 -17  -9  -1   34.20    7.00
  17  -9   1   47.20   13.90
 -17   9  -1   30.20   23.30
 -17   9  -1   37.90    8.70
 -19  -9  -1   19.00   11.60
  19  -9   1   15.30   12.50
 -19  -9  -1   16.00    3.40
 -19  -9  -1   16.90    4.60
 -19  -9  -1   17.00    3.80
 -19  -9  -1   20.00    6.80
 -19  -9  -1   13.80    3.50
 -19   9  -1   11.60    6.10
 -19   9  -1   46.90   17.40
  21  -9   1    5.50   11.90
 -21  -9  -1    5.60    2.60
 -21  -9  -1    4.50    4.70
 -21  -9  -1   18.50    6.50
 -21  -9  -1    2.60    3.20
 -21  -9  -1    5.40    2.90
 -21   9  -1   -0.90    4.80
 -21   9  -1   10.50   26.20
  23  -9   1  -14.10   11.60
 -23  -9  -1   14.10    3.40
 -23  -9  -1   22.50    3.60
 -23  -9  -1   22.60    6.60
 -23   9  -1   10.00    5.90
 -25  -9  -1   11.80    5.40
  25  -9   1    9.20   12.20
 -25  -9  -1    8.90    4.20
 -25  -9  -1   19.70    3.10
 -25   9  -1    6.40    4.80
 -25   9  -1   11.90    3.30
 -27  -9  -1    6.00    3.90
  27  -9   1   -4.80   12.10
 -27  -9  -1    0.90    2.00
 -27   9  -1    4.50    3.40
 -27   9  -1    1.00    4.30
 -27   9  -1    6.10    2.40
  28 -10  -1  111.69    9.00
 -28 -10   1   83.79    8.50
 -28 -10   1   91.99    7.00
  28 -10  -1   79.89   14.50
 -28  10   1   87.19    6.80
 -28  10   1  100.49   10.40
 -26 -10   1    2.20    2.50
  26 -10  -1   -1.90   11.00
 -26 -10   1   -2.70    3.90
 -26  10   1    0.60    2.80
 -26  10   1   -4.00    3.90
 -24 -10   1    3.20    5.10
  24 -10  -1   16.20   13.50
 -24 -10   1    5.40    2.90
 -24 -10   1   10.30    4.20
 -24 -10   1    2.90    3.00
 -24  10   1    2.90    5.50
 -22 -10   1    9.40    5.40
 -22 -10   1    9.70    4.00
 -22 -10   1    9.10    3.10
 -22 -10   1   13.50    3.10
 -22 -10   1   15.40    3.70
  22 -10  -1   18.50   13.40
 -22  10   1  -13.20   27.10
 -22  10   1    1.60    5.60
 -20 -10   1    1.80    2.40
 -20 -10   1    6.90    3.00
 -20 -10   1    9.20    3.30
 -20 -10   1   32.10   13.50
  20 -10  -1   -6.00    9.90
 -20 -10   1    4.40    5.60
  20 -10  -1    0.80    3.60
 -20  10   1  -14.20   18.60
 -20  10   1    4.80    5.80
 -18 -10   1    0.20    4.90
  18 -10  -1   13.10   11.30
  18 -10  -1    4.10   28.50
 -18 -10   1    7.50    2.90
 -18 -10   1    1.80    2.90
 -18 -10   1    1.70    6.90
 -18 -10   1    3.00   10.40
 -18 -10   1    5.70    2.70
 -18  10   1    1.00    5.80
 -18  10   1  -11.60   13.40
 -16 -10   1   19.20    6.10
 -16 -10   1    6.10    9.30
  16 -10  -1  -10.70   20.00
 -16 -10   1   15.60    3.20
  16 -10  -1   18.10    9.80
 -16 -10   1   14.30    5.70
 -16 -10   1   19.90    3.10
 -16 -10   1   11.60    4.30
 -16  10   1   19.50    9.10
 -16  10   1   23.10   13.60
 -14 -10   1  130.59   12.40
 -14 -10   1  123.29   16.60
  14 -10  -1   99.59   16.10
 -14 -10   1  118.99   10.00
  14 -10  -1   81.99   16.80
 -14 -10   1  116.49    8.30
 -14 -10   1  108.99    8.60
 -14  10   1  104.49   13.30
 -14  10   1   94.79   17.60
  12 -10  -1  -11.50    7.60
 -12 -10   1   10.10    6.90
  12 -10  -1    5.10    8.30
 -12 -10   1    2.10    4.50
  12 -10  -1    4.10    9.30
 -12  10   1    4.00    5.90
 -12  10   1   12.30    9.60
 -10 -10   1   10.20    6.20
  10 -10  -1   15.20    8.70
  10 -10  -1   10.70    3.60
  10 -10  -1   20.50    8.10
  10  10  -1  -46.90   36.50
 -10  10   1    3.90    8.60
   8 -10  -1    4.60    6.10
   8 -10  -1   19.30   11.70
  -8 -10   1   23.40    7.40
   8 -10  -1   15.90    3.50
  -6 -10   1  105.39   11.90
   6 -10  -1   76.99    9.90
   6 -10  -1   85.79    7.70
   6 -10  -1  119.79   14.50
  -6 -10   1  113.09   10.80
   6  10  -1  122.69   26.80
  -4 -10   1  776.72   45.80
   4 -10  -1  776.02   45.60
   4 -10  -1  752.12   43.80
   4 -10  -1  760.92   48.00
   4  10  -1  601.64   53.69
  -2 -10   1  171.38   15.20
   2 -10  -1  153.78   15.40
   2 -10  -1  148.49   12.80
   2 -10  -1  166.68   11.50
  -2 -10   1  167.48   11.60
   0 -10  -1 1480.75   84.99
   0 -10  -1 1500.25   87.29
   0 -10   1 1552.34   88.19
   0 -10   1 1508.55   84.89
   0 -10  -1 1300.67   90.19
   0  10  -1 1531.85   93.59
   2 -10   1  394.66   28.20
  -2 -10  -1  362.26   25.20
   2 -10   1  422.26   25.70
  -2 -10  -1  414.76   32.00
   2 -10   1  370.96   23.20
  -2 -10  -1  351.26   23.40
   4 -10   1  322.37   19.70
  -4 -10  -1  299.67   20.10
  -4 -10  -1  311.37   20.90
   4 -10   1  325.97   22.50
  -4 -10  -1  322.47   27.00
   4 -10   1  330.57   25.30
   6 -10   1   19.30    8.90
   6 -10   1   11.90    6.10
  -6 -10  -1   20.70   12.30
  -6 -10  -1   10.80    3.30
   6 -10   1   12.20    3.00
  -8 -10  -1 1596.94  102.09
  -8 -10  -1 1659.43   98.69
   8 -10   1 1739.63   97.89
   8 -10   1 1732.53  101.89
  -8 -10  -1 1879.61  105.19
  10 -10   1  909.11   58.99
  10 -10   1  910.01   59.19
 -10 -10  -1  874.11   56.29
 -10 -10  -1  825.42   68.79
 -10 -10  -1  904.11   52.89
  12 -10   1 1166.98   74.19
 -12 -10  -1 1128.59   66.09
 -12 -10  -1 1153.08   71.49
  12 -10   1 1188.98   74.99
  12 -10   1 1105.19   72.99
 -12 -10  -1 1132.09   65.59
 -12 -10  -1 1159.38   68.09
 -12 -10  -1 1189.28   67.49
 -12 -10  -1 1090.09   65.69
 -12  10  -1 1177.48   74.99
 -12  10  -1 1111.79   70.39
 -14 -10  -1 1248.08   79.09
  14 -10   1 1304.27   81.79
 -14 -10  -1 1278.97   75.19
  14 -10   1 1278.57   82.49
 -14 -10  -1 1223.08   72.49
  14 -10   1 1284.07   81.29
 -14 -10  -1 1304.37   72.99
 -14 -10  -1 1277.67   72.29
 -14 -10  -1 1181.98   72.39
 -14 -10  -1 1255.57   74.39
 -14  10  -1 1256.57   82.29
 -14  10  -1 1266.77   76.69
  16 -10   1  560.34   51.09
 -16 -10  -1  480.15   29.90
 -16 -10  -1  505.25   30.40
 -16 -10  -1  458.45   43.00
 -16 -10  -1  541.65   31.10
  16 -10   1  492.65   41.20
 -16 -10  -1  502.55   33.10
 -16 -10  -1  474.65   32.20
 -16  10  -1  476.85   41.70
 -16  10  -1  458.05   30.90
 -16  10  -1  499.35   34.40
 -18 -10  -1 1246.18   78.39
  18 -10   1 1461.65   91.09
  18 -10   1 1297.77  101.59
 -18 -10  -1 1421.56   81.89
 -18 -10  -1 1277.57   86.49
 -18 -10  -1 1350.06   80.89
 -18 -10  -1 1336.87   78.09
 -18 -10  -1 1339.07   78.39
 -18 -10  -1 1383.46   78.09
 -18  10  -1 1395.16   83.19
 -18  10  -1 1439.66   90.89
 -20 -10  -1 1202.98   70.09
  20 -10   1 1454.15   91.09
 -20 -10  -1 1180.38   78.89
 -20 -10  -1 1290.67   73.59
 -20 -10  -1 1204.48   70.69
 -20  10  -1 1108.49   77.19
 -20  10  -1 1094.69   85.09
 -22 -10  -1  799.12   44.70
  22 -10   1  717.63   58.79
 -22 -10  -1  757.92   44.40
  22 -10   1  696.13   44.70
 -22 -10  -1  762.12   48.40
 -22  10  -1  794.02   49.99
  24 -10   1  966.00   90.79
 -24 -10  -1  961.40   56.99
 -24 -10  -1  980.20   56.39
 -24 -10  -1  920.51   59.59
 -24  10  -1  997.90   56.69
 -24  10  -1 1020.30   61.59
 -26 -10  -1  346.37   23.30
 -26 -10  -1  371.96   22.50
 -26 -10  -1  351.26   24.30
  26 -10   1  341.27   35.30
 -26  10  -1  364.36   22.40
 -26  10  -1  375.16   22.20
 -26  10  -1  375.76   26.20
  27 -11  -1   28.20    4.80
  27 -11  -1   23.80   11.70
 -27 -11   1   31.30    3.80
 -27 -11   1   36.20    8.90
 -27  11   1   26.20    3.40
 -27  11   1   23.60    5.90
  25 -11  -1  -10.70   11.30
 -25 -11   1    2.20    2.50
 -25 -11   1    5.10    4.80
 -25  11   1    3.10    2.90
 -25  11   1   -1.80    4.40
 -23 -11   1   12.90    5.40
 -23 -11   1    7.80    5.90
 -23 -11   1   16.20    4.10
 -23 -11   1   11.30    3.50
  23 -11  -1    5.70   11.70
 -23  11   1    6.30    6.30
 -21 -11   1   14.90    3.90
 -21 -11   1   10.20    6.20
  21 -11  -1  -10.60   11.20
  21 -11  -1    9.30    4.00
 -21 -11   1    4.90    2.60
 -21 -11   1    8.40    3.10
 -21  11   1    9.80    6.30
 -21  11   1   -9.80   24.20
  19 -11  -1   67.39   15.80
 -19 -11   1   67.19   10.50
 -19 -11   1   39.30   11.20
 -19 -11   1   55.59    6.50
 -19 -11   1   57.49   15.20
  19 -11  -1   67.19   38.20
 -19 -11   1   59.09    6.10
 -19 -11   1   69.69    7.20
 -19  11   1   52.19    9.50
 -19  11   1   36.20   19.60
  17 -11  -1   23.70   11.90
 -17 -11   1   12.90    5.20
 -17 -11   1   21.30    3.90
 -17 -11   1   26.10    4.00
 -17 -11   1   36.40   11.80
  17 -11  -1   50.49   24.60
 -17 -11   1   13.20    6.50
 -17 -11   1   28.20    3.90
 -17 -11   1   17.20    7.10
 -17  11   1   20.80    7.50
 -17  11   1    5.40   14.90
  15 -11  -1   39.50   17.20
  15 -11  -1   31.80   11.90
 -15 -11   1   15.90    9.10
 -15 -11   1   35.80    5.30
 -15 -11   1   39.10    4.40
 -15 -11   1   30.20    4.40
 -15 -11   1   45.00    6.70
 -15  11   1   40.70    8.40
 -15  11   1   38.30   14.50
  13 -11  -1    8.20   10.90
 -13 -11   1    0.20    4.40
  13 -11  -1  -12.50    7.90
 -13 -11   1    0.40    7.10
 -13 -11   1    0.00    2.20
 -13 -11   1   -7.30    3.20
 -13  11   1   -9.20    5.30
 -13  11   1    4.00   10.50
  11 -11  -1   16.30    8.40
 -11 -11   1    9.80    7.10
  11 -11  -1   -1.80    7.40
 -11 -11   1   15.00    5.90
 -11 -11   1   11.20    2.70
 -11  11   1    1.00    9.50
   9 -11  -1   -1.40    3.20
   9 -11  -1   -0.70    6.70
  -9 -11   1   -2.10    5.20
   9 -11  -1  -11.80    6.90
   7 -11  -1   13.40    6.80
   7 -11  -1    5.40    3.00
  -7 -11   1   19.30    5.90
  -7 -11   1   10.40    7.60
   7  11  -1   22.60   30.60
  -5 -11   1   16.80    6.40
   5 -11  -1   34.30    6.50
   5 -11  -1   37.60    9.80
   5 -11  -1   27.10    4.20
   5  11  -1   34.00   23.60
   3 -11  -1   33.80    6.20
   3 -11  -1   41.50    9.00
  -3 -11   1   28.20    7.30
  -3 -11   1   31.60    4.50
   3 -11  -1   42.80    5.00
   3  11  -1   18.30   21.40
   1 -11  -1   15.40    6.60
  -1 -11   1   17.50    3.70
  -1 -11   1   15.40    7.00
   1 -11  -1   17.60    3.90
   1 -11  -1   21.50    5.40
   1  11  -1   14.40   19.90
   1 -11   1   54.99    6.20
  -1 -11  -1   56.89    6.20
   1 -11   1   61.49    9.90
   1 -11   1   59.49    8.00
  -1 -11  -1   55.29    8.40
  -3 -11  -1   69.39    7.80
  -3 -11  -1   63.79    8.30
   3 -11   1   63.19   10.80
   3 -11   1   64.09    6.40
   3 -11   1   57.09    8.70
  -3 -11  -1   75.29   15.80
  -5 -11  -1   58.19    6.30
  -5 -11  -1   40.90    6.40
   5 -11   1   44.30    5.60
   5 -11   1   48.10   10.90
   5 -11   1   43.00    8.40
  -5 -11  -1   35.70   14.60
   7 -11   1   75.99    7.40
   7 -11   1  103.29   12.40
  -7 -11  -1  110.09   17.30
  -7 -11  -1   83.49    8.10
  -9 -11  -1   60.49    9.70
  -9 -11  -1   46.80    6.30
   9 -11   1   52.29   11.60
  -9 -11  -1   65.29   20.60
   9 -11   1   65.99    6.60
  -9  11  -1   34.20   15.10
 -11 -11  -1   11.60    7.30
  11 -11   1   20.40   10.90
 -11 -11  -1   12.50    4.20
  11 -11   1   11.20    8.90
 -11 -11  -1    9.00    2.40
 -11 -11  -1   11.90    3.30
 -11 -11  -1   12.90    5.00
 -11  11  -1   21.60    6.80
 -11  11  -1   17.80   10.50
 -13 -11  -1   21.80    3.50
 -13 -11  -1   18.80    3.10
 -13 -11  -1   16.70    4.70
  13 -11   1   23.60   10.80
 -13 -11  -1   23.00    8.40
 -13 -11  -1   24.10    6.20
  13 -11   1    8.50   11.70
  13 -11   1   26.20   10.80
 -13 -11  -1   19.10    4.10
 -13 -11  -1   19.20    3.30
 -13  11  -1   25.40    7.50
 -13  11  -1   40.90   12.90
  15 -11   1    6.00   12.60
 -15 -11  -1    5.60    2.40
 -15 -11  -1    4.10    8.40
  15 -11   1  -12.20   17.80
 -15 -11  -1    5.30    3.30
 -15 -11  -1    2.60    6.70
 -15 -11  -1    7.50    3.10
 -15 -11  -1   -0.40    4.80
 -15  11  -1   -0.90   12.40
 -15  11  -1   10.70    5.80
 -17 -11  -1    5.40    6.70
 -17 -11  -1    9.30    3.20
  17 -11   1   21.20   30.10
 -17 -11  -1   25.20   11.70
 -17 -11  -1    8.80    5.60
 -17 -11  -1   10.70    4.20
  17 -11   1    0.00    9.90
 -17 -11  -1   15.00    3.40
 -17 -11  -1   10.40    2.90
 -17  11  -1    2.30   16.20
 -17  11  -1    5.00    6.10
  19 -11   1   15.00   13.10
 -19 -11  -1    7.20    3.10
 -19 -11  -1    4.60    4.10
 -19 -11  -1    2.50    5.30
 -19 -11  -1   10.00    3.00
 -19 -11  -1    3.30    3.30
 -19  11  -1   13.40   20.70
 -19  11  -1   10.20    6.20
 -21 -11  -1    5.40    3.80
 -21 -11  -1    1.90    2.50
  21 -11   1   -3.70   10.60
 -21 -11  -1    4.70    5.00
 -21 -11  -1    3.00    3.20
 -21 -11  -1    4.50    3.20
 -21  11  -1   -0.40    5.90
 -23 -11  -1    4.20    4.00
 -23 -11  -1   -2.40    2.50
 -23 -11  -1    2.40    4.90
 -23 -11  -1   10.00    3.00
  23 -11   1    8.00   11.50
 -23  11  -1    5.60    6.10
 -25 -11  -1   -3.40    4.10
 -25 -11  -1   -0.90    2.40
  25 -11   1   -5.10   10.80
 -25  11  -1   -4.60    3.90
 -25  11  -1   -3.40    4.70
  27 -11   1   -7.30    9.60
 -27 -11  -1    1.30    2.10
 -27 -11  -1    3.60    3.70
 -27  11  -1    4.30    2.50
 -27  11  -1    2.90    4.90
  26 -12  -1  189.88   25.50
 -26 -12   1  228.98   14.10
 -26 -12   1  217.58   16.40
 -26  12   1  204.28   14.30
 -26  12   1  209.98   17.90
 -24 -12   1  645.04   39.10
  24 -12  -1  602.94   53.79
 -24 -12   1  615.94   44.30
 -24 -12   1  639.74   36.80
 -24  12   1  583.34   46.60
  22 -12  -1  158.98   23.70
 -22 -12   1  155.78   11.80
  22 -12  -1  147.59   12.20
 -22 -12   1  167.98   11.60
 -22 -12   1  158.38   11.70
 -22 -12   1  147.49   15.50
 -22 -12   1  152.78   11.00
 -22  12   1  162.78   17.00
 -20 -12   1  703.63   39.80
 -20 -12   1  699.53   44.10
  20 -12  -1  612.44   40.10
 -20 -12   1  658.63   40.00
 -20 -12   1  659.33   39.40
  20 -12  -1  663.83   53.19
 -20  12   1  661.83   45.20
 -20  12   1  684.93   59.99
 -18 -12   1  454.15   32.70
 -18 -12   1  460.25   28.80
  18 -12  -1  456.85   41.30
  18 -12  -1  482.45   56.59
 -18 -12   1  478.85   32.80
 -18 -12   1  474.75   28.40
 -18 -12   1  429.96   29.50
 -18 -12   1  474.85   39.00
 -18 -12   1  513.05   29.20
 -18  12   1  514.35   46.70
 -18  12   1  478.45   34.40
 -16 -12   1  581.94   36.80
 -16 -12   1  611.64   39.80
 -16 -12   1  578.54   36.10
 -16 -12   1  665.73   45.70
 -16 -12   1  600.44   38.90
  16 -12  -1  580.74   53.19
  16 -12  -1  609.44   46.60
 -16 -12   1  598.34   36.20
 -16  12   1  635.94   50.09
 -16  12   1  631.94   41.30
 -14 -12   1  584.24   34.40
  14 -12  -1  548.75   43.40
 -14 -12   1  569.14   37.50
 -14 -12   1  613.84   42.60
  14 -12  -1  633.84   46.20
 -14 -12   1  543.75   34.90
 -14 -12   1  570.64   36.60
 -14 -12   1  568.04   34.00
 -14  12   1  591.54   47.30
 -14  12   1  585.14   39.30
  12 -12  -1  932.11   60.89
 -12 -12   1 1008.40   55.89
 -12 -12   1  885.31   52.99
 -12 -12   1  943.11   60.19
 -12 -12   1  898.01   53.29
  12 -12  -1  936.21   61.29
 -12 -12   1  914.11   56.29
  12 -12  -1  908.41   62.69
 -12 -12   1  920.51   55.29
 -12  12   1  843.72   63.99
 -10 -12   1  632.94   42.90
  10 -12  -1  685.13   46.30
  10 -12  -1  629.74   38.30
  10 -12  -1  657.73   43.40
 -10 -12   1  620.74   37.20
 -10  12   1  563.44   46.50
   8 -12  -1 1266.57   73.79
   8 -12  -1 1271.97   79.89
   8 -12  -1 1270.87   77.19
   6 -12  -1  920.21   58.49
  -6 -12   1  948.81   56.09
   6 -12  -1  931.31   54.89
   4 -12  -1  638.44   38.70
   4 -12  -1  656.63   40.90
   4 -12  -1  643.04   43.60
  -4 -12   1  638.94   38.70
  -4 -12   1  670.03   41.00
   4  12  -1  590.04   55.39
  -2 -12   1 1353.76   78.89
   2 -12  -1 1307.47   77.59
   2 -12  -1 1328.97   76.19
   2 -12  -1 1323.77   79.69
  -2 -12   1 1262.27   76.09
   0 -12  -1  422.36   27.90
   0 -12   1  390.36   28.60
   0 -12  -1  380.46   24.90
   0 -12   1  367.16   24.20
   0 -12  -1  411.16   25.90
   0 -12  -1  350.96   39.60
   2 -12   1  835.02   51.79
   2 -12   1  887.21   56.29
  -2 -12  -1  848.82   60.39
  -2 -12  -1  905.21   54.09
   2 -12   1  936.41   54.39
  -2 -12  -1  885.91   52.09
  -4 -12  -1  546.05   39.80
  -4 -12  -1  466.05   30.30
   4 -12   1  450.45   31.60
  -4 -12  -1  459.05   29.20
   4 -12   1  448.06   34.50
   4 -12   1  489.65   29.00
   6 -12   1  235.78   16.20
   6 -12   1  254.57   25.80
  -6 -12  -1  262.57   17.20
  -6 -12  -1  244.78   16.90
  -6 -12  -1  222.58   25.40
   6 -12   1  237.38   20.30
  -8 -12  -1  555.14   34.40
   8 -12   1  548.35   33.60
   8 -12   1  525.25   40.60
  -8 -12  -1  647.54   47.40
   8 -12   1  549.15   38.20
 -10 -12  -1  720.03   43.50
  10 -12   1  698.23   44.10
  10 -12   1  746.33   52.39
 -10 -12  -1  755.92   45.40
 -10 -12  -1  809.12   44.40
  10 -12   1  802.32   50.89
 -10 -12  -1  772.72   44.00
 -10  12  -1  679.63   52.89
 -12 -12  -1  166.28   14.60
 -12 -12  -1  166.78   13.80
  12 -12   1  194.88   23.00
 -12 -12  -1  180.98   12.50
  12 -12   1  147.49   20.30
  12 -12   1  175.88   20.70
 -12 -12  -1  179.38   11.70
 -12 -12  -1  157.08   11.30
 -12 -12  -1  161.28   11.60
 -12  12  -1  180.28   23.60
 -12  12  -1  184.08   17.10
 -14 -12  -1  302.77   19.30
 -14 -12  -1  305.27   20.20
 -14 -12  -1  310.57   19.60
 -14 -12  -1  317.77   22.70
  14 -12   1  332.17   30.40
  14 -12   1  273.27   30.00
 -14 -12  -1  336.27   22.70
  14 -12   1  310.27   35.70
 -14 -12  -1  320.67   19.60
 -14  12  -1  282.17   32.30
 -14  12  -1  296.17   24.10
 -16 -12  -1  490.65   32.70
  16 -12   1  512.95   41.20
  16 -12   1  502.75   52.29
 -16 -12  -1  496.05   33.10
 -16 -12  -1  463.15   31.00
 -16 -12  -1  507.75   30.00
 -16 -12  -1  493.55   29.50
 -16 -12  -1  472.05   29.70
 -16  12  -1  514.35   45.00
 -16  12  -1  485.75   35.00
 -18 -12  -1  105.19    8.80
 -18 -12  -1  106.19    8.40
 -18 -12  -1   94.79   12.70
 -18 -12  -1   92.89    9.70
 -18 -12  -1  111.49   12.70
  18 -12   1  109.39   21.00
  18 -12   1   58.09   37.20
 -18 -12  -1  100.19    9.10
 -18  12  -1  112.89   14.60
 -18  12  -1   72.19   23.30
 -20 -12  -1   96.49    8.10
 -20 -12  -1   87.19    8.70
 -20 -12  -1  112.99    8.80
 -20 -12  -1  105.69   13.00
 -20 -12  -1   95.79    9.00
  20 -12   1   76.89   17.80
 -20  12  -1   70.99   30.40
 -20  12  -1   94.19   13.10
 -22 -12  -1   21.80    3.90
 -22 -12  -1   17.60    6.40
 -22 -12  -1   18.80    6.30
  22 -12   1   11.90   12.20
 -22 -12  -1   25.00    3.90
  22 -12   1   25.40    5.00
 -22 -12  -1   25.10    4.40
 -22  12  -1   20.80    7.80
 -24 -12  -1   11.90    5.40
 -24 -12  -1   15.30    3.40
 -24 -12  -1   19.40    5.20
  24 -12   1   29.90   14.30
 -24  12  -1   10.70    3.60
 -24  12  -1   12.60    7.10
  26 -12   1   -1.60   11.10
 -26 -12  -1   -0.80    4.90
 -26 -12  -1    0.80    2.00
 -26  12  -1   -4.30    3.90
  27 -13  -1   13.80    9.40
 -27 -13   1    2.60    1.90
 -27 -13   1    0.70    5.20
  27 -13  -1    8.70    3.50
 -27  13   1   12.40    2.70
 -27  13   1    6.00    4.40
 -25 -13   1    0.40    4.30
  25 -13  -1  -14.40    9.00
 -25 -13   1    2.50    2.40
 -25  13   1   -4.80    4.70
 -25  13   1   -2.40    3.30
 -23 -13   1    1.30    5.00
 -23 -13   1   -1.30    2.70
 -23 -13   1    0.00    2.70
 -23 -13   1   -3.70    4.40
 -23 -13   1    6.90    3.90
  23 -13  -1   -4.00   10.20
  23 -13  -1   -3.10    6.20
 -23  13   1   10.90    5.80
  21 -13  -1   -3.80    3.40
 -21 -13   1    4.60    3.30
 -21 -13   1   13.00    3.40
  21 -13  -1   -3.20   11.20
 -21 -13   1    7.60    3.40
 -21 -13   1   14.00    6.30
 -21 -13   1   -1.10    2.80
 -21  13   1   41.70   33.20
 -21  13   1    5.90    6.10
  19 -13  -1   39.80   39.50
 -19 -13   1    1.50    3.80
 -19 -13   1    9.10    8.60
  19 -13  -1    2.50   16.30
 -19 -13   1    8.40    4.40
 -19 -13   1    6.30    2.70
 -19 -13   1    4.30   10.30
 -19  13   1    8.10   22.90
 -19  13   1   -4.30    6.20
 -17 -13   1   13.40    6.30
 -17 -13   1   22.70    4.20
  17 -13  -1   22.10   12.60
 -17 -13   1   16.70    3.70
  17 -13  -1   34.70   25.40
 -17 -13   1   22.40    4.90
 -17 -13   1    7.90    6.90
 -17 -13   1    9.80    2.90
 -17  13   1   17.90    7.70
 -17  13   1  -26.00   15.90
 -15 -13   1    4.40    3.60
 -15 -13   1    2.30    2.60
  15 -13  -1   -3.10    9.00
 -15 -13   1   -2.90    4.90
 -15 -13   1    6.90    5.40
 -15 -13   1    6.60    2.60
  15 -13  -1  -26.60   16.30
 -15 -13   1    6.70    3.00
 -15  13   1    3.60    8.70
 -13 -13   1   23.00    6.40
 -13 -13   1   17.90    3.10
  13 -13  -1   23.50   10.60
 -13 -13   1   26.00    4.70
 -13 -13   1   19.40    3.40
 -13 -13   1   23.50    5.90
  13 -13  -1   22.60   13.50
 -13 -13   1   24.40    9.60
 -13  13   1   21.30   13.10
 -13  13   1   18.20    7.80
  11 -13  -1  -11.30    7.10
 -11 -13   1   -1.60    4.60
 -11 -13   1    5.50    2.50
 -11 -13   1   -0.50    3.10
  11 -13  -1   15.30    8.60
  11 -13  -1    0.20    4.80
 -11 -13   1   -0.40    2.10
  11 -13  -1   13.80   10.20
 -11  13   1    1.40    6.60
 -11  13   1   -4.70   11.10
   9 -13  -1   53.39   10.50
   9 -13  -1   56.19   13.20
  -9 -13   1   60.49    7.40
  -9 -13   1   52.19    6.70
  -9 -13   1   49.10    9.60
  -7 -13   1    6.30    6.30
   7 -13  -1    5.40    6.30
   7 -13  -1   -6.10    8.10
  -7 -13   1    3.70    3.20
  -5 -13   1   19.50    4.20
   5 -13  -1   16.40    6.50
   5 -13  -1   14.10    9.60
  -5 -13   1    6.90    6.50
   5  13  -1   -3.50   32.40
   3 -13  -1   36.50    7.50
   3 -13  -1   48.30   10.60
   3 -13  -1   42.80    5.60
  -3 -13   1   41.10    8.60
  -3 -13   1   39.80    5.40
   3  13  -1   22.20   28.30
   1 -13  -1   42.90   26.90
  -1 -13   1   -1.40    6.60
  -1 -13   1    6.70    3.30
   1 -13  -1   -0.20    3.00
   1 -13  -1   10.70    7.40
   1 -13  -1    8.50    5.80
   1  13  -1   -4.10   26.70
  -1 -13  -1    8.30    6.50
  -1 -13  -1   10.00    3.40
   1 -13   1    4.00    4.70
   1 -13   1   10.00    7.70
   1 -13   1    7.70    3.60
  -1 -13  -1   -8.40   19.80
   3 -13   1   24.30    8.00
  -3 -13  -1   28.30    4.80
  -3 -13  -1   20.60    6.70
   3 -13   1   38.30   10.20
   3 -13   1   33.80    5.00
  -3 -13  -1  -17.30   17.80
  -5 -13  -1   94.79   20.00
   5 -13   1   72.69    7.30
  -5 -13  -1   57.59    7.40
   5 -13   1   58.89   11.50
  -5 -13  -1   61.59    8.30
   5 -13   1   51.59   11.50
  -7 -13  -1    9.20    3.70
   7 -13   1    1.20    8.40
   7 -13   1   37.20    9.00
  -7 -13  -1   42.30   20.10
   7 -13   1   10.30    3.70
  -9 -13  -1   13.10    2.90
  -9 -13  -1   18.40    4.70
   9 -13   1    5.70    8.80
  -9 -13  -1   22.20    5.00
  -9 -13  -1   14.70    5.50
   9 -13   1   17.50    8.90
  -9 -13  -1   18.70    4.10
   9 -13   1    6.20    4.10
 -11 -13  -1    3.50    4.40
  11 -13   1    9.90    8.90
 -11 -13  -1    4.10    2.40
  11 -13   1    4.60   10.70
 -11 -13  -1    9.90    4.30
 -11 -13  -1    4.40    3.10
 -11 -13  -1    5.20    2.50
  11 -13   1    3.10    9.10
 -11 -13  -1    9.00    2.70
 -11  13  -1    9.10    6.90
 -11  13  -1   12.90   10.90
 -13 -13  -1   42.30    7.40
 -13 -13  -1   33.70    6.80
 -13 -13  -1   33.10    4.40
  13 -13   1   26.40   11.20
  13 -13   1   63.09   14.90
  13 -13   1   33.20   15.90
 -13 -13  -1   34.70    4.30
 -13 -13  -1   43.60    5.10
 -13 -13  -1   36.50    5.20
 -13  13  -1   35.60    8.70
 -13  13  -1   29.20   14.40
 -15 -13  -1   12.50    3.30
 -15 -13  -1   12.90    5.80
 -15 -13  -1   16.90    6.30
  15 -13   1   24.80   10.90
  15 -13   1   -8.50   22.50
 -15 -13  -1   16.40    3.30
 -15 -13  -1   21.40    3.60
 -15  13  -1   19.10   18.70
 -15  13  -1    4.70    6.40
 -17 -13  -1   18.00    3.80
  17 -13   1   22.90   13.30
 -17 -13  -1   17.20    4.40
 -17 -13  -1   20.30    3.60
  17 -13   1   31.00   31.20
 -17 -13  -1   17.90    6.40
 -17 -13  -1   17.80    3.90
 -17 -13  -1   10.90    7.80
 -17  13  -1    8.10   18.20
 -17  13  -1   14.10    7.50
 -19 -13  -1   34.90    7.50
 -19 -13  -1   28.40   10.50
 -19 -13  -1   18.30    7.80
  19 -13   1   26.00   19.90
  21 -13   1    9.40    4.20
 -21 -13  -1   17.30    3.70
 -21 -13  -1   10.80    3.20
 -21 -13  -1   13.80    6.30
 -21 -13  -1   13.90    4.10
  21 -13   1   16.80   11.60
 -21 -13  -1    9.00    3.30
 -21  13  -1   13.30    7.30
 -23 -13  -1    7.20    5.20
 -23 -13  -1   14.70    3.40
  23 -13   1    6.00    4.50
 -23 -13  -1   22.40    3.70
 -23 -13  -1    9.70    3.10
  23 -13   1    1.90   10.70
 -23  13  -1   19.00    7.50
 -23  13  -1   17.20    3.70
 -25 -13  -1   15.60    3.10
  25 -13   1   14.80   11.00
 -25 -13  -1    9.00    4.50
 -25  13  -1    6.60    5.20
  27 -13   1   13.90    3.40
  27 -13   1    2.10   10.30
 -27 -13  -1   17.10    2.70
 -27  13  -1   11.00    2.40
 -27  13  -1   14.00    5.30
 -26 -14   1   34.80    4.10
  26 -14  -1   32.20    5.00
 -26 -14   1   27.40    5.30
  26 -14  -1   -7.30   10.70
 -26  14   1   23.70    7.10
 -24 -14   1    3.20    2.60
 -24 -14   1   -0.80    4.60
 -24 -14   1    8.30    3.10
  24 -14  -1  -21.90   10.50
 -24  14   1    0.90    5.10
 -24  14   1    6.30    5.90
 -22 -14   1    3.70    4.50
  22 -14  -1   -5.50    4.30
 -22 -14   1    4.40    2.80
 -22 -14   1    2.70    3.30
 -22 -14   1   -2.40    4.80
  22 -14  -1  -11.80   11.30
 -22 -14   1    3.00    2.80
 -22  14   1   -8.40    5.40
  20 -14  -1   36.90   14.70
  20 -14  -1   47.80    6.80
 -20 -14   1   57.59    6.70
  20 -14  -1   19.60   71.99
 -20 -14   1   64.39   10.30
 -20 -14   1   65.19    6.80
 -20 -14   1   58.19    6.40
 -20  14   1   49.60   29.90
 -20  14   1   45.80   10.20
 -18 -14   1   37.10    4.60
 -18 -14   1   32.40    5.90
 -18 -14   1   41.00    8.50
 -18 -14   1   30.80    9.30
  18 -14  -1   28.40   13.70
 -18 -14   1   42.70    4.90
 -18 -14   1   44.20    5.30
 -18  14   1   36.40    9.60
 -18  14   1   47.20   22.40
 -16 -14   1  111.69    8.80
 -16 -14   1   95.89   10.00
 -16 -14   1   98.89   12.30
  16 -14  -1   91.29   26.20
 -16 -14   1  100.69    8.60
  16 -14  -1   94.79   17.80
 -16 -14   1   98.59    8.10
 -16 -14   1   91.49   12.60
 -16  14   1   91.09   12.60
 -16  14   1  106.49   22.70
 -14 -14   1  340.37   20.70
 -14 -14   1  321.77   20.20
  14 -14  -1  329.77   31.40
 -14 -14   1  306.47   19.80
 -14 -14   1  331.17   23.30
 -14 -14   1  325.77   21.20
  14 -14  -1  269.47   33.70
 -14 -14   1  309.27   23.90
 -14  14   1  246.88   38.80
 -14  14   1  330.27   26.00
  12 -14  -1   16.20   10.10
  12 -14  -1   51.19   13.50
 -12 -14   1   34.30    6.40
 -12 -14   1   30.40    3.80
  12 -14  -1   34.10   13.00
 -12 -14   1   36.90    5.50
 -12 -14   1   38.10    7.50
 -12 -14   1   34.90    4.40
 -12  14   1   22.10   13.40
 -12  14   1   31.20    8.90
  10 -14  -1   49.20    6.00
  10 -14  -1   63.29   12.70
 -10 -14   1   62.29    9.00
 -10 -14   1   52.89    6.90
 -10 -14   1   45.30    5.30
  10 -14  -1   52.89   12.80
  10 -14  -1   48.10    7.10
  10 -14  -1   58.09   11.70
 -10 -14   1   58.39    7.10
 -10  14   1   52.69   10.20
 -10  14   1   45.40   14.90
  -8 -14   1  266.77   24.80
   8 -14  -1  238.98   22.00
  -8 -14   1  240.88   16.90
   8 -14  -1  246.78   17.70
  -8 -14   1  261.87   17.90
   8 -14  -1  241.28   24.90
   6 -14  -1   30.40    7.70
   6 -14  -1   42.20   11.10
   6 -14  -1   34.50    9.20
   6 -14  -1   30.40    5.30
  -6 -14   1   36.50    5.70
  -6 -14   1   45.80    8.20
   4 -14  -1  221.28   16.60
  -4 -14   1  255.97   20.00
   4 -14  -1  240.48   22.50
  -4 -14   1  240.48   16.70
   4 -14  -1  231.68   19.40
   4  14  -1  187.48   43.00
   2 -14  -1  224.98   21.50
  -2 -14   1  254.97   17.10
   2 -14  -1  237.28   17.10
   2 -14  -1  237.88   19.10
  -2 -14   1  262.87   21.10
   2  14  -1  279.17   45.30
   0 -14   1   38.80    8.10
   0 -14   1   29.00    5.00
   0 -14  -1   30.90    5.50
   0 -14  -1   37.40    7.10
   0 -14  -1   34.50    8.30
   0 -14   1   38.60    9.80
  -2 -14  -1  395.76   43.00
  -2 -14  -1  414.56   27.60
   2 -14   1  436.96   27.60
   2 -14   1  457.75   30.60
   2 -14   1  437.56   32.90
  -2 -14  -1  466.05   30.70
   4 -14   1  343.77   28.40
   4 -14   1  306.77   24.90
  -4 -14  -1  343.87   23.90
  -4 -14  -1  409.86   39.10
   4 -14   1  335.37   21.80
  -4 -14  -1  306.57   21.70
  -6 -14  -1   96.29   23.60
   6 -14   1  104.79   11.00
  -6 -14  -1   99.69    7.90
   6 -14   1  116.79   14.40
   6 -14   1   98.09   14.60
  -6 -14  -1  113.99   10.00
   6 -14   1  120.09   16.60
  -8 -14  -1  537.15   66.49
  -8 -14  -1  739.03   45.00
   8 -14   1  749.33   44.40
  -8 -14  -1  739.93   44.60
  -8 -14  -1  736.23   43.00
  -8 -14  -1  724.43   42.70
   8 -14   1  705.53   51.59
   8 -14   1  780.82   49.50
  -8 -14  -1  734.73   43.40
  -8 -14  -1  710.13   45.70
  10 -14   1  291.97   19.40
  10 -14   1  274.87   20.30
 -10 -14  -1  305.37   19.80
 -10 -14  -1  299.07   18.80
  10 -14   1  329.97   28.10
 -10 -14  -1  320.57   22.00
  10 -14   1  294.27   28.10
 -10 -14  -1  310.17   21.20
 -10 -14  -1  293.47   18.80
 -10 -14  -1  295.27   19.10
  10 -14   1  300.17   29.50
 -10  14  -1  279.97   31.00
 -10  14  -1  328.57   26.40
  12 -14   1  425.66   35.70
 -12 -14  -1  444.16   26.80
  12 -14   1  443.26   28.20
 -12 -14  -1  429.16   26.70
 -12 -14  -1  431.06   27.60
  12 -14   1  474.15   38.90
 -12 -14  -1  413.06   29.10
 -12 -14  -1  449.56   26.60
  12 -14   1  447.96   38.00
 -12 -14  -1  474.75   30.20
 -12  14  -1  445.36   32.50
 -12  14  -1  404.36   39.90
  14 -14   1  411.66   38.50
 -14 -14  -1  413.06   25.60
  14 -14   1  446.96   36.20
 -14 -14  -1  403.46   28.40
 -14 -14  -1  411.86   29.00
  14 -14   1  398.06   51.99
 -14 -14  -1  431.16   26.60
 -14 -14  -1  423.56   30.00
 -14 -14  -1  384.46   25.40
 -14  14  -1  427.46   40.80
 -14  14  -1  472.95   41.20
 -16 -14  -1   73.39   10.90
 -16 -14  -1  108.59    8.90
 -16 -14  -1  134.89   13.20
 -16 -14  -1  120.59   10.30
  16 -14   1   96.69   18.50
 -16 -14  -1  101.39    8.90
 -16 -14  -1  112.59    8.50
  16 -14   1   48.80   29.90
 -16  14  -1  103.99   22.30
 -16  14  -1   98.19   13.80
 -18 -14  -1  872.61   54.69
 -18 -14  -1  852.41   49.99
 -18 -14  -1  876.61   50.59
 -18 -14  -1  830.42   53.79
  18 -14   1  938.31   64.79
 -18 -14  -1  817.42   50.99
 -18 -14  -1  871.01   50.29
 -18  14  -1  814.12   55.59
 -18  14  -1  833.92   69.09
 -20 -14  -1  274.27   18.90
  20 -14   1  317.77   34.10
 -20 -14  -1  241.48   19.70
 -20 -14  -1  283.47   18.80
 -20 -14  -1  299.07   18.80
 -20 -14  -1  284.47   18.20
 -20 -14  -1  311.37   22.70
 -20  14  -1  304.87   24.70
  22 -14   1  158.18   25.30
 -22 -14  -1  245.38   16.30
 -22 -14  -1  224.48   19.00
 -22 -14  -1  248.28   16.10
 -22 -14  -1  254.17   16.20
 -22  14  -1  245.88   21.40
 -24 -14  -1  181.78   13.50
  24 -14   1  129.99   22.20
 -24 -14  -1  145.99   14.00
 -24 -14  -1  168.48   11.80
 -24  14  -1  175.88   16.40
 -26 -14  -1   65.39    6.00
  26 -14   1   49.99   14.50
  26 -14   1   54.69    6.70
 -26  14  -1   54.49    9.10
 -25 -15   1    8.30    4.30
  25 -15  -1   20.60   11.60
 -25 -15   1    2.30    2.50
  25 -15  -1    5.70    3.50
 -25  15   1    2.20    5.20
  23 -15  -1   17.10    4.40
 -23 -15   1   13.20    3.40
 -23 -15   1   12.00    3.30
  23 -15  -1   -5.50   11.80
 -23 -15   1   11.70    6.20
 -23 -15   1   12.30    3.90
 -23  15   1   17.90    6.70
 -21 -15   1   22.20    6.90
 -21 -15   1   27.60    4.50
 -21 -15   1   24.50    4.20
  21 -15  -1   20.90    4.50
 -21 -15   1   20.20    3.80
  21 -15  -1    9.50   11.80
 -21 -15   1   17.40    4.10
 -21  15   1   14.30    6.50
  19 -15  -1  -29.80   42.40
 -19 -15   1   28.20    4.30
  19 -15  -1   27.70   13.30
 -19 -15   1   17.50    3.70
 -19 -15   1   23.30    4.20
 -19 -15   1    7.80   11.50
  19 -15  -1   22.20    5.10
 -19 -15   1   20.90    6.80
 -19 -15   1    9.50    7.50
 -19  15   1   27.40    8.70
 -19  15   1   -3.40   26.20
 -17 -15   1    6.30    6.20
 -17 -15   1    7.70    3.10
 -17 -15   1    8.10    2.90
 -17 -15   1   15.10    4.50
  17 -15  -1   20.60   29.00
 -17 -15   1    0.30    9.90
  17 -15  -1   10.90   11.60
 -17 -15   1    9.60    3.60
 -17  15   1   -2.00   18.80
 -17  15   1   -3.10    6.20
 -15 -15   1   16.20    4.50
  15 -15  -1   14.40   18.70
 -15 -15   1    6.00    3.00
 -15 -15   1    2.90    5.80
 -15 -15   1   14.20    3.30
  15 -15  -1   33.10   12.50
 -15 -15   1   10.00    3.40
 -15 -15   1   11.70    6.30
 -15  15   1   22.80   16.60
 -15  15   1   15.60    7.10
 -13 -15   1   46.70    8.80
 -13 -15   1   48.10    5.80
 -13 -15   1   65.39    8.90
  13 -15  -1   53.29   17.00
 -13 -15   1   49.10    6.40
 -13 -15   1   45.00    5.00
  13 -15  -1   29.30    5.80
 -13 -15   1   46.00    5.40
  13 -15  -1   43.10   12.50
 -13  15   1   37.80    9.20
 -13  15   1   47.80   17.30
 -11 -15   1   15.60    3.10
  11 -15  -1   10.90    3.80
  11 -15  -1   14.00   11.10
 -11 -15   1   10.80    2.80
 -11 -15   1    7.10    4.70
  11 -15  -1   16.00   10.80
  11 -15  -1   14.10    8.90
 -11 -15   1   13.90    5.90
 -11 -15   1   14.20    4.20
 -11 -15   1   12.50    3.10
  11 -15  -1   13.90    6.20
 -11  15   1   21.60    7.90
 -11  15   1   40.00   15.50
  -9 -15   1   54.79    6.70
   9 -15  -1   40.00   10.90
  -9 -15   1   47.00    6.90
   9 -15  -1   55.89   13.30
  -9 -15   1   45.00    5.60
   9 -15  -1   67.49   11.80
  -9 -15   1   69.49    5.70
   9 -15  -1   36.60    6.80
  -9 -15   1   65.59    9.50
  -7 -15   1    8.40    3.70
   7 -15  -1   13.30    7.70
   7 -15  -1    2.60    7.80
   7 -15  -1   -1.70    8.90
  -7 -15   1    3.60    3.50
   7 -15  -1    8.10    4.30
   5 -15  -1    1.70    7.20
   5 -15  -1    6.20    4.00
  -5 -15   1    1.10    2.10
  -5 -15   1    1.90    3.40
  -5 -15   1    5.80    5.70
   5 -15  -1    6.10    6.40
  -5 -15   1    3.50    3.50
   5 -15  -1   -6.60    3.80
  -5 -15   1   -3.00    6.50
   5 -15  -1    7.30    8.50
   3 -15  -1   18.50    6.90
  -3 -15   1   19.90    7.90
  -3 -15   1   29.40    5.30
   3 -15  -1   23.20    9.00
   3 -15  -1   17.00    4.50
  -1 -15   1   29.50    5.00
   1 -15  -1   30.10    7.40
   1 -15  -1   37.70   34.20
   1 -15  -1   35.50    9.30
   1 -15  -1   30.60    5.60
  -1 -15   1   43.60    9.70
  -1 -15  -1   23.90    8.00
  -1 -15  -1   14.50   25.80
  -1 -15  -1   29.80    5.40
  -1 -15  -1   19.10    6.10
   1 -15   1   24.30    7.20
   1 -15   1   22.30    4.60
   1 -15   1   14.10    9.90
  -3 -15  -1   22.90    7.70
  -3 -15  -1   26.00    4.80
   3 -15   1   30.60    5.10
   3 -15   1   12.10    8.90
   3 -15   1   22.70    8.00
  -3 -15  -1   83.99   24.00
  -5 -15  -1   48.10    6.50
   5 -15   1   56.99    7.00
   5 -15   1   63.19   11.50
   5 -15   1   47.40   11.90
  -5 -15  -1   49.80    8.20
  -5 -15  -1   46.30   24.40
  -5 -15  -1   47.40    6.20
  -5 -15  -1   74.59    9.80
  -5 -15  -1   51.69    5.10
   5 -15   1   53.89   11.50
  -7 -15  -1   14.80    3.30
   7 -15   1   15.40    8.60
   7 -15   1   18.00   10.90
  -7 -15  -1   23.30    5.10
   7 -15   1    8.20    8.40
  -7 -15  -1   18.80    3.20
   7 -15   1   16.90    4.90
  -9 -15  -1   30.00    5.60
  -9 -15  -1   26.00    6.30
   9 -15   1   24.60   10.10
  -9 -15  -1   12.90    3.20
   9 -15   1   28.70   11.50
  -9 -15  -1   24.00    3.60
  -9 -15  -1   19.50    3.30
   9 -15   1   22.10   11.30
   9 -15   1   14.50    5.50
  -9 -15  -1   20.90    4.40
  -9  15  -1   26.70    9.70
 -11 -15  -1   -0.50    4.70
 -11 -15  -1    4.90    2.50
  11 -15   1   12.80    9.70
 -11 -15  -1    9.80    2.80
  11 -15   1  -10.10   10.30
 -11 -15  -1    5.00    2.70
  11 -15   1    2.20    3.60
  11 -15   1    0.60   10.80
 -11 -15  -1    9.30    4.30
 -11 -15  -1    3.30    3.40
 -11  15  -1    8.70   12.30
 -11  15  -1    1.10    7.50
  13 -15   1    5.70   22.50
 -13 -15  -1    3.50    4.50
 -13 -15  -1    3.30    2.80
 -13 -15  -1    8.60    2.90
 -13 -15  -1   10.90    6.10
  13 -15   1   14.40    6.40
  13 -15   1    9.30   10.30
  13 -15   1   19.30   12.60
 -13 -15  -1   13.80    6.80
 -13 -15  -1   10.50    3.10
 -13  15  -1    6.20   14.70
 -13  15  -1   11.30    8.10
  15 -15   1   -9.70    9.40
  15 -15   1  -27.40   22.70
 -15 -15  -1    5.70    5.50
 -15 -15  -1    5.10    5.40
 -15 -15  -1    2.90    2.60
 -15 -15  -1    3.10    3.90
 -15 -15  -1    0.40    2.50
 -15 -15  -1    8.00    2.90
 -15  15  -1   -6.50    6.30
 -15  15  -1   23.10   17.50
  17 -15   1   -7.10   38.50
 -17 -15  -1    9.80    9.00
 -17 -15  -1    8.50    3.10
 -17 -15  -1    8.20    3.00
 -17 -15  -1   10.60    3.00
  17 -15   1    5.30   11.10
 -17 -15  -1    5.70    4.10
 -17 -15  -1    6.80    5.70
 -17  15  -1   17.10   21.30
 -17  15  -1   17.70    7.70
  19 -15   1   12.70   12.50
 -19 -15  -1    5.30    3.10
 -19 -15  -1   12.70    6.10
 -19 -15  -1    6.60    3.30
 -19 -15  -1    2.40    4.10
 -19 -15  -1   10.60    3.30
 -19 -15  -1    3.50    2.80
 -19  15  -1    1.00    6.40
 -19  15  -1   23.70   40.20
 -21 -15  -1    2.70    2.70
 -21 -15  -1    6.30    2.90
  21 -15   1    7.60   12.40
 -21 -15  -1    3.00    3.40
 -21 -15  -1   -0.80    2.80
  21 -15   1   -2.60    3.30
 -21 -15  -1    1.00    5.00
 -21  15  -1   -4.10    5.30
 -23 -15  -1    3.40    4.70
  23 -15   1   -2.00    3.70
 -23 -15  -1    4.20    3.10
 -23 -15  -1   -1.50    2.30
 -23 -15  -1   -1.70    2.60
  23 -15   1   13.20   12.70
 -23  15  -1    1.90    5.80
 -25 -15  -1    6.00    4.90
 -25 -15  -1    0.40    2.30
  25 -15   1   13.70   10.30
  25 -15   1    1.00    3.10
 -25  15  -1    1.50    4.80
 -26 -16   1   21.90    2.90
  26 -16  -1   13.40    9.90
  26 -16  -1   12.70    3.40
 -26  16   1   16.00    5.60
  24 -16  -1   57.69   15.20
 -24 -16   1   71.89   10.10
 -24 -16   1   88.89    7.40
 -24 -16   1  109.29    9.40
  24 -16  -1   88.49    8.80
 -24  16   1  100.19   12.50
 -22 -16   1  170.68   13.70
 -22 -16   1  162.88   11.80
 -22 -16   1  163.38   15.70
  22 -16  -1  141.19   12.20
  22 -16  -1  144.89   23.50
 -22 -16   1  171.18   11.80
 -20 -16   1   81.99    8.40
 -20 -16   1   98.89    8.30
  20 -16  -1   83.89   19.20
 -20 -16   1   64.89   10.20
 -20 -16   1   98.29    8.20
  20 -16  -1   86.19    9.10
 -20 -16   1   80.19    8.00
 -20  16   1  102.59   13.90
 -18 -16   1  140.49   15.80
 -18 -16   1  159.98   10.90
 -18 -16   1  163.48   11.30
  18 -16  -1  139.69   12.00
 -18 -16   1  102.79   14.60
  18 -16  -1  128.99   21.90
 -18 -16   1  115.59   12.10
 -18 -16   1  163.78   11.30
  18 -16  -1   82.19   39.30
 -18  16   1  152.58   17.40
 -18  16   1  153.68   31.10
 -16 -16   1    8.90    2.80
 -16 -16   1   -3.90    3.90
 -16 -16   1    6.80    3.00
 -16 -16   1    4.50    5.30
 -16 -16   1    2.60    9.30
 -16 -16   1    6.80    2.90
  16 -16  -1   36.10   24.20
  16 -16  -1   -4.20   10.50
 -16  16   1   11.80    7.90
 -16  16   1   18.10   20.40
 -14 -16   1  354.76   22.50
  14 -16  -1  305.77   25.50
 -14 -16   1  365.16   22.80
 -14 -16   1  359.26   27.10
 -14 -16   1  368.06   22.70
 -14 -16   1  345.87   23.90
  14 -16  -1  438.76   40.40
 -14 -16   1  373.16   26.00
  14 -16  -1  382.06   34.40
 -14  16   1  402.36   29.40
 -14  16   1  400.76   42.30
 -12 -16   1  353.46   26.90
 -12 -16   1  364.26   24.10
  12 -16  -1  346.37   23.50
  12 -16  -1  345.87   34.40
 -12 -16   1  370.06   22.80
 -12 -16   1  374.26   22.70
 -12 -16   1  376.06   22.70
  12 -16  -1  436.36   34.30
  12 -16  -1  348.47   35.20
 -12 -16   1  378.76   25.90
 -12  16   1  356.66   28.80
 -12  16   1  331.17   38.80
 -10 -16   1   55.39    5.40
 -10 -16   1   44.60    8.80
 -10 -16   1   44.70    7.30
 -10 -16   1   45.90    5.50
  10 -16  -1   45.00    6.10
  10 -16  -1   54.99   14.10
  10 -16  -1   45.40    7.60
  10 -16  -1   32.60   13.20
 -10 -16   1   53.69    5.70
 -10 -16   1   47.40    6.60
  10 -16  -1   51.89   12.40
 -10  16   1   23.80   10.10
   8 -16  -1   94.89   14.00
  -8 -16   1   89.69    8.90
  -8 -16   1   72.59    6.90
  -8 -16   1   82.59    9.60
  -8 -16   1   81.69   10.90
   8 -16  -1  110.19   15.40
  -8 -16   1   82.39    7.10
  -8 -16   1   87.39    7.40
   8 -16  -1   92.79   15.80
   8 -16  -1   78.79    9.50
   8 -16  -1   96.09    8.40
   6 -16  -1  322.37   21.60
  -6 -16   1  312.47   21.00
  -6 -16   1  325.77   23.90
   6 -16  -1  300.47   25.70
   6 -16  -1  306.67   28.00
  -6 -16   1  281.87   18.80
  -6 -16   1  307.37   21.10
  -6 -16   1  305.37   23.00
   6 -16  -1  287.27   24.80
  -4 -16   1   12.30    4.00
  -4 -16   1    9.20    2.60
  -4 -16   1   16.10    7.90
   4 -16  -1    1.20    3.90
   4 -16  -1   -1.40    8.90
  -4 -16   1    2.70    3.50
   4 -16  -1   -8.30    6.10
  -4 -16   1   19.10    6.70
   4 -16  -1    6.50    4.30
   4 -16  -1   10.70    7.90
  -2 -16   1 1170.68   71.79
   2 -16  -1 1152.28   70.59
   2 -16  -1 1183.18   73.09
   2 -16  -1 1165.18   67.49
  -2 -16   1 1159.38   68.29
  -2 -16   1 1153.88   70.49
   2 -16  -1 1167.68   71.29
  -2 -16   1 1073.59   67.49
   2 -16  -1 1192.28   68.59
   0 -16   1  106.99   16.50
   0 -16  -1  124.39   13.20
   0 -16   1  107.19   13.00
   0 -16   1   90.09   12.30
   0 -16  -1  114.99   14.40
   0 -16   1   94.89   10.00
   0 -16  -1   45.60   39.40
   0 -16  -1  105.09   14.00
   0 -16  -1  108.19   10.00
   0 -16  -1  125.49   10.70
   2 -16   1  415.36   31.80
  -2 -16  -1  446.66   30.50
  -2 -16  -1  472.05   30.00
  -2 -16  -1  402.46   27.20
  -2 -16  -1  412.96   26.50
  -2 -16  -1  443.36   28.30
   2 -16   1  472.85   34.20
  -2 -16  -1  447.56   31.70
   2 -16   1  451.25   28.30
  -2 -16  -1  409.46   50.59
   2 -16   1  434.26   31.30
  -4 -16  -1  570.94   34.00
   4 -16   1  570.04   35.20
  -4 -16  -1  574.24   35.20
   4 -16   1  582.54   41.40
   4 -16   1  548.15   38.30
   4 -16   1  510.25   34.20
  -4 -16  -1  559.24   34.70
   4 -16   1  615.64   48.90
  -4 -16  -1  517.85   32.90
  -4 -16  -1  555.74   56.29
  -4 -16  -1  598.44   37.60
  -4 -16  -1  559.04   36.60
  -6 -16  -1   97.09   10.10
   6 -16   1   93.99   10.40
   6 -16   1   93.99   14.70
   6 -16   1   90.39   14.20
  -6 -16  -1  104.09   12.10
  -6 -16  -1  113.09    9.90
  -6 -16  -1  110.69    8.00
   6 -16   1   90.59   15.50
  -6 -16  -1  107.59    8.30
   8 -16   1  166.18   19.20
   8 -16   1  122.19   12.50
   8 -16   1  122.49   18.70
  -8 -16  -1  156.58   10.50
  -8 -16  -1  146.69   14.10
  -8 -16  -1  144.29   10.20
   8 -16   1  124.99   17.10
  -8 -16  -1  148.09   11.80
  -8 -16  -1  135.99   12.70
  -8 -16  -1  145.69   12.80
  -8  16  -1  168.78   19.00
  10 -16   1  155.78   21.00
 -10 -16  -1  148.59   10.80
 -10 -16  -1  170.58   13.90
  10 -16   1  137.49   20.50
 -10 -16  -1  152.68   10.70
  10 -16   1  140.39   11.70
 -10 -16  -1  169.88   12.50
 -10 -16  -1  152.68   14.80
 -10 -16  -1  155.68   10.90
  10 -16   1  123.89   14.10
  10 -16   1  141.69   21.00
 -10  16  -1  144.49   24.90
 -10  16  -1  156.28   18.20
 -12 -16  -1   70.19    6.70
  12 -16   1   88.69   18.30
 -12 -16  -1   49.60    8.00
  12 -16   1   58.79    7.20
 -12 -16  -1   70.29    9.80
 -12 -16  -1   88.29   12.20
  12 -16   1   63.59   14.60
 -12 -16  -1   73.09    6.70
 -12 -16  -1   76.09    8.20
  12 -16   1   47.90   20.10
 -12  16  -1   62.79   19.50
 -12  16  -1   63.99   10.90
 -14 -16  -1  252.67   16.70
 -14 -16  -1  240.38   20.60
 -14 -16  -1  265.57   20.40
  14 -16   1  173.58   30.10
  14 -16   1  276.97   29.90
 -14 -16  -1  257.67   16.80
 -14 -16  -1  264.47   18.20
 -14 -16  -1  261.67   16.90
 -14  16  -1  247.28   23.50
 -14  16  -1  245.78   31.70
 -16 -16  -1   57.29    6.50
  16 -16   1   30.70   29.70
 -16 -16  -1   57.19    6.10
 -16 -16  -1   41.20    8.50
  16 -16   1   58.69   15.70
 -16 -16  -1   48.40    6.20
 -16 -16  -1   42.20    6.40
 -16  16  -1   66.79   11.80
 -16  16  -1   66.29   23.40
 -18 -16  -1    3.40   10.50
 -18 -16  -1    3.60    3.00
 -18 -16  -1    5.20    5.70
 -18 -16  -1   -1.00    2.80
  18 -16   1   -1.80   10.20
 -18 -16  -1   -1.40    2.60
  18 -16   1  -35.70   44.80
 -18 -16  -1    4.40    3.80
 -18 -16  -1    2.50    3.10
 -18  16  -1   -7.80    5.90
 -18  16  -1   14.20   28.80
 -20 -16  -1   47.20    5.20
 -20 -16  -1   48.80    6.30
 -20 -16  -1   49.20    5.70
 -20 -16  -1   41.60    8.20
 -20 -16  -1   42.40    6.20
  20 -16   1   63.69   16.30
  20 -16   1   33.70    5.70
 -20 -16  -1   51.49    6.00
 -20  16  -1   24.10    8.50
 -22 -16  -1    0.30    5.80
 -22 -16  -1   10.00    3.40
 -22 -16  -1   11.30    3.90
 -22 -16  -1    7.50    4.00
  22 -16   1   18.90    4.00
  22 -16   1    3.50   12.90
 -22 -16  -1   11.30    3.10
 -22  16  -1   12.50    9.50
  24 -16   1   30.20    5.00
 -24 -16  -1   40.30    5.00
 -24 -16  -1   44.10    5.10
  24 -16   1   51.09   13.30
 -24  16  -1   54.09    9.10
 -25 -17   1   -0.40    1.80
  25 -17  -1    2.40   10.80
  25 -17  -1   -1.10    2.70
 -25  17   1    5.50    4.90
 -23 -17   1   -2.20    4.90
  23 -17  -1    8.60    5.30
 -23 -17   1    2.90    2.50
 -23 -17   1    2.70    2.60
 -23 -17   1    0.30    4.80
  23 -17  -1    5.00    3.50
  23 -17  -1    8.40   11.10
 -23  17   1    0.80    5.80
 -21 -17   1    4.50    5.20
 -21 -17   1   -3.50    5.80
  21 -17  -1    7.10    4.40
 -21 -17   1    4.20    2.80
  21 -17  -1    1.20   10.40
 -21 -17   1    2.40    2.60
 -21  17   1    9.10    6.20
 -19 -17   1   15.60    3.60
 -19 -17   1   11.10    3.20
 -19 -17   1   11.60    3.70
 -19 -17   1   17.40    4.10
  19 -17  -1   -3.80   48.70
  19 -17  -1  -10.70   10.50
  19 -17  -1    7.00    3.70
 -19 -17   1   15.40   18.70
 -19 -17   1    2.30    5.60
 -19  17   1   18.70   33.20
 -19  17   1   -4.50    7.30
 -17 -17   1    2.50    9.50
  17 -17  -1   -5.10   32.40
 -17 -17   1    6.30    8.20
  17 -17  -1    3.00   13.90
 -17 -17   1    4.80    3.40
 -17 -17   1    9.70    4.50
 -15 -17   1   15.20    7.10
  15 -17  -1    7.60   22.30
 -15 -17   1   10.70    6.50
 -15 -17   1   11.70    4.50
 -15 -17   1   15.80    3.40
 -15 -17   1   18.80    3.80
 -15 -17   1   17.40    3.60
  15 -17  -1    9.80   11.20
 -15  17   1   10.00    7.80
 -15  17   1    1.80   18.80
 -13 -17   1    4.30    3.10
 -13 -17   1    2.40    5.20
 -13 -17   1    4.80    4.10
 -13 -17   1    4.00    6.10
  13 -17  -1   22.60   17.10
  13 -17  -1    9.00   10.50
 -13 -17   1    6.50    2.90
 -13 -17   1    6.40    3.10
 -13  17   1    7.00    8.10
 -13  17   1   -0.20   16.80
  11 -17  -1   80.79    8.50
 -11 -17   1   76.59    7.30
  11 -17  -1   79.09   11.40
  11 -17  -1  113.29   20.30
  11 -17  -1   92.79   15.70
 -11 -17   1   96.39   10.70
  11 -17  -1   80.59   16.60
 -11 -17   1   57.89    6.70
 -11 -17   1   79.09    9.00
 -11 -17   1   92.69    7.40
 -11 -17   1   71.99   10.40
 -11  17   1   55.69   20.30
 -11  17   1   78.59   12.60
  -9 -17   1   11.50    4.40
  -9 -17   1    6.50    3.00
  -9 -17   1   -0.10    5.60
   9 -17  -1    9.60    8.50
   9 -17  -1   -8.80    6.10
   9 -17  -1    9.90   10.40
  -9 -17   1    1.90    2.50
  -9 -17   1   13.00    4.80
   9 -17  -1    3.00    3.40
   9 -17  -1    3.20    9.80
  -9 -17   1    6.50    2.60
   7 -17  -1   33.40   12.90
  -7 -17   1   27.50    5.20
  -7 -17   1   33.50    4.20
   7 -17  -1   29.20    9.30
   7 -17  -1   27.00    6.10
   7 -17  -1   35.80   10.30
  -7 -17   1   35.90    6.50
  -7 -17   1   37.70    4.30
  -7 -17   1   30.30    7.10
  -7 -17   1   31.10    7.30
  -5 -17   1   31.60    9.60
   5 -17  -1   25.00    5.80
  -5 -17   1   24.00    4.50
  -5 -17   1   26.80    5.30
  -5 -17   1   28.50    7.00
  -5 -17   1   28.20    3.70
  -5 -17   1   23.40    5.20
   5 -17  -1   23.70    9.10
   5 -17  -1   31.70    9.30
   5 -17  -1   34.80   10.70
   5 -17  -1   27.10    5.80
   3 -17  -1   45.70   10.30
  -3 -17   1   38.50    4.90
   3 -17  -1   43.30    5.80
  -3 -17   1   43.20    6.40
  -3 -17   1   55.29    6.90
  -3 -17   1   49.00    5.70
   3 -17  -1   49.60    9.10
  -3 -17   1   54.39    9.20
   3 -17  -1   65.79    7.70
  -3 -17   1   51.69   10.40
   3 -17  -1   38.90   11.00
   3 -17  -1   61.29   10.40
   1 -17  -1   46.10    5.40
  -1 -17   1   46.30   10.80
  -1 -17   1   48.90    5.70
  -1 -17   1   40.70    8.50
   1 -17  -1   49.10    9.20
   1 -17  -1   55.99    6.20
   1 -17  -1   36.60    4.90
  -1 -17   1   39.90    6.00
   1 -17  -1   43.20   11.00
   1 -17  -1   42.30    6.60
  -1 -17   1   45.40    5.70
  -1 -17  -1   18.60    4.80
   1 -17   1    7.40    8.00
  -1 -17  -1   -1.30    7.90
   1 -17   1   20.60    4.40
   1 -17   1   19.00    5.00
   1 -17   1   13.20    7.30
  -1 -17  -1   14.80    6.40
   1 -17   1   29.40   12.30
  -1 -17  -1   19.10    3.80
   1 -17   1   15.50    6.30
  -1 -17  -1   18.20    4.00
  -1 -17  -1   17.40    6.40
  -3 -17  -1   54.49    6.80
  -3 -17  -1   61.69    6.60
   3 -17   1   72.59   13.80
  -3 -17  -1   67.99    8.30
   3 -17   1   52.19   10.60
   3 -17   1   65.79   11.40
   3 -17   1   53.99    7.30
  -3 -17  -1   53.09    5.80
   3 -17   1   70.69   10.00
  -3 -17  -1   56.39   10.40
  -3 -17  -1   53.29    6.30
  -5 -17  -1   22.80    4.60
  -5 -17  -1   15.80    3.40
  -5 -17  -1    7.50    8.90
   5 -17   1   21.10    5.70
   5 -17   1   23.30   10.30
   5 -17   1   17.40    8.80
  -5 -17  -1   17.20    3.20
  -5 -17  -1   13.30    6.60
  -5 -17  -1   10.40    4.20
   5 -17   1   16.10    8.80
   7 -17   1   27.20   10.90
  -7 -17  -1   35.90    4.50
  -7 -17  -1   30.30    5.50
   7 -17   1   24.80    6.10
  -7 -17  -1   26.80    6.10
   7 -17   1   35.80   10.50
   7 -17   1   21.30   11.50
  -7 -17  -1   22.00    6.60
  -7 -17  -1   29.30    4.00
  -7  17  -1   40.10   11.50
  -9 -17  -1    8.50    2.70
  -9 -17  -1    4.60    4.20
   9 -17   1    9.90    6.40
  -9 -17  -1    6.00    5.40
   9 -17   1   29.50   12.10
  -9 -17  -1    0.80    2.40
  -9 -17  -1   10.30    3.20
   9 -17   1    5.40    9.70
  -9 -17  -1    9.50    4.60
   9 -17   1   -1.60   11.30
  -9  17  -1  -12.50    8.70
 -11 -17  -1   40.80    5.00
 -11 -17  -1   44.70    5.20
  11 -17   1   35.10   15.40
  11 -17   1   56.99   14.40
  11 -17   1   34.90   13.50
 -11 -17  -1   48.30    8.60
 -11 -17  -1   47.90    5.30
 -11 -17  -1   32.80    6.40
 -11 -17  -1   38.00    6.20
  11 -17   1   44.60    5.90
 -11  17  -1   30.20    9.90
 -11  17  -1   18.50   16.10
 -13 -17  -1    0.30    2.60
 -13 -17  -1    3.70    5.60
 -13 -17  -1    1.90    2.70
 -13 -17  -1    2.30    2.80
  13 -17   1   -9.70   11.30
  13 -17   1   19.60   19.00
  13 -17   1   -5.00   10.20
 -13 -17  -1    4.60    3.90
 -13 -17  -1   -0.10    4.80
 -13  17  -1   25.80   17.40
 -13  17  -1   -2.00    7.80
 -15 -17  -1    6.10    3.10
 -15 -17  -1    0.80    2.60
 -15 -17  -1    6.70    3.00
  15 -17   1   -5.00   25.90
 -15 -17  -1    7.20    5.90
 -15 -17  -1   10.00    8.30
 -15 -17  -1   -0.10    4.00
  15 -17   1   13.50   12.10
 -15  17  -1    3.90    7.00
 -15  17  -1  -12.80   20.20
 -17 -17  -1    6.40    5.00
 -17 -17  -1   -7.00    8.60
 -17 -17  -1    1.60    3.10
 -17 -17  -1    1.60    2.80
  17 -17   1  -12.60   10.70
 -17 -17  -1    2.20    5.40
  17 -17   1  -15.20   37.90
 -17 -17  -1    2.00    2.90
 -17 -17  -1    5.80    3.00
 -17  17  -1  -41.40   33.00
 -17  17  -1    2.80    7.40
 -19 -17  -1   19.10    4.00
  19 -17   1    8.00   13.60
 -19 -17  -1   16.70    3.90
 -19 -17  -1   19.00    4.40
 -19 -17  -1   10.20    5.80
  19 -17   1   19.00    4.60
 -19 -17  -1   22.70    4.90
 -19 -17  -1   14.90    3.80
 -19  17  -1   27.00    8.80
 -21 -17  -1   11.30    3.50
  21 -17   1   26.40   14.60
 -21 -17  -1    9.30    5.30
  21 -17   1    9.40    4.60
 -21 -17  -1   12.50    3.20
 -21 -17  -1   13.20    3.40
 -21 -17  -1   11.40    3.90
 -21  17  -1   19.90    7.30
  23 -17   1   34.90    5.10
 -23 -17  -1   29.10    3.90
 -23 -17  -1   31.60    4.20
 -23 -17  -1   26.80    5.50
  23 -17   1   21.50    7.20
  23 -17   1   19.80   11.50
 -23  17  -1   35.10    7.70
 -25 -17  -1    4.30    2.20
  25 -17   1    1.10    2.70
  25 -17   1   -2.70    8.50
 -25  17  -1    3.30    4.70
 -24 -18   1    0.20    2.60
 -24 -18   1    1.70    4.40
  24 -18  -1   17.30   10.70
 -24 -18   1    4.10    2.60
 -24  18   1   12.70    5.50
  22 -18  -1   20.00   11.90
  22 -18  -1    7.50    3.70
 -22 -18   1    7.50    5.20
 -22 -18   1   10.40    3.00
 -22 -18   1    7.90    2.80
 -22 -18   1   14.10    3.50
  22 -18  -1   11.60    3.90
 -22  18   1   14.00    6.80
  20 -18  -1    8.50   11.20
  20 -18  -1    8.10    3.80
 -20 -18   1    4.40    2.80
 -20 -18   1    1.00    2.90
 -20 -18   1   -2.60    5.30
  20 -18  -1   -1.30    3.90
 -20 -18   1    5.30    2.70
 -20  18   1    5.40    6.30
 -18 -18   1   10.70    3.60
  18 -18  -1   18.50   52.89
 -18 -18   1    1.60   12.30
 -18 -18   1    8.40    3.20
  18 -18  -1   12.60    4.10
  18 -18  -1    8.50   10.90
 -18 -18   1    9.10    6.00
 -18 -18   1    7.20    3.30
 -18 -18   1    6.90    4.20
 -18 -18   1    6.70    3.40
 -18  18   1    7.50    8.30
 -18  18   1    9.20   30.40
 -16 -18   1    9.00    3.60
 -16 -18   1   19.00    5.10
 -16 -18   1   20.30    5.70
 -16 -18   1    5.20    7.30
  16 -18  -1   -9.70   27.30
 -16 -18   1   20.50    9.50
 -16 -18   1    9.60    5.60
 -16  18   1   12.60    8.80
 -16  18   1   45.40   27.00
 -14 -18   1    8.70    3.00
  14 -18  -1   13.60   20.40
 -14 -18   1    2.30    2.90
 -14 -18   1    7.20    5.50
 -14 -18   1    6.20    5.80
 -14 -18   1    9.70    4.40
 -14 -18   1    5.10    3.10
  14 -18  -1    2.70   10.20
  14 -18  -1    0.70    4.50
 -14  18   1  -25.80   18.50
 -14  18   1    4.30    7.60
 -12 -18   1   29.30    6.60
 -12 -18   1   34.50    4.40
  12 -18  -1   42.10   17.10
  12 -18  -1   36.30    5.50
 -12 -18   1   35.50    4.70
 -12 -18   1   26.40    4.40
 -12 -18   1   32.40    6.00
 -12 -18   1   45.30    9.10
  12 -18  -1   55.19   14.30
 -12 -18   1   26.50    8.60
 -12  18   1   39.80   19.20
 -12  18   1   36.20   15.30
 -10 -18   1   20.90    3.40
  10 -18  -1   41.10   14.40
  10 -18  -1   11.40   12.50
  10 -18  -1   13.20    4.70
  10 -18  -1   20.50   10.50
 -10 -18   1   21.40    7.10
 -10 -18   1   18.50    6.00
 -10 -18   1   28.80    4.10
  10 -18  -1   16.20    8.40
 -10 -18   1   26.90    4.20
 -10  18   1    7.70    9.80
  -8 -18   1   28.80    4.30
  -8 -18   1   22.80    3.70
   8 -18  -1    8.20    4.60
  -8 -18   1   17.80    4.90
  -8 -18   1   15.70    6.60
   8 -18  -1   20.90   10.10
  -8 -18   1   21.20    3.60
   8 -18  -1   12.20    5.70
   8 -18  -1   16.60   11.20
   8 -18  -1   19.90    4.40
  -8 -18   1   26.90    6.00
   8 -18  -1   22.80    7.00
  -6 -18   1   44.70    8.90
   6 -18  -1   78.59   15.60
   6 -18  -1   50.59   11.30
  -6 -18   1   42.30    6.40
  -6 -18   1   39.20    5.50
  -6 -18   1   57.69   10.20
  -6 -18   1   46.90    5.40
  -6 -18   1   50.29    5.80
  -6 -18   1   37.70   11.50
   6 -18  -1   49.99    8.20
   6 -18  -1   47.10   11.10
   6 -18  -1   50.09    6.30
   4 -18  -1   28.70    4.80
  -4 -18   1   24.20    5.70
   4 -18  -1   13.80    8.80
   4 -18  -1   21.00    5.40
  -4 -18   1   25.20    5.10
   4 -18  -1    9.90    8.70
   4 -18  -1   22.10   10.70
  -4 -18   1   33.60    7.80
  -4 -18   1   21.10    7.70
  -4 -18   1   36.00   11.20
  -4 -18   1   18.90    3.40
   4 -18  -1   26.00    6.20
  -2 -18   1    2.60    2.80
   2 -18  -1    4.60    7.10
  -2 -18   1    0.20    7.70
   2 -18  -1    9.80    8.70
  -2 -18   1   10.40    6.80
  -2 -18   1   10.60    7.40
  -2 -18   1    4.60    3.80
   2 -18  -1   -1.70    4.00
  -2 -18   1    5.00    3.90
   2 -18  -1   -2.40    7.00
  -2 -18   1    8.60    2.90
   2 -18  -1    0.50    3.90
   0 -18   1   -9.00    4.10
   0 -18  -1    6.20    2.90
   0 -18  -1    5.70    4.10
   0 -18  -1   -0.40    7.80
   0 -18   1    5.80    8.60
   0 -18   1    1.80    6.80
   0 -18  -1   12.00    3.00
   0 -18  -1    9.50    4.40
   0 -18  -1   -4.10    7.00
   0 -18  -1    2.80    3.00
   0 -18  -1    6.30    3.90
   0 -18  -1    4.40    6.60
   0 -18   1    8.30    4.40
   0 -18   1    9.90    7.40
   2 -18   1   34.10    6.20
  -2 -18  -1   45.60   10.50
  -2 -18  -1   38.90    8.60
   2 -18   1   25.30    9.30
  -2 -18  -1   39.20    5.70
  -2 -18  -1   42.00    7.00
  -2 -18  -1   35.80    5.70
  -2 -18  -1   31.90    7.70
   2 -18   1   33.10    9.40
  -2 -18  -1   31.00    4.70
  -2 -18  -1   29.40    4.70
  -2 -18  -1   36.10    5.00
   2 -18   1   33.30    5.40
   2 -18   1   30.60    4.60
   2 -18   1   36.00   11.40
   4 -18   1   29.90    9.60
   4 -18   1   17.20    5.10
  -4 -18  -1   24.70    7.20
  -4 -18  -1   20.40    5.50
  -4 -18  -1   24.30    3.80
   4 -18   1   30.70    4.70
   4 -18   1   31.60   11.10
  -4 -18  -1   18.90    4.90
   4 -18   1   20.80    8.90
  -4 -18  -1   28.50    4.30
  -4 -18  -1    8.90    8.90
  -4 -18  -1   17.20    4.00
   4 -18   1   16.10    5.60
  -6 -18  -1   30.30    4.50
   6 -18   1   25.50    6.40
   6 -18   1   29.30   10.50
  -6 -18  -1   32.00    5.80
  -6 -18  -1   41.80    5.20
   6 -18   1   29.50    6.90
  -6 -18  -1   42.00    5.00
  -6 -18  -1   34.40    7.90
   6 -18   1   37.40   12.80
   6 -18   1   38.40   11.50
  -6 -18  -1   37.70    6.50
  -6  18  -1   38.80   13.30
  -8 -18  -1   46.50    5.20
  -8 -18  -1   57.19    8.10
   8 -18   1   50.79   14.60
   8 -18   1   42.00   11.70
  -8 -18  -1   44.40    5.40
   8 -18   1   33.10   12.80
   8 -18   1   41.00    8.70
  -8 -18  -1   50.09    7.00
  -8 -18  -1   42.50    8.30
  -8 -18  -1   56.29    6.30
  -8  18  -1   37.70   11.80
  10 -18   1   54.69   16.00
  10 -18   1   41.80    6.10
 -10 -18  -1   43.30    6.60
 -10 -18  -1   46.90    5.50
  10 -18   1   51.69   12.80
 -10 -18  -1   58.39    7.20
 -10 -18  -1   56.69    8.60
 -10 -18  -1   54.09    5.60
  10 -18   1   19.60   13.50
 -10 -18  -1   37.50    8.00
 -10 -18  -1   46.90    5.60
  12 -18   1  110.09   10.50
 -12 -18  -1  118.69   14.10
 -12 -18  -1  116.19   13.10
 -12 -18  -1  110.29    9.10
  12 -18   1   95.79   22.10
 -12 -18  -1  108.69    9.20
  12 -18   1  122.39   18.70
 -12 -18  -1  118.99    9.30
 -12 -18  -1  115.39   11.10
  12 -18   1  141.69   24.40
 -12  18  -1  126.59   16.60
 -12  18  -1   91.09   23.80
 -14 -18  -1    2.10    2.90
  14 -18   1   13.40   23.10
 -14 -18  -1    1.20    3.00
 -14 -18  -1    5.30    3.20
  14 -18   1    3.50    5.10
 -14 -18  -1    0.60    5.50
 -14 -18  -1    7.00    4.40
 -14 -18  -1    0.40    5.90
  14 -18   1   -8.10   10.50
 -14 -18  -1    1.80    2.80
 -14  18  -1   12.90   20.70
 -14  18  -1   -3.00    6.90
 -16 -18  -1   -0.30    7.70
  16 -18   1   18.40   19.10
 -16 -18  -1    8.30    5.00
  16 -18   1    8.70   33.50
 -16 -18  -1   12.00    5.10
 -18 -18  -1    3.80    5.30
 -18 -18  -1   -1.50    4.00
 -18 -18  -1    5.90    3.30
 -18 -18  -1    8.10    3.20
 -18 -18  -1    1.70    3.00
 -18 -18  -1   28.30   12.90
  18 -18   1    8.60   58.69
  18 -18   1    8.00   11.90
 -18 -18  -1   10.60    3.20
 -18  18  -1   23.80    8.60
 -20 -18  -1   20.20    3.90
 -20 -18  -1   23.90    4.00
 -20 -18  -1   13.40    4.00
 -20 -18  -1   21.60    3.70
 -20 -18  -1   19.20    6.30
  20 -18   1   15.80    4.20
  20 -18   1   21.50   12.20
 -20  18  -1   10.70    7.00
 -22 -18  -1    5.10    2.50
 -22 -18  -1   -3.50    3.20
  22 -18   1   -1.20    3.20
 -22 -18  -1    1.20    4.50
  22 -18   1    6.30    3.50
  22 -18   1    6.50   11.70
 -22  18  -1   -5.50    5.30
  24 -18   1    5.30    3.00
 -24 -18  -1    2.20    2.60
 -24 -18  -1    3.30    2.70
  24 -18   1    6.00    9.80
 -24  18  -1   11.40    6.40
  23 -19  -1    2.90    3.00
  23 -19  -1   22.10   11.80
 -23 -19   1    5.70    2.40
 -23 -19   1    0.00    4.90
 -23 -19   1    5.00    3.30
  23 -19  -1    4.30    3.50
 -23 -19   1    7.20    2.60
 -23  19   1   10.20    7.30
  21 -19  -1  -27.30   11.40
 -21 -19   1    1.90    4.80
 -21 -19   1    1.40    2.70
  21 -19  -1    1.40    3.20
 -21 -19   1    1.60    2.40
 -21 -19   1    2.50    2.50
  21 -19  -1    3.60    3.80
 -21  19   1   -2.10    5.90
 -19 -19   1    9.00    6.30
 -19 -19   1   17.20    3.80
 -19 -19   1   18.20    3.60
  19 -19  -1   11.70    4.50
  19 -19  -1   16.50    4.50
 -19 -19   1   28.20    4.60
  19 -19  -1   42.10   14.40
 -19  19   1    6.60    7.20
 -17 -19   1   16.30    4.00
  17 -19  -1   10.50    3.90
 -17 -19   1   24.30    7.20
  17 -19  -1  -65.69   36.80
  17 -19  -1   21.00    5.10
 -17 -19   1   19.10    4.30
 -17 -19   1   19.70    3.90
  17 -19  -1   -3.00   10.40
 -17 -19   1   14.50    3.40
 -17 -19   1   14.20    4.40
 -17 -19   1   27.90   14.20
 -17  19   1   23.00    9.10
 -17  19   1   31.50   29.50
 -15 -19   1    9.90    7.60
  15 -19  -1   21.40   26.00
  15 -19  -1   -1.60   12.20
 -15 -19   1    1.40    2.90
 -15 -19   1    0.20    5.90
 -15 -19   1    0.50    3.10
 -15 -19   1    1.80    2.90
 -15 -19   1    0.80    4.00
 -15  19   1   -8.70    7.10
 -15  19   1  -15.50   23.10
 -13 -19   1   26.10    5.50
 -13 -19   1   21.60    4.00
 -13 -19   1   23.30    6.40
  13 -19  -1    0.90   18.80
 -13 -19   1   28.10    4.50
[truncated: 6,248,304 more chars]
