# Supplementary material for: Experimental and theoretical evidences for the formation of transition metal complexes with five coplanar metal–carbon σ bonds
Source: Natl Sci Rev. 2023 Dec 20;10(12):nwad325. doi: 10.1093/nsr/nwad325 (PMC10789241; doi:10.1093/nsr/nwad325)
Supplement: nwad325_Supplemental_Files [file nwad325_supplemental_files.zip › 5a.cif]

data_exp_5520
_audit_creation_date               2021-11-13
_audit_creation_method
;
Olex2 1.3
(compiled 2020.11.12 svn.r5f609507 for OlexSys, GUI svn.r6408)
;
_shelx_SHELXL_version_number       '2014/7'
_audit_contact_author_address      ?
_audit_contact_author_email        ?
_audit_contact_author_name         ''
_audit_contact_author_phone        ?
_publ_contact_author_id_orcid      ?
_publ_section_references
;
Dolomanov, O.V., Bourhis, L.J., Gildea, R.J, Howard, J.A.K. & Puschmann, H.
 (2009), J. Appl. Cryst. 42, 339-341.

Sheldrick, G.M. (2015). Acta Cryst. A71, 3-8.

Sheldrick, G.M. (2015). Acta Cryst. C71, 3-8.
;
_chemical_name_common              ?
_chemical_name_systematic          ?
_chemical_formula_moiety           'C70 H63 O2 Os P3, 2(B F4)'
_chemical_formula_sum              'C70 H63 B2 F8 O2 Os P3'
_chemical_formula_weight           1392.93
_chemical_melting_point            ?
loop_
  _atom_type_symbol
  _atom_type_description
  _atom_type_scat_dispersion_real
  _atom_type_scat_dispersion_imag
  _atom_type_scat_source
 'C' 'C' 0.0181 0.0091 'International Tables Vol C Tables 4.2.6.8 and 6.1.1.4'
 'H' 'H' 0.0000 0.0000 'International Tables Vol C Tables 4.2.6.8 and 6.1.1.4'
 'B' 'B' 0.0090 0.0039 'International Tables Vol C Tables 4.2.6.8 and 6.1.1.4'
 'F' 'F' 0.0727 0.0534 'International Tables Vol C Tables 4.2.6.8 and 6.1.1.4'
 'O' 'O' 0.0492 0.0322 'International Tables Vol C Tables 4.2.6.8 and 6.1.1.4'
 'Os' 'Os' -4.9801 6.2216
 'International Tables Vol C Tables 4.2.6.8 and 6.1.1.4'
 'P' 'P' 0.2955 0.4335 'International Tables Vol C Tables 4.2.6.8 and 6.1.1.4'

_shelx_space_group_comment
;
The symmetry employed for this shelxl refinement is uniquely defined
by the following loop, which should always be used as a source of
symmetry information in preference to the above space-group names.
They are only intended as comments.
;
_space_group_crystal_system        'monoclinic'
_space_group_IT_number             14
_space_group_name_H-M_alt          'P 1 21/c 1'
_space_group_name_Hall             '-P 2ybc'
loop_
  _space_group_symop_operation_xyz
 'x, y, z'
 '-x, y+1/2, -z+1/2'
 '-x, -y, -z'
 'x, -y-1/2, z-1/2'

_cell_length_a                     23.1230(5)
_cell_length_b                     13.1857(3)
_cell_length_c                     22.2830(5)
_cell_angle_alpha                  90
_cell_angle_beta                   101.246(2)
_cell_angle_gamma                  90
_cell_volume                       6663.5(3)
_cell_formula_units_Z              4
_cell_measurement_reflns_used      12025
_cell_measurement_temperature      100.01(10)
_cell_measurement_theta_max        70.9960
_cell_measurement_theta_min        3.8770
_shelx_estimated_absorpt_T_max     ?
_shelx_estimated_absorpt_T_min     ?
_exptl_absorpt_coefficient_mu      4.841
_exptl_absorpt_correction_T_max    1.00000
_exptl_absorpt_correction_T_min    0.36764
_exptl_absorpt_correction_type     multi-scan
_exptl_absorpt_process_details
;
CrysAlisPro, Agilent Technologies,
Version 1.171.37.35 (release 13-08-2014 CrysAlis171 .NET)
(compiled Aug 13 2014,18:06:01)
Empirical absorption correction using spherical harmonics,
 implemented in SCALE3 ABSPACK scaling algorithm.
;
_exptl_absorpt_special_details     ?
_exptl_crystal_colour              black
_exptl_crystal_colour_lustre       .
_exptl_crystal_colour_modifier     .
_exptl_crystal_colour_primary      black
_exptl_crystal_density_diffrn      1.388
_exptl_crystal_density_meas        ?
_exptl_crystal_density_method      ?
_exptl_crystal_description         block
_exptl_crystal_F_000               2808
_exptl_crystal_preparation         ?
_exptl_crystal_recrystallization_method  ?
_exptl_crystal_size_max            0.1
_exptl_crystal_size_mid            0.1
_exptl_crystal_size_min            0.1
_exptl_transmission_factor_max     ?
_exptl_transmission_factor_min     ?
_diffrn_reflns_av_R_equivalents    0.0497
_diffrn_reflns_av_unetI/netI       0.0585
_diffrn_reflns_Laue_measured_fraction_full  1.000
_diffrn_reflns_Laue_measured_fraction_max  1.000
_diffrn_reflns_limit_h_max         27
_diffrn_reflns_limit_h_min         -27
_diffrn_reflns_limit_k_max         14
_diffrn_reflns_limit_k_min         -15
_diffrn_reflns_limit_l_max         25
_diffrn_reflns_limit_l_min         -26
_diffrn_reflns_number              24569
_diffrn_reflns_point_group_measured_fraction_full  1.000
_diffrn_reflns_point_group_measured_fraction_max  1.000
_diffrn_reflns_theta_full          65.000
_diffrn_reflns_theta_max           65.000
_diffrn_reflns_theta_min           3.878
_diffrn_ambient_environment        N~2~
_diffrn_ambient_temperature        100.01(10)
_diffrn_detector                   'CCD plate'
_diffrn_detector_area_resol_mean   5.2371
_diffrn_detector_type              Atlas
_diffrn_measured_fraction_theta_full  1.000
_diffrn_measured_fraction_theta_max  1.000
_diffrn_measurement_details
;
#__ type_ start__ end____ width___ exp.time_
  1 omega  122.00  178.00   1.0000    6.0000
omega____ theta____ kappa____ phi______ frames
    -      103.3446   30.0000   90.0000 56

#__ type_ start__ end____ width___ exp.time_
  2 omega   94.00  121.00   1.0000    6.0000
omega____ theta____ kappa____ phi______ frames
    -      103.3446  125.0000  120.0000 27

#__ type_ start__ end____ width___ exp.time_
  3 omega   78.00  105.00   1.0000    6.0000
omega____ theta____ kappa____ phi______ frames
    -      103.3446   30.0000   90.0000 27

#__ type_ start__ end____ width___ exp.time_
  4 omega   59.00   89.00   1.0000    6.0000
omega____ theta____ kappa____ phi______ frames
    -      103.3446  -30.0000   30.0000 30

#__ type_ start__ end____ width___ exp.time_
  5 omega   52.00   98.00   1.0000    6.0000
omega____ theta____ kappa____ phi______ frames
    -      103.3446  -45.0000  -60.0000 46

#__ type_ start__ end____ width___ exp.time_
  6 omega   32.00   87.00   1.0000    6.0000
omega____ theta____ kappa____ phi______ frames
    -      103.3446  -45.0000 -150.0000 55

#__ type_ start__ end____ width___ exp.time_
  7 omega   27.00   73.00   1.0000    6.0000
omega____ theta____ kappa____ phi______ frames
    -      103.3446  -30.0000  -90.0000 46

#__ type_ start__ end____ width___ exp.time_
  8 omega   76.00  153.00   1.0000    6.0000
omega____ theta____ kappa____ phi______ frames
    -      103.3446   45.0000 -120.0000 77

#__ type_ start__ end____ width___ exp.time_
  9 omega   29.00   72.00   1.0000    6.0000
omega____ theta____ kappa____ phi______ frames
    -      103.3446  -45.0000   30.0000 43

#__ type_ start__ end____ width___ exp.time_
 10 omega   28.00   71.00   1.0000    6.0000
omega____ theta____ kappa____ phi______ frames
    -      103.3446  -30.0000   90.0000 43

#__ type_ start__ end____ width___ exp.time_
 11 omega  -71.00  -15.00   1.0000    1.5000
omega____ theta____ kappa____ phi______ frames
    -      -40.3797  125.0000 -120.0000 56

#__ type_ start__ end____ width___ exp.time_
 12 omega  -83.00   21.00   1.0000    1.5000
omega____ theta____ kappa____ phi______ frames
    -      -40.3797   19.0000   60.0000 104

#__ type_ start__ end____ width___ exp.time_
 13 omega  -49.00   36.00   1.0000    1.5000
omega____ theta____ kappa____ phi______ frames
    -      -40.3797   37.0000  120.0000 85
;
_diffrn_measurement_device         'four-circle diffractometer'
_diffrn_measurement_device_type    'SuperNova, Dual, Cu at zero, Atlas'
_diffrn_measurement_method         '\w scans'
_diffrn_orient_matrix_UB_11        -0.0655267000
_diffrn_orient_matrix_UB_12        0.0207421000
_diffrn_orient_matrix_UB_13        -0.0269350000
_diffrn_orient_matrix_UB_21        0.0179591000
_diffrn_orient_matrix_UB_22        0.0772051000
_diffrn_orient_matrix_UB_23        -0.0448829000
_diffrn_orient_matrix_UB_31        0.0005148000
_diffrn_orient_matrix_UB_32        -0.0851979000
_diffrn_orient_matrix_UB_33        -0.0472015000
_diffrn_radiation_monochromator    mirror
_diffrn_radiation_probe            x-ray
_diffrn_radiation_type             'Cu K\a'
_diffrn_radiation_wavelength       1.54184
_diffrn_source                     'sealed X-ray tube'
_diffrn_source_type                'SuperNova (Cu) X-ray Source'
_reflns_Friedel_coverage           0.000
_reflns_Friedel_fraction_full      .
_reflns_Friedel_fraction_max       .
_reflns_number_gt                  9731
_reflns_number_total               11355
_reflns_odcompleteness_completeness  99.96
_reflns_odcompleteness_iscentric   1
_reflns_odcompleteness_theta       64.99
_reflns_special_details
;
 Reflections were merged by SHELXL according to the crystal
 class for the calculation of statistics and refinement.
 
 Structure factors included contributions from the .fab file.
 
 _reflns_Friedel_fraction is defined as the number of unique
 Friedel pairs measured divided by the number that would be
 possible theoretically, ignoring centric projections and
 systematic absences.
;
_reflns_threshold_expression       'I > 2\s(I)'
_computing_cell_refinement
;
CrysAlisPro, Agilent Technologies,
Version 1.171.37.35 (release 13-08-2014 CrysAlis171 .NET)
(compiled Aug 13 2014,18:06:01)
;
_computing_data_collection
;
CrysAlisPro, Agilent Technologies,
Version 1.171.37.35 (release 13-08-2014 CrysAlis171 .NET)
(compiled Aug 13 2014,18:06:01)
;
_computing_data_reduction
;
CrysAlisPro, Agilent Technologies,
Version 1.171.37.35 (release 13-08-2014 CrysAlis171 .NET)
(compiled Aug 13 2014,18:06:01)
;
_computing_molecular_graphics      'Olex2 1.3 (Dolomanov et al., 2009)'
_computing_publication_material    'Olex2 1.3 (Dolomanov et al., 2009)'
_computing_structure_refinement    'SHELXL 2014/7 (Sheldrick, 2015)'
_computing_structure_solution      'SHELXT 2014/5 (Sheldrick, 2014)'
_refine_diff_density_max           2.151
_refine_diff_density_min           -1.540
_refine_diff_density_rms           0.143
_refine_ls_extinction_coef         .
_refine_ls_extinction_method       none
_refine_ls_goodness_of_fit_ref     1.041
_refine_ls_hydrogen_treatment      constr
_refine_ls_matrix_type             full
_refine_ls_number_parameters       837
_refine_ls_number_reflns           11355
_refine_ls_number_restraints       384
_refine_ls_R_factor_all            0.0697
_refine_ls_R_factor_gt             0.0609
_refine_ls_restrained_S_all        1.046
_refine_ls_shift/su_max            0.001
_refine_ls_shift/su_mean           0.000
_refine_ls_structure_factor_coef   Fsqd
_refine_ls_weighting_details      
 'w=1/[\s^2^(Fo^2^)+(0.0982P)^2^+16.0894P] where P=(Fo^2^+2Fc^2^)/3'
_refine_ls_weighting_scheme        calc
_refine_ls_wR_factor_gt            0.1577
_refine_ls_wR_factor_ref           0.1654
_refine_special_details            ?
_olex2_refinement_description
;
1. Uiso/Uaniso restraints and constraints
F01C \\sim B02E \\sim F010 \\sim F025 \\sim F02A: within 2A with sigma of 0.002
and sigma for terminal atoms of 0.01 within 2A
F00A \\sim F008 \\sim F005 \\sim F006: within 2A with sigma of 0.002 and sigma
for terminal atoms of 0.01 within 2A
C8 \\sim C31 \\sim C020 \\sim C12 \\sim C14 \\sim C02G \\sim C027 \\sim C4
\\sim C02C \\sim C02H \\sim C02B \\sim C13: within 2A with sigma of 0.005 and
sigma for terminal atoms of 0.01 within 2A
C2 \\sim C33 \\sim C6 \\sim C029 \\sim C02I \\sim C7 \\sim C02F \\sim C9 \\sim
C1 \\sim C37 \\sim C28 \\sim C3: within 2A with sigma of 0.005 and sigma for
terminal atoms of 0.01 within 2A
2. Others
 Fixed Sof: C020(0.6667) C02C(0.6667) H02F(0.6667) C02H(0.6667) H02H(0.6667)
 C02B(0.6667) H02G(0.6667) C02G(0.6667) H02I(0.6667) C027(0.6667) H027(0.6667)
 C2(0.3333) C6(0.6667) H6(0.6667) C7(0.6667) H7(0.6667) C9(0.6667) H9(0.6667)
 C37(0.6667) H37(0.6667) C28(0.6667) H28(0.6667) C31(0.3333) C4(0.3333)
 H4(0.3333) C13(0.3333) H13(0.3333) C14(0.3333) H14(0.3333) C12(0.3333)
 H12(0.3333) C8(0.3333) H8(0.3333) C33(0.6667) C029(0.3333) H029(0.3333)
 C02I(0.3333) H02J(0.3333) C02F(0.3333) H02K(0.3333) C1(0.3333) H1(0.3333)
 C3(0.3333) H3(0.3333)
3.a Ternary CH refined with riding coordinates:
 C00N(H00N)
3.b Secondary CH2 refined with riding coordinates:
 C00T(H00A,H00D), C01S(H01C,H01G), C023(H02A,H02B)
3.c Aromatic/amide H refined with riding coordinates:
 C00B(H00B), C00C(H00C), C00F(H00F), C00H(H00H), C00I(H00I), C00K(H00K),
 C00P(H00P), C00Q(H00Q), C00W(H00W), C00X(H00X), C00Y(H00Y), C011(H011),
 C012(H012), C013(H013), C014(H014), C015(H015), C016(H016), C017(H017),
 C018(H018), C019(H019), C01A(H01A), C01B(H01B), C01D(H01D), C01E(H01E),
 C01F(H01F), C01H(H01H), C01I(H01I), C01J(H01J), C01K(H01K), C01M(H01M),
 C01N(H01N), C01O(H01O), C01P(H01P), C01R(H01R), C01U(H01U), C01V(H01V),
 C01W(H01W), C01X(H01X), C01Z(H01Z), C022(H022), C02C(H02F), C02H(H02H),
 C02B(H02G), C02G(H02I), C027(H027), C6(H6), C7(H7), C9(H9), C37(H37), C28(H28),
  C4(H4), C13(H13), C14(H14), C12(H12), C8(H8), C029(H029), C02I(H02J),
 C02F(H02K), C1(H1), C3(H3)
3.d Fitted hexagon refined as free rotating group:
 C020(C02C,C02H,C02B,C02G,C027), C2(C6,C7,C9,C37,C28), C31(C4,C13,C14,C12,C8),
 C33(C029,C02I,C02F,C1,C3)
3.e Idealised Me refined as rotating group:
 C01T(H01L,H01Q,H01S), C028(H02C,H02D,H02E)
;
_atom_sites_solution_hydrogens     geom
_atom_sites_solution_primary       dual
_atom_sites_solution_secondary     ?
loop_
  _atom_site_label
  _atom_site_type_symbol
  _atom_site_fract_x
  _atom_site_fract_y
  _atom_site_fract_z
  _atom_site_U_iso_or_equiv
  _atom_site_adp_type
  _atom_site_occupancy
  _atom_site_site_symmetry_order
  _atom_site_calc_flag
  _atom_site_refinement_flags_posn
  _atom_site_refinement_flags_adp
  _atom_site_refinement_flags_occupancy
  _atom_site_disorder_assembly
  _atom_site_disorder_group
 Os01 Os 0.20284(2) 0.53797(2) 0.45821(2) 0.02606(12) Uani 1 1 d . . . . .
 P002 P 0.16933(6) 0.71493(11) 0.45085(7) 0.0287(3) Uani 1 1 d . . . . .
 P003 P 0.30525(7) 0.63125(12) 0.65529(7) 0.0300(3) Uani 1 1 d . . . . .
 P004 P 0.23162(6) 0.36308(11) 0.48018(7) 0.0287(3) Uani 1 1 d . . . . .
 F005 F 0.11913(17) 0.4392(3) 0.69909(19) 0.0467(10) Uani 1 1 d . . . . .
 F006 F 0.0304(2) 0.4281(4) 0.7291(2) 0.0602(12) Uani 1 1 d . . . . .
 O007 O 0.1294(2) 0.4537(4) 0.2672(2) 0.0443(12) Uani 1 1 d . . . . .
 F008 F 0.0379(3) 0.5070(6) 0.6430(2) 0.0830(19) Uani 1 1 d . . . . .
 O009 O 0.2700(2) 0.4316(4) 0.3470(2) 0.0464(12) Uani 1 1 d . . . . .
 F00A F 0.0496(2) 0.3361(5) 0.6484(4) 0.100(3) Uani 1 1 d . . . . .
 C00B C 0.2693(2) 0.5778(4) 0.5344(3) 0.0234(11) Uani 1 1 d . . . . .
 H00B H 0.3076 0.5907 0.5295 0.028 Uiso 1 1 calc R U . . .
 C00C C 0.2844(3) 0.2685(4) 0.5902(3) 0.0313(13) Uani 1 1 d . . . . .
 H00C H 0.3182 0.2648 0.5735 0.038 Uiso 1 1 calc R U . . .
 C00D C 0.2550(3) 0.5840(4) 0.5902(3) 0.0278(12) Uani 1 1 d . . . . .
 C00E C 0.1166(3) 0.4814(5) 0.4260(3) 0.0315(13) Uani 1 1 d . . . . .
 C00F C 0.0786(3) 0.4773(4) 0.4682(3) 0.0306(13) Uani 1 1 d . . . . .
 H00F H 0.0398 0.4550 0.4574 0.037 Uiso 1 1 calc R U . . .
 C00G C 0.1100(3) 0.7423(4) 0.4928(3) 0.0304(12) Uani 1 1 d . . . . .
 C00H C 0.1945(3) 0.5610(4) 0.5915(3) 0.0286(12) Uani 1 1 d . . . . .
 H00H H 0.1791 0.5625 0.6271 0.034 Uiso 1 1 calc R U . . .
 C00I C 0.1026(3) 0.5082(5) 0.5259(3) 0.0310(13) Uani 1 1 d . . . . .
 H00I H 0.0809 0.5103 0.5569 0.037 Uiso 1 1 calc R U . . .
 C00J C 0.1618(3) 0.5368(4) 0.5357(3) 0.0263(12) Uani 1 1 d . . . . .
 C00K C 0.0969(3) 0.4487(5) 0.3646(3) 0.0356(14) Uani 1 1 d . . . . .
 H00K H 0.0611 0.4159 0.3512 0.043 Uiso 1 1 calc R U . . .
 C00L C 0.2340(3) 0.3157(4) 0.5589(3) 0.0308(13) Uani 1 1 d . . . . .
 C00N C 0.1857(3) 0.5326(5) 0.3552(3) 0.0341(14) Uani 1 1 d . . . . .
 H00N H 0.1784 0.6020 0.3399 0.041 Uiso 1 1 calc R U . . .
 C00O C 0.1847(3) 0.2653(5) 0.4345(3) 0.0348(14) Uani 1 1 d . . . . .
 C00P C 0.0511(3) 0.7341(5) 0.4665(3) 0.0358(14) Uani 1 1 d . . . . .
 H00P H 0.0398 0.7199 0.4250 0.043 Uiso 1 1 calc R U . . .
 C00Q C 0.3174(3) 0.2286(5) 0.4537(3) 0.0362(14) Uani 1 1 d . . . . .
 H00Q H 0.2861 0.1855 0.4386 0.043 Uiso 1 1 calc R U . . .
 C00R C 0.1405(3) 0.7617(5) 0.3726(3) 0.0323(13) Uani 1 1 d . . . . .
 C00S C 0.1355(3) 0.4699(5) 0.3272(3) 0.0381(15) Uani 1 1 d . . . . .
 C00T C 0.2780(3) 0.5861(6) 0.4088(3) 0.0400(16) Uani 1 1 d . . . . .
 H00A H 0.2767 0.6559 0.3948 0.048 Uiso 1 1 calc R U . . .
 H00D H 0.3174 0.5651 0.4285 0.048 Uiso 1 1 calc R U . . .
 C00U C 0.3008(3) 0.5634(5) 0.7234(3) 0.0299(12) Uani 1 1 d . . . . .
 C00V C 0.3071(3) 0.3258(5) 0.4726(3) 0.0312(13) Uani 1 1 d . . . . .
 C00W C 0.0701(3) 0.7490(5) 0.2775(3) 0.0404(15) Uani 1 1 d . . . . .
 H00W H 0.0376 0.7182 0.2533 0.048 Uiso 1 1 calc R U . . .
 C00X C 0.1855(3) 0.2567(6) 0.3722(3) 0.0450(17) Uani 1 1 d . . . . .
 H00X H 0.2099 0.2991 0.3549 0.054 Uiso 1 1 calc R U . . .
 C00Y C 0.2744(3) 0.4684(5) 0.7218(3) 0.0369(15) Uani 1 1 d . . . . .
 H00Y H 0.2594 0.4369 0.6847 0.044 Uiso 1 1 calc R U . . .
 C00Z C 0.2229(3) 0.8161(5) 0.4808(3) 0.0372(14) Uani 1 1 d . . . . .
 F010 F 0.4266(4) 0.6078(6) 0.4347(4) 0.113(2) Uani 1 1 d . U . . .
 C011 C 0.1678(3) 0.8420(5) 0.3485(3) 0.0391(15) Uani 1 1 d . . . . .
 H011 H 0.2009 0.8729 0.3718 0.047 Uiso 1 1 calc R U . . .
 C012 C 0.0082(3) 0.7474(6) 0.5025(4) 0.0454(17) Uani 1 1 d . . . . .
 H012 H -0.0315 0.7420 0.4847 0.054 Uiso 1 1 calc R U . . .
 C013 C 0.0919(3) 0.7146(5) 0.3365(3) 0.0344(13) Uani 1 1 d . . . . .
 H013 H 0.0740 0.6599 0.3519 0.041 Uiso 1 1 calc R U . . .
 C014 C 0.2834(3) 0.8046(5) 0.4855(3) 0.0389(15) Uani 1 1 d . . . . .
 H014 H 0.2984 0.7423 0.4763 0.047 Uiso 1 1 calc R U . . .
 C015 C 0.1263(3) 0.7658(5) 0.5554(3) 0.0379(14) Uani 1 1 d . . . . .
 H015 H 0.1659 0.7728 0.5732 0.046 Uiso 1 1 calc R U . . .
 C016 C 0.0244(3) 0.7682(6) 0.5642(3) 0.0474(17) Uani 1 1 d . . . . .
 H016 H -0.0041 0.7754 0.5881 0.057 Uiso 1 1 calc R U . . .
 C017 C 0.3246(3) 0.6102(5) 0.7793(3) 0.0385(14) Uani 1 1 d . . . . .
 H017 H 0.3429 0.6731 0.7799 0.046 Uiso 1 1 calc R U . . .
 C018 C 0.0841(3) 0.7784(6) 0.5905(3) 0.0470(17) Uani 1 1 d . . . . .
 H018 H 0.0953 0.7938 0.6319 0.056 Uiso 1 1 calc R U . . .
 C019 C 0.0979(4) 0.8306(6) 0.2554(3) 0.0475(18) Uani 1 1 d . . . . .
 H019 H 0.0833 0.8548 0.2162 0.057 Uiso 1 1 calc R U . . .
 C01A C 0.1482(3) 0.2013(5) 0.4589(4) 0.0426(16) Uani 1 1 d . . . . .
 H01A H 0.1470 0.2053 0.5003 0.051 Uiso 1 1 calc R U . . .
 C01B C 0.1829(3) 0.3149(5) 0.5838(3) 0.0377(15) Uani 1 1 d . . . . .
 H01B H 0.1489 0.3464 0.5628 0.045 Uiso 1 1 calc R U . . .
 F01C F 0.3766(4) 0.7061(6) 0.3643(4) 0.126(3) Uani 1 1 d . U . . .
 C01D C 0.4223(3) 0.2584(6) 0.4814(3) 0.0432(16) Uani 1 1 d . . . . .
 H01D H 0.4609 0.2358 0.4842 0.052 Uiso 1 1 calc R U . . .
 C01E C 0.2830(3) 0.2258(5) 0.6485(3) 0.0447(17) Uani 1 1 d . . . . .
 H01E H 0.3175 0.1988 0.6716 0.054 Uiso 1 1 calc R U . . .
 C01F C 0.1822(3) 0.2677(5) 0.6394(4) 0.0468(18) Uani 1 1 d . . . . .
 H01F H 0.1476 0.2664 0.6548 0.056 Uiso 1 1 calc R U . . .
 C01G C 0.2467(3) 0.5165(6) 0.3675(3) 0.0391(15) Uani 1 1 d . . . . .
 C01H C 0.1456(3) 0.8755(5) 0.2898(3) 0.0437(16) Uani 1 1 d . . . . .
 H01H H 0.1637 0.9294 0.2737 0.052 Uiso 1 1 calc R U . . .
 C01I C 0.3218(3) 0.8853(6) 0.5040(4) 0.0513(19) Uani 1 1 d . . . . .
 H01I H 0.3623 0.8763 0.5076 0.062 Uiso 1 1 calc R U . . .
 C01J C 0.1507(3) 0.1866(7) 0.3356(4) 0.056(2) Uani 1 1 d . . . . .
 H01J H 0.1517 0.1822 0.2942 0.068 Uiso 1 1 calc R U . . .
 C01K C 0.3753(3) 0.1961(6) 0.4576(4) 0.0458(17) Uani 1 1 d . . . . .
 H01K H 0.3825 0.1315 0.4440 0.055 Uiso 1 1 calc R U . . .
 B01L B 0.0591(3) 0.4233(7) 0.6802(3) 0.0394(17) Uani 1 1 d . . . . .
 C01M C 0.3538(3) 0.3877(5) 0.4964(4) 0.0446(16) Uani 1 1 d . . . . .
 H01M H 0.3468 0.4526 0.5097 0.053 Uiso 1 1 calc R U . . .
 C01N C 0.4114(3) 0.3542(6) 0.5008(4) 0.0464(17) Uani 1 1 d . . . . .
 H01N H 0.4427 0.3966 0.5170 0.056 Uiso 1 1 calc R U . . .
 C01O C 0.2709(3) 0.4218(6) 0.7767(4) 0.0473(17) Uani 1 1 d . . . . .
 H01O H 0.2532 0.3584 0.7765 0.057 Uiso 1 1 calc R U . . .
 C01P C 0.2321(4) 0.2232(5) 0.6717(4) 0.0484(19) Uani 1 1 d . . . . .
 H01P H 0.2317 0.1917 0.7090 0.058 Uiso 1 1 calc R U . . .
 C01R C 0.2936(4) 0.4690(7) 0.8317(4) 0.058(2) Uani 1 1 d . . . . .
 H01R H 0.2907 0.4371 0.8682 0.070 Uiso 1 1 calc R U . . .
 C01S C 0.0731(4) 0.4085(7) 0.2357(4) 0.054(2) Uani 1 1 d . . . . .
 H01C H 0.0404 0.4385 0.2508 0.065 Uiso 1 1 calc R U . . .
 H01G H 0.0731 0.3360 0.2431 0.065 Uiso 1 1 calc R U . . .
 C01T C 0.0672(4) 0.4290(7) 0.1693(4) 0.060(2) Uani 1 1 d . . . . .
 H01L H 0.0337 0.3931 0.1471 0.089 Uiso 1 1 calc R U . . .
 H01Q H 0.1022 0.4067 0.1560 0.089 Uiso 1 1 calc R U . . .
 H01S H 0.0620 0.5005 0.1620 0.089 Uiso 1 1 calc R U . . .
 C01U C 0.2017(4) 0.9116(6) 0.4926(4) 0.055(2) Uani 1 1 d . . . . .
 H01U H 0.1613 0.9221 0.4878 0.065 Uiso 1 1 calc R U . . .
 C01V C 0.1142(3) 0.1228(6) 0.3607(5) 0.059(2) Uani 1 1 d . . . . .
 H01V H 0.0907 0.0755 0.3363 0.071 Uiso 1 1 calc R U . . .
 C01W C 0.3205(4) 0.5624(7) 0.8332(3) 0.0522(19) Uani 1 1 d . . . . .
 H01W H 0.3359 0.5930 0.8705 0.063 Uiso 1 1 calc R U . . .
 C01X C 0.1129(3) 0.1301(6) 0.4218(5) 0.056(2) Uani 1 1 d . . . . .
 H01X H 0.0884 0.0874 0.4388 0.067 Uiso 1 1 calc R U . . .
 C01Z C 0.2999(4) 0.9782(6) 0.5169(5) 0.070(3) Uani 1 1 d . . . . .
 H01Z H 0.3254 1.0321 0.5293 0.084 Uiso 1 1 calc R U . . .
 C022 C 0.2401(4) 0.9907(6) 0.5113(5) 0.074(3) Uani 1 1 d . . . . .
 H022 H 0.2252 1.0533 0.5203 0.089 Uiso 1 1 calc R U . . .
 C023 C 0.3335(4) 0.4353(8) 0.3451(4) 0.060(2) Uani 1 1 d . . . . .
 H02A H 0.3422 0.4988 0.3268 0.072 Uiso 1 1 calc R U . . .
 H02B H 0.3563 0.4330 0.3865 0.072 Uiso 1 1 calc R U . . .
 F025 F 0.4279(5) 0.7791(7) 0.4464(5) 0.148(3) Uani 1 1 d . U . . .
 C028 C 0.3504(4) 0.3526(10) 0.3106(5) 0.082(3) Uani 1 1 d . . . . .
 H02C H 0.3277 0.3547 0.2697 0.124 Uiso 1 1 calc R U . . .
 H02D H 0.3431 0.2897 0.3296 0.124 Uiso 1 1 calc R U . . .
 H02E H 0.3915 0.3580 0.3095 0.124 Uiso 1 1 calc R U . . .
 F02A F 0.4744(4) 0.7157(9) 0.3867(6) 0.156(3) Uani 1 1 d . U . . .
 B02E B 0.4219(8) 0.6988(15) 0.4089(9) 0.109(3) Uani 1 1 d . U . . .
 C020 C 0.3803(2) 0.6111(6) 0.6416(3) 0.0489(16) Uani 0.6667 1 d G U P A 1
 C02C C 0.4132(3) 0.5290(6) 0.6686(3) 0.0536(16) Uani 0.6667 1 d G U P A 1
 H02F H 0.3994 0.4898 0.6975 0.064 Uiso 0.6667 1 calc R U P A 1
 C02H C 0.4667(3) 0.5056(6) 0.6524(4) 0.0580(17) Uani 0.6667 1 d G U P A 1
 H02H H 0.4887 0.4507 0.6704 0.070 Uiso 0.6667 1 calc R U P A 1
 C02B C 0.4874(2) 0.5642(7) 0.6091(4) 0.0563(17) Uani 0.6667 1 d G U P A 1
 H02G H 0.5232 0.5485 0.5983 0.068 Uiso 0.6667 1 calc R U P A 1
 C02G C 0.4545(3) 0.6462(6) 0.5821(3) 0.0559(16) Uani 0.6667 1 d G U P A 1
 H02I H 0.4683 0.6854 0.5532 0.067 Uiso 0.6667 1 calc R U P A 1
 C027 C 0.4010(3) 0.6697(5) 0.5984(3) 0.0518(15) Uani 0.6667 1 d G U P A 1
 H027 H 0.3790 0.7246 0.5803 0.062 Uiso 0.6667 1 calc R U P A 1
 C2 C 0.2730(5) 0.7620(5) 0.6645(5) 0.0526(18) Uani 0.3333 1 d G U P A 1
 C6 C 0.2874(4) 0.8508(6) 0.6371(4) 0.0590(16) Uani 0.6667 1 d G U P A 2
 H6 H 0.3048 0.8489 0.6029 0.071 Uiso 0.6667 1 calc R U P A 2
 C7 C 0.2609(4) 0.9419(5) 0.6480(4) 0.0646(17) Uani 0.6667 1 d G U P A 2
 H7 H 0.2706 1.0013 0.6298 0.078 Uiso 0.6667 1 calc R U P A 2
 C9 C 0.2201(4) 0.9441(5) 0.6863(4) 0.0651(19) Uani 0.6667 1 d G U P A 2
 H9 H 0.2024 1.0050 0.6935 0.078 Uiso 0.6667 1 calc R U P A 2
 C37 C 0.2057(4) 0.8553(6) 0.7136(4) 0.0597(18) Uani 0.6667 1 d G U P A 2
 H37 H 0.1783 0.8568 0.7391 0.072 Uiso 0.6667 1 calc R U P A 2
 C28 C 0.2321(5) 0.7643(5) 0.7027(4) 0.0560(17) Uani 0.6667 1 d G U P A 2
 H28 H 0.2155 0.7040 0.7128 0.067 Uiso 0.6667 1 calc R U P A 2
 C31 C 0.3735(5) 0.6426(12) 0.6413(8) 0.0511(18) Uani 0.3333 1 d G U P A 2
 C4 C 0.3969(6) 0.5536(10) 0.6225(8) 0.0531(17) Uani 0.3333 1 d G U P A 2
 H4 H 0.3743 0.4948 0.6172 0.064 Uiso 0.3333 1 calc R U P A 2
 C13 C 0.4540(6) 0.5526(11) 0.6116(8) 0.0558(16) Uani 0.3333 1 d G U P A 2
 H13 H 0.4697 0.4931 0.5990 0.067 Uiso 0.3333 1 calc R U P A 2
 C14 C 0.4878(5) 0.6406(13) 0.6195(8) 0.057(2) Uani 0.3333 1 d G U P A 2
 H14 H 0.5260 0.6399 0.6122 0.069 Uiso 0.3333 1 calc R U P A 2
 C12 C 0.4644(6) 0.7295(11) 0.6382(7) 0.0573(19) Uani 0.3333 1 d G U P A 2
 H12 H 0.4870 0.7884 0.6435 0.069 Uiso 0.3333 1 calc R U P A 2
 C8 C 0.4072(6) 0.7305(10) 0.6492(7) 0.0541(19) Uani 0.3333 1 d G U P A 2
 H8 H 0.3916 0.7901 0.6617 0.065 Uiso 0.3333 1 calc R U P A 2
 C33 C 0.2909(5) 0.7586(6) 0.6729(4) 0.0507(16) Uani 0.6667 1 d G U P A 2
 C029 C 0.3326(5) 0.8352(8) 0.6762(6) 0.0495(19) Uani 0.3333 1 d G U P A 1
 H029 H 0.3700 0.8137 0.6724 0.059 Uiso 0.3333 1 calc R U P A 1
 C02I C 0.3192(7) 0.9330(7) 0.6924(7) 0.056(2) Uani 0.3333 1 d G U P A 1
 H02J H 0.3472 0.9843 0.6946 0.067 Uiso 0.3333 1 calc R U P A 1
 C02F C 0.2641(8) 0.9541(7) 0.7054(8) 0.0585(19) Uani 0.3333 1 d G U P A 1
 H02K H 0.2551 1.0195 0.7163 0.070 Uiso 0.3333 1 calc R U P A 1
 C1 C 0.2223(6) 0.8774(11) 0.7022(8) 0.0571(18) Uani 0.3333 1 d G U P A 1
 H1 H 0.1854 0.8915 0.7109 0.068 Uiso 0.3333 1 calc R U P A 1
 C3 C 0.2357(5) 0.7797(9) 0.6860(7) 0.0536(17) Uani 0.3333 1 d G U P A 1
 H3 H 0.2117 0.7267 0.6938 0.064 Uiso 0.3333 1 calc R U P A 1

loop_
  _atom_site_aniso_label
  _atom_site_aniso_U_11
  _atom_site_aniso_U_22
  _atom_site_aniso_U_33
  _atom_site_aniso_U_23
  _atom_site_aniso_U_13
  _atom_site_aniso_U_12
 Os01 0.02852(16) 0.02293(17) 0.02834(17) -0.00185(9) 0.00955(11) 0.00033(9)
 P002 0.0306(7) 0.0222(7) 0.0330(7) 0.0030(6) 0.0053(6) -0.0007(6)
 P003 0.0404(8) 0.0255(8) 0.0271(7) -0.0036(6) 0.0139(6) -0.0103(6)
 P004 0.0298(7) 0.0182(7) 0.0407(8) -0.0053(6) 0.0131(6) 0.0013(6)
 F005 0.0364(19) 0.051(2) 0.052(2) -0.019(2) 0.0066(17) -0.0023(18)
 F006 0.057(3) 0.077(3) 0.051(3) -0.002(2) 0.021(2) -0.008(2)
 O007 0.049(3) 0.046(3) 0.037(3) -0.007(2) 0.007(2) 0.002(2)
 F008 0.075(3) 0.135(5) 0.042(3) 0.020(3) 0.018(2) 0.047(4)
 O009 0.050(3) 0.054(3) 0.040(3) -0.006(2) 0.020(2) 0.008(2)
 F00A 0.041(2) 0.096(5) 0.158(6) -0.086(5) 0.005(3) -0.011(3)
 C00B 0.025(3) 0.014(3) 0.031(3) 0.004(2) 0.006(2) 0.002(2)
 C00C 0.027(3) 0.021(3) 0.049(4) 0.012(3) 0.013(3) -0.004(2)
 C00D 0.040(3) 0.010(2) 0.036(3) 0.002(2) 0.013(3) 0.003(2)
 C00E 0.028(3) 0.030(3) 0.034(3) -0.008(3) 0.002(2) 0.001(2)
 C00F 0.024(3) 0.020(3) 0.047(4) -0.001(3) 0.006(3) 0.001(2)
 C00G 0.036(3) 0.019(3) 0.038(3) 0.006(2) 0.010(3) 0.005(2)
 C00H 0.033(3) 0.018(3) 0.040(3) 0.001(2) 0.017(3) 0.004(2)
 C00I 0.035(3) 0.024(3) 0.034(3) 0.005(3) 0.008(3) 0.007(2)
 C00J 0.034(3) 0.021(3) 0.027(3) -0.002(2) 0.014(2) 0.006(2)
 C00K 0.038(3) 0.029(3) 0.038(3) -0.006(3) 0.003(3) 0.003(3)
 C00L 0.038(3) 0.016(3) 0.042(3) -0.009(2) 0.017(3) 0.000(2)
 C00N 0.046(4) 0.041(4) 0.015(3) -0.004(2) 0.004(2) -0.001(3)
 C00O 0.033(3) 0.018(3) 0.051(4) -0.011(3) 0.004(3) 0.010(2)
 C00P 0.043(3) 0.024(3) 0.041(3) 0.001(3) 0.010(3) 0.000(3)
 C00Q 0.041(3) 0.030(3) 0.039(3) -0.011(3) 0.011(3) 0.000(3)
 C00R 0.035(3) 0.028(3) 0.035(3) 0.006(3) 0.008(2) 0.004(2)
 C00S 0.044(4) 0.037(4) 0.031(3) -0.005(3) 0.001(3) 0.013(3)
 C00T 0.034(3) 0.044(4) 0.050(4) -0.007(3) 0.027(3) -0.010(3)
 C00U 0.032(3) 0.027(3) 0.033(3) 0.002(3) 0.011(2) -0.001(2)
 C00V 0.033(3) 0.029(3) 0.035(3) -0.002(3) 0.014(2) -0.001(3)
 C00W 0.046(4) 0.039(4) 0.035(3) -0.004(3) 0.005(3) 0.007(3)
 C00X 0.039(3) 0.043(4) 0.053(4) -0.016(3) 0.009(3) 0.005(3)
 C00Y 0.039(3) 0.029(3) 0.044(4) 0.004(3) 0.013(3) 0.003(3)
 C00Z 0.046(4) 0.020(3) 0.044(4) 0.008(3) 0.003(3) -0.003(3)
 F010 0.113(5) 0.104(5) 0.105(5) 0.031(4) -0.023(4) -0.017(4)
 C011 0.036(3) 0.034(4) 0.048(4) 0.000(3) 0.010(3) -0.003(3)
 C012 0.036(3) 0.043(4) 0.060(4) 0.005(4) 0.014(3) 0.007(3)
 C013 0.038(3) 0.029(3) 0.037(3) 0.008(3) 0.009(3) 0.004(3)
 C014 0.043(3) 0.026(3) 0.045(4) 0.023(3) 0.004(3) -0.010(3)
 C015 0.044(3) 0.026(3) 0.041(3) -0.006(3) 0.002(3) 0.010(3)
 C016 0.049(4) 0.046(4) 0.052(4) 0.002(3) 0.022(3) 0.013(3)
 C017 0.044(3) 0.033(3) 0.037(3) 0.003(3) 0.001(3) -0.001(3)
 C018 0.062(4) 0.036(4) 0.043(4) 0.000(3) 0.011(3) 0.020(3)
 C019 0.064(5) 0.046(4) 0.034(3) 0.010(3) 0.013(3) 0.014(4)
 C01A 0.032(3) 0.032(4) 0.062(4) -0.007(3) 0.002(3) 0.002(3)
 C01B 0.041(3) 0.015(3) 0.062(4) -0.001(3) 0.022(3) 0.001(3)
 F01C 0.124(5) 0.109(5) 0.117(5) 0.065(4) -0.043(4) -0.048(4)
 C01D 0.036(3) 0.042(4) 0.057(4) -0.004(3) 0.023(3) 0.005(3)
 C01E 0.060(4) 0.028(3) 0.052(4) 0.009(3) 0.024(3) 0.011(3)
 C01F 0.061(4) 0.021(3) 0.070(5) -0.001(3) 0.042(4) -0.003(3)
 C01G 0.043(4) 0.051(4) 0.030(3) 0.001(3) 0.023(3) 0.004(3)
 C01H 0.057(4) 0.032(4) 0.045(4) 0.008(3) 0.020(3) -0.001(3)
 C01I 0.042(4) 0.044(4) 0.063(5) 0.022(4) -0.003(3) -0.013(3)
 C01J 0.047(4) 0.057(5) 0.059(5) -0.032(4) -0.004(4) 0.010(4)
 C01K 0.043(4) 0.035(4) 0.063(4) -0.018(3) 0.021(3) 0.002(3)
 B01L 0.040(4) 0.048(5) 0.029(3) -0.013(3) 0.003(3) 0.001(3)
 C01M 0.037(3) 0.028(3) 0.071(5) -0.008(3) 0.015(3) -0.001(3)
 C01N 0.033(3) 0.036(4) 0.073(5) -0.006(4) 0.017(3) -0.004(3)
 C01O 0.048(4) 0.033(4) 0.062(5) 0.017(3) 0.014(3) 0.000(3)
 C01P 0.083(5) 0.017(3) 0.056(4) 0.001(3) 0.040(4) 0.000(3)
 C01R 0.061(5) 0.063(6) 0.050(5) 0.031(4) 0.010(4) 0.004(4)
 C01S 0.060(5) 0.054(5) 0.045(4) -0.012(4) -0.001(3) 0.002(4)
 C01T 0.068(5) 0.053(5) 0.050(4) -0.002(4) -0.008(4) 0.011(4)
 C01U 0.050(4) 0.030(4) 0.073(5) -0.002(4) -0.014(4) 0.000(3)
 C01V 0.035(4) 0.034(4) 0.098(7) -0.033(4) -0.012(4) 0.005(3)
 C01W 0.069(5) 0.053(5) 0.030(3) 0.008(3) -0.002(3) 0.000(4)
 C01X 0.036(4) 0.032(4) 0.094(7) -0.012(4) 0.000(4) -0.001(3)
 C01Z 0.060(5) 0.032(4) 0.102(7) 0.020(5) -0.023(5) -0.015(4)
 C022 0.065(5) 0.022(4) 0.119(8) 0.000(5) -0.026(5) 0.001(4)
 C023 0.055(5) 0.087(6) 0.042(4) -0.009(4) 0.022(4) 0.009(4)
 F025 0.182(7) 0.115(6) 0.134(6) -0.040(5) 0.005(6) 0.047(6)
 C028 0.067(6) 0.117(10) 0.069(6) -0.029(6) 0.028(5) 0.005(6)
 F02A 0.118(6) 0.145(7) 0.215(8) 0.007(7) 0.060(6) -0.009(5)
 B02E 0.103(5) 0.095(5) 0.126(6) 0.010(5) 0.011(5) -0.015(5)
 C020 0.031(3) 0.078(4) 0.039(3) -0.008(3) 0.012(2) -0.009(3)
 C02C 0.036(3) 0.081(4) 0.045(3) -0.007(3) 0.012(3) -0.005(3)
 C02H 0.039(3) 0.084(4) 0.051(3) -0.007(3) 0.010(3) -0.003(3)
 C02B 0.036(3) 0.085(4) 0.050(3) -0.009(3) 0.011(3) -0.010(3)
 C02G 0.037(3) 0.084(4) 0.048(3) -0.009(3) 0.011(3) -0.012(3)
 C027 0.035(3) 0.080(4) 0.043(3) -0.006(3) 0.012(2) -0.011(3)
 C2 0.094(4) 0.023(3) 0.042(3) 0.001(3) 0.017(3) -0.001(3)
 C6 0.099(4) 0.030(3) 0.050(3) 0.000(3) 0.018(3) -0.001(3)
 C7 0.104(4) 0.034(3) 0.057(3) -0.002(3) 0.018(3) -0.001(3)
 C9 0.104(4) 0.035(3) 0.057(3) -0.002(3) 0.017(3) 0.003(3)
 C37 0.097(4) 0.030(3) 0.051(3) -0.003(3) 0.013(3) 0.003(3)
 C28 0.092(4) 0.026(3) 0.049(3) -0.002(3) 0.012(3) 0.002(3)
 C31 0.033(3) 0.080(4) 0.042(3) -0.007(3) 0.011(3) -0.009(3)
 C4 0.034(3) 0.081(4) 0.045(3) -0.008(3) 0.010(3) -0.006(3)
 C13 0.037(3) 0.084(4) 0.048(3) -0.007(3) 0.011(3) -0.007(3)
 C14 0.038(3) 0.085(4) 0.050(3) -0.006(4) 0.011(3) -0.009(4)
 C12 0.039(3) 0.083(4) 0.050(3) -0.005(3) 0.009(3) -0.012(3)
 C8 0.036(3) 0.081(4) 0.046(3) -0.006(3) 0.009(3) -0.011(3)
 C33 0.094(4) 0.021(3) 0.039(3) 0.003(2) 0.016(3) -0.001(3)
 C029 0.093(5) 0.019(3) 0.040(3) 0.001(3) 0.020(3) -0.003(3)
 C02I 0.098(5) 0.024(3) 0.048(4) 0.000(3) 0.019(3) -0.003(3)
 C02F 0.098(4) 0.027(3) 0.050(3) -0.002(3) 0.016(3) 0.000(3)
 C1 0.096(4) 0.027(3) 0.048(3) -0.001(3) 0.016(3) 0.001(3)
 C3 0.093(4) 0.025(3) 0.044(3) 0.001(3) 0.015(3) 0.001(3)

_geom_special_details
;
 All esds (except the esd in the dihedral angle between two l.s. planes)
 are estimated using the full covariance matrix.  The cell esds are taken
 into account individually in the estimation of esds in distances, angles
 and torsion angles; correlations between esds in cell parameters are only
 used when they are defined by crystal symmetry.  An approximate (isotropic)
 treatment of cell esds is used for estimating esds involving l.s. planes.
;
loop_
  _geom_bond_atom_site_label_1
  _geom_bond_atom_site_label_2
  _geom_bond_distance
  _geom_bond_site_symmetry_2
  _geom_bond_publ_flag
 Os01 P002 2.4540(15) . ?
 Os01 P004 2.4235(15) . ?
 Os01 C00B 2.122(6) . ?
 Os01 C00E 2.118(6) . ?
 Os01 C00J 2.126(6) . ?
 Os01 C00N 2.253(6) . ?
 Os01 C00T 2.320(6) . ?
 Os01 C01G 2.449(6) . ?
 P002 C00G 1.840(6) . ?
 P002 C00R 1.846(6) . ?
 P002 C00Z 1.854(7) . ?
 P003 C00D 1.785(6) . ?
 P003 C00U 1.782(6) . ?
 P003 C020 1.840(5) . ?
 P003 C2 1.906(6) . ?
 P003 C31 1.673(9) . ?
 P003 C33 1.771(8) . ?
 P004 C00L 1.852(7) . ?
 P004 C00O 1.856(6) . ?
 P004 C00V 1.852(6) . ?
 F005 B01L 1.385(9) . ?
 F006 B01L 1.384(9) . ?
 O007 C00S 1.335(8) . ?
 O007 C01S 1.478(9) . ?
 F008 B01L 1.409(11) . ?
 O009 C01G 1.358(9) . ?
 O009 C023 1.478(10) . ?
 F00A B01L 1.345(10) . ?
 C00B H00B 0.9300 . ?
 C00B C00D 1.350(8) . ?
 C00C H00C 0.9300 . ?
 C00C C00L 1.384(9) . ?
 C00C C01E 1.423(9) . ?
 C00D C00H 1.437(8) . ?
 C00E C00F 1.409(9) . ?
 C00E C00K 1.423(9) . ?
 C00F H00F 0.9300 . ?
 C00F C00I 1.359(9) . ?
 C00G C00P 1.380(9) . ?
 C00G C015 1.406(9) . ?
 C00H H00H 0.9300 . ?
 C00H C00J 1.361(9) . ?
 C00I H00I 0.9300 . ?
 C00I C00J 1.395(9) . ?
 C00K H00K 0.9300 . ?
 C00K C00S 1.362(10) . ?
 C00L C01B 1.400(9) . ?
 C00N H00N 0.9800 . ?
 C00N C00S 1.463(10) . ?
 C00N C01G 1.399(10) . ?
 C00O C00X 1.398(10) . ?
 C00O C01A 1.377(10) . ?
 C00P H00P 0.9300 . ?
 C00P C012 1.403(10) . ?
 C00Q H00Q 0.9300 . ?
 C00Q C00V 1.384(9) . ?
 C00Q C01K 1.393(10) . ?
 C00R C011 1.394(9) . ?
 C00R C013 1.394(9) . ?
 C00T H00A 0.9700 . ?
 C00T H00D 0.9700 . ?
 C00T C01G 1.398(10) . ?
 C00U C00Y 1.390(9) . ?
 C00U C017 1.404(9) . ?
 C00V C01M 1.376(9) . ?
 C00W H00W 0.9300 . ?
 C00W C013 1.388(9) . ?
 C00W C019 1.392(11) . ?
 C00X H00X 0.9300 . ?
 C00X C01J 1.382(11) . ?
 C00Y H00Y 0.9300 . ?
 C00Y C01O 1.385(10) . ?
 C00Z C014 1.388(10) . ?
 C00Z C01U 1.395(10) . ?
 F010 B02E 1.33(2) . ?
 C011 H011 0.9300 . ?
 C011 C01H 1.383(10) . ?
 C012 H012 0.9300 . ?
 C012 C016 1.381(11) . ?
 C013 H013 0.9300 . ?
 C014 H014 0.9300 . ?
 C014 C01I 1.397(10) . ?
 C015 H015 0.9300 . ?
 C015 C018 1.374(10) . ?
 C016 H016 0.9300 . ?
 C016 C018 1.396(11) . ?
 C017 H017 0.9300 . ?
 C017 C01W 1.376(10) . ?
 C018 H018 0.9300 . ?
 C019 H019 0.9300 . ?
 C019 C01H 1.351(11) . ?
 C01A H01A 0.9300 . ?
 C01A C01X 1.404(10) . ?
 C01B H01B 0.9300 . ?
 C01B C01F 1.391(10) . ?
 F01C B02E 1.299(19) . ?
 C01D H01D 0.9300 . ?
 C01D C01K 1.383(11) . ?
 C01D C01N 1.374(10) . ?
 C01E H01E 0.9300 . ?
 C01E C01P 1.376(11) . ?
 C01F H01F 0.9300 . ?
 C01F C01P 1.367(12) . ?
 C01H H01H 0.9300 . ?
 C01I H01I 0.9300 . ?
 C01I C01Z 1.378(13) . ?
 C01J H01J 0.9300 . ?
 C01J C01V 1.384(13) . ?
 C01K H01K 0.9300 . ?
 C01M H01M 0.9300 . ?
 C01M C01N 1.388(10) . ?
 C01N H01N 0.9300 . ?
 C01O H01O 0.9300 . ?
 C01O C01R 1.384(13) . ?
 C01P H01P 0.9300 . ?
 C01R H01R 0.9300 . ?
 C01R C01W 1.377(12) . ?
 C01S H01C 0.9700 . ?
 C01S H01G 0.9700 . ?
 C01S C01T 1.483(12) . ?
 C01T H01L 0.9600 . ?
 C01T H01Q 0.9600 . ?
 C01T H01S 0.9600 . ?
 C01U H01U 0.9300 . ?
 C01U C022 1.380(12) . ?
 C01V H01V 0.9300 . ?
 C01V C01X 1.369(13) . ?
 C01W H01W 0.9300 . ?
 C01X H01X 0.9300 . ?
 C01Z H01Z 0.9300 . ?
 C01Z C022 1.374(14) . ?
 C022 H022 0.9300 . ?
 C023 H02A 0.9700 . ?
 C023 H02B 0.9700 . ?
 C023 C028 1.431(13) . ?
 F025 B02E 1.34(2) . ?
 C028 H02C 0.9600 . ?
 C028 H02D 0.9600 . ?
 C028 H02E 0.9600 . ?
 F02A B02E 1.42(2) . ?
 C020 C02C 1.3900 . ?
 C020 C027 1.3900 . ?
 C02C H02F 0.9300 . ?
 C02C C02H 1.3900 . ?
 C02H H02H 0.9300 . ?
 C02H C02B 1.3900 . ?
 C02B H02G 0.9300 . ?
 C02B C02G 1.3900 . ?
 C02G H02I 0.9300 . ?
 C02G C027 1.3900 . ?
 C027 H027 0.9300 . ?
 C2 C029 1.662(17) . ?
 C2 C3 1.089(17) . ?
 C6 H6 0.9300 . ?
 C6 C7 1.3900 . ?
 C6 C33 1.448(13) . ?
 C7 H7 0.9300 . ?
 C7 C9 1.3900 . ?
 C9 H9 0.9300 . ?
 C9 C37 1.3900 . ?
 C37 H37 0.9300 . ?
 C37 C28 1.3900 . ?
 C28 H28 0.9300 . ?
 C28 C33 1.625(18) . ?
 C31 C4 1.3900 . ?
 C31 C8 1.3900 . ?
 C4 H4 0.9300 . ?
 C4 C13 1.3900 . ?
 C13 H13 0.9300 . ?
 C13 C14 1.3900 . ?
 C14 H14 0.9300 . ?
 C14 C12 1.3900 . ?
 C12 H12 0.9300 . ?
 C12 C8 1.3900 . ?
 C8 H8 0.9300 . ?
 C029 H029 0.9300 . ?
 C029 C02I 1.3900 . ?
 C02I H02J 0.9300 . ?
 C02I C02F 1.3900 . ?
 C02F H02K 0.9300 . ?
 C02F C1 1.3900 . ?
 C1 H1 0.9300 . ?
 C1 C3 1.3900 . ?
 C3 H3 0.9300 . ?

loop_
  _geom_angle_atom_site_label_1
  _geom_angle_atom_site_label_2
  _geom_angle_atom_site_label_3
  _geom_angle
  _geom_angle_site_symmetry_1
  _geom_angle_site_symmetry_3
  _geom_angle_publ_flag
 P004 Os01 P002 171.47(5) . . ?
 P004 Os01 C01G 85.13(18) . . ?
 C00B Os01 P002 89.32(14) . . ?
 C00B Os01 P004 86.92(15) . . ?
 C00B Os01 C00J 73.7(2) . . ?
 C00B Os01 C00N 141.2(2) . . ?
 C00B Os01 C00T 79.6(2) . . ?
 C00B Os01 C01G 109.7(2) . . ?
 C00E Os01 P002 92.76(18) . . ?
 C00E Os01 P004 86.36(18) . . ?
 C00E Os01 C00B 147.6(2) . . ?
 C00E Os01 C00J 74.5(2) . . ?
 C00E Os01 C00N 71.2(2) . . ?
 C00E Os01 C00T 132.7(2) . . ?
 C00E Os01 C01G 101.2(2) . . ?
 C00J Os01 P002 82.88(15) . . ?
 C00J Os01 P004 88.71(15) . . ?
 C00J Os01 C00N 144.1(2) . . ?
 C00J Os01 C00T 151.9(2) . . ?
 C00J Os01 C01G 172.7(2) . . ?
 C00N Os01 P002 88.36(18) . . ?
 C00N Os01 P004 99.37(18) . . ?
 C00N Os01 C00T 61.6(2) . . ?
 C00N Os01 C01G 34.3(2) . . ?
 C00T Os01 P002 87.97(19) . . ?
 C00T Os01 P004 98.87(19) . . ?
 C00T Os01 C01G 33.9(2) . . ?
 C01G Os01 P002 103.36(18) . . ?
 C00G P002 Os01 114.15(19) . . ?
 C00G P002 C00R 104.3(3) . . ?
 C00G P002 C00Z 100.9(3) . . ?
 C00R P002 Os01 115.6(2) . . ?
 C00R P002 C00Z 101.1(3) . . ?
 C00Z P002 Os01 118.7(2) . . ?
 C00D P003 C020 107.5(3) . . ?
 C00D P003 C2 101.3(4) . . ?
 C00U P003 C00D 112.3(3) . . ?
 C00U P003 C020 106.4(3) . . ?
 C00U P003 C2 105.9(4) . . ?
 C020 P003 C2 123.4(4) . . ?
 C31 P003 C00D 111.6(6) . . ?
 C31 P003 C00U 114.7(7) . . ?
 C31 P003 C33 100.5(7) . . ?
 C33 P003 C00D 113.0(4) . . ?
 C33 P003 C00U 104.0(4) . . ?
 C00L P004 Os01 117.93(18) . . ?
 C00L P004 C00O 101.0(3) . . ?
 C00L P004 C00V 98.2(3) . . ?
 C00O P004 Os01 116.2(2) . . ?
 C00V P004 Os01 117.4(2) . . ?
 C00V P004 C00O 103.1(3) . . ?
 C00S O007 C01S 116.8(6) . . ?
 C01G O009 C023 116.3(6) . . ?
 Os01 C00B H00B 120.6 . . ?
 C00D C00B Os01 118.9(4) . . ?
 C00D C00B H00B 120.6 . . ?
 C00L C00C H00C 120.9 . . ?
 C00L C00C C01E 118.1(6) . . ?
 C01E C00C H00C 120.9 . . ?
 C00B C00D P003 122.1(5) . . ?
 C00B C00D C00H 114.8(6) . . ?
 C00H C00D P003 122.7(5) . . ?
 C00F C00E Os01 117.2(4) . . ?
 C00F C00E C00K 120.4(6) . . ?
 C00K C00E Os01 122.4(5) . . ?
 C00E C00F H00F 122.4 . . ?
 C00I C00F C00E 115.2(5) . . ?
 C00I C00F H00F 122.4 . . ?
 C00P C00G P002 122.8(5) . . ?
 C00P C00G C015 119.3(6) . . ?
 C015 C00G P002 117.8(5) . . ?
 C00D C00H H00H 123.2 . . ?
 C00J C00H C00D 113.6(5) . . ?
 C00J C00H H00H 123.2 . . ?
 C00F C00I H00I 122.0 . . ?
 C00F C00I C00J 115.9(6) . . ?
 C00J C00I H00I 122.0 . . ?
 C00H C00J Os01 119.0(4) . . ?
 C00H C00J C00I 124.0(5) . . ?
 C00I C00J Os01 117.0(4) . . ?
 C00E C00K H00K 123.2 . . ?
 C00S C00K C00E 113.6(6) . . ?
 C00S C00K H00K 123.2 . . ?
 C00C C00L P004 119.7(4) . . ?
 C00C C00L C01B 119.3(6) . . ?
 C01B C00L P004 120.4(5) . . ?
 Os01 C00N H00N 108.0 . . ?
 C00S C00N Os01 114.8(5) . . ?
 C00S C00N H00N 108.0 . . ?
 C01G C00N Os01 80.6(4) . . ?
 C01G C00N H00N 108.0 . . ?
 C01G C00N C00S 133.1(6) . . ?
 C00X C00O P004 118.8(5) . . ?
 C01A C00O P004 123.1(5) . . ?
 C01A C00O C00X 118.0(6) . . ?
 C00G C00P H00P 120.1 . . ?
 C00G C00P C012 119.8(6) . . ?
 C012 C00P H00P 120.1 . . ?
 C00V C00Q H00Q 120.4 . . ?
 C00V C00Q C01K 119.1(6) . . ?
 C01K C00Q H00Q 120.4 . . ?
 C011 C00R P002 120.7(5) . . ?
 C013 C00R P002 119.9(5) . . ?
 C013 C00R C011 119.4(6) . . ?
 O007 C00S C00K 128.8(7) . . ?
 O007 C00S C00N 115.9(6) . . ?
 C00K C00S C00N 114.6(6) . . ?
 Os01 C00T H00A 115.5 . . ?
 Os01 C00T H00D 115.5 . . ?
 H00A C00T H00D 112.6 . . ?
 C01G C00T Os01 78.1(4) . . ?
 C01G C00T H00A 115.5 . . ?
 C01G C00T H00D 115.5 . . ?
 C00Y C00U P003 121.9(5) . . ?
 C00Y C00U C017 120.9(6) . . ?
 C017 C00U P003 117.2(5) . . ?
 C00Q C00V P004 119.7(5) . . ?
 C01M C00V P004 119.4(5) . . ?
 C01M C00V C00Q 119.9(6) . . ?
 C013 C00W H00W 120.7 . . ?
 C013 C00W C019 118.7(7) . . ?
 C019 C00W H00W 120.7 . . ?
 C00O C00X H00X 119.3 . . ?
 C01J C00X C00O 121.4(8) . . ?
 C01J C00X H00X 119.3 . . ?
 C00U C00Y H00Y 120.8 . . ?
 C01O C00Y C00U 118.5(7) . . ?
 C01O C00Y H00Y 120.8 . . ?
 C014 C00Z P002 122.7(5) . . ?
 C014 C00Z C01U 118.1(6) . . ?
 C01U C00Z P002 118.8(5) . . ?
 C00R C011 H011 120.2 . . ?
 C01H C011 C00R 119.7(6) . . ?
 C01H C011 H011 120.2 . . ?
 C00P C012 H012 119.7 . . ?
 C016 C012 C00P 120.6(7) . . ?
 C016 C012 H012 119.7 . . ?
 C00R C013 H013 119.8 . . ?
 C00W C013 C00R 120.3(6) . . ?
 C00W C013 H013 119.8 . . ?
 C00Z C014 H014 119.6 . . ?
 C00Z C014 C01I 120.9(7) . . ?
 C01I C014 H014 119.6 . . ?
 C00G C015 H015 119.7 . . ?
 C018 C015 C00G 120.6(6) . . ?
 C018 C015 H015 119.7 . . ?
 C012 C016 H016 120.3 . . ?
 C012 C016 C018 119.4(7) . . ?
 C018 C016 H016 120.3 . . ?
 C00U C017 H017 120.3 . . ?
 C01W C017 C00U 119.5(7) . . ?
 C01W C017 H017 120.3 . . ?
 C015 C018 C016 120.2(7) . . ?
 C015 C018 H018 119.9 . . ?
 C016 C018 H018 119.9 . . ?
 C00W C019 H019 119.3 . . ?
 C01H C019 C00W 121.4(6) . . ?
 C01H C019 H019 119.3 . . ?
 C00O C01A H01A 119.7 . . ?
 C00O C01A C01X 120.5(8) . . ?
 C01X C01A H01A 119.7 . . ?
 C00L C01B H01B 119.5 . . ?
 C01F C01B C00L 121.0(7) . . ?
 C01F C01B H01B 119.5 . . ?
 C01K C01D H01D 120.4 . . ?
 C01N C01D H01D 120.4 . . ?
 C01N C01D C01K 119.2(6) . . ?
 C00C C01E H01E 119.1 . . ?
 C01P C01E C00C 121.8(7) . . ?
 C01P C01E H01E 119.1 . . ?
 C01B C01F H01F 119.8 . . ?
 C01P C01F C01B 120.4(6) . . ?
 C01P C01F H01F 119.8 . . ?
 O009 C01G Os01 128.8(5) . . ?
 O009 C01G C00N 120.6(7) . . ?
 O009 C01G C00T 125.0(6) . . ?
 C00N C01G Os01 65.1(3) . . ?
 C00T C01G Os01 68.0(3) . . ?
 C00T C01G C00N 113.7(6) . . ?
 C011 C01H H01H 119.7 . . ?
 C019 C01H C011 120.5(7) . . ?
 C019 C01H H01H 119.7 . . ?
 C014 C01I H01I 120.0 . . ?
 C01Z C01I C014 120.0(7) . . ?
 C01Z C01I H01I 120.0 . . ?
 C00X C01J H01J 120.0 . . ?
 C00X C01J C01V 120.0(8) . . ?
 C01V C01J H01J 120.0 . . ?
 C00Q C01K H01K 119.5 . . ?
 C01D C01K C00Q 121.0(6) . . ?
 C01D C01K H01K 119.5 . . ?
 F005 B01L F008 105.8(7) . . ?
 F006 B01L F005 111.1(6) . . ?
 F006 B01L F008 105.2(6) . . ?
 F00A B01L F005 110.0(6) . . ?
 F00A B01L F006 113.5(7) . . ?
 F00A B01L F008 110.9(7) . . ?
 C00V C01M H01M 119.7 . . ?
 C00V C01M C01N 120.6(7) . . ?
 C01N C01M H01M 119.7 . . ?
 C01D C01N C01M 120.2(7) . . ?
 C01D C01N H01N 119.9 . . ?
 C01M C01N H01N 119.9 . . ?
 C00Y C01O H01O 119.8 . . ?
 C01R C01O C00Y 120.4(7) . . ?
 C01R C01O H01O 119.8 . . ?
 C01E C01P H01P 120.4 . . ?
 C01F C01P C01E 119.2(7) . . ?
 C01F C01P H01P 120.4 . . ?
 C01O C01R H01R 119.5 . . ?
 C01W C01R C01O 121.0(7) . . ?
 C01W C01R H01R 119.5 . . ?
 O007 C01S H01C 110.2 . . ?
 O007 C01S H01G 110.2 . . ?
 O007 C01S C01T 107.5(7) . . ?
 H01C C01S H01G 108.5 . . ?
 C01T C01S H01C 110.2 . . ?
 C01T C01S H01G 110.2 . . ?
 C01S C01T H01L 109.5 . . ?
 C01S C01T H01Q 109.5 . . ?
 C01S C01T H01S 109.5 . . ?
 H01L C01T H01Q 109.5 . . ?
 H01L C01T H01S 109.5 . . ?
 H01Q C01T H01S 109.5 . . ?
 C00Z C01U H01U 119.7 . . ?
 C022 C01U C00Z 120.7(8) . . ?
 C022 C01U H01U 119.7 . . ?
 C01J C01V H01V 120.3 . . ?
 C01X C01V C01J 119.4(7) . . ?
 C01X C01V H01V 120.3 . . ?
 C017 C01W H01W 120.1 . . ?
 C01R C01W C017 119.8(7) . . ?
 C01R C01W H01W 120.1 . . ?
 C01A C01X H01X 119.7 . . ?
 C01V C01X C01A 120.7(8) . . ?
 C01V C01X H01X 119.7 . . ?
 C01I C01Z H01Z 120.2 . . ?
 C022 C01Z C01I 119.5(8) . . ?
 C022 C01Z H01Z 120.2 . . ?
 C01U C022 H022 119.6 . . ?
 C01Z C022 C01U 120.9(9) . . ?
 C01Z C022 H022 119.6 . . ?
 O009 C023 H02A 109.3 . . ?
 O009 C023 H02B 109.3 . . ?
 H02A C023 H02B 108.0 . . ?
 C028 C023 O009 111.5(8) . . ?
 C028 C023 H02A 109.3 . . ?
 C028 C023 H02B 109.3 . . ?
 C023 C028 H02C 109.5 . . ?
 C023 C028 H02D 109.5 . . ?
 C023 C028 H02E 109.5 . . ?
 H02C C028 H02D 109.5 . . ?
 H02C C028 H02E 109.5 . . ?
 H02D C028 H02E 109.5 . . ?
 F010 B02E F025 117.0(16) . . ?
 F010 B02E F02A 106.9(15) . . ?
 F01C B02E F010 112.7(14) . . ?
 F01C B02E F025 112.9(16) . . ?
 F01C B02E F02A 109.8(16) . . ?
 F025 B02E F02A 95.8(13) . . ?
 C02C C020 P003 119.7(4) . . ?
 C02C C020 C027 120.0 . . ?
 C027 C020 P003 119.8(4) . . ?
 C020 C02C H02F 120.0 . . ?
 C02H C02C C020 120.0 . . ?
 C02H C02C H02F 120.0 . . ?
 C02C C02H H02H 120.0 . . ?
 C02B C02H C02C 120.0 . . ?
 C02B C02H H02H 120.0 . . ?
 C02H C02B H02G 120.0 . . ?
 C02G C02B C02H 120.0 . . ?
 C02G C02B H02G 120.0 . . ?
 C02B C02G H02I 120.0 . . ?
 C027 C02G C02B 120.0 . . ?
 C027 C02G H02I 120.0 . . ?
 C020 C027 H027 120.0 . . ?
 C02G C027 C020 120.0 . . ?
 C02G C027 H027 120.0 . . ?
 C029 C2 P003 102.2(6) . . ?
 C3 C2 P003 126.9(8) . . ?
 C3 C2 C029 120.7(10) . . ?
 C7 C6 H6 116.3 . . ?
 C7 C6 C33 127.5(6) . . ?
 C33 C6 H6 116.3 . . ?
 C6 C7 H7 120.0 . . ?
 C6 C7 C9 120.0 . . ?
 C9 C7 H7 120.0 . . ?
 C7 C9 H9 120.0 . . ?
 C37 C9 C7 120.0 . . ?
 C37 C9 H9 120.0 . . ?
 C9 C37 H37 120.0 . . ?
 C28 C37 C9 120.0 . . ?
 C28 C37 H37 120.0 . . ?
 C37 C28 H28 118.6 . . ?
 C37 C28 C33 122.8(4) . . ?
 C33 C28 H28 118.6 . . ?
 C4 C31 P003 114.7(9) . . ?
 C4 C31 C8 120.0 . . ?
 C8 C31 P003 125.3(9) . . ?
 C31 C4 H4 120.0 . . ?
 C13 C4 C31 120.0 . . ?
 C13 C4 H4 120.0 . . ?
 C4 C13 H13 120.0 . . ?
 C4 C13 C14 120.0 . . ?
 C14 C13 H13 120.0 . . ?
 C13 C14 H14 120.0 . . ?
 C13 C14 C12 120.0 . . ?
 C12 C14 H14 120.0 . . ?
 C14 C12 H12 120.0 . . ?
 C8 C12 C14 120.0 . . ?
 C8 C12 H12 120.0 . . ?
 C31 C8 H8 120.0 . . ?
 C12 C8 C31 120.0 . . ?
 C12 C8 H8 120.0 . . ?
 C6 C33 P003 131.8(8) . . ?
 C6 C33 C28 103.0(8) . . ?
 C28 C33 P003 110.0(6) . . ?
 C2 C029 H029 124.5 . . ?
 C02I C029 C2 111.1(5) . . ?
 C02I C029 H029 124.5 . . ?
 C029 C02I H02J 120.0 . . ?
 C02F C02I C029 120.0 . . ?
 C02F C02I H02J 120.0 . . ?
 C02I C02F H02K 120.0 . . ?
 C02I C02F C1 120.0 . . ?
 C1 C02F H02K 120.0 . . ?
 C02F C1 H1 120.0 . . ?
 C3 C1 C02F 120.0 . . ?
 C3 C1 H1 120.0 . . ?
 C2 C3 C1 123.2(6) . . ?
 C2 C3 H3 118.4 . . ?
 C1 C3 H3 118.4 . . ?

loop_
  _geom_torsion_atom_site_label_1
  _geom_torsion_atom_site_label_2
  _geom_torsion_atom_site_label_3
  _geom_torsion_atom_site_label_4
  _geom_torsion
  _geom_torsion_site_symmetry_1
  _geom_torsion_site_symmetry_2
  _geom_torsion_site_symmetry_3
  _geom_torsion_site_symmetry_4
  _geom_torsion_publ_flag
 Os01 P002 C00G C00P -90.5(5) . . . . ?
 Os01 P002 C00G C015 85.2(5) . . . . ?
 Os01 P002 C00R C011 -118.2(5) . . . . ?
 Os01 P002 C00R C013 59.9(6) . . . . ?
 Os01 P002 C00Z C014 25.0(6) . . . . ?
 Os01 P002 C00Z C01U -162.3(5) . . . . ?
 Os01 P004 C00L C00C -127.7(4) . . . . ?
 Os01 P004 C00L C01B 61.0(5) . . . . ?
 Os01 P004 C00O C00X 69.1(5) . . . . ?
 Os01 P004 C00O C01A -109.9(5) . . . . ?
 Os01 P004 C00V C00Q -147.2(5) . . . . ?
 Os01 P004 C00V C01M 44.8(6) . . . . ?
 Os01 C00B C00D P003 -172.5(3) . . . . ?
 Os01 C00B C00D C00H 0.7(7) . . . . ?
 Os01 C00E C00F C00I -1.6(7) . . . . ?
 Os01 C00E C00K C00S -8.4(8) . . . . ?
 Os01 C00N C00S O007 -170.8(4) . . . . ?
 Os01 C00N C00S C00K 18.2(8) . . . . ?
 Os01 C00N C01G O009 121.9(6) . . . . ?
 Os01 C00N C01G C00T -49.1(6) . . . . ?
 Os01 C00T C01G O009 -122.9(6) . . . . ?
 Os01 C00T C01G C00N 47.7(5) . . . . ?
 P002 C00G C00P C012 174.4(5) . . . . ?
 P002 C00G C015 C018 -174.4(5) . . . . ?
 P002 C00R C011 C01H 179.8(5) . . . . ?
 P002 C00R C013 C00W -179.7(5) . . . . ?
 P002 C00Z C014 C01I 175.2(5) . . . . ?
 P002 C00Z C01U C022 -176.0(8) . . . . ?
 P003 C00D C00H C00J 173.0(4) . . . . ?
 P003 C00U C00Y C01O -178.0(5) . . . . ?
 P003 C00U C017 C01W 178.0(6) . . . . ?
 P003 C020 C02C C02H 171.7(6) . . . . ?
 P003 C020 C027 C02G -171.7(6) . . . . ?
 P003 C2 C029 C02I -171.8(5) . . . . ?
 P003 C2 C3 C1 166.3(8) . . . . ?
 P003 C31 C4 C13 -177.7(13) . . . . ?
 P003 C31 C8 C12 177.5(14) . . . . ?
 P004 C00L C01B C01F 171.6(5) . . . . ?
 P004 C00O C00X C01J -178.8(6) . . . . ?
 P004 C00O C01A C01X 178.8(5) . . . . ?
 P004 C00V C01M C01N 169.0(6) . . . . ?
 C00B C00D C00H C00J -0.1(7) . . . . ?
 C00C C00L C01B C01F 0.2(9) . . . . ?
 C00C C01E C01P C01F -3.5(11) . . . . ?
 C00D P003 C00U C00Y 17.5(6) . . . . ?
 C00D P003 C00U C017 -161.9(5) . . . . ?
 C00D P003 C020 C02C -100.1(4) . . . . ?
 C00D P003 C020 C027 71.6(5) . . . . ?
 C00D P003 C31 C4 -56.8(9) . . . . ?
 C00D P003 C31 C8 125.6(9) . . . . ?
 C00D P003 C33 C6 -57.1(13) . . . . ?
 C00D P003 C33 C28 73.2(8) . . . . ?
 C00D C00H C00J Os01 -0.6(7) . . . . ?
 C00D C00H C00J C00I 177.7(5) . . . . ?
 C00E C00F C00I C00J -1.8(8) . . . . ?
 C00E C00K C00S O007 -176.8(6) . . . . ?
 C00E C00K C00S C00N -7.1(8) . . . . ?
 C00F C00E C00K C00S 171.5(6) . . . . ?
 C00F C00I C00J Os01 4.4(7) . . . . ?
 C00F C00I C00J C00H -173.8(6) . . . . ?
 C00G P002 C00R C011 115.6(5) . . . . ?
 C00G P002 C00R C013 -66.2(6) . . . . ?
 C00G P002 C00Z C014 150.5(6) . . . . ?
 C00G P002 C00Z C01U -36.9(7) . . . . ?
 C00G C00P C012 C016 -0.2(11) . . . . ?
 C00G C015 C018 C016 -0.2(11) . . . . ?
 C00K C00E C00F C00I 178.5(6) . . . . ?
 C00L P004 C00O C00X -162.0(5) . . . . ?
 C00L P004 C00O C01A 19.0(6) . . . . ?
 C00L P004 C00V C00Q 85.3(6) . . . . ?
 C00L P004 C00V C01M -82.6(6) . . . . ?
 C00L C00C C01E C01P 5.3(10) . . . . ?
 C00L C01B C01F C01P 1.7(10) . . . . ?
 C00O P004 C00L C00C 104.5(5) . . . . ?
 C00O P004 C00L C01B -66.8(5) . . . . ?
 C00O P004 C00V C00Q -18.0(6) . . . . ?
 C00O P004 C00V C01M 174.0(6) . . . . ?
 C00O C00X C01J C01V -0.2(11) . . . . ?
 C00O C01A C01X C01V 0.1(11) . . . . ?
 C00P C00G C015 C018 1.4(10) . . . . ?
 C00P C012 C016 C018 1.4(11) . . . . ?
 C00Q C00V C01M C01N 1.0(11) . . . . ?
 C00R P002 C00G C00P 36.6(6) . . . . ?
 C00R P002 C00G C015 -147.7(5) . . . . ?
 C00R P002 C00Z C014 -102.5(6) . . . . ?
 C00R P002 C00Z C01U 70.2(7) . . . . ?
 C00R C011 C01H C019 -0.4(11) . . . . ?
 C00S O007 C01S C01T 161.2(6) . . . . ?
 C00S C00N C01G Os01 -115.2(8) . . . . ?
 C00S C00N C01G O009 6.7(11) . . . . ?
 C00S C00N C01G C00T -164.3(7) . . . . ?
 C00U P003 C00D C00B -142.0(5) . . . . ?
 C00U P003 C00D C00H 45.4(6) . . . . ?
 C00U P003 C020 C02C 20.4(5) . . . . ?
 C00U P003 C020 C027 -167.9(4) . . . . ?
 C00U P003 C31 C4 72.3(9) . . . . ?
 C00U P003 C31 C8 -105.2(10) . . . . ?
 C00U P003 C33 C6 -179.2(11) . . . . ?
 C00U P003 C33 C28 -48.9(8) . . . . ?
 C00U C00Y C01O C01R -0.4(11) . . . . ?
 C00U C017 C01W C01R 0.5(12) . . . . ?
 C00V P004 C00L C00C -0.6(5) . . . . ?
 C00V P004 C00L C01B -171.9(5) . . . . ?
 C00V P004 C00O C00X -60.8(6) . . . . ?
 C00V P004 C00O C01A 120.2(5) . . . . ?
 C00V C00Q C01K C01D 1.7(11) . . . . ?
 C00V C01M C01N C01D 0.0(12) . . . . ?
 C00W C019 C01H C011 -0.8(11) . . . . ?
 C00X C00O C01A C01X -0.2(10) . . . . ?
 C00X C01J C01V C01X 0.1(11) . . . . ?
 C00Y C00U C017 C01W -1.5(10) . . . . ?
 C00Y C01O C01R C01W -0.6(13) . . . . ?
 C00Z P002 C00G C00P 141.1(5) . . . . ?
 C00Z P002 C00G C015 -43.2(5) . . . . ?
 C00Z P002 C00R C011 11.3(6) . . . . ?
 C00Z P002 C00R C013 -170.6(5) . . . . ?
 C00Z C014 C01I C01Z -0.9(12) . . . . ?
 C00Z C01U C022 C01Z 2.0(17) . . . . ?
 C011 C00R C013 C00W -1.6(10) . . . . ?
 C012 C016 C018 C015 -1.3(11) . . . . ?
 C013 C00R C011 C01H 1.6(10) . . . . ?
 C013 C00W C019 C01H 0.8(11) . . . . ?
 C014 C00Z C01U C022 -3.0(13) . . . . ?
 C014 C01I C01Z C022 -0.2(15) . . . . ?
 C015 C00G C00P C012 -1.3(9) . . . . ?
 C017 C00U C00Y C01O 1.4(10) . . . . ?
 C019 C00W C013 C00R 0.4(10) . . . . ?
 C01A C00O C00X C01J 0.3(10) . . . . ?
 C01B C01F C01P C01E 0.0(11) . . . . ?
 C01E C00C C00L P004 -175.0(5) . . . . ?
 C01E C00C C00L C01B -3.5(9) . . . . ?
 C01G O009 C023 C028 -167.0(8) . . . . ?
 C01G C00N C00S O007 -70.2(10) . . . . ?
 C01G C00N C00S C00K 118.8(8) . . . . ?
 C01I C01Z C022 C01U -0.4(17) . . . . ?
 C01J C01V C01X C01A 0.0(11) . . . . ?
 C01K C00Q C00V P004 -169.7(6) . . . . ?
 C01K C00Q C00V C01M -1.8(10) . . . . ?
 C01K C01D C01N C01M -0.1(12) . . . . ?
 C01N C01D C01K C00Q -0.7(12) . . . . ?
 C01O C01R C01W C017 0.5(13) . . . . ?
 C01S O007 C00S C00K 1.4(10) . . . . ?
 C01S O007 C00S C00N -168.1(6) . . . . ?
 C01U C00Z C014 C01I 2.5(10) . . . . ?
 C023 O009 C01G Os01 -116.9(7) . . . . ?
 C023 O009 C01G C00N 161.7(6) . . . . ?
 C023 O009 C01G C00T -28.3(10) . . . . ?
 C020 P003 C00D C00B -25.3(6) . . . . ?
 C020 P003 C00D C00H 162.1(5) . . . . ?
 C020 P003 C00U C00Y -99.9(6) . . . . ?
 C020 P003 C00U C017 80.7(6) . . . . ?
 C020 C02C C02H C02B 0.0 . . . . ?
 C02C C020 C027 C02G 0.0 . . . . ?
 C02C C02H C02B C02G 0.0 . . . . ?
 C02H C02B C02G C027 0.0 . . . . ?
 C02B C02G C027 C020 0.0 . . . . ?
 C027 C020 C02C C02H 0.0 . . . . ?
 C2 P003 C00D C00B 105.4(5) . . . . ?
 C2 P003 C00D C00H -67.2(6) . . . . ?
 C2 P003 C00U C00Y 127.2(6) . . . . ?
 C2 P003 C00U C017 -52.2(6) . . . . ?
 C2 P003 C020 C02C 142.8(5) . . . . ?
 C2 P003 C020 C027 -45.5(7) . . . . ?
 C2 C029 C02I C02F 9.2(6) . . . . ?
 C6 C7 C9 C37 0.0 . . . . ?
 C7 C6 C33 P003 161.3(8) . . . . ?
 C7 C6 C33 C28 28.6(14) . . . . ?
 C7 C9 C37 C28 0.0 . . . . ?
 C9 C37 C28 C33 15.4(7) . . . . ?
 C37 C28 C33 P003 -171.2(5) . . . . ?
 C37 C28 C33 C6 -26.9(13) . . . . ?
 C31 P003 C00D C00B -11.6(8) . . . . ?
 C31 P003 C00D C00H 175.8(8) . . . . ?
 C31 P003 C00U C00Y -111.3(8) . . . . ?
 C31 P003 C00U C017 69.3(8) . . . . ?
 C31 P003 C33 C6 61.9(14) . . . . ?
 C31 P003 C33 C28 -167.8(9) . . . . ?
 C31 C4 C13 C14 0.0 . . . . ?
 C4 C31 C8 C12 0.0 . . . . ?
 C4 C13 C14 C12 0.0 . . . . ?
 C13 C14 C12 C8 0.0 . . . . ?
 C14 C12 C8 C31 0.0 . . . . ?
 C8 C31 C4 C13 0.0 . . . . ?
 C33 P003 C00D C00B 100.7(6) . . . . ?
 C33 P003 C00D C00H -71.9(6) . . . . ?
 C33 P003 C00U C00Y 140.0(6) . . . . ?
 C33 P003 C00U C017 -39.4(7) . . . . ?
 C33 P003 C31 C4 -176.8(8) . . . . ?
 C33 P003 C31 C8 5.6(11) . . . . ?
 C33 C6 C7 C9 -18.4(10) . . . . ?
 C029 C2 C3 C1 27.4(16) . . . . ?
 C029 C02I C02F C1 0.0 . . . . ?
 C02I C02F C1 C3 0.0 . . . . ?
 C02F C1 C3 C2 -15.8(11) . . . . ?
 C3 C2 C029 C02I -24.3(14) . . . . ?

_smtbx_masks_special_details       ?
loop_
  _smtbx_masks_void_nr
  _smtbx_masks_void_average_x
  _smtbx_masks_void_average_y
  _smtbx_masks_void_average_z
  _smtbx_masks_void_volume
  _smtbx_masks_void_count_electrons
  _smtbx_masks_void_content
 1 0.000 0.000 0.500 82.3 0.0 ?
 2 0.000 0.500 0.000 82.3 0.0 ?
 3 0.500 -0.442 -0.536 787.5 270.3 ?

_smtbx_masks_void_probe_radius     1.2
_smtbx_masks_void_truncation_radius  1.2
_shelx_res_file
;
    exp_5520.res created by SHELXL-2014/7

TITL exp_5520_a.res in P2(1)/c
REM Old TITL exp_5520 in P2(1)/c
REM SHELXT solution in P2(1)/c
REM R1 0.127, Rweak 0.008, Alpha 0.051, Orientation as input
REM Formula found by SHELXT: Os P3 C88
CELL 1.54184 23.123 13.1857 22.283 90 101.246 90
ZERR 4 0.0005 0.0003 0.0005 0 0.002 0
LATT 1
SYMM -X,0.5+Y,0.5-Z
SFAC C H B F O Os P
UNIT 280 252 8 32 8 4 12
SIMU 0.002 0.01 2 F01C B02E F010 F025 F02A
SIMU 0.002 0.01 2 F00A F008 F005 F006
SIMU 0.005 0.01 2 C8 C31 C020 C12 C14 C02G C027 C4 C02C C02H C02B C13
SIMU 0.005 0.01 2 C2 C33 C6 C029 C02I C7 C02F C9 C1 C37 C28 C3

L.S. 20
PLAN  55
CONF
BOND $H
list 4
MORE -1
fmap 2
acta
ABIN
SHEL 999 0.84
OMIT 0 130
REM <olex2.extras>
REM <HklSrc "%.\\exp_5520.hkl">
REM </olex2.extras>

WGHT    0.098200   16.089401
FVAR       0.14173
OS01  6    0.202842    0.537967    0.458208    11.00000    0.02852    0.02293 =
         0.02834   -0.00185    0.00955    0.00033
P002  7    0.169333    0.714930    0.450850    11.00000    0.03061    0.02221 =
         0.03298    0.00304    0.00535   -0.00067
P003  7    0.305248    0.631252    0.655286    11.00000    0.04040    0.02549 =
         0.02709   -0.00358    0.01388   -0.01033
P004  7    0.231621    0.363080    0.480179    11.00000    0.02982    0.01822 =
         0.04065   -0.00527    0.01313    0.00127
F005  4    0.119128    0.439223    0.699088    11.00000    0.03642    0.05116 =
         0.05159   -0.01892    0.00659   -0.00231
F006  4    0.030414    0.428146    0.729103    11.00000    0.05704    0.07729 =
         0.05051   -0.00173    0.02088   -0.00844
O007  5    0.129392    0.453662    0.267184    11.00000    0.04902    0.04616 =
         0.03695   -0.00665    0.00657    0.00211
F008  4    0.037942    0.506975    0.642981    11.00000    0.07471    0.13479 =
         0.04220    0.02009    0.01817    0.04719
O009  5    0.269974    0.431616    0.347009    11.00000    0.05011    0.05408 =
         0.03953   -0.00600    0.01957    0.00834
F00A  4    0.049590    0.336143    0.648412    11.00000    0.04122    0.09577 =
         0.15797   -0.08633    0.00545   -0.01109
C00B  1    0.269267    0.577780    0.534423    11.00000    0.02532    0.01365 =
         0.03134    0.00353    0.00577    0.00221
AFIX  43
H00B  2    0.307597    0.590719    0.529478    11.00000   -1.20000
AFIX   0
C00C  1    0.284410    0.268493    0.590160    11.00000    0.02667    0.02093 =
         0.04872    0.01159    0.01306   -0.00380
AFIX  43
H00C  2    0.318242    0.264795    0.573524    11.00000   -1.20000
AFIX   0
C00D  1    0.254956    0.584015    0.590212    11.00000    0.04007    0.00978 =
         0.03565    0.00249    0.01268    0.00304
C00E  1    0.116646    0.481396    0.426028    11.00000    0.02822    0.03018 =
         0.03433   -0.00786    0.00162    0.00067
C00F  1    0.078587    0.477277    0.468243    11.00000    0.02399    0.02034 =
         0.04716   -0.00118    0.00629    0.00073
AFIX  43
H00F  2    0.039793    0.454966    0.457441    11.00000   -1.20000
AFIX   0
C00G  1    0.110034    0.742269    0.492841    11.00000    0.03565    0.01870 =
         0.03816    0.00619    0.01034    0.00470
C00H  1    0.194460    0.560986    0.591490    11.00000    0.03264    0.01758 =
         0.03961    0.00051    0.01672    0.00380
AFIX  43
H00H  2    0.179085    0.562478    0.627060    11.00000   -1.20000
AFIX   0
C00I  1    0.102632    0.508241    0.525867    11.00000    0.03505    0.02406 =
         0.03444    0.00478    0.00780    0.00654
AFIX  43
H00I  2    0.080950    0.510280    0.556883    11.00000   -1.20000
AFIX   0
C00J  1    0.161819    0.536787    0.535674    11.00000    0.03392    0.02114 =
         0.02706   -0.00247    0.01404    0.00608
C00K  1    0.096940    0.448669    0.364602    11.00000    0.03767    0.02904 =
         0.03818   -0.00589    0.00275    0.00305
AFIX  43
H00K  2    0.061134    0.415885    0.351230    11.00000   -1.20000
AFIX   0
C00L  1    0.233994    0.315714    0.558874    11.00000    0.03796    0.01571 =
         0.04238   -0.00861    0.01668    0.00015
C00N  1    0.185732    0.532613    0.355212    11.00000    0.04583    0.04078 =
         0.01485   -0.00427    0.00366   -0.00063
AFIX  13
H00N  2    0.178370    0.602016    0.339887    11.00000   -1.20000
AFIX   0
C00O  1    0.184694    0.265281    0.434526    11.00000    0.03342    0.01795 =
         0.05132   -0.01100    0.00391    0.01003
C00P  1    0.051069    0.734131    0.466491    11.00000    0.04317    0.02429 =
         0.04052    0.00108    0.00974   -0.00014
AFIX  43
H00P  2    0.039773    0.719924    0.424975    11.00000   -1.20000
AFIX   0
C00Q  1    0.317403    0.228579    0.453718    11.00000    0.04078    0.03021 =
         0.03902   -0.01149    0.01106    0.00023
AFIX  43
H00Q  2    0.286073    0.185533    0.438640    11.00000   -1.20000
AFIX   0
C00R  1    0.140504    0.761688    0.372641    11.00000    0.03456    0.02764 =
         0.03507    0.00631    0.00762    0.00372
C00S  1    0.135470    0.469889    0.327236    11.00000    0.04384    0.03654 =
         0.03145   -0.00477    0.00134    0.01341
C00T  1    0.278031    0.586056    0.408787    11.00000    0.03375    0.04438 =
         0.04961   -0.00710    0.02695   -0.01019
AFIX  23
H00A  2    0.276678    0.655851    0.394826    11.00000   -1.20000
H00D  2    0.317384    0.565145    0.428483    11.00000   -1.20000
AFIX   0
C00U  1    0.300753    0.563383    0.723391    11.00000    0.03162    0.02741 =
         0.03285    0.00216    0.01140   -0.00057
C00V  1    0.307090    0.325756    0.472599    11.00000    0.03269    0.02895 =
         0.03507   -0.00237    0.01418   -0.00098
C00W  1    0.070104    0.749041    0.277524    11.00000    0.04616    0.03906 =
         0.03481   -0.00414    0.00533    0.00657
AFIX  43
H00W  2    0.037565    0.718177    0.253287    11.00000   -1.20000
AFIX   0
C00X  1    0.185470    0.256690    0.372158    11.00000    0.03935    0.04299 =
         0.05281   -0.01603    0.00942    0.00549
AFIX  43
H00X  2    0.209926    0.299052    0.354882    11.00000   -1.20000
AFIX   0
C00Y  1    0.274367    0.468417    0.721765    11.00000    0.03928    0.02886 =
         0.04439    0.00412    0.01270    0.00263
AFIX  43
H00Y  2    0.259369    0.436898    0.684656    11.00000   -1.20000
AFIX   0
C00Z  1    0.222949    0.816108    0.480758    11.00000    0.04557    0.01963 =
         0.04399    0.00804    0.00282   -0.00269

F010  4    0.426585    0.607807    0.434730    11.00000    0.11274    0.10379 =
         0.10521    0.03073   -0.02320   -0.01720
C011  1    0.167849    0.841985    0.348522    11.00000    0.03574    0.03371 =
         0.04836   -0.00009    0.00973   -0.00281
AFIX  43
H011  2    0.200890    0.872877    0.371849    11.00000   -1.20000
AFIX   0
C012  1    0.008206    0.747353    0.502515    11.00000    0.03554    0.04312 =
         0.05958    0.00548    0.01441    0.00724
AFIX  43
H012  2   -0.031530    0.742011    0.484658    11.00000   -1.20000
AFIX   0
C013  1    0.091915    0.714621    0.336460    11.00000    0.03766    0.02898 =
         0.03729    0.00828    0.00918    0.00435
AFIX  43
H013  2    0.074036    0.659912    0.351887    11.00000   -1.20000
AFIX   0
C014  1    0.283363    0.804572    0.485549    11.00000    0.04339    0.02613 =
         0.04534    0.02319    0.00378   -0.01025
AFIX  43
H014  2    0.298396    0.742304    0.476339    11.00000   -1.20000
AFIX   0
C015  1    0.126294    0.765774    0.555415    11.00000    0.04441    0.02637 =
         0.04063   -0.00596    0.00233    0.00975
AFIX  43
H015  2    0.165947    0.772845    0.573217    11.00000   -1.20000
AFIX   0
C016  1    0.024437    0.768224    0.564242    11.00000    0.04942    0.04582 =
         0.05180    0.00208    0.02162    0.01298
AFIX  43
H016  2   -0.004123    0.775442    0.588106    11.00000   -1.20000
AFIX   0
C017  1    0.324571    0.610200    0.779322    11.00000    0.04355    0.03266 =
         0.03673    0.00329    0.00149   -0.00114
AFIX  43
H017  2    0.342928    0.673052    0.779944    11.00000   -1.20000
AFIX   0
C018  1    0.084084    0.778387    0.590488    11.00000    0.06160    0.03650 =
         0.04311   -0.00045    0.01052    0.02041
AFIX  43
H018  2    0.095307    0.793750    0.631859    11.00000   -1.20000
AFIX   0
C019  1    0.097886    0.830640    0.255419    11.00000    0.06407    0.04551 =
         0.03411    0.01038    0.01270    0.01375
AFIX  43
H019  2    0.083275    0.854797    0.216179    11.00000   -1.20000
AFIX   0
C01A  1    0.148241    0.201298    0.458917    11.00000    0.03168    0.03168 =
         0.06154   -0.00699    0.00189    0.00207
AFIX  43
H01A  2    0.147010    0.205313    0.500317    11.00000   -1.20000
AFIX   0
C01B  1    0.182902    0.314925    0.583776    11.00000    0.04133    0.01515 =
         0.06160   -0.00132    0.02247    0.00092
AFIX  43
H01B  2    0.148933    0.346432    0.562795    11.00000   -1.20000
AFIX   0

F01C  4    0.376597    0.706058    0.364262    11.00000    0.12384    0.10885 =
         0.11728    0.06505   -0.04283   -0.04793
C01D  1    0.422331    0.258416    0.481386    11.00000    0.03642    0.04190 =
         0.05704   -0.00392    0.02331    0.00531
AFIX  43
H01D  2    0.460858    0.235778    0.484191    11.00000   -1.20000
AFIX   0
C01E  1    0.283011    0.225759    0.648505    11.00000    0.05971    0.02763 =
         0.05227    0.00863    0.02430    0.01063
AFIX  43
H01E  2    0.317453    0.198795    0.671555    11.00000   -1.20000
AFIX   0
C01F  1    0.182204    0.267703    0.639440    11.00000    0.06122    0.02062 =
         0.07048   -0.00112    0.04230   -0.00280
AFIX  43
H01F  2    0.147582    0.266358    0.654784    11.00000   -1.20000
AFIX   0
C01G  1    0.246723    0.516483    0.367455    11.00000    0.04287    0.05106 =
         0.02959    0.00069    0.02261    0.00431
C01H  1    0.145637    0.875509    0.289762    11.00000    0.05724    0.03245 =
         0.04540    0.00769    0.02018   -0.00140
AFIX  43
H01H  2    0.163712    0.929385    0.273745    11.00000   -1.20000
AFIX   0
C01I  1    0.321846    0.885263    0.504019    11.00000    0.04189    0.04371 =
         0.06313    0.02236   -0.00273   -0.01340
AFIX  43
H01I  2    0.362268    0.876284    0.507609    11.00000   -1.20000
AFIX   0
C01J  1    0.150654    0.186560    0.335638    11.00000    0.04692    0.05742 =
         0.05916   -0.03221   -0.00380    0.01036
AFIX  43
H01J  2    0.151744    0.182209    0.294217    11.00000   -1.20000
AFIX   0
C01K  1    0.375327    0.196099    0.457597    11.00000    0.04348    0.03529 =
         0.06303   -0.01752    0.02122    0.00166
AFIX  43
H01K  2    0.382511    0.131499    0.443978    11.00000   -1.20000
AFIX   0

B01L  3    0.059134    0.423276    0.680176    11.00000    0.03953    0.04784 =
         0.02921   -0.01251    0.00298    0.00128
C01M  1    0.353849    0.387706    0.496432    11.00000    0.03690    0.02817 =
         0.07064   -0.00826    0.01538   -0.00107
AFIX  43
H01M  2    0.346810    0.452597    0.509708    11.00000   -1.20000
AFIX   0
C01N  1    0.411432    0.354152    0.500823    11.00000    0.03279    0.03601 =
         0.07298   -0.00559    0.01673   -0.00409
AFIX  43
H01N  2    0.442723    0.396614    0.516972    11.00000   -1.20000
AFIX   0
C01O  1    0.270924    0.421809    0.776663    11.00000    0.04769    0.03332 =
         0.06235    0.01705    0.01414   -0.00022
AFIX  43
H01O  2    0.253237    0.358444    0.776534    11.00000   -1.20000
AFIX   0
C01P  1    0.232112    0.223245    0.671742    11.00000    0.08269    0.01707 =
         0.05617    0.00136    0.03970   -0.00021
AFIX  43
H01P  2    0.231651    0.191688    0.708971    11.00000   -1.20000
AFIX   0
C01R  1    0.293646    0.468960    0.831729    11.00000    0.06115    0.06274 =
         0.05042    0.03092    0.00994    0.00411
AFIX  43
H01R  2    0.290705    0.437099    0.868248    11.00000   -1.20000
AFIX   0
C01S  1    0.073127    0.408517    0.235701    11.00000    0.05994    0.05396 =
         0.04514   -0.01245   -0.00059    0.00232
AFIX  23
H01C  2    0.040409    0.438473    0.250803    11.00000   -1.20000
H01G  2    0.073147    0.336015    0.243078    11.00000   -1.20000
AFIX   0
C01T  1    0.067216    0.428998    0.169330    11.00000    0.06803    0.05258 =
         0.04994   -0.00184   -0.00831    0.01114
AFIX 137
H01L  2    0.033679    0.393080    0.147074    11.00000   -1.50000
H01Q  2    0.102175    0.406720    0.156002    11.00000   -1.50000
H01S  2    0.061967    0.500451    0.161956    11.00000   -1.50000
AFIX   0
C01U  1    0.201712    0.911603    0.492599    11.00000    0.04992    0.02983 =
         0.07332   -0.00232   -0.01414    0.00013
AFIX  43
H01U  2    0.161296    0.922051    0.487829    11.00000   -1.20000
AFIX   0
C01V  1    0.114173    0.122819    0.360732    11.00000    0.03496    0.03352 =
         0.09783   -0.03336   -0.01210    0.00463
AFIX  43
H01V  2    0.090697    0.075453    0.336349    11.00000   -1.20000
AFIX   0
C01W  1    0.320540    0.562358    0.833208    11.00000    0.06895    0.05304 =
         0.02996    0.00786   -0.00151    0.00013
AFIX  43
H01W  2    0.335921    0.592975    0.870505    11.00000   -1.20000
AFIX   0
C01X  1    0.112926    0.130067    0.421775    11.00000    0.03555    0.03198 =
         0.09386   -0.01241   -0.00011   -0.00118
AFIX  43
H01X  2    0.088441    0.087374    0.438789    11.00000   -1.20000
AFIX   0
C01Z  1    0.299882    0.978210    0.516922    11.00000    0.05994    0.03164 =
         0.10181    0.01999   -0.02303   -0.01471
AFIX  43
H01Z  2    0.325362    1.032094    0.529336    11.00000   -1.20000
AFIX   0
C022  1    0.240070    0.990696    0.511316    11.00000    0.06451    0.02152 =
         0.11911    0.00036   -0.02552    0.00098
AFIX  43
H022  2    0.225245    1.053285    0.520254    11.00000   -1.20000
AFIX   0
C023  1    0.333475    0.435338    0.345079    11.00000    0.05474    0.08723 =
         0.04172   -0.00906    0.02156    0.00881
AFIX  23
H02A  2    0.342229    0.498838    0.326759    11.00000   -1.20000
H02B  2    0.356313    0.432966    0.386480    11.00000   -1.20000
AFIX   0

F025  4    0.427850    0.779052    0.446382    11.00000    0.18237    0.11517 =
         0.13437   -0.04011    0.00474    0.04678
C028  1    0.350351    0.352618    0.310616    11.00000    0.06694    0.11733 =
         0.06889   -0.02902    0.02820    0.00503
AFIX 137
H02C  2    0.327715    0.354691    0.269651    11.00000   -1.50000
H02D  2    0.343119    0.289717    0.329562    11.00000   -1.50000
H02E  2    0.391537    0.357961    0.309520    11.00000   -1.50000
AFIX   0

F02A  4    0.474395    0.715696    0.386703    11.00000    0.11798    0.14547 =
         0.21506    0.00696    0.06043   -0.00937
B02E  3    0.421858    0.698771    0.408897    11.00000    0.10336    0.09502 =
         0.12559    0.01010    0.01124   -0.01490
PART 1
AFIX  66
C020  1    0.380339    0.611072    0.641591    10.66667    0.03117    0.07827 =
         0.03938   -0.00779    0.01227   -0.00947
C02C  1    0.413220    0.529028    0.668598    10.66667    0.03640    0.08054 =
         0.04541   -0.00705    0.01216   -0.00462
AFIX  43
H02F  2    0.399413    0.489817    0.697522    10.66667   -1.20000
AFIX  65
C02H  1    0.466739    0.505589    0.652376    10.66667    0.03868    0.08433 =
         0.05144   -0.00673    0.00990   -0.00324
AFIX  43
H02H  2    0.488738    0.450696    0.670445    10.66667   -1.20000
AFIX  65
C02B  1    0.487376    0.564194    0.609146    10.66667    0.03557    0.08471 =
         0.04952   -0.00855    0.01079   -0.01018
AFIX  43
H02G  2    0.523183    0.548512    0.598292    10.66667   -1.20000
AFIX  65
C02G  1    0.454495    0.646238    0.582138    10.66667    0.03744    0.08399 =
         0.04758   -0.00869    0.01147   -0.01156
AFIX  43
H02I  2    0.468303    0.685449    0.553214    10.66667   -1.20000
AFIX  65
C027  1    0.400977    0.669678    0.598360    10.66667    0.03466    0.07956 =
         0.04286   -0.00595    0.01203   -0.01117
AFIX  43
H027  2    0.378977    0.724571    0.580291    10.66667   -1.20000
AFIX  66
C2    1    0.272970    0.762008    0.664470    10.33333    0.09384    0.02300 =
         0.04242    0.00103    0.01696   -0.00123
PART 2
C6    1    0.287386    0.850815    0.637148    10.66667    0.09935    0.02972 =
         0.04955    0.00029    0.01820   -0.00128
AFIX  43
H6    2    0.304845    0.848910    0.602934    10.66667   -1.20000
AFIX  65
C7    1    0.260947    0.941872    0.648039    10.66667    0.10368    0.03423 =
         0.05682   -0.00193    0.01796   -0.00056
AFIX  43
H7    2    0.270592    1.001289    0.629759    10.66667   -1.20000
AFIX  65
C9    1    0.220091    0.944124    0.686250    10.66667    0.10383    0.03494 =
         0.05736   -0.00213    0.01745    0.00295
AFIX  43
H9    2    0.202402    1.005048    0.693536    10.66667   -1.20000
AFIX  65
C37   1    0.205675    0.855319    0.713572    10.66667    0.09749    0.03032 =
         0.05063   -0.00254    0.01265    0.00339
AFIX  43
H37   2    0.178340    0.856826    0.739138    10.66667   -1.20000
AFIX  65
C28   1    0.232114    0.764261    0.702682    10.66667    0.09211    0.02644 =
         0.04862   -0.00156    0.01196    0.00161
AFIX  43
H28   2    0.215467    0.703997    0.712847    10.66667   -1.20000
AFIX  66
C31   1    0.373466    0.642582    0.641296    10.33333    0.03317    0.07977 =
         0.04189   -0.00739    0.01104   -0.00908
C4    1    0.396856    0.553621    0.622505    10.33333    0.03368    0.08139 =
         0.04513   -0.00756    0.01008   -0.00615
AFIX  43
H4    2    0.374257    0.494779    0.617239    10.33333   -1.20000
AFIX  65
C13   1    0.454021    0.552608    0.611586    10.33333    0.03676    0.08371 =
         0.04783   -0.00701    0.01083   -0.00695
AFIX  43
H13   2    0.469670    0.493087    0.599014    10.33333   -1.20000
AFIX  65
C14   1    0.487798    0.640555    0.619457    10.33333    0.03779    0.08539 =
         0.05030   -0.00554    0.01146   -0.00886
AFIX  43
H14   2    0.526046    0.639876    0.612151    10.33333   -1.20000
AFIX  65
C12   1    0.464409    0.729516    0.638247    10.33333    0.03923    0.08315 =
         0.04987   -0.00494    0.00924   -0.01155
AFIX  43
H12   2    0.487008    0.788358    0.643514    10.33333   -1.20000
AFIX  65
C8    1    0.407244    0.730531    0.649167    10.33333    0.03636    0.08069 =
         0.04579   -0.00558    0.00932   -0.01061
AFIX  43
H8    2    0.391595    0.790052    0.661739    10.33333   -1.20000
AFIX  66
C33   1    0.290874    0.758581    0.672945    10.66667    0.09365    0.02120 =
         0.03854    0.00300    0.01602   -0.00091
PART 1
C029  1    0.332626    0.835247    0.676169    10.33333    0.09276    0.01920 =
         0.03950    0.00147    0.02008   -0.00283
AFIX  43
H029  2    0.370029    0.813669    0.672353    10.33333   -1.20000
AFIX  65
C02I  1    0.319225    0.933000    0.692410    10.33333    0.09771    0.02351 =
         0.04764   -0.00003    0.01941   -0.00256
AFIX  43
H02J  2    0.347160    0.984295    0.694567    10.33333   -1.20000
AFIX  65
C02F  1    0.264073    0.954088    0.705426    10.33333    0.09840    0.02729 =
         0.05047   -0.00179    0.01608    0.00045
AFIX  43
H02K  2    0.255107    1.019491    0.716292    10.33333   -1.20000
AFIX  65
C1    1    0.222320    0.877422    0.702201    10.33333    0.09642    0.02728 =
         0.04845   -0.00068    0.01643    0.00123
AFIX  43
H1    2    0.185419    0.891531    0.710910    10.33333   -1.20000
AFIX  65
C3    1    0.235720    0.779669    0.685961    10.33333    0.09312    0.02484 =
         0.04368    0.00120    0.01525    0.00054
AFIX  43
H3    2    0.211690    0.726724    0.693835    10.33333   -1.20000
AFIX   0
HKLF 4

REM  exp_5520_a.res in P2(1)/c
REM R1 =  0.0609 for    9731 Fo > 4sig(Fo)  and  0.0697 for all   11355 data
REM    837 parameters refined using    384 restraints

END

WGHT      0.0988     17.1407

REM Highest difference peak  2.151,  deepest hole -1.540,  1-sigma level  0.143
Q1    1   0.2780  0.8391  0.5828  11.00000  0.05    2.15
Q2    1   0.3431  0.4801  0.2909  11.00000  0.05    1.46
Q3    1   0.4006  0.6635  0.4715  11.00000  0.05    1.44
Q4    1   0.1785  0.5562  0.4772  11.00000  0.05    1.41
Q5    1   0.3029  0.9374  0.6830  11.00000  0.05    1.28
Q6    1   0.2496  0.5365  0.4765  11.00000  0.05    1.27
Q7    1   0.4664  0.6363  0.4108  11.00000  0.05    1.22
Q8    1   0.3885  0.7420  0.4433  11.00000  0.05    1.14
Q9    1   0.2351  0.5901  0.4947  11.00000  0.05    1.09
Q10   1   0.2104  0.5917  0.4469  11.00000  0.05    1.04
Q11   1   0.2830  0.2466  0.5808  11.00000  0.05    1.02
Q12   1   0.1564  0.5566  0.4331  11.00000  0.05    1.01
Q13   1   0.0216  0.4417  0.6227  11.00000  0.05    0.95
Q14   1   0.1242  0.8455  0.3380  11.00000  0.05    0.89
Q15   1   0.4355  0.7011  0.3502  11.00000  0.05    0.77
Q16   1   0.1287  0.2425  0.3363  11.00000  0.05    0.75
Q17   1   0.2008  0.3720  0.4622  11.00000  0.05    0.63
Q18   1   0.4734  0.6035  0.5997  11.00000  0.05    0.63
Q19   1   0.3830  0.5630  0.2741  11.00000  0.05    0.55
Q20   1   0.4761  0.7219  0.4329  11.00000  0.05    0.55
Q21   1   0.3574  0.9213  0.6974  11.00000  0.05    0.54
Q22   1   0.3421  0.6190  0.6458  11.00000  0.05    0.54
Q23   1   0.3892  0.5164  0.6393  11.00000  0.05    0.54
Q24   1   0.1394  0.7177  0.4661  11.00000  0.05    0.54
Q25   1   0.0658  0.3082  0.6925  11.00000  0.05    0.52
Q26   1   0.2281  0.7062  0.4780  11.00000  0.05    0.52
Q27   1   0.1108  0.4688  0.4611  11.00000  0.05    0.52
Q28   1   0.3101  0.5354  0.4766  11.00000  0.05    0.51
Q29   1   0.1051  0.6386  0.2602  11.00000  0.05    0.51
Q30   1   0.3008  0.9462  0.4884  11.00000  0.05    0.50
Q31   1   0.0799  0.8372  0.2496  11.00000  0.05    0.50
Q32   1   0.1776  0.6236  0.3617  11.00000  0.05    0.50
Q33   1   0.2599  0.6644  0.5124  11.00000  0.05    0.49
Q34   1   0.4987  0.8374  0.6595  11.00000  0.05    0.48
Q35   1   0.1478  0.4178  0.3973  11.00000  0.05    0.48
Q36   1   0.0259  0.7532  0.4866  11.00000  0.05    0.47
Q37   1   0.1964  0.7632  0.4564  11.00000  0.05    0.47
Q38   1   0.0527  0.3737  0.7222  11.00000  0.05    0.47
Q39   1   0.1062  0.5969  0.4246  11.00000  0.05    0.46
Q40   1   0.2950  0.6219  0.4555  11.00000  0.05    0.46
Q41   1   0.4646  0.7048  0.6098  11.00000  0.05    0.46
Q42   1   0.3099  0.8483  0.4931  11.00000  0.05    0.45
Q43   1   0.1772  0.4560  0.3606  11.00000  0.05    0.45
Q44   1   0.2984  0.9615  0.5335  11.00000  0.05    0.44
Q45   1   0.2778  0.3373  0.4738  11.00000  0.05    0.44
Q46   1   0.2984  0.5956  0.4958  11.00000  0.05    0.43
Q47   1   0.2568  0.4032  0.4476  11.00000  0.05    0.43
Q48   1   0.3129  1.0369  0.7511  11.00000  0.05    0.43
Q49   1   0.1050  0.4555  0.6720  11.00000  0.05    0.42
Q50   1   0.0299  0.3635  0.6400  11.00000  0.05    0.42
Q51   1   0.1294  0.4960  0.3722  11.00000  0.05    0.42
Q52   1   0.3175  1.0788  0.5996  11.00000  0.05    0.42
Q53   1   0.2446  1.0099  0.5806  11.00000  0.05    0.42
Q54   1   0.1292  0.5864  0.5030  11.00000  0.05    0.41
Q55   1   0.2726  0.6670  0.4411  11.00000  0.05    0.41
;
_shelx_res_checksum                32725
_shelx_hkl_file
;
  -2   0   0 3989.36   33.45
  -3   0   0 2352.15   32.00
  -4   0   0  411.16   15.67
  -5   0   0   12.66    3.91
  -6   0   0    2.70    3.14
  -7   0   0  151.67   13.54
  -8   0   0 1224.19   39.64
  -9   0   0   19.68    6.50
 -10   0   0 1399.66   48.61
 -11   0   0   53.19   10.27
 -12   0   0  618.13   36.79
 -13   0   0  373.94   30.41
 -14   0   0   32.37    9.90
 -15   0   0  142.31   21.16
 -16   0   0   -0.06    0.94
 -16   0   0   -2.27    2.84
  16   0   0    0.23    0.76
 -17   0   0   42.63    5.41
  17   0   0   35.78    4.65
 -17   0   0   33.43   10.46
  18   0   0  116.95    8.46
 -18   0   0  122.81   21.91
 -18   0   0  120.78    9.24
 -19   0   0  106.06    8.66
 -19   0   0   94.32   20.12
  19   0   0  113.59    8.43
  20   0   0   38.39    4.97
 -20   0   0   42.77    5.63
 -21   0   0   -2.57    1.98
  21   0   0   -0.15    1.70
  22   0   0   94.25    7.60
 -22   0   0   87.71    7.63
  23   0   0   61.95    5.94
 -23   0   0   65.92    6.27
  24   0   0   38.63    4.37
 -25   0   0  101.30    7.16
 -26   0   0    9.11    2.06
 -27   0   0   96.51    5.61
   0  -1   0    1.13    0.76
   1  -1   0  310.64    7.22
  -1   1   0  314.78    5.57
  -2  -1   0    4.61    1.38
   2  -1   0    2.28    0.77
  -3   1   0   24.09    2.78
  -3  -1   0   26.08    3.89
  -4   1   0   29.42    3.79
  -4  -1   0   25.22    4.54
  -5   1   0    2.02    2.20
  -5  -1   0    0.31    2.18
  -6  -1   0   10.52    3.86
  -6   1   0    9.46    3.32
  -7   1   0  106.00   10.22
  -7  -1   0   98.19   11.56
  -8  -1   0   38.82    8.10
  -8   1   0   45.50    7.51
  -9   1   0   99.79   11.62
  -9  -1   0   94.15   12.97
 -10  -1   0   91.85   13.49
 -10   1   0  114.95   13.45
 -11  -1   0  211.08   21.83
 -11   1   0  193.03   18.83
 -12   1   0    7.58    5.35
 -12  -1   0    1.78    3.30
 -13  -1   0   10.83    6.56
 -13   1   0    3.50    2.80
 -14   1   0   10.97    6.14
 -14  -1   0    8.18    4.89
 -15  -1   0    9.56    6.34
 -15   1   0   10.79    6.38
 -16  -1   0   64.61   14.86
 -16  -1   0   67.31    6.66
  16   1   0   55.33    5.42
  16  -1   0   60.95    5.86
 -16  -1   0   72.36    6.83
 -16   1   0   75.69   16.02
 -17  -1   0   -1.31    1.52
  17   1   0   -0.06    0.92
  17  -1   0    0.75    1.44
 -17   1   0   -0.71    0.97
 -17  -1   0   -5.18    6.52
 -17   1   0   -2.60    5.79
 -18  -1   0   69.76   16.96
 -18   1   0   41.00   13.55
  18   1   0   55.36    5.73
  18  -1   0   67.99    6.67
 -18  -1   0   58.38    6.61
 -18   1   0   61.20    6.36
  19  -1   0    0.49    1.14
 -19  -1   0    1.48    1.96
 -19   1   0    7.06    4.97
 -19   1   0    1.01    1.32
  19   1   0   -2.18    1.86
 -19  -1   0    2.61    4.87
  20  -1   0   31.14    4.78
  20   1   0   22.73    3.94
 -20  -1   0   28.02    4.53
 -20   1   0   22.64    4.21
 -21  -1   0   51.59    6.06
  21  -1   0   44.93    5.55
  21   1   0   36.98    4.82
  22  -1   0   31.83    4.54
 -22  -1   0   28.37    4.59
 -23  -1   0   27.44    4.30
  23  -1   0   29.66    4.35
 -24  -1   0   -0.35    1.60
  24  -1   0   -0.45    1.30
 -24  -1   0    1.36    1.38
 -25  -1   0   47.34    5.02
 -25  -1   0   36.58    4.19
 -26   1   0   14.52    2.57
 -26  -1   0   19.67    3.01
 -27  -1   0    3.84    1.46
 -27   1   0    1.18    0.91
   0  -2   0  346.91   11.66
   1  -2   0   19.18    2.71
  -1  -2   0   18.98    3.12
  -1   2   0   15.16    1.36
  -2  -2   0  585.02   17.37
   2  -2   0  607.81   14.32
  -3  -2   0  343.94   15.25
   3  -2   0  352.32   11.01
  -4  -2   0  773.90   25.42
  -5  -2   0   15.75    4.54
  -5   2   0    9.27    2.61
  -6   2   0    1.24    1.82
  -6  -2   0    1.51    3.09
  -7  -2   0  930.68   36.33
  -7   2   0  934.59   28.24
  -8  -2   0   89.26   12.40
  -8   2   0   95.22   10.18
  -9  -2   0  391.09   27.57
  -9   2   0  388.39   22.54
 -10  -2   0  538.44   33.79
 -10   2   0  543.08   28.67
 -11   2   0    0.87    3.01
 -11  -2   0    5.87    3.40
 -12  -2   0  654.56   41.38
 -12   2   0  637.70   35.76
 -13  -2   0  620.66   41.90
 -13   2   0  615.35   37.24
 -14  -2   0   26.13    9.35
 -14   2   0   29.65    8.96
 -15   2   0  734.22   46.24
 -15  -2   0  714.79   48.71
 -15  -2   0  636.23   19.93
 -16   2   0   -0.43    2.90
 -16  -2   0    0.20    1.30
 -16  -2   0    2.68    3.38
 -16  -2   0   -0.43    1.81
  16  -2   0    1.68    1.31
 -17  -2   0  432.50   17.30
 -17   2   0  352.65   35.72
 -17  -2   0  421.35   16.97
  17  -2   0  410.40   16.04
 -17  -2   0  414.29   39.70
  18  -2   0  182.00   10.72
 -18  -2   0  177.39   27.12
 -18   2   0  145.25   24.18
 -18  -2   0  194.68   11.68
 -18  -2   0  199.94   12.00
  19  -2   0  106.34    8.34
 -19  -2   0  103.90    8.66
 -20  -2   0  272.18   13.85
  20  -2   0  241.40   12.65
  21  -2   0   22.69    4.23
 -21  -2   0   19.00    3.69
  22  -2   0  237.70   12.43
 -22  -2   0  254.13   13.04
 -22  -2   0  269.99   13.25
 -23  -2   0   39.76    5.20
  23  -2   0   38.77    4.91
 -23  -2   0   43.87    5.53
  24  -2   0   61.52    5.87
 -24  -2   0   63.55    6.09
 -24  -2   0   59.41    5.88
 -25  -2   0   84.50    6.41
 -25  -2   0   94.99    6.91
 -26  -2   0   -0.79    1.09
 -26  -2   0   -1.25    1.37
 -27   2   0   35.34    3.32
 -27  -2   0   37.75    3.27
   0   3   0    1.69    0.86
   0  -3   0    4.82    1.98
  -1  -3   0  904.05   23.53
   1  -3   0  917.70   21.72
  -1  -3   0  939.43   23.73
  -1   3   0  897.92   12.50
  -2  -3   0  455.60   18.02
   2  -3   0  474.03   15.49
  -3  -3   0 4995.62   64.38
   3  -3   0 5169.90   51.15
   4  -3   0 2011.20   32.54
  -4  -3   0 1947.30   43.49
  -5  -3   0  177.49   14.56
  -6  -3   0  361.99   22.14
  -6   3   0  355.20   15.86
  -7   3   0 1197.07   31.87
  -7  -3   0 1319.91   45.61
  -8   3   0   96.17   10.33
  -8  -3   0   90.19   12.85
  -9   3   0 1343.46   40.98
  -9  -3   0 1426.69   52.89
 -10   3   0    3.51    2.59
 -10  -3   0   13.08    5.91
 -11   3   0  330.94   24.25
 -11  -3   0  390.41   31.16
 -12   3   0    5.07    4.28
 -12  -3   0    2.56    4.31
 -13  -3   0  100.36   17.47
 -13   3   0   99.78   14.98
 -14   3   0  104.88   16.61
 -14  -3   0  105.10   18.62
 -15   3   0   10.53    6.71
  15  -3   0   12.72    2.81
 -15  -3   0   22.71    8.64
 -15  -3   0   12.49    3.06
 -16  -3   0  271.78   31.87
 -16   3   0  276.21   30.57
 -16  -3   0  290.09   14.07
  16  -3   0  277.94   13.15
 -17   3   0   89.91   18.34
  17  -3   0  100.95    8.20
 -17  -3   0   90.91    8.33
 -17  -3   0  103.72    8.76
 -17  -3   0   79.19   18.67
 -18  -3   0  227.19   31.06
 -18  -3   0  247.58   13.40
 -18  -3   0  259.49   13.84
  18  -3   0  251.40   13.01
  19  -3   0  262.77   13.28
 -19  -3   0  280.54   14.22
 -20  -3   0    4.82    2.59
 -20  -3   0    2.40    1.81
  20  -3   0    3.86    1.83
 -21  -3   0  148.94   10.49
 -21  -3   0  137.83   10.11
  21  -3   0  119.74    9.15
 -22  -3   0   26.21    4.34
  22  -3   0   23.57    4.25
 -22  -3   0   30.43    4.87
  23  -3   0   30.64    4.24
 -23  -3   0   34.10    4.74
 -23  -3   0   35.81    4.83
 -24  -3   0   26.71    3.90
 -24  -3   0   24.55    3.84
 -25  -3   0    4.54    1.64
 -25  -3   0    2.32    1.19
 -26  -3   0   14.04    2.24
 -26  -3   0   15.83    2.47
 -27   3   0    0.13    0.73
   0  -4   0 2922.15   47.03
   0   4   0 2865.94   29.08
  -1  -4   0  639.73   23.06
   1  -4   0  654.15   21.57
  -1  -4   0  650.34   23.29
  -2  -4   0   15.32    4.22
  -2  -4   0   10.79    3.20
   2  -4   0   20.52    3.77
  -2   4   0   14.04    1.79
  -3  -4   0 1313.64   36.42
  -3  -4   0 1269.30   34.88
   3  -4   0 1191.69   28.66
   4  -4   0  140.97   10.38
  -4  -4   0  141.17   12.84
  -5  -4   0  218.17   17.19
   5  -4   0  233.06   12.98
  -6  -4   0   77.81   11.27
  -7   4   0   61.24    7.66
  -7  -4   0   60.46   10.38
  -8   4   0   86.26    9.77
  -8  -4   0   78.42   12.54
  -9   4   0    4.71    3.03
  -9  -4   0    3.36    4.93
 -10  -4   0  271.08   25.52
 -10   4   0  248.19   19.50
 -11  -4   0  217.10   24.05
 -11   4   0  217.66   19.85
 -12   4   0  179.86   19.30
 -12  -4   0  165.83   22.38
 -13  -4   0  142.13   21.13
 -13  -4   0  135.45   16.86
 -13   4   0  132.08   17.68
 -14   4   0   10.40    6.56
  14  -4   0   10.25    2.74
 -14  -4   0   10.62    2.73
 -14  -4   0   15.26    5.87
 -14  -4   0    6.06    4.18
 -15  -4   0  166.77   10.63
 -15  -4   0  168.80   24.98
  15  -4   0  136.21    9.51
 -15   4   0  126.66   19.38
 -16   4   0    5.58    6.76
 -16  -4   0    3.49    2.43
 -16  -4   0    0.37    1.54
 -16  -4   0   -0.92    4.07
  16  -4   0    3.57    2.15
 -17  -4   0   49.08    6.02
 -17  -4   0   45.97    5.81
 -17  -4   0   35.95   11.35
 -17  -4   0   58.79    6.51
  17  -4   0   40.53    5.64
  18  -4   0   41.47    5.61
 -18  -4   0   51.29    6.54
 -18  -4   0   42.68    5.56
 -18  -4   0   45.75    5.76
 -19  -4   0    6.35    2.67
  19  -4   0    4.51    2.38
 -19  -4   0    0.94    1.70
 -19  -4   0    1.65    1.70
 -20  -4   0   24.25    4.29
 -20  -4   0   28.99    4.75
  20  -4   0   21.35    4.23
  21  -4   0    7.83    2.66
 -21  -4   0    7.85    2.57
 -21  -4   0    6.61    2.36
 -22  -4   0   72.24    6.60
  22  -4   0   73.16    6.79
 -22  -4   0   78.42    7.19
 -23  -4   0    3.55    1.40
 -23  -4   0    4.88    2.17
 -24  -4   0   49.91    4.77
 -24  -4   0   54.31    5.23
 -25  -4   0   30.85    3.70
 -25  -4   0   25.37    3.14
 -26  -4   0   17.29    2.45
   0   5   0    5.83    1.64
   0  -5   0   13.43    4.63
   1  -5   0 1062.94   31.34
  -1  -5   0 1073.08   33.68
  -2  -5   0  439.22   22.61
   2  -5   0  367.46   18.59
  -2  -5   0  434.39   22.41
  -3  -5   0  371.50   20.99
  -3  -5   0  381.52   21.66
   3  -5   0  375.66   18.58
   4  -5   0 1463.57   36.75
  -4  -5   0 1512.42   45.46
  -4  -5   0 1442.84   42.73
  -5  -5   0  121.13   12.88
  -5  -5   0  130.48   14.38
   5  -5   0  137.85   11.37
  -6  -5   0 1705.15   53.83
  -6  -5   0 1664.13   48.79
  -7  -5   0  127.00   15.69
  -7  -5   0  126.49   14.06
  -8   5   0  449.18   23.15
  -8  -5   0  471.52   28.51
  -8  -5   0  493.05   32.57
  -9  -5   0  192.88   18.79
  -9  -5   0  185.55   21.47
  -9   5   0  195.49   16.52
 -10  -5   0   29.16    8.52
 -10   5   0   31.40    7.20
 -10  -5   0   26.37    7.28
 -11   5   0  282.21   23.37
 -11  -5   0  311.17   30.12
 -11  -5   0  292.12   25.31
 -12  -5   0   -0.48    4.11
 -12  -5   0    5.51    4.26
 -12   5   0    2.99    3.23
 -13  -5   0   92.47    8.21
 -13  -5   0  106.77   19.36
 -13   5   0   92.10   15.29
 -13  -5   0   89.19    7.69
  13  -5   0   93.89    7.70
 -13  -5   0  101.49   15.87
 -14  -5   0  174.40   11.77
 -14  -5   0  166.25   10.70
 -14  -5   0  179.65   21.35
  14  -5   0  148.35    9.96
 -14  -5   0  136.43    9.35
 -14  -5   0  173.20   25.88
  15  -5   0   22.33    4.26
 -15  -5   0   14.51    6.19
 -15  -5   0    4.67    3.99
 -15  -5   0   17.21    3.75
 -15  -5   0   20.06    4.03
  16  -5   0   76.43    7.56
 -16  -5   0   81.51    7.84
 -16  -5   0   85.34    7.90
 -16  -5   0   74.88   18.18
 -17  -5   0   12.15    2.64
 -17  -5   0   13.86    5.23
  17  -5   0   13.71    3.12
 -17  -5   0   16.59    3.61
  18  -5   0  114.55    9.22
 -18  -5   0  121.70    9.36
 -18  -5   0  122.31    9.39
 -18  -5   0  122.73    9.19
  19  -5   0  156.05   10.66
 -19  -5   0  167.09   10.66
 -19  -5   0  152.08   10.52
 -19  -5   0  161.82   10.71
  20  -5   0   42.27    5.33
 -20  -5   0   37.59    5.09
 -20  -5   0   39.71    5.19
 -21  -5   0  221.82   11.47
 -21  -5   0  231.38   12.38
 -22  -5   0   13.45    2.74
 -22  -5   0   19.61    3.74
 -23  -5   0   63.04    6.02
 -23  -5   0   52.64    4.85
 -24  -5   0   57.51    5.19
 -25  -5   0   11.56    2.27
 -26   5   0   42.45    3.54
 -26  -5   0   64.28    4.39
   0  -6   0  256.65   17.93
  -1  -6   0   39.61    7.49
   1  -6   0   41.57    7.08
   2   6   0   -0.37    1.19
  -2  -6   0   -1.52    3.17
   2  -6   0    1.41    1.78
   3  -6   0   71.48    8.95
  -3  -6   0   75.57   10.49
  -3  -6   0   85.31   11.42
   4  -6   0   10.21    3.61
  -4  -6   0    6.81    3.05
  -4  -6   0   10.62    3.86
  -5  -6   0   79.24   11.89
   5  -6   0   83.45    9.81
  -5  -6   0   79.26   11.73
  -6  -6   0    7.67    4.48
  -6  -6   0   13.75    5.87
  -7  -6   0   90.14   13.09
  -7  -6   0  101.65   15.01
  -8   6   0    3.32    3.02
  -8  -6   0   -0.23    2.48
  -8  -6   0    4.72    4.19
  -9   6   0   29.41    7.11
  -9  -6   0   38.86   10.97
  -9  -6   0   31.79    8.10
 -10  -6   0    5.54    3.88
 -10  -6   0   -2.88    5.62
 -11  -6   0   53.72   13.32
 -11  -6   0   44.02   10.34
 -12  -6   0    5.29    4.89
  12  -6   0   13.81    3.13
 -12  -6   0   11.94    2.86
 -12  -6   0   17.86    7.29
 -12  -6   0   15.65    3.34
 -13  -6   0   54.19   12.48
  13  -6   0   52.89    6.07
 -13  -6   0   52.82   14.20
 -13  -6   0   45.53    5.73
 -13  -6   0   47.62    5.93
 -14  -6   0   -0.64    1.66
 -14  -6   0    0.11    1.96
  14  -6   0    1.58    1.65
 -14  -6   0    4.73    4.39
 -15  -6   0   27.96    9.38
  15  -6   0   35.19    5.02
 -15  -6   0   26.74    4.76
 -15  -6   0   32.62    5.15
 -15  -6   0   26.25    8.75
 -16  -6   0   22.28    4.03
 -16  -6   0   13.50    8.37
  16  -6   0   27.60    4.61
  17  -6   0    2.01    1.61
 -17  -6   0   -1.04    2.21
  18  -6   0    3.99    2.00
 -18  -6   0    3.47    2.36
 -18  -6   0    4.94    2.83
 -19  -6   0    0.24    1.65
 -19  -6   0   -1.84    2.00
 -20  -6   0   37.97    5.10
 -21  -6   0    0.78    1.58
 -22  -6   0   -0.30    1.47
 -23  -6   0   -0.46    1.51
 -24  -6   0    3.14    1.52
 -25  -6   0   -0.85    1.07
   0  -7   0    1.67    1.83
  -1  -7   0  355.49   23.78
   1  -7   0  360.52   23.30
  -2  -7   0  108.59   13.73
   2  -7   0  105.68   12.66
   3  -7   0  652.23   30.46
  -3  -7   0  688.52   34.60
  -4  -7   0 1355.56   49.52
   4  -7   0 1208.36   41.39
  -5  -7   0   42.28    9.25
   5  -7   0   42.20    7.85
  -5  -7   0   31.79    9.06
  -6  -7   0  996.33   45.06
  -6  -7   0 1047.59   48.49
  -7  -7   0  163.09   20.14
  -7  -7   0  178.33   19.56
  -8  -7   0  375.45   31.74
  -8  -7   0  384.05   29.59
  -9  -7   0  634.97   43.61
  -9  -7   0  601.91   38.38
 -10  -7   0   10.05    5.44
 -10  -7   0    9.87    2.74
 -10  -7   0   11.60    7.06
 -11  -7   0  322.23   15.29
 -11  -7   0  342.37   34.52
 -11  -7   0  332.28   14.94
 -11  -7   0  364.08   31.75
 -12  -7   0  162.58   21.13
 -12  -7   0  183.68   26.75
 -12  -7   0  172.96   11.07
 -12  -7   0  177.68   11.52
 -13  -7   0   94.41   17.18
 -13  -7   0   95.03    8.39
 -13  -7   0   97.31   19.76
 -13  -7   0   96.28    8.69
 -14  -7   0  233.49   13.35
 -14  -7   0  227.90   13.38
 -14  -7   0  179.52   27.93
 -14  -7   0  178.12   23.74
 -15  -7   0   21.93    4.08
 -15  -7   0   13.13    6.70
 -15  -7   0   30.17   11.85
 -15  -7   0   22.26    4.55
 -16  -7   0  121.08    9.64
 -17  -7   0   -0.43    2.54
 -18  -7   0  108.95    8.67
 -18  -7   0  110.42    9.06
 -19  -7   0  122.35    9.18
 -19  -7   0  126.72    9.24
 -20  -7   0   10.03    3.00
 -21  -7   0  144.62    8.97
 -22  -7   0    6.72    1.93
 -23  -7   0   87.15    6.07
 -24  -7   0   55.23    4.42
 -25  -7   0   10.41    1.79
   0  -8   0    8.64    4.37
  -1  -8   0   15.88    5.95
   1  -8   0   15.13    5.79
  -2  -8   0   96.14   14.17
   2  -8   0   90.92   12.85
   3  -8   0   57.36   10.19
  -3  -8   0   76.08   12.87
   4  -8   0    6.68    3.10
  -4  -8   0   11.78    5.47
   5  -8   0   64.17   10.18
  -5  -8   0   80.96   13.52
  -6  -8   0   -3.80    4.69
  -7  -8   0   37.77   10.89
  -7  -8   0   46.34   10.82
  -7  -8   0   32.81    4.41
  -8  -8   0   20.10    3.71
  -8  -8   0   30.43    9.97
  -8  -8   0   23.71    8.31
  -9  -8   0   35.98    4.90
  -9  -8   0   33.54    9.84
  -9  -8   0   29.00    4.63
  -9  -8   0   39.72   12.02
 -10  -8   0   11.63    6.79
 -10  -8   0   16.59    6.85
 -10  -8   0   15.81    3.54
 -10  -8   0   15.71    3.44
 -11  -8   0   33.25   12.00
 -11  -8   0   30.50    9.65
 -11  -8   0   37.90    5.58
 -11  -8   0   38.09    5.93
 -12  -8   0   16.20    7.18
 -12  -8   0   18.75    3.91
 -12  -8   0   30.09   11.25
 -12  -8   0   19.19    4.19
 -13  -8   0   64.62    7.13
 -13  -8   0   39.81   13.52
 -13  -8   0   62.28    7.34
 -13  -8   0   56.67   13.94
 -14  -8   0   14.69    3.60
 -14  -8   0   15.61    4.06
 -15  -8   0   92.81    8.82
 -15  -8   0   98.31    9.16
 -16  -8   0    5.61    2.55
 -17  -8   0  156.08   10.53
 -17  -8   0  148.84   10.62
 -18  -8   0    1.08    1.60
 -18  -8   0    7.58    2.95
 -19  -8   0   15.05    3.66
 -20  -8   0   13.63    3.00
 -21  -8   0    4.38    1.98
 -22  -8   0   12.95    2.58
 -23  -8   0    2.85    1.45
 -24  -8   0    6.45    1.45
   0  -9   0   10.69    6.05
   1  -9   0  303.64   26.03
  -1  -9   0  283.13   26.35
  -2  -9   0  183.42   21.23
   2  -9   0  167.89   19.30
  -2  -9   0  152.23    9.11
   3  -9   0   45.58   10.10
  -3  -9   0   47.08   10.79
  -3  -9   0   40.00    4.75
   4  -9   0   76.71   12.78
  -4  -9   0   74.66    6.43
  -4  -9   0   74.37   13.66
  -5  -9   0    0.65    0.98
  -5  -9   0    3.56    4.02
  -6  -9   0  262.63   26.62
  -6  -9   0  231.89   11.90
  -7  -9   0  261.16   12.97
  -7  -9   0  237.62   25.45
  -8  -9   0   59.35   13.33
  -8  -9   0   57.99    6.29
  -9  -9   0  144.72    9.99
  -9  -9   0  129.45   19.55
 -10  -9   0   -1.74    2.27
 -10  -9   0    1.84    2.80
 -10  -9   0    0.31    1.46
 -11  -9   0  294.67   14.77
 -11  -9   0  218.81   30.45
 -11  -9   0  283.21   14.79
 -11  -9   0  227.74   27.23
 -12  -9   0    3.25    2.10
 -12  -9   0    0.50    2.03
 -13  -9   0  143.87   10.69
 -13  -9   0  135.44   10.44
 -14  -9   0   78.12    7.96
 -14  -9   0   77.00    7.78
 -15  -9   0    5.53    2.45
 -15  -9   0    6.14    3.03
 -16  -9   0  200.53   11.99
 -17  -9   0   50.21    6.08
 -17  -9   0   38.80    5.18
 -18  -9   0  120.15    8.48
 -19  -9   0  137.52    8.84
 -20  -9   0   41.69    4.60
 -21  -9   0  177.77    8.62
 -22  -9   0    4.76    1.50
 -23  -9   0   36.98    3.28
   0 -10   0  569.07   39.81
   1 -10   0   70.37   14.15
  -1 -10   0   83.88    7.62
  -1 -10   0   86.10   15.75
  -2 -10   0  211.40   11.40
   2 -10   0  204.14   23.62
  -2 -10   0  229.16   25.90
  -3 -10   0  122.00   19.20
   3 -10   0   89.24   14.85
  -3 -10   0  111.14    8.45
  -4 -10   0   50.41   13.39
  -4 -10   0   38.41    5.26
  -5 -10   0  130.98   20.36
  -5 -10   0  128.85    9.42
  -6 -10   0   17.96    7.53
  -6 -10   0    5.85    2.47
  -7 -10   0   66.60    7.01
  -7 -10   0   61.28   14.32
  -8 -10   0  108.84    9.15
  -8 -10   0  101.43   18.49
  -9 -10   0   63.67    7.26
 -10 -10   0  310.13   15.58
 -11 -10   0    7.35    2.69
 -12 -10   0  199.96   12.62
 -12 -10   0  180.62   11.49
 -13 -10   0   82.70    8.18
 -13 -10   0   76.60    7.58
 -14 -10   0   38.12    5.05
 -14 -10   0   44.46    5.90
 -15 -10   0  137.30   10.18
 -15 -10   0  128.17    9.34
 -16 -10   0    0.99    1.25
 -16 -10   0   -2.76    2.64
 -17 -10   0   12.58    2.74
 -18 -10   0   26.93    3.88
 -19 -10   0    4.19    1.73
 -20 -10   0   49.61    4.60
 -21  10   0    3.08    1.75
 -21 -10   0    0.21    0.92
   0 -11   0   -2.58    3.36
   0 -11   0    2.75    1.59
   1 -11   0  111.02    8.60
   1 -11   0   84.69   16.40
  -1 -11   0   88.74   17.08
  -1 -11   0  110.06    8.65
  -2 -11   0    7.03    4.86
  -2 -11   0   14.20    3.23
  -3 -11   0    7.70    4.33
  -3 -11   0   17.38    3.58
  -4 -11   0  134.03   10.00
  -5 -11   0   11.88    3.47
  -5  11   0   10.50    3.34
  -6 -11   0  104.30    9.02
  -6  11   0   91.72    8.61
  -7 -11   0   98.32    8.95
  -8 -11   0   19.91    4.56
  -9 -11   0  105.15    9.27
 -10 -11   0   -0.07    1.84
 -11 -11   0   27.99    4.78
 -12 -11   0    3.70    2.26
 -13 -11   0   -3.14    2.45
 -14 -11   0   18.71    3.91
 -15 -11   0   -2.06    1.56
 -16 -11   0    1.53    1.20
 -17 -11   0    3.19    1.51
 -18 -11   0   29.34    3.61
 -18  11   0   24.82    4.03
 -19  11   0    7.13    2.03
 -19 -11   0   11.41    2.06
 -20  11   0    0.84    0.95
   0 -12   0  383.23   16.65
   1 -12   0   25.23    5.60
  -1 -12   0   27.47    5.43
  -2 -12   0  306.97   15.16
   2 -12   0  315.53   14.83
  -3 -12   0  295.06   15.08
   3 -12   0  273.22   13.81
  -4 -12   0    3.88    2.53
  -5 -12   0  271.54   14.56
  -6 -12   0   68.22    7.51
  -6  12   0   57.96    7.18
  -7  12   0  148.96   11.47
  -7 -12   0  126.48   10.08
  -8  12   0  148.50   11.51
  -8 -12   0  128.34   10.13
  -9  12   0   96.95    9.54
  -9 -12   0   79.42    8.08
 -10  12   0  232.54   14.63
 -10 -12   0  205.35   12.71
 -11 -12   0    1.26    2.01
 -11  12   0    1.52    1.72
 -12  12   0  146.39   11.68
 -12 -12   0  131.67    9.78
 -13  12   0    5.12    2.10
 -13 -12   0    5.82    2.15
 -13 -12   0    7.04    1.95
 -14  12   0   44.23    5.98
 -14 -12   0   37.37    5.08
 -14 -12   0   26.83    3.62
 -15 -12   0   17.38    2.71
 -15  12   0   17.79    3.35
 -16 -12   0   -0.02    0.67
 -16  12   0   -2.41    2.12
 -17  12   0   32.77    4.13
 -17 -12   0   42.51    3.68
 -18  12   0    7.43    2.02
   0 -13   0    0.09    1.49
  -1 -13   0    0.98    1.77
   1 -13   0    3.83    1.82
  -2 -13   0    3.27    2.21
   2 -13   0    2.46    1.75
  -3 -13   0    1.92    2.10
   3 -13   0    2.43    1.74
  -4 -13   0    4.98    2.90
   4 -13   0    2.90    2.32
   5 -13   0   28.89    4.40
  -5 -13   0   31.82    5.26
  -6 -13   0   12.36    3.86
   6 -13   0   10.22    2.89
  -7 -13   0   85.60    8.32
   7 -13   0   80.36    7.16
  -8  13   0   26.11    5.23
  -8 -13   0   31.06    5.13
   8 -13   0   26.26    4.15
  -9  13   0   41.38    6.33
  -9 -13   0   50.23    6.19
 -10 -13   0   26.84    4.67
 -10  13   0   38.56    6.07
 -11  13   0    4.71    2.44
 -11 -13   0    3.14    2.08
 -12 -13   0   -0.26    1.66
 -12  13   0   -1.60    1.47
 -13 -13   0    1.64    1.20
 -13  13   0   -0.74    1.73
 -14  13   0    4.51    2.18
 -15  13   0    0.48    1.16
 -16  13   0    0.16    0.99
   0 -14   0   72.36    6.94
  -1 -14   0   14.84    3.18
   1 -14   0   11.40    2.92
   2 -14   0   55.97    6.03
  -2 -14   0   55.89    6.17
   3 -14   0   72.64    6.76
  -3 -14   0   85.49    7.55
   4 -14   0    1.73    2.10
  -4 -14   0    2.26    2.57
   5 -14   0  160.22    9.49
  -5 -14   0  177.88   10.87
   6 -14   0   21.08    3.55
  -6 -14   0   24.07    4.04
  -7 -14   0  111.01    8.43
   7 -14   0   90.62    6.75
  -8 -14   0   78.61    7.03
   8 -14   0   57.15    5.21
  -9 -14   0   40.08    5.07
 -10 -14   0  140.71    8.74
 -11 -14   0    4.52    1.97
   0 -15   0   -0.23    1.20
   1 -15   0    7.94    2.20
  -1 -15   0    7.85    2.35
   2 -15   0    3.62    1.75
  -2 -15   0    2.00    1.82
   3 -15   0   11.11    2.50
  -3 -15   0   12.67    2.67
  -4 -15   0    6.95    2.40
   4 -15   0    2.32    1.18
  -5 -15   0    5.42    1.97
   5 -15   0    2.51    1.20
  -6 -15   0   32.45    4.03
  -7 -15   0    3.16    1.65
  -8 -15   0   21.91    3.24
  -9 -15   0   18.83    2.74
 -27   0   1   -0.70    1.14
 -26   0   1    1.77    1.67
  25   0  -1    0.00    1.03
  24   0  -1   -2.19    1.78
  23   0  -1   -2.66    1.54
 -22   0   1    3.86    1.66
  22   0  -1    2.93    2.16
 -21   0   1   -1.20    1.65
  21   0  -1   -3.20    2.46
  20   0  -1   -1.68    1.54
 -20   0   1   -0.90    1.33
 -19   0   1    2.31    1.66
  19   0  -1   -1.74    1.58
 -18   0   1   -1.37    1.60
 -18   0   1   -0.82    4.36
  18   0  -1   -0.15    1.19
 -17   0   1   -1.35    4.31
 -17   0   1    1.09    1.23
  17   0  -1   -0.55    1.60
  16   0  -1   -1.01    1.45
 -16   0   1   -0.38    1.05
 -15   0   1    0.86    3.44
 -14   0   1   -6.64    5.93
 -13   0   1   -6.96    5.62
 -12   0   1    2.60    3.99
 -11   0   1   -2.37    3.34
 -10   0   1    2.85    2.97
  -9   0   1    3.28    3.90
  -8   0   1    1.83    2.84
  -7   0   1    2.01    2.36
  -6   0   1    1.43    2.13
  -5   0   1    0.63    1.70
  -4   0   1   -0.83    1.45
  -3   0   1    0.51    1.09
  -2   0   1    1.46    0.84
  -2   0  -1   -0.51    0.69
  -3   0  -1   -0.41    1.29
  -4   0  -1   -0.97    1.72
  -5   0  -1    1.20    1.98
  -6   0  -1   -0.53    2.18
  -7   0  -1   -1.89    2.74
  -8   0  -1    1.39    2.27
  -9   0  -1   -1.12    2.45
 -10   0  -1    1.22    2.61
 -11   0  -1    0.19    4.45
 -12   0  -1   -1.51    3.33
 -13   0  -1   -2.06    3.17
 -14   0  -1   -2.51    4.59
 -15   0  -1   -1.97    5.10
 -16   0  -1    3.71    2.25
 -16   0  -1   -0.58    2.66
  16   0   1   -0.86    1.20
 -17   0  -1   -1.08    1.79
  17   0   1    0.15    1.35
 -18   0  -1   -0.12    3.09
  18   0   1   -0.87    1.64
 -18   0  -1   -1.86    1.92
 -19   0  -1   -7.01    2.50
  19   0   1   -4.19    2.24
 -20   0  -1   -2.94    2.58
  20   0   1   -1.56    1.65
  21   0   1   -0.56    1.53
 -21   0  -1   -0.37    1.61
 -22   0  -1    0.40    1.54
  22   0   1   -2.72    1.84
 -23   0  -1   -0.67    1.43
 -24   0  -1   -1.31    1.97
 -24   0  -1   -0.41    1.11
 -25   0  -1   -1.70    1.32
 -26   0  -1   -0.50    1.24
 -27   0  -1    3.65    1.43
 -27  -1   1   50.94    4.07
 -27   1   1   49.49    4.15
 -26   1   1    7.72    2.09
 -26  -1   1    6.60    1.93
  25  -1  -1   45.65    4.70
 -25  -1   1   44.97    5.02
  24  -1  -1   54.19    5.51
 -24  -1   1   42.63    4.87
 -23  -1   1    6.02    2.41
  23  -1  -1    4.51    1.83
  23   1  -1    5.16    2.16
 -22  -1   1  154.57   10.32
  22  -1  -1  156.99   10.08
  22   1  -1  142.85    9.32
  21  -1  -1   11.09    3.22
 -21  -1   1   12.69    3.13
  21   1  -1   13.94    3.00
 -20  -1   1  268.43   13.89
  20   1  -1  263.60   12.89
  20  -1  -1  271.34   13.54
 -19  -1   1   68.19    7.02
 -19   1   1   41.49   13.24
  19   1  -1   65.32    6.29
  19  -1  -1   66.11    6.67
 -19  -1   1   67.29   16.59
 -18  -1   1   60.62   15.38
 -18  -1   1   67.81    6.84
  18  -1  -1   61.31    6.18
 -18   1   1   51.93   14.08
  18   1  -1   60.22    5.99
  17   1  -1  245.75   11.62
 -17   1   1  300.79   33.27
 -17  -1   1  312.48   33.97
 -17  -1   1  307.47   14.57
  17  -1  -1  274.70   12.79
 -17  -1   1  297.89   13.89
 -16  -1   1   84.38   16.56
 -16   1   1   82.74   16.77
  16  -1  -1   57.51    5.67
 -16  -1   1   70.30    6.72
 -16  -1   1   66.84    6.48
  16   1  -1   61.67    5.68
 -15  -1   1  134.27   21.00
 -15   1   1  125.97   19.10
 -14   1   1  247.36   25.74
 -14  -1   1  228.27   26.31
 -13   1   1  183.55   21.23
 -13  -1   1  197.61   23.27
 -12   1   1  642.12   36.66
 -12  -1   1  700.02   41.97
 -11  -1   1  237.86   22.92
 -11   1   1  221.07   20.15
 -10  -1   1  537.67   32.35
 -10   1   1  480.13   27.68
  -9   1   1  351.02   21.86
  -9  -1   1  310.30   23.22
  -8  -1   1    5.75    3.68
  -8   1   1    6.07    3.32
  -7   1   1  306.21   17.47
  -7  -1   1  270.93   19.04
  -6  -1   1  514.61   23.60
  -6   1   1  518.04   20.50
  -5   1   1 1715.99   32.86
  -5  -1   1 1868.30   40.75
  -4  -1   1  566.60   19.88
  -4   1   1  555.39   16.01
  -3   1   1  238.75    8.67
  -3  -1   1  250.28   11.85
  -2  -1   1 1840.08   27.15
  -2   1   1 1714.93   16.57
   1  -1  -1  280.20    8.39
  -1  -1   1  323.74    9.94
   0  -1  -1 4268.01   30.29
   0  -1  -1 4141.14   22.64
  -1  -1  -1  765.01   13.68
  -1  -1  -1  764.83   14.50
   2  -1   1  577.15    7.46
  -2   1  -1  638.31   13.90
  -3  -1  -1 1152.83   25.27
  -4   1  -1  140.95    8.27
  -4  -1  -1  148.80   10.43
  -5   1  -1 1533.83   30.37
  -5  -1  -1 1515.94   36.61
  -6   1  -1  102.04    9.20
  -6  -1  -1   99.55   10.63
  -7   1  -1 1384.95   35.81
  -7  -1  -1 1389.89   41.25
  -8   1  -1 1602.66   42.56
  -8  -1  -1 1539.54   47.33
  -9   1  -1   -1.94    3.68
  -9  -1  -1    5.07    3.71
 -10  -1  -1  537.89   31.50
 -10   1  -1  547.55   29.23
 -11   1  -1    1.78    2.69
 -11  -1  -1    9.28    5.69
 -12  -1  -1  224.22   23.36
 -12   1  -1  233.84   22.04
 -13  -1  -1  668.56   42.03
 -13   1  -1  622.32   38.17
 -14  -1  -1    4.88    6.22
 -14   1  -1    9.10    5.84
 -15   1  -1  482.81   38.10
 -15  -1  -1  542.15   41.60
 -16  -1  -1   55.75   14.45
 -16   1  -1   54.09    5.89
  16  -1   1   54.77    5.70
 -16   1  -1   59.99   14.23
 -16  -1  -1   66.91    6.62
 -17   1  -1   91.68   18.41
 -17   1  -1   79.27    7.39
  17  -1   1   81.13    7.12
 -17  -1  -1   91.25    7.93
 -17  -1  -1   87.83   18.45
 -18  -1  -1   97.71   20.06
 -18   1  -1   92.98   19.25
 -18   1  -1  106.63    8.48
  18  -1   1  110.79    8.36
 -18  -1  -1  120.01    9.28
 -19   1  -1   42.60    5.43
 -19  -1  -1   47.37    5.96
  19  -1   1   45.30    5.55
 -19   1  -1   35.02   11.66
 -20  -1  -1  146.80   10.34
  20  -1   1  160.21   10.29
 -20   1  -1  138.44    9.78
  21  -1   1   -0.06    1.47
 -21  -1  -1   -1.26    2.18
 -21   1  -1   -0.53    1.74
 -22  -1  -1   59.66    6.48
 -22   1  -1   51.81    5.74
  22  -1   1   58.69    6.19
  23  -1   1   45.42    5.18
 -23  -1  -1   53.22    5.97
 -23  -1  -1   45.21    5.54
 -24  -1  -1   19.36    3.45
 -24  -1  -1   23.48    4.03
 -25  -1  -1  120.80    7.89
 -25   1  -1  121.57    7.61
 -25  -1  -1  108.23    7.06
 -26   1  -1   16.97    2.84
 -26  -1  -1   21.21    3.07
 -27  -1  -1   90.59    5.17
 -27   1  -1   82.30    5.04
 -27  -2   1    1.91    1.07
 -27   2   1    0.09    1.20
 -26  -2   1    2.79    1.43
 -26  -2   1    1.56    0.95
 -25  -2   1   45.37    4.76
 -25  -2   1   35.56    4.27
 -24  -2   1    1.65    2.36
 -24  -2   1   -0.23    1.25
  24  -2  -1   -0.06    1.59
  23  -2  -1  154.75    9.90
 -23  -2   1  170.99   10.46
 -22  -2   1    7.36    2.44
  22  -2  -1    7.91    3.01
 -21  -2   1  147.76   10.21
  21  -2  -1  136.19    9.72
  20   2  -1   37.12    4.94
 -20  -2   1   33.34    5.17
  20  -2  -1   39.07    5.43
 -19  -2   1   34.79    5.13
 -19  -2   1   35.94   12.65
 -19   2   1   19.39    9.73
  19   2  -1   29.82    4.30
 -19  -2   1   30.36    5.05
  19  -2  -1   30.94    4.64
 -18  -2   1   68.24    7.07
 -18  -2   1   70.61    7.11
  18   2  -1   48.17    5.26
 -18   2   1   47.84   13.78
  18  -2  -1   63.85    6.53
 -18  -2   1   56.19   14.88
  17   2  -1   19.20    3.51
 -17   2   1    5.67    4.11
  17  -2  -1   17.32    3.57
 -17  -2   1   15.55    7.24
 -17  -2   1   22.81    4.16
 -17  -2   1   18.69    3.71
 -16  -2   1   55.97   14.72
 -16  -2   1   56.33    6.30
  16  -2  -1   54.69    5.74
 -16   2   1   58.21   13.85
 -15   2   1    0.29    2.62
 -15  -2   1    1.31    4.06
 -14  -2   1   95.52   17.61
 -14   2   1   87.27   15.43
 -13  -2   1  288.13   28.57
 -13   2   1  266.88   24.68
 -12  -2   1   -0.18    3.89
 -12   2   1    5.34    5.12
 -11  -2   1  393.96   30.64
 -11   2   1  398.91   26.35
 -10   2   1  138.66   14.52
 -10  -2   1  134.41   16.87
  -9   2   1  292.09   19.38
  -9  -2   1  291.48   23.15
  -8  -2   1   86.25   11.89
  -8   2   1   85.04    9.58
  -7  -2   1   -0.05    2.44
  -7   2   1    2.23    1.90
  -6   2   1   62.18    6.68
  -6  -2   1   71.72    9.50
  -5   2   1  244.59   11.33
  -5  -2   1  234.46   15.24
  -4  -2   1  152.64   11.28
  -4   2   1  138.68    7.24
  -3  -2   1    2.91    1.95
   3  -2  -1    3.71    1.69
  -2  -2   1   32.02    4.40
   2  -2  -1   35.95    3.84
   1  -2  -1  374.90   12.22
  -1  -2   1  389.69   13.75
   0  -2  -1    0.41    0.72
   0  -2  -1    2.09    1.41
   0   2  -1    1.67    0.89
   1  -2   1   21.22    2.60
  -1   2  -1   24.41    2.48
  -1  -2  -1   18.33    2.93
  -1  -2  -1   23.52    3.21
   2  -2   1    1.69    1.04
  -2  -2  -1    3.18    1.83
  -2  -2  -1    2.30    1.38
  -2   2  -1    1.70    0.98
  -3  -2  -1  425.93   17.38
   3  -2   1  435.77   10.97
  -3   2  -1  414.64   13.50
  -4  -2  -1 1326.55   34.34
  -5  -2  -1  218.12   15.35
  -6  -2  -1   40.36    7.35
  -6   2  -1   36.38    5.45
  -7   2  -1   32.01    5.55
  -7  -2  -1   28.66    6.82
  -8   2  -1    2.73    2.17
  -8  -2  -1   -3.30    4.51
  -9  -2  -1  175.12   18.20
  -9   2  -1  172.61   15.26
 -10   2  -1  100.32   12.28
 -10  -2  -1   91.97   14.29
 -11   2  -1  130.56   15.35
 -11  -2  -1  134.88   17.88
 -12   2  -1  293.33   24.91
 -12  -2  -1  326.48   29.20
 -13   2  -1   20.51    7.08
 -13  -2  -1   29.89    9.92
 -14   2  -1   58.17   12.45
 -14  -2  -1   47.41   12.18
  15  -2   1    6.36    1.91
 -15  -2  -1   -0.47    3.92
 -15  -2  -1    4.83    2.03
 -15  -2  -1    9.54    2.56
 -15   2  -1   10.60    6.36
 -16  -2  -1  156.82   23.42
 -16   2  -1  125.24   20.72
 -16  -2  -1  153.13   10.08
  16  -2   1  137.36    9.03
 -16  -2  -1  161.82   10.25
 -17  -2  -1   55.86   14.80
 -17  -2  -1   42.66    5.67
  17  -2   1   41.77    5.37
 -17   2  -1   22.15    7.18
  18  -2   1  198.41   11.44
 -18  -2  -1  202.96   28.85
 -18  -2  -1  214.78   12.38
 -19  -2  -1   63.61    6.89
  19  -2   1   59.70    6.39
  20  -2   1   45.97    5.71
 -20  -2  -1   47.59    6.22
  21  -2   1   75.78    7.11
 -21  -2  -1   82.77    7.80
 -22  -2  -1    5.13    2.77
  22  -2   1    4.05    2.15
 -22  -2  -1    0.51    1.98
  23  -2   1   26.24    3.98
 -23  -2  -1   39.95    5.18
 -23  -2  -1   31.16    4.46
 -24  -2  -1   10.43    2.58
 -24  -2  -1   13.16    3.10
 -25  -2  -1    0.73    1.15
 -25  -2  -1    1.50    1.78
 -26  -2  -1    6.20    1.62
 -26   2  -1    4.40    1.33
 -27   2  -1    2.54    1.07
 -27  -2  -1    4.38    1.28
 -27   3   1   20.66    2.48
 -26  -3   1    0.89    0.80
 -26  -3   1    2.94    1.20
 -25  -3   1   48.30    4.67
 -25  -3   1   39.40    4.35
 -24  -3   1   62.91    5.84
  24  -3  -1   62.46    5.99
 -24  -3   1   53.98    5.46
  23  -3  -1   47.28    5.65
 -23  -3   1   47.59    5.48
 -23  -3   1   43.30    5.55
 -22  -3   1  175.21   10.94
 -22  -3   1  180.86   11.11
  22  -3  -1  171.82   10.76
  21  -3  -1   36.86    5.25
 -21  -3   1   36.29    5.30
 -21  -3   1   40.92    5.58
 -20  -3   1   76.04    7.56
  20  -3  -1   78.23    7.71
  19  -3  -1  179.24   11.17
 -19  -3   1  175.36   11.44
 -19  -3   1  181.67   11.79
  18  -3  -1    0.81    1.78
 -18  -3   1    1.92    1.86
 -18  -3   1    3.06    1.66
  17  -3  -1  781.06   22.37
 -17  -3   1  779.99   23.43
 -16  -3   1   16.87    3.87
 -16   3   1   22.55    8.78
 -16  -3   1   16.74    8.80
  16  -3  -1   22.91    3.97
 -15  -3   1  512.45   18.15
  15  -3  -1  507.62   17.19
 -15   3   1  533.39   39.18
 -14  -3   1  252.77   28.76
 -14   3   1  202.48   22.59
 -13  -3   1  263.92   27.84
 -13   3   1  233.18   22.87
 -12  -3   1  317.03   29.13
 -12   3   1  279.41   23.50
 -11  -3   1   48.60   11.95
 -11   3   1   46.56    8.99
 -10  -3   1  229.14   22.64
 -10   3   1  229.53   18.51
  -9  -3   1  415.06   28.32
  -9   3   1  356.85   21.23
  -8   3   1   36.14    6.20
  -8  -3   1   45.48    9.09
  -7   3   1  279.38   15.16
  -7  -3   1  287.34   21.03
  -6  -3   1   47.61    8.31
  -6   3   1   41.17    5.36
  -5  -3   1  742.39   28.69
   4  -3  -1    6.71    2.29
  -4  -3   1   10.80    4.32
  -3  -3   1  744.49   25.01
   3  -3  -1  764.87   21.12
   2  -3  -1 1662.46   30.32
  -2  -3   1 1635.33   34.62
  -1  -3   1  398.38   16.43
   1  -3  -1  336.27   13.49
   0   3  -1  440.20   11.68
   0  -3  -1  455.84   16.00
   0  -3   1  441.56   15.59
   0  -3  -1  456.41   14.68
  -1  -3  -1 2497.26   38.92
  -1  -3  -1 2518.91   38.04
   1  -3   1 2463.63   35.21
   2  -3   1    8.14    2.24
  -2  -3  -1    9.41    3.06
  -2   3  -1    8.70    2.01
  -2  -3  -1    6.61    2.40
  -3  -3  -1  542.99   20.38
   3  -3   1  558.43   16.01
  -3  -3  -1  534.99   20.92
  -3   3  -1  563.62   16.18
   4  -3   1  256.39   10.81
  -4  -3  -1  267.36   14.94
  -4  -3  -1  291.79   17.08
  -5  -3  -1   17.40    5.27
  -6  -3  -1   21.23    5.82
  -7   3  -1  202.79   13.54
  -7  -3  -1  216.95   18.98
  -8   3  -1   91.17   10.16
  -8  -3  -1   85.57   12.61
  -9   3  -1  104.58   11.99
  -9  -3  -1   88.91   13.42
 -10  -3  -1  525.49   34.97
 -10   3  -1  510.61   27.69
 -11  -3  -1  143.16   19.16
 -11   3  -1  144.82   16.09
 -12   3  -1  593.81   34.82
 -12  -3  -1  569.45   39.82
 -12  -3  -1  545.67   30.59
 -13  -3  -1  544.14   40.59
 -13   3  -1  558.55   35.99
 -13  -3  -1  496.58   30.06
 -14   3  -1   46.31   10.71
 -14  -3  -1   38.04   11.22
 -15  -3  -1  284.73   13.84
  15  -3   1  277.14   12.94
 -15   3  -1  323.08   31.33
 -15  -3  -1  310.46   32.92
 -15  -3  -1  285.59   13.55
  16  -3   1    4.95    2.30
 -16  -3  -1    3.73    2.03
 -16   3  -1   -2.85    4.73
 -16  -3  -1    9.46    5.88
 -16  -3  -1    5.44    2.65
 -17   3  -1  270.84   32.30
  17  -3   1  314.04   14.42
 -17  -3  -1  326.22   15.06
 -17  -3  -1  286.66   34.24
 -17  -3  -1  325.51   15.03
 -18  -3  -1   61.60   16.69
  18  -3   1   72.14    7.07
 -18   3  -1   47.00   14.29
 -18  -3  -1   84.79    7.92
 -19  -3  -1   20.31    3.89
  19  -3   1   17.12    3.81
 -19  -3  -1   26.93    4.61
  20  -3   1  110.19    8.88
 -20  -3  -1  119.14    9.21
 -20  -3  -1  135.07    9.83
  21  -3   1   17.10    3.48
 -21  -3  -1   17.28    3.78
 -21  -3  -1   19.31    3.80
  22  -3   1  124.63    8.89
 -22  -3  -1  126.11    9.31
 -22  -3  -1  145.68    9.72
 -23  -3  -1   68.17    6.49
 -23  -3  -1   71.91    6.50
 -24  -3  -1   44.65    4.95
 -24  -3  -1   43.06    4.82
 -25  -3  -1   84.21    6.16
 -25  -3  -1   86.67    6.05
 -26   3  -1   -0.60    1.15
 -26  -3  -1   -0.29    0.81
 -26  -3  -1   -2.28    1.24
 -27   3  -1   11.46    1.77
 -27   4   1   -1.72    1.11
 -26  -4   1   35.30    3.49
 -25  -4   1   15.88    2.80
 -25  -4   1   10.18    1.74
 -24  -4   1   40.91    4.29
 -24  -4   1   49.56    5.25
  23  -4  -1   61.08    6.16
 -23  -4   1   50.46    5.32
 -23  -4   1   54.55    5.82
 -22  -4   1   -0.44    1.37
 -22  -4   1    0.25    2.02
  22  -4  -1   -1.29    2.12
  21  -4  -1   50.66    6.04
 -21  -4   1   47.63    5.81
 -21  -4   1   44.84    5.61
  20  -4  -1   15.20    3.31
 -20  -4   1   15.66    3.50
 -20  -4   1   11.98    3.21
 -20  -4   1   10.58    3.17
  19  -4  -1   90.23    8.45
 -19  -4   1  104.33    8.63
 -19  -4   1  104.25    8.90
 -19  -4   1   96.11    8.43
 -18  -4   1   93.71    8.04
 -18  -4   1   81.99    7.83
 -18  -4   1   80.89    7.65
  18  -4  -1   75.84    7.55
 -17  -4   1    9.12    2.58
 -17  -4   1    6.51    4.02
  17  -4  -1    8.11    3.00
 -16  -4   1  117.20   21.85
  16  -4  -1  122.34    9.07
 -16  -4   1  125.88    9.29
 -15  -4   1   32.39   10.80
 -15  -4   1   42.71    5.49
 -15  -4   1   47.75   10.88
  15  -4  -1   45.42    5.43
 -14  -4   1  221.67   12.68
 -14  -4   1  225.40   28.13
 -14  -4   1  207.53   11.44
  14  -4  -1  195.37   10.87
 -14   4   1  202.56   22.84
 -13   4   1  456.93   32.05
 -13  -4   1  465.63   38.84
 -12  -4   1    0.32    5.15
 -12   4   1   -1.51    2.88
 -11   4   1  553.27   30.90
 -11  -4   1  530.36   37.86
 -10   4   1  210.92   17.72
 -10  -4   1  195.33   22.04
  -9  -4   1  394.75   29.46
  -9   4   1  405.61   22.73
  -8   4   1  183.09   13.84
  -8  -4   1  156.80   17.31
  -7   4   1   56.50    7.04
  -7  -4   1   73.05   11.71
  -6   4   1  664.58   21.63
  -6  -4   1  755.55   33.33
  -5  -4   1  744.65   31.23
   4  -4  -1  171.95   11.55
  -4  -4   1  202.71   15.36
   3  -4  -1 1408.24   32.80
  -3  -4   1 1352.59   37.17
  -2  -4   1   37.47    6.45
   2  -4  -1   30.57    5.08
   1   4  -1 1236.48   23.51
  -1  -4   1 1283.09   32.55
   1  -4  -1 1251.62   30.05
   0   4  -1  138.19    7.42
   0  -4  -1  108.24    9.30
   0  -4   1  122.94    9.94
  -1   4  -1 1099.60   20.01
  -1  -4  -1 1165.66   29.81
  -1  -4  -1 1189.39   30.98
   1  -4   1 1180.05   28.85
  -2  -4  -1  711.12   24.95
   2  -4   1  591.69   19.65
  -2  -4  -1  689.92   24.58
  -2   4  -1  610.70   15.74
  -3   4  -1  771.00   19.35
   3  -4   1  797.13   23.02
  -3  -4  -1  873.46   29.69
  -3  -4  -1  873.43   28.64
  -4  -4  -1 2137.63   47.48
  -4  -4  -1 2164.56   50.04
   4  -4   1 2055.84   36.74
   5  -4   1  146.50    9.80
  -5  -4  -1  142.72   13.95
  -5  -4  -1  148.70   13.06
  -6  -4  -1  760.86   30.97
  -6  -4  -1  786.26   35.03
  -7  -4  -1  185.06   18.41
  -7  -4  -1  185.95   16.06
  -8  -4  -1  176.09   16.14
  -8  -4  -1  169.95   18.63
  -8   4  -1  165.79   13.81
  -9  -4  -1 1200.98   51.89
  -9  -4  -1 1109.52   42.16
  -9   4  -1 1193.79   39.74
 -10  -4  -1    6.06    5.69
 -10   4  -1    6.22    3.76
 -10  -4  -1    7.43    4.77
 -11  -4  -1  175.65   22.13
 -11  -4  -1  189.06   18.96
 -11   4  -1  200.77   19.21
 -12  -4  -1  440.40   36.29
 -12  -4  -1  442.55   30.08
 -12   4  -1  388.08   29.13
 -13  -4  -1   81.32   17.12
 -13   4  -1   86.06   14.76
 -13  -4  -1   71.57   12.53
 -14  -4  -1  293.42   13.76
 -14  -4  -1  262.94   12.42
 -14   4  -1  294.34   28.53
  14  -4   1  266.44   12.85
 -14  -4  -1  293.98   32.36
 -14  -4  -1  277.01   24.74
 -15  -4  -1    6.09    2.41
 -15   4  -1    1.90    3.68
 -15  -4  -1    7.45    5.33
 -15  -4  -1    6.91    2.47
  15  -4   1    9.36    2.57
 -16  -4  -1  186.56   11.43
 -16  -4  -1  196.47   11.81
  16  -4   1  167.84   10.59
 -16  -4  -1  213.95   29.08
 -16   4  -1  164.42   24.11
 -16  -4  -1  207.46   11.86
 -17  -4  -1   55.61    6.33
 -17  -4  -1   36.94    5.24
 -17  -4  -1   48.90   15.45
 -17  -4  -1   47.11    5.81
  17  -4   1   40.22    5.42
 -18  -4  -1   41.93    5.81
 -18  -4  -1   42.77    5.69
  18  -4   1   32.68    4.88
 -18  -4  -1   40.44    5.31
 -19  -4  -1  112.47    9.10
  19  -4   1  111.77    8.83
 -19  -4  -1  128.06    9.67
  20  -4   1   -1.36    2.24
 -20  -4  -1    0.27    2.05
 -20  -4  -1    3.14    1.65
 -21  -4  -1  145.10    9.83
  21  -4   1  140.59    9.71
 -21  -4  -1  135.74    9.67
 -22  -4  -1   61.85    6.37
 -22  -4  -1   62.17    6.15
 -23  -4  -1   10.03    2.84
 -23  -4  -1   10.19    2.61
 -24  -4  -1   45.97    4.64
 -24  -4  -1   49.37    5.22
 -25  -4  -1   -0.15    0.96
 -25  -4  -1    0.56    0.87
 -26   4  -1   26.13    3.02
 -26  -4  -1   33.21    3.28
 -26  -5   1    9.28    1.78
 -25  -5   1    8.43    2.07
 -24  -5   1   24.82    3.73
 -23  -5   1    0.98    1.72
 -22  -5   1   13.42    2.89
 -22  -5   1    9.45    2.17
 -21  -5   1   12.20    2.82
  21  -5  -1   20.93    4.21
 -21  -5   1   15.10    3.49
 -20  -5   1   11.56    2.81
 -20  -5   1   17.04    3.72
 -20  -5   1   13.77    3.10
  20  -5  -1   17.30    3.77
  19  -5  -1   34.23    5.24
 -19  -5   1   40.86    5.71
 -19  -5   1   38.91    5.30
 -19  -5   1   43.83    5.87
 -18  -5   1    1.32    1.58
  18  -5  -1    0.93    1.55
 -18  -5   1    0.14    2.42
 -17  -5   1   53.90    6.24
 -17  -5   1   48.10   14.32
 -17  -5   1   48.95    5.90
  17  -5  -1   47.62    5.89
 -16  -5   1    2.04    1.30
 -16  -5   1    4.12    5.12
 -16  -5   1    0.81    1.79
  16  -5  -1    1.64    1.39
  15  -5  -1   78.73    7.27
 -15  -5   1   86.65    8.30
 -15  -5   1   88.05   19.13
 -15  -5   1   75.81    7.43
 -15  -5   1   69.85   13.56
 -14  -5   1   19.95    9.94
 -14  -5   1   29.79    4.76
  14  -5  -1   21.61    3.90
 -14  -5   1   13.95    6.30
 -14  -5   1   23.36    4.19
 -13  -5   1  115.01   20.14
  13  -5  -1  100.48    8.04
 -13  -5   1   96.11    7.97
 -13  -5   1  142.57   18.71
 -13  -5   1  108.77    8.95
 -12  -5   1   14.06    6.18
 -12  -5   1    4.78    3.53
 -11   5   1    8.99    4.31
 -11  -5   1    4.90    3.23
 -10   5   1  119.78   13.64
 -10  -5   1  122.72   18.47
  -9   5   1    8.78    3.66
  -9  -5   1    4.30    4.12
  -8  -5   1  153.40   17.69
  -8   5   1  136.00   12.38
  -7   5   1  190.99   13.24
  -7  -5   1  179.23   18.11
  -6  -5   1   68.73   10.96
  -5  -5   1  513.49   28.22
   5  -5  -1  504.96   22.31
   4  -5  -1  188.71   13.71
  -4  -5   1  202.88   16.04
  -4  -5   1  205.07   16.79
   3  -5  -1  190.95   13.86
  -3  -5   1  199.26   16.29
  -3  -5   1  190.64   15.39
   2   5  -1   14.87    3.13
   2  -5  -1   19.03    4.50
  -2  -5   1   10.16    3.16
   1  -5  -1   32.27    5.90
   1   5  -1   34.73    4.40
  -1  -5   1   33.64    6.58
   0  -5   1  122.87   11.31
   0   5  -1  116.56    7.43
   0  -5  -1  136.50   11.73
  -1   5  -1  978.22   20.73
   1  -5   1  986.57   30.63
  -1  -5  -1 1049.53   33.08
   2  -5   1    6.36    3.18
  -2   5  -1    4.07    1.47
  -2  -5  -1   18.55    5.58
  -2  -5  -1   15.42    4.95
  -3  -5  -1  683.83   28.47
   3  -5   1  655.46   23.74
  -3  -5  -1  662.52   28.23
  -4  -5  -1   39.78    7.28
   4  -5   1   41.44    5.94
  -4  -5  -1   40.08    7.27
  -5  -5  -1   82.72   10.61
   5  -5   1   95.58    9.00
  -5  -5  -1   87.91   11.78
  -6  -5  -1   75.28   11.52
  -6  -5  -1   74.41   10.45
  -7  -5  -1  289.13   21.50
  -7  -5  -1  313.62   24.82
  -8  -5  -1  402.80   26.73
  -8  -5  -1  414.78   30.54
  -8   5  -1  409.07   22.81
  -9  -5  -1   -1.13    3.32
  -9  -5  -1    3.61    2.58
  -9   5  -1    9.00    4.22
 -10  -5  -1  332.79   30.36
 -10  -5  -1  344.89   26.44
 -10   5  -1  334.29   24.24
 -11  -5  -1   98.85   14.85
 -11   5  -1   99.86   14.30
 -11  -5  -1   90.00   16.42
 -12  -5  -1    8.45    5.45
 -12   5  -1    5.47    3.80
 -12  -5  -1   11.07    5.04
 -13  -5  -1   57.64   12.15
 -13  -5  -1   64.89   14.98
 -13  -5  -1   58.20    6.61
  13  -5   1   54.23    6.00
 -13   5  -1   61.77   12.84
 -13  -5  -1   55.37    6.27
 -14  -5  -1   15.57    3.66
 -14  -5  -1    2.23    3.63
 -14  -5  -1   11.81    2.85
  14  -5   1   15.35    3.33
 -14  -5  -1   19.86    7.08
 -14  -5  -1   15.83    3.47
 -14   5  -1    8.25    4.78
 -15  -5  -1    5.63    2.24
  15  -5   1    0.42    1.50
 -15  -5  -1    2.26    1.77
 -15  -5  -1    3.12    2.67
 -16  -5  -1    4.12    2.25
 -16  -5  -1    6.55    2.64
  16  -5   1    3.97    2.25
 -16  -5  -1   -2.79    4.32
 -17  -5  -1    2.27    1.55
  17  -5   1   -0.61    1.98
 -17  -5  -1    1.96    2.01
 -17  -5  -1    1.58    1.88
 -18  -5  -1    7.56    2.53
  18  -5   1    4.40    1.79
 -18  -5  -1    6.45    2.00
 -18  -5  -1   11.14    2.82
 -19  -5  -1   10.10    3.22
 -19  -5  -1   15.18    3.50
  19  -5   1   18.96    3.91
 -20  -5  -1   20.18    3.95
 -20  -5  -1   24.36    4.25
 -21  -5  -1    1.81    1.67
 -21  -5  -1    2.94    1.99
 -22  -5  -1   40.26    5.13
 -22  -5  -1   38.48    4.72
 -23  -5  -1   12.17    2.64
 -23  -5  -1    7.28    1.84
 -24  -5  -1   28.83    3.82
 -25  -5  -1   14.81    2.38
 -26  -5  -1   -1.12    0.75
 -26   5  -1    1.23    0.90
 -25  -6   1   44.19    4.01
 -24  -6   1   56.35    4.89
 -23  -6   1   74.18    6.09
 -22  -6   1   -3.71    2.41
 -21  -6   1  110.65    8.36
 -20  -6   1   79.46    7.44
 -20  -6   1   81.42    7.61
 -19  -6   1   45.44    6.04
 -19  -6   1   45.97    5.99
  19  -6  -1   44.77    5.91
  18  -6  -1  346.28   16.09
 -18  -6   1  319.47   15.67
 -17  -6   1   19.86    3.96
  17  -6  -1   18.24    3.90
  16  -6  -1  211.42   12.69
 -16  -6   1  199.03   12.34
 -16  -6   1  137.87   20.33
 -16  -6   1  162.25   26.83
 -15  -6   1   29.22    4.83
  15  -6  -1   35.56    5.13
 -15  -6   1   22.76    9.05
 -15  -6   1   29.63    4.99
 -15  -6   1   23.47    8.08
 -14  -6   1  160.39   25.41
  14  -6  -1  139.81    9.90
 -14  -6   1  154.50   10.93
 -14  -6   1  129.12   19.24
 -14  -6   1  136.87   10.12
 -13  -6   1   37.91   10.36
 -13  -6   1   51.15    6.30
 -13  -6   1   52.00    6.04
 -13  -6   1   41.28   12.10
  13  -6  -1   55.04    6.34
 -12  -6   1    4.18    2.99
 -12  -6   1   -0.66    4.45
 -12  -6   1    6.17    2.36
 -12  -6   1    1.12    1.59
  12  -6  -1    6.31    2.35
 -11  -6   1  269.99   29.48
 -11  -6   1  280.63   25.84
 -10  -6   1   26.14    7.76
 -10  -6   1   33.59    9.65
  -9  -6   1  376.91   31.42
  -9  -6   1  321.83   26.11
  -8  -6   1  509.71   35.31
  -8  -6   1  484.72   31.11
  -7  -6   1  175.04   19.90
  -7  -6   1  178.54   18.24
  -6  -6   1 2139.93   60.49
  -6  -6   1 2091.36   63.76
  -5  -6   1    6.17    4.49
   5  -6  -1    4.52    3.18
  -5  -6   1    3.30    3.89
  -4  -6   1 1017.99   41.21
  -4  -6   1 1107.43   41.23
   4  -6  -1 1048.38   35.60
  -3  -6   1  440.25   25.55
   3   6  -1  378.32   18.31
   3  -6  -1  440.52   22.94
  -2  -6   1   21.21    6.54
   2  -6  -1   14.46    5.15
   2   6  -1    8.77    2.89
   1  -6  -1 1194.79   38.05
  -1  -6   1 1223.65   40.12
   1   6  -1 1108.34   26.63
   0  -6   1  424.39   23.14
   0  -6  -1  413.94   22.81
   1  -6   1  949.79   33.63
  -1  -6  -1  898.68   34.49
  -2  -6  -1  823.64   34.10
   2  -6   1  853.10   31.04
  -3  -6  -1  431.08   25.07
   3  -6   1  461.10   22.49
  -3  -6  -1  436.79   25.27
   4  -6   1 1834.41   44.87
  -4  -6  -1 1854.27   53.23
  -4  -6  -1 1818.92   53.81
  -5  -6  -1  107.32   13.40
  -5  -6  -1  113.98   14.50
   5  -6   1   92.01    9.96
  -6  -6  -1 1020.69   42.05
  -6  -6  -1 1062.38   46.22
  -7  -6  -1  481.46   32.68
  -7  -6  -1  512.27   30.83
  -8  -6  -1   75.27   13.62
  -8   6  -1   69.42   10.32
  -8  -6  -1   58.68   11.05
  -9   6  -1  164.14   16.63
  -9  -6  -1  178.58   19.78
  -9  -6  -1  179.20   22.10
 -10  -6  -1   25.44    8.13
 -10   6  -1   19.28    5.80
 -10  -6  -1   39.05   10.11
 -11  -6  -1   62.29    6.42
 -11  -6  -1   74.09   16.15
 -11  -6  -1   73.15   13.70
 -11   6  -1   71.93   12.78
 -12  -6  -1   44.76    5.63
 -12  -6  -1   45.29   12.88
 -12  -6  -1   40.04   10.73
  12  -6   1   46.58    5.63
 -12  -6  -1   40.11    5.29
 -13  -6  -1  149.06   10.30
 -13  -6  -1  137.43   19.75
  13  -6   1  139.09   10.09
 -13  -6  -1  147.19   23.98
 -13  -6  -1  145.16   10.43
  14  -6   1  149.39   10.29
 -14  -6  -1  128.44    9.21
 -14  -6  -1  150.58   24.88
 -14  -6  -1  130.00   19.48
 -14  -6  -1  149.92   10.91
 -14  -6  -1  150.35   10.48
 -15  -6  -1   24.61    9.57
 -15  -6  -1   34.06    4.91
 -15  -6  -1   29.40    4.85
  15  -6   1   32.73    5.20
 -16  -6  -1  138.26   10.18
  16  -6   1  134.35   10.04
 -16  -6  -1  140.60    9.78
 -17  -6  -1   11.43    2.67
 -17  -6  -1   15.46    3.62
 -17  -6  -1   17.92    3.54
 -18  -6  -1   96.69    8.33
 -18  -6  -1   84.36    7.45
 -18  -6  -1   90.57    8.03
 -19  -6  -1  144.57    9.49
 -19  -6  -1  159.50   10.31
 -20  -6  -1    6.53    2.35
 -20  -6  -1    3.98    1.58
 -21  -6  -1  115.20    7.52
 -21  -6  -1  146.51    9.32
 -22  -6  -1   64.65    5.84
 -23  -6  -1   42.64    4.46
 -24  -6  -1   86.16    5.88
 -25  -6  -1   10.50    1.81
 -25   6  -1    5.09    1.29
 -25  -7   1    0.57    0.71
 -24  -7   1    2.72    1.27
 -23  -7   1    4.00    1.82
 -22  -7   1    7.37    2.30
 -21  -7   1   -1.00    1.62
 -20  -7   1    3.32    1.78
 -20  -7   1    3.25    1.60
 -19  -7   1   33.29    4.98
 -19  -7   1   32.26    4.69
 -18  -7   1   19.37    3.98
 -17  -7   1    1.05    2.47
 -16  -7   1    9.24    2.77
 -16  -7   1    7.24    2.83
 -15  -7   1   17.13    3.67
 -15  -7   1    8.96    5.42
  15  -7  -1   15.35    3.75
 -15  -7   1   17.20    3.76
 -15  -7   1    8.27    6.38
 -14  -7   1   56.00   14.92
 -14  -7   1   52.22    6.59
 -14  -7   1   57.48    6.58
 -14  -7   1   38.85   11.18
  14  -7  -1   45.62    6.02
 -13  -7   1  108.55   20.95
 -13  -7   1  117.33    9.73
 -13  -7   1   91.52   16.65
 -13  -7   1  110.61    9.14
  13  -7  -1  116.88    9.43
  12  -7  -1    8.78    2.48
 -12  -7   1   14.40    3.50
 -12  -7   1   10.43    6.50
 -12  -7   1    7.30    5.26
 -12  -7   1   13.98    3.58
 -11  -7   1  107.17   18.99
  11  -7  -1  104.59    8.30
 -11  -7   1   97.89    8.43
 -11  -7   1  108.35    8.49
 -11  -7   1  111.40   17.40
 -10  -7   1   28.45    9.30
 -10  -7   1   28.11    4.50
 -10  -7   1   24.80    8.25
  -9  -7   1   31.55    8.55
  -9  -7   1   24.31    8.80
  -8  -7   1   13.43    6.91
  -8  -7   1    8.75    5.15
  -7  -7   1    0.39    2.45
  -7  -7   1    1.52    2.51
  -6  -7   1  107.14   14.74
  -6  -7   1  113.24   16.52
  -5  -7   1    2.70    3.81
   5  -7  -1    2.45    2.31
  -4  -7   1    3.42    3.58
   4  -7  -1    6.40    3.61
   3  -7  -1  190.53   16.79
  -3  -7   1  192.66   18.53
  -2  -7   1   41.47    8.28
   2  -7  -1   42.00    8.12
  -1  -7   1   34.84    8.00
   1  -7  -1   37.52    7.75
   0  -7   1    2.22    2.40
   0  -7  -1    5.00    3.80
  -1  -7  -1   62.23   10.29
   1  -7   1   63.21    9.59
   2  -7   1   10.47    4.02
  -2  -7  -1    5.31    2.62
   3  -7   1   14.69    4.74
  -3  -7  -1   20.00    6.52
  -4  -7  -1   28.89    7.87
  -4  -7  -1   18.59    7.09
   4  -7   1   13.87    4.31
  -5  -7  -1   25.06    7.27
  -5  -7  -1   28.82    8.15
   5  -7   1   19.77    5.15
  -6  -7  -1   35.17    8.82
  -6  -7  -1   46.85    9.79
  -7  -7  -1   -0.19    2.36
  -7  -7  -1   -3.58    4.45
  -8  -7  -1    6.51    3.63
  -8  -7  -1   15.03    7.39
  -9  -7  -1  144.31   20.89
  -9  -7  -1  133.74   18.51
 -10  -7  -1   -0.03    3.62
 -10  -7  -1    4.08    1.96
 -11  -7  -1  159.73   23.81
 -11  -7  -1  129.64   19.07
 -11  -7  -1  122.58    9.56
 -11  -7  -1  135.65    9.68
 -12  -7  -1    0.79    1.71
 -12  -7  -1    7.37    4.20
 -12  -7  -1    3.05    2.38
 -13  -7  -1   71.97   17.44
 -13  -7  -1   78.54    7.86
 -13  -7  -1   60.10   13.09
 -13  -7  -1   77.94    7.87
 -14  -7  -1    1.26    1.79
 -14  -7  -1    0.08    2.81
 -15  -7  -1    6.36    2.17
 -15  -7  -1   13.30    3.48
 -16  -7  -1   -5.03    3.31
 -17  -7  -1    2.01    1.77
 -17  -7  -1   -2.92    2.98
 -18  -7  -1    6.00    2.36
 -18  -7  -1    4.96    2.30
 -19  -7  -1    1.21    1.98
 -20  -7  -1    1.76    2.16
 -21  -7  -1    3.34    1.80
 -22  -7  -1    8.47    2.06
 -23  -7  -1   -0.70    1.21
 -24  -7  -1   11.42    2.07
 -24  -8   1   35.15    3.26
 -23  -8   1  110.20    6.43
 -22  -8   1    1.25    1.37
 -21  -8   1  189.22    9.73
 -20  -8   1   30.18    4.40
 -19  -8   1  136.16    9.49
 -19  -8   1  145.86    9.65
 -18  -8   1  144.71   10.15
 -18  -8   1  140.81    9.84
 -17  -8   1    6.02    2.85
 -16  -8   1  449.64   18.47
 -16  -8   1  449.94   18.98
 -15  -8   1  149.74   10.96
 -15  -8   1  151.42   11.19
 -14  -8   1  177.06   12.24
 -14  -8   1  181.91   12.09
 -13  -8   1  311.20   31.91
 -13  -8   1  308.16   36.31
 -13  -8   1  393.39   17.77
 -13  -8   1  376.00   17.11
 -12  -8   1   46.58   12.24
 -12  -8   1   54.75    6.67
 -12  -8   1   47.12   13.61
 -12  -8   1   50.41    6.17
 -11  -8   1  401.23   34.37
 -11  -8   1  400.21   38.87
 -11  -8   1  402.91   16.96
 -11  -8   1  413.63   17.99
 -10  -8   1   82.46   15.31
 -10  -8   1   77.24    7.82
 -10  -8   1   82.72    7.51
 -10  -8   1   92.70   18.54
  -9  -8   1  292.27   14.63
  -9  -8   1  369.76   34.85
  -9  -8   1  333.63   14.48
  -9  -8   1  345.86   30.38
  -8  -8   1  324.12   28.78
  -8  -8   1  336.05   32.36
  -8  -8   1  294.74   13.25
  -7  -8   1   26.99    7.85
  -7  -8   1   26.08    3.71
  -6  -8   1  450.98   32.75
   5  -8  -1   29.14    7.34
  -5  -8   1   28.76    8.73
   4  -8  -1  126.44   14.88
  -4  -8   1  151.84   18.31
   3  -8  -1  224.49   20.24
  -3  -8   1  228.81   22.41
  -2  -8   1    2.45    2.01
   2  -8  -1    3.70    1.90
  -1  -8   1  124.31   15.56
   1  -8  -1  138.00   16.20
   0  -8   1   -0.75    2.59
   0  -8  -1    0.90    2.69
   1  -8   1  248.48   21.62
  -1  -8  -1  269.49   23.22
   2  -8   1  389.85   26.50
  -2  -8  -1  434.61   29.91
   3  -8   1  141.22   15.60
  -3  -8  -1  116.39   15.86
  -4  -8  -1 1076.47   47.84
   4  -8   1  992.34   40.49
  -5  -8  -1   48.93   10.86
  -6  -8  -1  479.48   33.09
  -7  -8  -1  346.64   29.01
  -7  -8  -1  299.32   13.24
  -7  -8  -1  367.70   32.23
  -8  -8  -1   75.44   14.15
  -8  -8  -1   78.04   15.76
  -8  -8  -1   79.79    7.26
  -9  -8  -1  422.40   16.52
  -9  -8  -1  407.67   33.33
  -9  -8  -1  377.74   16.64
  -9  -8  -1  464.16   39.02
 -10  -8  -1    6.99    4.83
 -10  -8  -1    1.33    1.22
 -10  -8  -1   -0.26    1.67
 -10  -8  -1    5.57    3.78
 -11  -8  -1  358.08   33.00
 -11  -8  -1  341.42   36.46
 -11  -8  -1  375.42   16.48
 -11  -8  -1  390.66   17.46
 -12  -8  -1  244.03   13.62
 -12  -8  -1  252.85   14.02
 -12  -8  -1  192.96   28.12
 -12  -8  -1  220.88   26.46
 -13  -8  -1  138.61   10.48
 -13  -8  -1   93.60   17.27
 -13  -8  -1   96.57   20.26
 -13  -8  -1  131.12   10.05
 -14  -8  -1  363.64   16.79
 -14  -8  -1  342.76   16.44
 -15  -8  -1   21.41    4.28
 -15  -8  -1   22.32    4.23
 -16  -8  -1  303.17   15.01
 -16  -8  -1  310.93   14.70
 -17  -8  -1  141.34    9.81
 -17  -8  -1  140.12   10.14
 -18  -8  -1   64.59    6.41
 -19  -8  -1  246.56   12.14
 -20  -8  -1   -1.78    1.83
 -21  -8  -1  129.16    7.85
 -22  -8  -1   35.69    3.93
 -23  -8  -1   19.82    2.73
 -24  -8  -1   39.97    3.26
 -23  -9   1   12.05    2.02
 -22  -9   1   31.49    3.51
 -21  -9   1   -1.73    1.19
 -20  -9   1   30.22    4.12
 -19  -9   1   22.01    3.60
 -18  -9   1    6.33    2.54
 -18  -9   1    9.29    2.89
 -17  -9   1  133.45    9.74
 -16  -9   1   26.10    4.71
 -16  -9   1   25.19    4.94
 -15  -9   1  143.18   10.80
 -15  -9   1  145.31   10.69
 -14  -9   1   89.95    8.56
 -14  -9   1   88.69    8.61
 -13  -9   1    6.25    3.28
 -13  -9   1    6.44    2.11
 -12  -9   1  109.31    9.21
 -12  -9   1  120.53    9.97
 -11  -9   1   50.37    6.57
 -11  -9   1   49.36    6.17
 -11  -9   1   43.08   12.05
 -10  -9   1   80.64    7.64
 -10  -9   1   79.77    7.91
 -10  -9   1   76.00   15.31
  -9  -9   1   95.60    8.64
  -9  -9   1  108.83    8.72
  -9  -9   1  110.86   18.40
  -8  -9   1   10.58    5.75
  -8  -9   1    5.24    2.32
  -7  -9   1  123.68   18.57
  -7  -9   1  118.64    8.75
  -6  -9   1    3.14    1.59
  -6  -9   1    0.55    2.90
  -5  -9   1  121.26    8.48
   5  -9  -1  109.04   15.00
  -5  -9   1  124.89   18.58
  -4  -9   1   69.93   13.55
  -4  -9   1   54.26    5.60
   4  -9  -1   64.29   11.74
  -3  -9   1   22.48    3.76
   3  -9  -1   21.82    7.42
  -3  -9   1   19.07    6.92
  -2  -9   1   38.40    9.95
   2  -9  -1   34.98    9.25
   1  -9  -1   13.49    6.22
  -1  -9   1   11.32    6.39
   0  -9  -1  152.88   19.14
   0  -9   1  143.30   18.27
  -1  -9  -1   26.74    8.56
   1  -9   1   12.85    5.88
   2  -9   1  162.73   18.92
  -2  -9  -1  143.90    8.83
  -2  -9  -1  181.04   21.21
  -3  -9  -1   73.79    6.40
   3  -9   1   73.42   12.64
  -4  -9  -1   30.79    4.31
  -4  -9  -1   22.36    7.97
  -5  -9  -1   21.43    3.75
  -5  -9  -1   16.05    6.50
  -6  -9  -1    6.08    2.46
  -6  -9  -1    4.10    3.74
  -7  -9  -1   33.88    4.82
  -7  -9  -1   42.24   11.00
  -8  -9  -1   51.97    6.05
  -8  -9  -1   46.57   11.68
  -9  -9  -1   25.83    4.17
  -9  -9  -1   32.41    9.90
 -10  -9  -1  121.48   22.42
 -10  -9  -1  173.19   11.32
 -10  -9  -1  158.64   10.83
 -10  -9  -1  143.20   21.33
 -11  -9  -1    1.83    1.80
 -11  -9  -1   -3.33    4.38
 -11  -9  -1   -0.32    1.54
 -11  -9  -1    6.74    4.72
 -12  -9  -1  109.62    9.30
 -12  -9  -1  112.02    9.35
 -13  -9  -1   74.21    7.68
 -13  -9  -1   67.82    7.51
 -14  -9  -1   -0.28    1.94
 -14  -9  -1    5.31    2.38
 -15  -9  -1  154.22   10.64
 -15  -9  -1  144.96   10.66
 -16  -9  -1   57.73    6.58
 -16  -9  -1   60.08    6.62
 -17  -9  -1   66.42    6.52
 -18  -9  -1   98.46    7.74
 -19  -9  -1    1.94    1.64
 -20  -9  -1   63.81    5.56
 -21  -9  -1    2.21    1.30
 -22   9  -1    5.43    1.84
 -22  -9  -1   13.32    2.18
 -22 -10   1    6.33    1.48
 -22  10   1    1.10    0.84
 -21 -10   1   53.04    4.37
 -20 -10   1   59.93    5.13
 -19 -10   1   19.43    3.22
 -18 -10   1   66.88    5.99
 -17 -10   1    6.33    2.12
 -17 -10   1    3.44    1.64
 -16 -10   1   14.64    3.44
 -15 -10   1    1.31    2.03
 -15 -10   1    2.95    1.93
 -14 -10   1   24.85    4.44
 -14 -10   1   27.47    5.10
 -13 -10   1   92.57    8.59
 -13 -10   1   85.48    7.97
 -12 -10   1   22.07    4.45
 -12 -10   1   24.28    4.43
 -11 -10   1  344.13   16.35
 -11 -10   1  328.19   15.70
 -10 -10   1   35.64    5.23
  -9 -10   1  199.73   12.32
  -8 -10   1   41.12   11.60
  -8 -10   1   67.99    7.08
  -7 -10   1   33.45   10.53
  -7 -10   1   41.87    5.60
  -6 -10   1   85.49   16.52
  -6 -10   1   99.68    8.47
  -5 -10   1   -2.11    3.06
  -5 -10   1    1.74    1.69
  -4 -10   1   68.15    6.68
   4 -10  -1   53.18   11.19
  -4 -10   1   76.78   15.29
   3 -10  -1  116.39   17.25
  -3 -10   1  144.33    9.45
  -3 -10   1  141.23   20.81
  -2 -10   1   15.52    6.53
   2 -10  -1   23.35    8.11
  -2 -10   1   29.47    4.31
  -1 -10   1  236.02   25.97
   1 -10  -1  226.02   24.86
   0 -10  -1   12.16    2.96
   0 -10   1    8.80    4.49
   0 -10  -1   10.78    5.11
   1 -10   1  161.85   20.84
  -1 -10  -1  133.18    9.12
  -1 -10  -1  147.25   20.63
  -2 -10  -1  155.47    9.81
   2 -10   1  147.09   19.36
  -2 -10  -1  160.10   21.53
  -3 -10  -1    3.92    4.19
  -3 -10  -1    3.13    1.50
  -3  10  -1    6.55    1.85
  -4  10  -1  175.30   10.61
  -4 -10  -1  184.37   10.98
  -5 -10  -1   44.95   11.85
  -5 -10  -1   45.10    5.79
  -6 -10  -1  173.40   10.98
  -6 -10  -1  145.83   21.38
  -7 -10  -1  306.88   14.93
  -7 -10  -1  276.43   29.79
  -8 -10  -1    9.04    4.76
  -8 -10  -1   13.99    3.17
  -9 -10  -1  193.55   12.09
 -10 -10  -1   13.95    3.52
 -11 -10  -1   30.04    4.99
 -12 -10  -1   13.32    3.64
 -12 -10  -1   14.52    3.30
 -13 -10  -1    5.51    2.30
 -13 -10  -1    6.60    2.83
 -14 -10  -1   35.36    4.85
 -14 -10  -1   44.68    6.04
 -15 -10  -1   12.26    3.11
 -15 -10  -1   11.45    2.95
 -16 -10  -1   24.64    3.84
 -17 -10  -1    1.17    1.14
 -18 -10  -1   70.46    6.03
 -19 -10  -1   39.20    4.28
 -20 -10  -1   28.93    3.37
 -20  10  -1   28.35    3.99
 -21 -10  -1   64.57    4.46
 -21  10  -1   25.76    3.23
 -20  11   1   17.79    2.82
 -20 -11   1   50.35    3.95
 -19 -11   1   33.19    3.53
 -19  11   1   21.36    3.47
 -18 -11   1    2.29    1.46
 -17 -11   1   12.68    2.41
 -16 -11   1   19.58    3.10
 -15 -11   1   26.13    4.61
 -15 -11   1   21.83    3.78
 -14 -11   1   93.26    8.38
 -14 -11   1   74.90    6.67
 -13 -11   1   11.33    3.46
 -13 -11   1    7.91    2.25
 -12 -11   1  187.95   12.31
 -11 -11   1    3.98    2.99
 -10 -11   1  190.56   12.46
  -9 -11   1   21.35    4.78
  -8 -11   1   68.49    7.69
  -7 -11   1  244.73   13.82
  -6  11   1    5.97    2.73
  -6 -11   1   10.83    3.40
  -5 -11   1  281.82   14.52
  -4 -11   1  199.13   12.04
  -3 -11   1  213.61   12.35
  -3 -11   1  174.40   24.77
  -2 -11   1  440.90   38.70
   2 -11  -1  408.28   35.38
   1 -11  -1    9.60    6.84
  -1 -11   1    8.77    5.81
   1 -11  -1   25.36    5.74
  -1 -11   1   27.35    5.65
   0 -11  -1  472.27   17.75
   0 -11   1  515.39   18.84
   0 -11   1  363.20   34.68
   0 -11  -1  368.87   34.69
  -1 -11  -1  116.57   19.95
   1 -11   1   90.60   16.98
  -2 -11  -1   79.75   16.43
  -2 -11  -1  112.24    8.96
  -3 -11  -1  290.44   31.48
  -3 -11  -1  389.25   16.64
  -4 -11  -1    9.17    3.55
  -4  11  -1    5.49    2.66
  -5  11  -1  533.77   19.79
  -5 -11  -1  576.71   20.89
  -6 -11  -1  210.37   12.80
  -6  11  -1  198.78   12.37
  -7  11  -1  287.34   14.96
  -7 -11  -1  256.55   14.22
  -8 -11  -1  316.23   15.72
  -9 -11  -1   26.55    5.32
 -10 -11  -1  176.79   11.94
 -11 -11  -1    6.71    2.03
 -12 -11  -1   64.75    7.08
 -13 -11  -1   17.45    2.95
 -13 -11  -1   20.39    4.25
 -14 -11  -1    9.01    2.15
 -14 -11  -1   11.92    3.18
 -15 -11  -1   56.29    5.56
 -16 -11  -1    4.91    1.83
 -17 -11  -1   35.55    4.03
 -17  11  -1   41.12    5.32
 -18  11  -1   15.85    3.05
 -18 -11  -1   23.37    3.03
 -19  11  -1    4.32    1.61
 -19 -11  -1    7.96    1.65
 -20  11  -1    6.92    1.71
 -18  12   1    4.80    1.39
 -17  12   1    0.26    1.24
 -17 -12   1    0.77    0.93
 -16  12   1    8.31    2.45
 -16 -12   1   17.09    2.71
 -15 -12   1    3.52    1.45
 -15  12   1    1.66    1.55
 -14 -12   1    0.23    1.93
 -14  12   1   -2.77    2.92
 -14 -12   1    1.80    1.35
 -13 -12   1    6.97    2.48
 -13  12   1    4.51    2.35
 -12 -12   1    2.22    1.92
 -12  12   1    4.59    2.48
 -11  12   1    2.44    2.91
 -11 -12   1    7.91    3.08
 -10  12   1   46.73    6.84
 -10 -12   1   39.56    5.75
  -9  12   1   18.42    4.72
  -9 -12   1   10.96    3.15
  -8  12   1    8.52    3.36
  -8 -12   1    9.31    3.29
  -7 -12   1    9.41    3.37
  -6 -12   1   57.72    6.85
  -5 -12   1    9.66    3.46
  -4 -12   1   36.55    5.36
   4 -12  -1   26.29    4.19
   3 -12  -1   10.92    2.93
  -3 -12   1    7.88    2.78
   2 -12  -1    3.12    2.54
  -2 -12   1   10.57    3.44
   1 -12  -1    4.36    2.31
  -1 -12   1    2.80    2.39
   0 -12   1    5.16    2.19
   0 -12  -1    3.86    1.73
   1 -12   1   37.88    5.22
  -1 -12  -1   38.72    5.23
   2 -12   1   42.11    5.45
  -2 -12  -1   46.48    5.90
  -3 -12  -1    0.41    1.60
  -4 -12  -1   86.19    8.18
  -5  12  -1   -0.48    2.24
  -5 -12  -1    1.56    2.03
  -6 -12  -1   33.55    5.57
  -6  12  -1   29.90    5.05
  -7  12  -1    3.10    1.77
  -7 -12  -1    6.79    3.16
  -8 -12  -1    8.92    3.58
  -8  12  -1    4.42    2.59
  -9 -12  -1    2.84    2.50
  -9  12  -1   -3.74    2.59
 -10  12  -1    2.87    2.45
 -10 -12  -1    2.05    1.71
 -11 -12  -1    0.86    1.82
 -11  12  -1    4.44    2.53
 -12 -12  -1    8.66    2.78
 -12  12  -1    6.51    2.62
 -13 -12  -1   11.27    2.96
 -13  12  -1    9.28    2.75
 -14  12  -1   21.45    3.83
 -15 -12  -1    3.47    1.35
 -15  12  -1    5.61    2.04
 -16 -12  -1    7.39    1.64
 -16  12  -1    4.92    1.85
 -17  12  -1    0.90    1.10
 -18  12  -1   -0.42    1.06
 -16  13   1    1.16    0.98
 -15  13   1   31.97    4.19
 -14  13   1   64.85    6.47
 -13  13   1    4.52    2.16
 -13 -13   1    9.93    2.68
 -12 -13   1  164.67   10.04
 -12  13   1  130.02   10.39
 -11  13   1   18.71    4.42
 -11 -13   1   16.04    3.23
 -10 -13   1  144.66   10.04
 -10  13   1  130.76   11.42
  -9 -13   1  118.64    9.27
   9 -13  -1   79.76    6.42
  -8 -13   1   92.82    8.41
   8 -13  -1   55.67    5.60
  -7 -13   1  228.92   13.20
   7 -13  -1  194.34   10.59
   6 -13  -1    0.79    1.65
  -6 -13   1    4.27    3.21
  -5 -13   1  217.46   12.88
   5 -13  -1  189.82   10.86
   4 -13  -1   98.36    8.02
  -4 -13   1  103.55    9.06
  -3 -13   1  130.81   10.16
   3 -13  -1  104.75    8.38
  -2 -13   1  232.23   13.21
   2 -13  -1  203.31   11.72
   1 -13  -1   13.25    3.64
  -1 -13   1   15.93    4.34
   0 -13   1  158.95   10.67
   0 -13  -1  144.22   10.17
   1 -13   1   27.88    4.78
  -1 -13  -1   31.50    5.08
   2 -13   1   68.58    7.02
  -2 -13  -1   64.38    7.06
  -3 -13  -1  131.58   10.00
   3 -13   1  132.84    9.65
   4 -13   1    5.75    2.94
  -4 -13  -1    6.72    2.78
  -5 -13  -1  258.18   13.90
   5 -13   1  234.50   12.54
  -6 -13  -1   74.72    7.68
   6 -13   1   59.29    6.40
  -7 -13  -1  132.07    9.92
  -7  13  -1  145.52   11.66
  -8  13  -1  163.79   11.75
  -8 -13  -1  149.59   10.42
  -9  13  -1   42.55    6.12
  -9 -13  -1   38.08    5.52
 -10  13  -1  171.17   11.77
 -10 -13  -1  163.79   10.42
 -11 -13  -1   16.19    3.57
 -11  13  -1    9.40    2.75
 -12  13  -1   61.64    6.60
 -12 -13  -1   54.00    5.54
 -13  13  -1   33.92    4.60
 -14  13  -1    6.85    2.07
 -15  13  -1   50.71    4.80
 -12 -14   1    5.92    1.99
 -11 -14   1   34.71    4.44
 -10 -14   1    6.10    2.67
  -9 -14   1    9.38    2.92
  -8 -14   1   11.75    3.00
  -7 -14   1    5.78    2.36
  -6 -14   1    5.06    2.02
   6 -14  -1    2.20    1.32
   5 -14  -1    3.75    1.83
  -5 -14   1   -0.12    1.50
   4 -14  -1   26.82    4.02
  -4 -14   1   31.51    4.89
  -3 -14   1   11.52    3.54
   3 -14  -1    8.66    2.62
   2 -14  -1   16.72    3.42
  -2 -14   1   24.00    4.30
   1 -14  -1   26.00    4.24
  -1 -14   1   35.52    5.01
   0 -14   1    0.27    1.76
   0 -14  -1    2.58    2.09
  -1 -14  -1    7.58    2.85
   1 -14   1    6.82    2.50
  -2 -14  -1    1.68    1.61
   2 -14   1    0.15    1.76
   3 -14   1   29.40    4.38
  -3 -14  -1   28.41    4.31
   4 -14   1    6.94    2.36
  -4 -14  -1    7.17    2.66
  -5 -14  -1   40.81    5.35
   5 -14   1   38.05    4.84
  -6 -14  -1   11.87    3.40
   6 -14   1    6.33    2.33
  -7 -14  -1   39.81    5.07
   7 -14   1   32.18    4.28
  -8 -14  -1    8.42    2.84
   8 -14   1    5.29    1.98
   9 -14   1   27.48    3.68
  -9 -14  -1   36.50    4.73
  10 -14   1    0.44    0.84
 -10 -14  -1   -0.66    1.17
 -11  14  -1    7.57    2.11
 -11 -14  -1   16.07    3.01
 -10 -15   1   31.07    3.40
  -9 -15   1   15.86    2.73
  -8 -15   1   35.70    4.05
  -7 -15   1  120.33    7.57
  -6 -15   1    5.64    2.14
  -5 -15   1  123.38    7.99
  -4 -15   1    2.77    1.66
  -3 -15   1   51.12    5.31
   3 -15  -1   30.86    3.69
  -2 -15   1   63.50    5.95
   2 -15  -1   46.91    4.75
   1 -15  -1    5.64    2.20
  -1 -15   1    5.93    2.54
   0 -15   1   90.83    7.14
   0 -15  -1   75.35    6.10
  -1 -15  -1   71.72    6.13
   1 -15   1   71.88    6.29
   2 -15   1   22.72    3.73
  -2 -15  -1   19.32    3.25
  -3 -15  -1  111.60    7.46
   3 -15   1   99.88    7.08
  -4 -15  -1    1.24    1.42
   4 -15   1   -0.58    1.16
   5 -15   1   85.17    6.15
  -5 -15  -1   93.79    6.67
   6 -15   1    4.71    1.42
  -6 -15  -1   12.98    2.68
  -7 -15  -1   19.31    3.01
  -8 -15  -1   55.90    4.75
  -9 -15  -1    1.96    0.95
 -27   0   2   44.80    4.00
 -26   0   2   45.18    4.52
  26   0  -2   31.05    3.48
  25   0  -2   87.82    6.49
  24   0  -2   95.89    7.30
  23   0  -2    1.38    1.35
  22   0  -2  188.20   10.98
  21   0  -2   18.33    3.35
  20   0  -2   60.62    6.36
 -20   0   2   48.37    5.78
 -19   0   2  159.30   10.24
  19   0  -2  183.27   10.68
 -18   0   2    7.55    4.34
 -18   0   2   14.64    3.18
  18   0  -2   13.53    2.87
 -17   0   2   62.69    6.26
 -17   0   2   81.35   17.25
  17   0  -2   66.81    6.13
 -17   0   2   60.28    6.43
 -16   0   2  284.72   31.12
  16   0  -2  204.29   10.40
 -15   0   2   19.74    8.33
 -14   0   2  291.97   28.70
 -13   0   2    7.98    4.83
 -12   0   2  725.23   40.89
 -11   0   2   30.98    8.74
 -10   0   2 1031.45   43.32
  -9   0   2  829.09   36.45
  -8   0   2    3.37    4.00
  -7   0   2  584.54   26.17
  -6   0   2    6.94    4.19
  -5   0   2 9999.00   87.37
  -4   0   2 2117.07   34.94
  -3   0   2 1177.94   22.01
  -2   0   2 5662.67   40.34
   1   0  -2  233.60    6.80
   0   0  -2 2173.87   21.42
  -1   0  -2  726.07   14.09
  -2   0  -2  270.90   10.39
  -2   0  -2  264.27    5.88
  -3   0  -2 1257.57   13.80
  -3   0  -2 1398.01   24.39
  -4   0  -2  351.47   14.22
  -4   0  -2  308.81    7.89
  -5   0  -2  424.84   17.63
  -6   0  -2   80.82    9.03
  -7   0  -2  333.59   19.04
  -8   0  -2 1768.03   46.99
  -9   0  -2   92.70   11.43
 -10   0  -2  903.46   38.84
 -11   0  -2  117.07   15.46
 -12   0  -2    5.68    3.76
 -13   0  -2  254.68   25.14
 -14   0  -2    3.33    4.55
 -15   0  -2   73.82   15.54
 -16   0  -2  174.06   24.56
 -16   0  -2  167.07   10.42
  16   0   2  127.89    8.66
 -17   0  -2   82.85    7.55
  17   0   2   67.95    6.52
 -17   0  -2   58.58   15.27
 -18   0  -2  163.76   26.36
  18   0   2  158.78   10.16
 -18   0  -2  183.63   11.55
  19   0   2   58.34    6.18
 -19   0  -2   60.89    6.64
  20   0   2  143.46    9.74
 -20   0  -2  159.80   10.73
 -21   0  -2   31.31    4.79
 -22   0  -2   38.37    5.08
 -23   0  -2  139.63    9.11
 -24   0  -2   -1.76    2.34
 -24   0  -2    2.31    1.37
 -25   0  -2  169.64    9.12
 -26   0  -2   29.18    3.58
 -27   0  -2   88.83    5.08
 -27   1   2   24.27    3.03
 -27  -1   2   23.08    2.99
  26  -1  -2   -1.65    1.63
 -26  -1   2    1.80    1.33
 -25  -1   2   53.11    5.35
  25  -1  -2   52.55    5.22
 -24  -1   2    6.26    1.95
  24  -1  -2    3.70    1.62
  24   1  -2    5.00    2.00
 -23  -1   2   29.83    4.34
  23  -1  -2   31.14    4.44
  23   1  -2   32.88    4.38
  22  -1  -2   16.96    3.67
 -22  -1   2   13.16    3.10
  22   1  -2   14.74    3.38
 -21  -1   2   69.40    6.82
  21   1  -2   72.76    6.89
  21  -1  -2   63.61    6.52
 -20  -1   2   10.33    2.82
  20   1  -2    8.26    2.59
  20  -1  -2    6.98    2.68
 -19  -1   2   25.44    4.35
  19   1  -2   18.44    3.47
 -19   1   2   11.47    7.93
 -19  -1   2   16.58    8.86
  19  -1  -2   20.63    3.94
  18  -1  -2   -1.49    2.06
  18   1  -2    0.34    1.04
 -18   1   2   -2.23    5.86
 -18  -1   2    1.02    1.20
 -18  -1   2    8.43    7.01
 -18  -1   2    1.64    2.01
  17   1  -2    6.99    2.28
 -17  -1   2    4.83    2.22
 -17   1   2   10.30    7.74
 -17  -1   2    3.32    2.99
 -17  -1   2   -1.09    2.01
  17  -1  -2    2.30    1.46
  16  -1  -2   14.07    2.88
 -16  -1   2   14.53    3.28
 -16  -1   2   14.47    3.04
 -16  -1   2   14.19    6.98
 -16   1   2   22.69    9.29
 -15  -1   2   -1.95    4.35
 -15   1   2   -0.84    3.53
 -14   1   2   49.15   11.71
 -14  -1   2   30.69    9.97
 -13   1   2  112.41   16.58
 -13  -1   2  120.93   18.33
 -12  -1   2  234.91   24.20
 -12   1   2  252.19   23.35
 -11   1   2   51.72   10.06
 -11  -1   2   52.37   11.23
 -10  -1   2   73.55   12.28
 -10   1   2   84.68   11.88
  -9  -1   2   38.08    8.36
  -9   1   2   40.45    8.00
  -8   1   2   13.99    4.68
  -8  -1   2   18.30    5.75
  -7  -1   2   39.49    7.23
  -7   1   2   38.44    6.28
  -6  -1   2    3.46    2.54
  -6   1   2    4.09    2.51
  -5  -1   2  780.20   25.73
  -5   1   2  699.49   21.30
  -4  -1   2   74.65    7.22
  -4   1   2   66.93    5.81
  -3   1   2   32.82    3.41
  -3  -1   2   30.54    4.29
  -2   1   2  540.26    8.84
  -2  -1   2  638.56   17.13
   1  -1  -2   74.47    3.29
   1  -1  -2   72.45    4.93
  -1  -1   2   68.70    5.38
   1   1  -2   60.56    4.05
   0  -1  -2   45.77    2.98
   0  -1  -2   48.27    3.77
   0   1  -2   49.02    3.65
   0  -1  -2   42.52    2.61
  -1  -1  -2    1.19    0.74
  -1  -1  -2    0.25    0.67
  -1   1  -2    0.39    0.85
  -1  -1  -2    0.64    0.79
  -2  -1  -2   55.91    4.18
  -2  -1  -2   54.50    4.87
  -2   1  -2   43.62    4.19
  -3   1  -2  511.36   16.18
  -3  -1  -2  469.36   12.88
  -3  -1  -2  479.54   16.82
  -4  -1  -2  153.77    8.04
  -4  -1  -2  156.51   10.89
  -5  -1  -2   49.54    7.07
  -5   1  -2   54.19    6.24
  -5  -1  -2   45.90    4.81
  -6  -1  -2   72.45    9.05
  -6   1  -2   77.29    7.89
  -7   1  -2  104.00    9.94
  -7  -1  -2   86.22   10.51
  -8   1  -2  532.42   24.98
  -8  -1  -2  474.40   26.29
  -9  -1  -2   73.02   11.49
  -9   1  -2   74.86   10.22
 -10   1  -2   32.06    7.43
 -10  -1  -2   19.55    6.67
 -10  -1  -2   27.54    5.09
 -11  -1  -2   17.46    4.27
 -11  -1  -2   15.27    6.61
 -11   1  -2   15.76    5.34
 -12   1  -2  152.73   17.95
 -12  -1  -2  139.86   18.12
 -13  -1  -2    2.78    4.09
 -13   1  -2   -4.16    4.62
 -14   1  -2  251.17   25.91
 -14  -1  -2  237.81   26.63
 -15   1  -2   -5.98    5.35
 -15  -1  -2   -0.91    3.26
 -15  -1  -2    1.05    1.31
  16  -1   2   53.69    5.80
 -16  -1  -2   66.17    6.59
 -16  -1  -2   58.21   14.70
 -16   1  -2   52.26    5.81
 -16   1  -2   60.30   13.74
 -17   1  -2   12.26    6.48
 -17  -1  -2   10.35    4.49
 -17  -1  -2   11.97    3.05
 -17   1  -2   14.14    3.12
  17  -1   2   14.36    3.13
 -18   1  -2   34.15    4.96
  18  -1   2   32.35    4.61
 -18  -1  -2   33.20   12.11
 -18   1  -2   23.98    9.73
 -18  -1  -2   34.90    5.01
 -19   1  -2    0.32    1.66
 -19  -1  -2    0.74    1.60
  19  -1   2   -2.81    2.08
 -20  -1  -2   45.28    5.70
 -20   1  -2   46.94    5.82
  20  -1   2   42.25    5.37
  21  -1   2   -0.19    1.51
 -21  -1  -2    0.70    1.49
 -21   1  -2    0.72    1.52
 -22   1  -2    0.80    1.18
  22  -1   2   -0.17    1.19
 -22  -1  -2    3.55    2.23
 -22  -1  -2   -0.60    2.18
 -23   1  -2   19.24    3.47
 -23  -1  -2   25.04    4.27
 -23  -1  -2   26.00    4.14
 -24  -1  -2   17.47    3.30
 -24   1  -2   14.00    3.06
 -24  -1  -2   16.22    3.42
 -25  -1  -2   10.27    2.50
 -25   1  -2   11.71    2.71
 -25  -1  -2    8.56    2.34
 -26   1  -2   62.81    4.79
 -26  -1  -2   68.26    5.04
 -27   1  -2    2.28    1.29
 -27  -1  -2    3.36    1.29
 -27  -2   2   27.93    2.95
 -27   2   2   29.33    3.12
 -26  -2   2   37.27    3.89
 -25  -2   2   42.43    4.92
  25  -2  -2   39.26    4.53
 -25  -2   2   35.73    4.17
 -24  -2   2  103.44    7.60
 -24  -2   2  105.59    7.89
  24  -2  -2  100.90    7.73
  23  -2  -2    2.22    2.01
 -23  -2   2    0.05    1.55
  22  -2  -2  295.61   14.05
  22   2  -2  263.08   12.48
 -22  -2   2  285.05   13.88
  21  -2  -2   29.10    4.88
  21   2  -2   17.52    3.38
 -21  -2   2   19.35    3.93
 -20  -2   2  332.20   15.45
  20  -2  -2  346.39   15.40
 -19  -2   2  200.05   11.98
  19  -2  -2  194.95   11.46
  19   2  -2  157.36    9.77
 -19  -2   2  182.70   11.75
  18   2  -2   87.42    7.18
 -18  -2   2   86.55   18.73
 -18  -2   2  103.76    8.91
  18  -2  -2  104.27    8.39
 -18   2   2   77.56   17.11
 -18  -2   2  111.59    9.04
 -17  -2   2  276.29   13.75
  17  -2  -2  272.04   13.14
 -17   2   2  237.21   29.02
 -17  -2   2  276.29   13.98
  17   2  -2  201.17   10.59
 -17  -2   2  260.11   31.47
 -16  -2   2  166.06   24.31
 -16  -2   2  167.22   10.74
  16  -2  -2  156.65    9.53
 -16   2   2  169.90   23.73
 -15  -2   2  164.27   23.34
 -15   2   2  161.21   21.82
 -14  -2   2  485.99   38.67
 -14   2   2  423.32   33.46
 -13   2   2   26.08    7.93
 -13  -2   2   24.42    7.20
 -12  -2   2  478.47   34.71
 -12   2   2  464.62   30.70
 -11  -2   2   43.98   10.46
 -11   2   2   54.07    9.86
 -10   2   2  301.73   21.45
 -10  -2   2  302.18   24.87
  -9  -2   2  840.99   38.88
  -9   2   2  868.70   33.41
  -8   2   2    3.96    2.58
  -8  -2   2   11.43    5.14
  -7  -2   2 1996.76   51.09
  -7   2   2 1904.21   41.44
  -6   2   2   49.03    5.94
  -6  -2   2   45.73    7.28
  -5  -2   2  241.13   15.34
  -5   2   2  221.02   10.99
  -4  -2   2  163.33   11.64
  -4   2   2  134.49    7.22
  -3   2   2   11.57    1.74
  -3  -2   2   10.84    3.58
  -2  -2   2  832.45   22.15
   2  -2  -2  876.25   19.79
   1  -2  -2  326.91   12.24
   1   2  -2  318.59   10.48
   0  -2  -2   25.86    2.76
   0   2  -2   25.88    2.98
   0  -2  -2   32.62    3.93
  -1  -2  -2  327.36   12.37
  -1  -2  -2  324.65   11.59
  -1   2  -2  332.06   10.56
  -2  -2  -2  188.92    9.63
   2  -2   2  176.86    6.68
  -2  -2  -2  183.12   10.25
  -2   2  -2  203.39    9.08
   3  -2   2 4260.85   29.85
  -3   2  -2 4495.30   48.34
  -3  -2  -2 4523.55   49.24
  -3  -2  -2 4338.08   56.40
  -4   2  -2  415.06   16.72
  -4  -2  -2  403.52   19.10
  -4  -2  -2  381.61   15.29
  -5  -2  -2  636.52   21.14
  -5  -2  -2  635.04   26.19
  -6  -2  -2    9.09    3.16
  -6  -2  -2    7.18    3.98
  -6   2  -2   12.96    3.69
  -7  -2  -2 2174.49   43.55
  -7   2  -2 2112.97   44.49
  -7  -2  -2 2136.65   55.97
  -8  -2  -2  880.93   38.27
  -8   2  -2  869.50   30.99
  -8  -2  -2  900.86   29.88
  -9  -2  -2    5.87    4.53
  -9  -2  -2   11.25    3.71
  -9   2  -2   11.66    4.17
 -10   2  -2  805.58   35.49
 -10  -2  -2  774.05   40.05
 -10  -2  -2  716.39   29.24
 -11  -2  -2  369.18   21.93
 -11  -2  -2  442.27   32.61
 -11   2  -2  411.48   27.41
 -12   2  -2   10.84    4.52
 -12  -2  -2    6.49    4.97
 -12  -2  -2    6.12    2.93
 -13   2  -2  403.64   30.94
 -13  -2  -2  390.66   33.42
 -14  -2  -2    5.82    5.01
 -14   2  -2   11.02    6.34
 -15   2  -2  323.86   31.03
  15  -2   2  252.28   12.21
 -15  -2  -2  281.87   13.50
 -15  -2  -2  304.73   13.83
 -15  -2  -2  285.47   31.32
 -16   2  -2   84.03    7.51
 -16  -2  -2  111.22    8.58
 -16  -2  -2  107.25   20.05
  16  -2   2   82.12    7.21
 -16   2  -2   98.82   18.32
 -17  -2  -2  236.00   30.38
 -17  -2  -2  273.93   13.75
  17  -2   2  231.99   12.16
 -17   2  -2  222.29   12.33
 -17   2  -2  214.71   28.54
 -18  -2  -2  122.24    9.33
 -18   2  -2  105.86    8.55
 -18   2  -2   85.25   18.59
 -18  -2  -2  105.58   21.04
  18  -2   2  115.46    8.67
 -19   2  -2    3.16    1.73
 -19  -2  -2   -0.04    2.31
  20  -2   2  209.66   11.78
 -20  -2  -2  228.56   12.97
 -20   2  -2  183.29   11.11
 -21  -2  -2   39.34    5.16
  21  -2   2   37.28    5.03
 -21  -2  -2   46.10    6.00
 -22  -2  -2   96.65    8.17
  22  -2   2   79.05    7.09
 -22  -2  -2   95.03    8.00
 -23  -2  -2   92.13    7.55
 -23  -2  -2  101.72    7.93
 -24  -2  -2   -0.54    1.55
 -24  -2  -2   -1.24    1.42
 -25  -2  -2  131.57    7.60
 -25  -2  -2  120.93    7.37
 -25   2  -2  129.87    7.38
 -26  -2  -2   13.25    2.23
 -26   2  -2   10.97    1.97
 -27   2  -2   17.98    2.23
 -27   3   2    1.27    0.88
 -26  -3   2   10.68    2.00
 -26  -3   2   17.09    2.57
 -25  -3   2   24.76    3.57
 -25  -3   2   20.84    3.10
  25  -3  -2   24.16    3.62
 -24  -3   2   21.86    3.82
 -24  -3   2   22.58    3.68
  24  -3  -2   18.60    3.57
 -23  -3   2  168.41   10.32
  23  -3  -2  175.78   10.48
 -23  -3   2  165.25    9.83
 -22  -3   2    3.69    2.24
 -22  -3   2    5.08    2.78
  22  -3  -2    5.35    2.38
  21  -3  -2   40.74    5.72
 -21  -3   2   39.37    5.46
 -20  -3   2   20.58    4.04
  20  -3  -2   26.01    4.50
 -20  -3   2   20.81    4.27
  19  -3  -2   31.06    5.12
 -19  -3   2   25.14    4.63
 -19  -3   2   30.11    4.80
 -18  -3   2  309.62   15.24
  18  -3  -2  318.20   14.52
 -18  -3   2  312.23   15.04
  17  -3  -2    1.84    1.90
 -17  -3   2    2.67    2.11
  16  -3  -2  391.97   15.41
 -16   3   2  353.12   33.47
 -16  -3   2  386.05   38.17
 -16  -3   2  402.98   16.46
 -15   3   2  203.99   24.19
  15  -3  -2  168.41    9.88
 -15  -3   2  184.89   11.07
 -15  -3   2  178.83   25.13
 -14   3   2  206.88   22.94
 -14  -3   2  269.38   29.81
 -13  -3   2  482.81   37.75
 -13   3   2  480.49   32.88
 -12  -3   2   42.17   11.55
 -12   3   2   37.80    9.11
 -11  -3   2  131.93   18.13
 -11   3   2  114.07   13.93
 -10  -3   2   27.09    7.96
 -10   3   2   27.90    6.69
  -9  -3   2   33.34    8.83
  -9   3   2   30.60    6.44
  -8   3   2  454.86   21.78
  -8  -3   2  444.31   27.68
  -7   3   2    9.68    3.15
  -7  -3   2   11.20    5.29
  -6   3   2  274.82   13.28
  -6  -3   2  299.99   20.27
  -5   3   2 1322.52   25.07
  -5  -3   2 1446.93   40.25
  -4  -3   2  100.66   10.13
   3  -3  -2  387.00   15.65
  -3  -3   2  386.35   18.37
   2  -3  -2  501.65   17.90
  -2  -3   2  479.04   19.52
   1  -3  -2 1573.90   31.02
   1   3  -2 1544.77   25.60
   0  -3  -2  199.27    9.20
   0  -3  -2  191.20   10.81
  -1  -3  -2  237.55   11.49
   1  -3   2  227.05   10.62
  -1   3  -2  228.75    9.62
  -1  -3  -2  224.89   12.00
  -2   3  -2   73.49    5.97
   2  -3   2   66.21    5.56
  -2  -3  -2   72.20    7.27
  -2  -3  -2   67.32    7.22
   3  -3   2   29.95    3.51
  -3   3  -2   29.93    4.35
  -3  -3  -2   29.57    5.48
  -3  -3  -2   30.35    4.91
  -4  -3  -2  125.75   10.42
  -4  -3  -2  131.82   11.96
   4  -3   2  122.60    6.99
  -4   3  -2  123.48    9.54
  -5  -3  -2  166.57   14.79
  -5  -3  -2  169.03   12.67
  -6  -3  -2   98.03   12.01
  -6  -3  -2  106.87   10.65
  -7  -3  -2  227.62   19.73
  -7  -3  -2  223.39   16.31
  -8   3  -2   75.38    9.23
  -8  -3  -2   86.77   10.62
  -8  -3  -2   89.56   12.86
  -9   3  -2  638.57   29.10
  -9  -3  -2  672.74   30.47
  -9  -3  -2  658.79   37.15
 -10   3  -2   97.59   12.36
 -10  -3  -2  101.05   12.34
 -10  -3  -2   87.26   14.59
 -11   3  -2  408.38   27.25
 -11  -3  -2  376.44   32.04
 -11  -3  -2  341.81   23.36
 -12  -3  -2  172.43   22.50
 -12  -3  -2  171.17   17.05
 -12   3  -2  191.22   20.32
 -13  -3  -2   34.63   10.88
 -13   3  -2   19.52    7.37
 -14  -3  -2  542.54   18.16
 -14   3  -2  643.76   41.73
 -14  -3  -2  560.22   18.54
  14  -3   2  507.66   17.22
 -14  -3  -2  612.19   45.21
 -15  -3  -2   37.42    5.22
 -15  -3  -2   38.48    5.35
 -15   3  -2   33.54    9.78
 -15  -3  -2   32.47   11.39
  15  -3   2   33.55    4.77
 -16  -3  -2  234.50   12.54
 -16  -3  -2  212.28   28.71
 -16  -3  -2  235.12   12.59
  16  -3   2  228.62   12.14
 -16   3  -2  203.10   26.33
  17  -3   2  161.31   10.38
 -17  -3  -2  161.28   25.89
 -17  -3  -2  178.81   11.17
 -17   3  -2  149.77   24.14
  18  -3   2   30.54    4.68
 -18  -3  -2   38.51    5.45
 -18  -3  -2   38.69    5.50
 -18   3  -2   24.77   10.15
 -19  -3  -2   91.28    8.28
  19  -3   2   78.80    7.40
  20  -3   2   -1.04    2.21
 -20  -3  -2   -2.48    2.59
 -20  -3  -2   -0.79    1.72
 -21  -3  -2   42.30    5.54
  21  -3   2   37.74    5.08
 -21  -3  -2   49.16    6.18
 -22  -3  -2   43.37    5.37
 -22  -3  -2   49.77    5.82
 -23  -3  -2    5.50    2.21
 -23  -3  -2    1.29    1.35
 -24  -3  -2   72.02    6.05
 -24  -3  -2   68.00    6.12
 -25  -3  -2    3.18    1.50
 -25   3  -2    6.50    1.76
 -25  -3  -2    4.72    1.60
 -26  -3  -2   11.96    1.96
 -26   3  -2   18.23    2.46
 -26  -3  -2   13.85    2.20
 -26  -4   2    8.85    1.85
 -25  -4   2   -0.58    1.47
 -24  -4   2   23.15    3.21
  24  -4  -2   28.51    4.06
 -24  -4   2   21.20    3.58
 -23  -4   2    0.48    1.11
  23  -4  -2    0.45    1.99
 -23  -4   2    4.82    2.19
 -22  -4   2   94.85    7.47
 -22  -4   2   97.70    8.08
  22  -4  -2  106.47    8.58
 -21  -4   2   50.20    6.08
 -21  -4   2   51.33    5.81
  21  -4  -2   54.07    6.51
  20  -4  -2   30.98    4.88
 -20  -4   2   37.35    5.06
 -20  -4   2   31.29    4.93
 -20  -4   2   33.10    4.98
  19  -4  -2  286.94   14.67
 -19  -4   2  297.02   14.94
 -19  -4   2  306.16   15.21
 -19  -4   2  312.79   14.51
 -18  -4   2    4.43    2.45
  18  -4  -2    3.30    2.56
 -18  -4   2    2.92    3.28
  17  -4  -2  377.41   16.08
 -17  -4   2  366.16   39.20
 -17  -4   2  385.35   16.51
 -16  -4   2    7.00    4.79
  16  -4  -2   11.62    2.70
 -16  -4   2    8.74    2.18
  15  -4  -2  118.57    8.71
 -15  -4   2  123.09    9.30
 -15  -4   2  117.08   20.76
 -14  -4   2   27.44    4.39
 -14  -4   2   27.00   10.44
  14  -4  -2   28.09    4.15
 -13   4   2   -4.66    3.61
 -13  -4   2    6.47    5.56
 -12  -4   2   23.73    8.88
 -12   4   2   22.55    6.84
 -11   4   2    1.52    2.37
 -11  -4   2    4.43    4.60
 -10   4   2  469.17   26.00
 -10  -4   2  483.53   34.08
  -9  -4   2  217.02   21.57
  -9   4   2  200.88   15.84
  -8  -4   2  128.38   15.35
  -8   4   2  121.88   11.20
  -7  -4   2  334.05   23.57
  -7   4   2  292.30   15.63
  -6  -4   2   26.09    6.58
  -6   4   2   17.28    3.55
  -5  -4   2  241.84   17.76
   4  -4  -2   47.37    6.50
  -4  -4   2   34.23    6.75
   3  -4  -2  145.41   11.07
  -3  -4   2  163.81   13.00
   2  -4  -2   32.27    5.36
   2   4  -2   21.72    3.76
   1   4  -2   83.10    6.72
   1  -4  -2   69.10    7.73
   0  -4  -2 1226.70   31.37
   0   4  -2 1306.28   25.42
   0  -4   2 1255.59   31.08
  -1  -4  -2 1212.05   29.23
  -1   4  -2 1167.89   23.69
   1  -4   2 1125.27   28.10
  -1  -4  -2 1203.09   31.59
  -2  -4  -2    6.43    3.38
  -2   4  -2    1.32    1.18
  -2  -4  -2    6.74    3.00
   2  -4   2    3.75    1.59
  -3   4  -2  231.35   12.15
  -3  -4  -2  234.36   15.52
   3  -4   2  211.91   11.25
  -3  -4  -2  228.30   14.85
  -4  -4  -2  207.96   16.00
  -4  -4  -2  212.21   15.01
  -4   4  -2  205.45   12.58
   4  -4   2  191.31   10.61
  -5  -4  -2   10.87    4.02
  -5  -4  -2    9.84    4.33
   5  -4   2   10.18    2.38
  -6  -4  -2  672.60   32.98
  -6  -4  -2  649.70   28.56
  -7  -4  -2   37.78    7.91
  -7  -4  -2   20.46    6.45
  -8   4  -2  503.99   24.60
  -8  -4  -2  482.92   27.02
  -8  -4  -2  497.63   32.29
  -9   4  -2  105.95   12.09
  -9  -4  -2  102.85   15.44
  -9  -4  -2  118.37   13.96
 -10  -4  -2  256.91   21.46
 -10   4  -2  243.71   19.95
 -10  -4  -2  283.28   26.84
 -11   4  -2   98.84   13.99
 -11  -4  -2  124.32   15.46
 -11  -4  -2  121.43   18.60
 -12   4  -2  108.12   15.70
 -12  -4  -2  106.90   14.86
 -12  -4  -2  115.20   19.02
 -13  -4  -2  188.87   24.96
 -13  -4  -2  170.69   18.91
 -13   4  -2  196.69   22.37
 -14  -4  -2   -3.22    7.87
 -14   4  -2   -6.27    5.23
  14  -4   2   -0.35    1.31
 -14  -4  -2    0.99    1.23
 -14  -4  -2    1.05    1.23
 -15  -4  -2    4.42    1.53
  15  -4   2    5.57    2.03
 -15  -4  -2    7.73    5.63
 -15  -4  -2    7.25    2.64
 -15  -4  -2    9.08    2.82
 -15   4  -2    4.68    2.19
 -16  -4  -2   75.57    7.43
 -16   4  -2   41.70   12.28
 -16  -4  -2   60.97   15.48
 -16  -4  -2   65.96    6.96
 -16  -4  -2   55.98    6.28
  16  -4   2   57.88    6.43
 -17  -4  -2    6.38    2.48
 -17   4  -2   -1.33    2.73
  17  -4   2   -0.45    2.10
 -17  -4  -2    0.44    2.11
 -17  -4  -2    3.18    2.24
 -17  -4  -2    0.17    4.16
 -18  -4  -2   88.22    7.95
  18  -4   2   93.98    8.15
 -18  -4  -2  103.62    8.75
  19  -4   2    0.22    1.50
 -19  -4  -2    0.68    1.77
 -19  -4  -2    1.15    2.10
 -20  -4  -2  117.40    8.96
 -20  -4  -2  103.60    8.63
 -21  -4  -2    9.95    3.43
 -21  -4  -2    7.67    2.28
 -22  -4  -2  113.59    8.39
 -22  -4  -2  128.27    8.99
 -23  -4  -2   13.56    3.00
 -23  -4  -2    8.18    2.09
 -24  -4  -2   62.52    5.49
 -24  -4  -2   62.33    5.23
 -25  -4  -2   36.23    3.79
 -25   4  -2   32.07    3.41
 -25  -4  -2   26.90    3.12
 -26  -4  -2   -0.71    0.85
 -26   4  -2    0.89    0.88
 -26  -5   2   52.96    4.04
 -25  -5   2   44.11    4.33
 -24  -5   2   14.89    2.77
 -23  -5   2  131.06    8.56
  22  -5  -2   31.64    4.54
 -22  -5   2   30.77    4.38
 -21  -5   2   78.62    7.86
  21  -5  -2   80.06    7.46
 -21  -5   2   73.91    7.27
 -20  -5   2  136.16    9.84
  20  -5  -2  162.43   10.86
 -20  -5   2  154.70   10.51
 -19  -5   2    6.67    2.70
 -19  -5   2    7.39    2.66
  19  -5  -2    7.88    2.63
 -18  -5   2  128.18   10.13
  18  -5  -2  136.28   10.26
 -17  -5   2    7.85    5.92
 -17  -5   2    7.49    2.82
  17  -5  -2    3.20    1.70
 -16  -5   2  106.87   17.40
 -16  -5   2  124.58   23.34
 -16  -5   2  152.27   10.55
  16  -5  -2  138.71   10.10
 -15  -5   2   53.63   11.89
 -15  -5   2   53.81   14.73
 -15  -5   2   62.88    6.96
  15  -5  -2   51.17    6.21
 -15  -5   2   68.24    7.63
  14  -5  -2   15.66    3.75
 -14  -5   2   18.93    7.85
 -14  -5   2   16.34    3.86
 -14  -5   2   20.07    3.99
 -13  -5   2  168.74   10.55
 -13  -5   2  178.16   11.22
  13  -5  -2  164.96   10.16
 -13  -5   2  183.71   25.36
 -12  -5   2   36.97   10.87
 -11  -5   2  587.52   40.81
 -10  -5   2  599.69   39.45
  -9  -5   2    6.39    5.37
  -8  -5   2  375.25   27.91
  -8   5   2  347.04   18.86
  -7   5   2   16.10    3.48
  -7  -5   2   21.48    6.87
  -6  -5   2  626.71   32.39
  -6   5   2  544.79   19.47
   5  -5  -2  116.99   11.36
  -5  -5   2  110.49   13.15
  -4  -5   2  488.63   26.39
   4  -5  -2  496.49   22.61
   3   5  -2  427.31   18.72
  -3  -5   2  458.29   25.28
   3  -5  -2  478.95   22.06
   2  -5  -2  324.54   18.16
   2   5  -2  366.30   16.29
   1   5  -2 2407.90   40.01
  -1  -5   2 2355.52   51.08
   1  -5  -2 2405.01   49.38
   0  -5   2  250.31   16.16
   0   5  -2  235.03   11.89
  -1  -5  -2 2328.68   46.28
  -1   5  -2 2368.58   37.05
   1  -5   2 2470.41   47.82
  -1  -5  -2 2462.83   50.88
  -2  -5  -2 2467.95   52.47
   2  -5   2 2335.48   45.11
  -2  -5  -2 2503.43   50.63
  -2   5  -2 2369.61   37.93
  -3   5  -2  123.23    9.03
   3  -5   2  124.13   10.06
  -3  -5  -2  102.97   11.28
  -3  -5  -2  121.36   12.14
  -4  -5  -2  580.47   27.22
  -4  -5  -2  569.31   28.02
   4  -5   2  563.46   21.22
  -5  -5  -2   77.54   10.28
   5  -5   2   67.28    7.27
  -5  -5  -2   76.81   11.03
  -6  -5  -2  187.19   16.96
  -6  -5  -2  200.06   18.98
  -7  -5  -2  233.95   22.08
  -7  -5  -2  238.82   19.98
  -8  -5  -2   11.47    4.99
  -8  -5  -2   10.49    6.05
  -9   5  -2  292.54   21.19
  -9  -5  -2  318.79   28.46
  -9  -5  -2  316.84   24.67
 -10   5  -2   30.04    7.84
 -10  -5  -2   30.56    7.86
 -10  -5  -2   34.49   10.05
 -11  -5  -2  591.39   42.38
 -11  -5  -2  534.90   34.43
 -11   5  -2  596.37   35.20
 -12  -5  -2  478.80   40.32
 -12   5  -2  508.78   34.72
 -12  -5  -2  514.63   34.98
 -13  -5  -2  106.58    8.84
 -13  -5  -2   96.87   18.49
 -13  -5  -2   99.21    8.29
 -13   5  -2  128.03   18.92
 -13  -5  -2   97.80    7.86
 -13  -5  -2  123.90   17.57
  13  -5   2   99.65    8.02
 -14   5  -2  299.03   30.28
 -14  -5  -2  333.56   15.18
 -14  -5  -2  306.84   14.32
  14  -5   2  299.57   14.37
 -14  -5  -2  306.35   34.44
 -15  -5  -2    1.51    3.36
 -15   5  -2    0.69    5.42
  15  -5   2    2.10    1.85
 -15  -5  -2    4.44    1.97
 -15  -5  -2    6.85    2.67
 -16  -5  -2   65.52    6.69
  16  -5   2   63.76    6.90
 -16  -5  -2   66.38    6.88
 -16  -5  -2   84.58    7.69
 -17  -5  -2   61.91    6.73
 -17  -5  -2   57.29    6.49
 -17  -5  -2   49.34    5.89
  17  -5   2   49.36    5.97
 -18  -5  -2   17.35    3.60
 -18  -5  -2   20.64    4.10
 -19  -5  -2   94.86    8.06
 -19  -5  -2  104.52    8.46
 -20  -5  -2    1.30    1.83
 -20  -5  -2    1.59    1.59
 -21  -5  -2  163.48   10.28
 -21  -5  -2  152.41    9.61
 -22  -5  -2   73.01    6.66
 -22  -5  -2   69.73    6.08
 -23  -5  -2    4.70    1.84
 -23  -5  -2    3.05    1.48
 -24  -5  -2   78.94    5.80
 -25   5  -2   -1.14    1.04
 -25  -5  -2    2.17    1.05
 -26  -6   2    0.77    0.76
 -25  -6   2   -0.29    0.97
 -24  -6   2   -0.12    1.11
 -23  -6   2    1.13    1.22
 -22  -6   2    1.78    1.91
 -21  -6   2   15.10    3.45
 -21  -6   2   12.52    3.11
 -20  -6   2    8.42    3.20
 -20  -6   2    7.41    3.08
  20  -6  -2    6.23    3.00
  19  -6  -2   12.85    3.30
 -19  -6   2    6.51    2.45
 -18  -6   2   13.82    3.42
  18  -6  -2   14.11    3.99
 -17  -6   2    6.03    2.82
  17  -6  -2    5.03    2.14
  16  -6  -2    4.88    1.97
 -16  -6   2    5.07    1.99
 -16  -6   2    1.67    3.67
 -16  -6   2    6.34    5.91
 -16  -6   2    0.05    1.81
 -15  -6   2    2.69    1.46
 -15  -6   2   10.65    8.70
 -15  -6   2   -8.35    5.28
  15  -6  -2    1.03    1.94
 -15  -6   2   -0.95    2.55
 -14  -6   2    0.49    1.62
 -14  -6   2    2.00    1.56
 -14  -6   2   -6.04    3.81
  14  -6  -2    0.67    1.56
 -14  -6   2   -4.32    3.54
 -13  -6   2   50.62    6.06
 -13  -6   2   55.28    6.28
 -13  -6   2   57.45   12.48
 -13  -6   2   62.98   14.79
  13  -6  -2   56.29    6.24
 -12  -6   2    8.61    2.25
 -12  -6   2    1.88    3.65
 -12  -6   2    7.26    2.47
 -12  -6   2    7.71    3.69
  12  -6  -2    7.15    1.94
 -11  -6   2   65.02   15.12
 -11  -6   2   68.13   12.75
 -10  -6   2   14.20    7.45
  -9  -6   2    0.54    3.68
  -8  -6   2   12.20    6.50
  -7  -6   2    5.89    4.66
  -6  -6   2   38.59    9.33
  -5  -6   2   25.60    7.54
  -5  -6   2   29.11    7.06
   5  -6  -2   35.26    6.67
   4  -6  -2  186.28   15.38
   4   6  -2  178.23   13.80
  -4  -6   2  189.74   17.32
  -3  -6   2   15.05    5.74
   3   6  -2   12.35    3.57
   3  -6  -2   14.18    4.88
   2  -6  -2  209.17   16.27
   2   6  -2  212.16   13.45
  -2  -6   2  191.86   16.54
   1  -6  -2    6.34    1.87
   1   6  -2    5.16    2.30
  -1  -6   2    6.56    3.57
   0   6  -2   87.93    7.59
   0  -6   2   99.34   11.25
   0  -6  -2   91.14   10.84
  -1  -6  -2   32.57    6.87
   1  -6   2   31.80    6.19
  -2  -6  -2   11.19    4.28
   2  -6   2    2.63    2.14
  -3  -6  -2   66.66    9.65
   3  -6   2   74.94    9.04
  -3  -6  -2   72.70    9.99
  -4  -6  -2   16.28    5.37
   4  -6   2   16.78    4.33
  -4  -6  -2   21.42    5.99
   5  -6   2   20.53    4.41
  -5  -6  -2   23.60    6.01
  -5  -6  -2   20.44    5.71
  -6  -6  -2   59.19   10.44
  -6  -6  -2   52.64   10.82
  -7  -6  -2  237.30   23.09
  -7  -6  -2  234.25   21.06
  -8  -6  -2    0.12    3.45
  -8  -6  -2   -3.61    3.76
  -9   6  -2   11.03    4.49
  -9  -6  -2   14.07    5.56
  -9  -6  -2   14.65    7.45
 -10  -6  -2    9.91    4.66
 -10  -6  -2   12.40    7.29
 -10   6  -2    7.37    3.84
 -11  -6  -2    3.06    4.77
 -11  -6  -2   12.85    5.76
 -11  -6  -2    7.36    2.17
 -11   6  -2    7.38    4.92
 -12  -6  -2   19.71    9.06
 -12  -6  -2   13.53    3.23
 -12  -6  -2   13.06    3.27
 -12   6  -2   13.50    6.12
 -12  -6  -2   12.81    3.00
 -12  -6  -2   22.30    8.09
 -13  -6  -2   13.24    2.97
 -13  -6  -2   15.40    3.38
 -13  -6  -2   18.31    8.59
 -13  -6  -2    7.82    4.82
 -13  -6  -2   15.96    3.74
 -14  -6  -2    7.12    2.48
 -14  -6  -2    7.19    6.66
 -14  -6  -2    7.95    2.66
 -14  -6  -2    8.21    2.27
 -14  -6  -2    0.37    2.99
 -15  -6  -2    1.33    1.90
 -15  -6  -2   -1.16    1.84
 -15  -6  -2    1.49    3.57
 -16  -6  -2    4.60    2.36
 -16  -6  -2    2.52    1.63
 -16  -6  -2    5.28    2.76
 -17  -6  -2   10.86    3.24
 -17  -6  -2    9.84    2.76
 -17  -6  -2    5.45    2.53
 -18  -6  -2   -0.44    1.95
 -18  -6  -2   -0.87    1.91
 -19  -6  -2    1.22    1.76
 -19  -6  -2    5.22    1.53
 -20  -6  -2   -2.34    2.17
 -20  -6  -2    0.14    1.29
 -21  -6  -2    7.20    2.23
 -22  -6  -2    5.82    1.92
 -23  -6  -2   28.22    3.64
 -24   6  -2    1.87    1.04
 -24  -6  -2    5.46    1.76
 -25  -6  -2    2.80    1.24
 -25  -7   2   20.39    2.50
 -24  -7   2   10.58    2.02
 -23  -7   2   81.08    6.12
 -22  -7   2    7.88    2.30
 -21  -7   2   57.89    5.98
 -20  -7   2   47.27    5.53
 -20  -7   2   47.49    5.51
 -19  -7   2   20.89    3.61
 -19  -7   2   25.21    4.54
 -18  -7   2  197.71   12.15
 -17  -7   2    5.44    1.94
  17  -7  -2   10.99    3.61
 -16  -7   2  362.62   17.23
 -16  -7   2  370.05   16.82
  16  -7  -2  356.90   16.92
  15  -7  -2  188.51   12.12
 -15  -7   2  165.25   11.18
 -15  -7   2  167.66   11.58
 -14  -7   2  199.63   28.89
 -14  -7   2  192.73   24.71
 -14  -7   2  236.65   13.58
  14  -7  -2  246.37   13.51
 -14  -7   2  239.46   13.55
 -13  -7   2  472.00   38.01
 -13  -7   2  507.76   19.46
  13  -7  -2  504.20   18.94
 -13  -7   2  503.11   19.45
 -13  -7   2  494.87   44.57
  12  -7  -2   16.20    3.45
 -12  -7   2   12.08    3.26
 -12  -7   2    5.92    4.95
 -12  -7   2   18.11    9.12
 -12  -7   2   14.10    3.41
  11  -7  -2  307.05   13.94
 -11  -7   2  309.44   14.37
 -11  -7   2  304.72   14.77
 -11  -7   2  315.26   29.70
 -11  -7   2  319.96   33.02
 -10  -7   2  263.00   12.71
 -10  -7   2  288.84   30.28
 -10  -7   2  290.43   27.05
  -9  -7   2   57.94   13.15
  -9  -7   2   66.56   12.76
  -8  -7   2  471.90   35.38
  -8  -7   2  489.08   33.16
  -7  -7   2   21.12    7.45
  -7  -7   2   22.22    7.55
   6   7  -2  337.86   22.30
  -6  -7   2  371.25   29.86
  -6  -7   2  333.67   26.12
  -5  -7   2  353.85   26.32
   5   7  -2  336.64   21.11
   5  -7  -2  369.31   23.52
   4  -7  -2  169.28   15.93
  -4  -7   2  203.88   19.74
   3  -7  -2  900.00   37.25
  -3  -7   2  900.64   40.45
  -2  -7   2   20.22    7.17
   2  -7  -2   17.81    6.73
   1  -7  -2 1110.47   41.44
  -1  -7   2 1188.07   44.41
   0  -7  -2  185.72   17.99
   0  -7   2  184.13   17.13
  -1  -7  -2  479.58   28.25
   1  -7   2  486.86   26.88
  -2  -7  -2  681.19   34.15
   2  -7   2  671.71   30.75
   3  -7   2   81.28   10.73
  -3  -7  -2   84.04   12.73
  -4  -7  -2 1054.43   44.23
   4  -7   2  986.10   35.95
  -4  -7  -2 1103.22   45.31
  -5  -7  -2  322.46   25.11
  -5  -7  -2  301.77   24.69
  -6  -7  -2  203.72   20.61
  -6  -7  -2  200.01   21.27
  -7  -7  -2  646.48   40.38
  -7  -7  -2  598.36   36.16
  -8  -7  -2    3.76    3.97
  -8  -7  -2    6.49    4.16
  -9  -7  -2  436.23   33.32
  -9  -7  -2  380.77   15.36
  -9  -7  -2  474.08   38.14
  -9   7  -2  460.01   30.30
 -10  -7  -2   68.71   13.43
 -10  -7  -2   68.52    6.95
 -10  -7  -2   77.84   16.13
 -10  -7  -2   72.14    6.82
 -11  -7  -2  223.09   28.90
 -11  -7  -2  219.70   12.72
 -11  -7  -2  241.18   26.24
 -11  -7  -2  226.23   12.51
 -12  -7  -2  115.37   18.35
 -12  -7  -2  114.00   20.90
 -12  -7  -2  103.11    8.81
 -12  -7  -2  107.17    9.01
 -13  -7  -2   55.74    6.60
 -13  -7  -2   56.87   12.80
 -13  -7  -2   45.04   13.46
 -13  -7  -2   58.56    6.61
 -14  -7  -2   95.11   16.97
 -14  -7  -2  162.32   11.12
 -14  -7  -2  120.53   22.73
 -14  -7  -2  167.57   11.37
 -15  -7  -2   -0.59    2.13
 -16  -7  -2   33.36    4.62
 -16  -7  -2   37.65    5.21
 -17  -7  -2   53.70    6.33
 -18  -7  -2   20.78    3.75
 -19  -7  -2  146.67    9.56
 -20  -7  -2    3.45    1.54
 -21  -7  -2  129.48    8.15
 -22  -7  -2   40.91    4.36
 -23  -7  -2   18.88    2.86
 -24  -7  -2   62.80    4.44
 -24  -8   2    1.69    1.00
 -23  -8   2    4.80    1.58
 -22  -8   2    9.00    2.36
 -21  -8   2    3.81    2.29
 -20  -8   2    8.11    2.84
 -20  -8   2    9.23    2.68
 -19  -8   2   31.47    4.80
 -19  -8   2   38.76    5.25
 -18  -8   2    5.39    2.80
 -17  -8   2   49.73    6.43
 -16  -8   2   14.08    3.73
 -16  -8   2   20.03    4.73
 -15  -8   2    3.80    2.97
 -15  -8   2    2.60    2.59
 -14  -8   2    4.14    2.26
 -14  -8   2    3.63    2.49
 -13  -8   2   20.49    4.54
 -13  -8   2    9.22    5.71
 -13  -8   2    8.64    6.55
 -13  -8   2   15.97    4.15
 -12  -8   2   26.74    9.36
 -12  -8   2   23.93    9.97
 -12  -8   2   31.54    5.00
 -12  -8   2   32.50    5.41
 -11  -8   2    9.60    3.10
 -11  -8   2   14.67    3.55
 -11  -8   2    3.65    3.75
 -11  -8   2   15.94    8.16
 -10  -8   2   35.83    4.96
 -10  -8   2   36.80   12.03
 -10  -8   2   33.75    5.23
 -10  -8   2   31.90    9.29
  -9  -8   2    6.27    2.51
  -9  -8   2    6.84    2.79
  -9  -8   2    6.08    5.26
  -9  -8   2    5.07    5.42
  -8  -8   2  141.00    9.16
  -8  -8   2  157.37   20.60
  -7  -8   2  115.45    8.05
  -7  -8   2  123.34   17.52
  -6  -8   2   54.98   11.68
   5  -8  -2  111.47   14.29
  -5  -8   2  140.31   18.42
  -4  -8   2   -1.57    3.25
   4  -8  -2    1.23    2.40
   3  -8  -2    1.63    2.12
  -3  -8   2    7.29    4.45
  -2  -8   2   36.37    9.38
   2  -8  -2   31.18    8.09
   1  -8  -2   64.79   11.40
  -1  -8   2   62.12   11.19
   0  -8  -2   37.93    8.94
   0  -8   2   35.97    8.33
  -1  -8  -2    5.15    3.93
   1  -8   2    8.57    4.75
  -2  -8  -2  405.01   29.01
   2  -8   2  382.21   26.02
   3  -8   2  184.36   17.73
  -3  -8  -2  212.33   21.14
  -4  -8  -2   68.03   11.84
   4  -8   2   66.72   10.20
  -5  -8  -2  125.45   16.71
  -6  -8  -2   19.99    6.45
  -6  -8  -2   16.70    6.77
  -7  -8  -2    0.55    3.16
  -7  -8  -2    5.43    3.36
  -7  -8  -2    1.73    1.45
  -8  -8  -2   46.42   12.15
  -8  -8  -2   46.16    5.48
  -8  -8  -2   49.43   12.02
  -9  -8  -2   83.89    7.52
  -9  -8  -2   96.53   18.47
  -9  -8  -2   93.00   16.13
 -10  -8  -2    6.90    2.71
 -10  -8  -2   -0.50    3.24
 -10  -8  -2    5.83    2.61
 -11  -8  -2   87.25    8.16
 -11  -8  -2   59.47   15.13
 -11  -8  -2   85.62   16.50
 -11  -8  -2   98.38    8.73
 -12  -8  -2   16.24    8.40
 -12  -8  -2   18.56    7.62
 -12  -8  -2   26.14    4.69
 -12  -8  -2   22.49    4.21
 -13  -8  -2   21.19    8.32
 -13  -8  -2   21.46    4.27
 -13  -8  -2   15.29    3.67
 -14  -8  -2   94.07    8.67
 -14  -8  -2   93.94    8.68
 -15  -8  -2  122.10    9.54
 -15  -8  -2  110.99    9.35
 -16  -8  -2    1.03    2.02
 -16  -8  -2    7.08    2.93
 -17  -8  -2   78.58    7.49
 -18  -8  -2   80.21    7.43
 -19  -8  -2    0.92    2.00
 -20  -8  -2   26.89    3.97
 -21  -8  -2   -1.21    1.18
 -22  -8  -2    6.82    1.66
 -23   8  -2    0.00    0.84
 -23  -8  -2    4.26    1.27
 -23  -9   2   71.18    4.73
 -22  -9   2    4.56    1.58
 -21  -9   2  152.52    8.25
 -20  -9   2   88.92    6.95
 -19  -9   2   31.92    4.50
 -19  -9   2   29.30    4.31
 -18  -9   2  195.02   11.38
 -17  -9   2   38.06    5.55
 -16  -9   2  132.02   10.24
 -16  -9   2  122.89    9.85
 -15  -9   2  140.65   10.65
 -15  -9   2  145.92   10.86
 -14  -9   2   32.36    5.35
 -14  -9   2   33.20    5.48
 -13  -9   2  236.52   13.83
 -13  -9   2  232.55   13.56
 -12  -9   2   10.17    3.19
 -12  -9   2    9.26    2.83
 -11  -9   2  421.70   18.40
 -11  -9   2  420.07   17.54
 -11  -9   2  368.93   34.88
 -10  -9   2   11.91    3.41
 -10  -9   2    7.55    6.04
 -10  -9   2   15.71    3.35
  -9  -9   2   60.35   13.61
  -9  -9   2   63.27    6.63
  -9  -9   2   57.12    6.68
  -8  -9   2  114.91   18.28
  -8  -9   2  111.03    9.18
  -8  -9   2  128.88    9.23
  -7  -9   2    1.45    1.29
  -7  -9   2    2.93    2.42
  -6  -9   2  129.57    8.86
  -6  -9   2  131.38   19.26
  -5  -9   2   18.66    3.26
  -5  -9   2   13.80    6.13
  -4  -9   2   61.93    5.94
   4  -9  -2   61.68   11.57
  -4  -9   2   76.41   14.53
  -3  -9   2  182.29   21.43
   3  -9  -2  184.63   20.28
  -3  -9   2  159.44    9.42
  -2  -9   2   -2.00    2.80
   2  -9  -2    1.86    4.17
   1  -9  -2   87.44   14.33
  -1  -9   2   97.95   15.46
   0  -9   2    8.11    4.93
   0  -9  -2    9.89    5.55
   1  -9   2   27.34    8.13
  -1  -9  -2   26.58    7.65
  -2  -9  -2  141.47    8.72
   2  -9   2  177.12   19.34
  -2  -9  -2  206.08   22.59
  -3  -9  -2   10.86    2.57
  -3  -9  -2   14.21    6.32
   3  -9   2    4.71    3.73
  -4  -9  -2  304.90   28.68
  -4  -9  -2  265.71   12.42
  -5  -9  -2  359.86   14.82
  -5  -9  -2  428.20   33.70
  -6  -9  -2   73.94   14.42
  -6  -9  -2   71.42    6.87
  -7  -9  -2  233.31   25.86
  -7  -9  -2  254.79   12.91
  -8  -9  -2   52.19    6.09
  -8  -9  -2   57.28   13.15
  -9  -9  -2   74.00   14.95
  -9  -9  -2   81.78    7.76
 -10  -9  -2   -1.73    2.44
 -10  -9  -2  -14.95    7.13
 -11  -9  -2  144.16   10.38
 -11  -9  -2  162.51   11.08
 -12  -9  -2   94.27    8.68
 -12  -9  -2   88.45    8.19
 -13  -9  -2    3.12    1.97
 -13  -9  -2    4.37    2.32
 -14  -9  -2  179.06   11.45
 -14  -9  -2  190.04   11.75
 -14  -9  -2  177.92   11.84
 -15  -9  -2   93.63    8.24
 -15  -9  -2   95.50    8.36
 -16  -9  -2  159.38   10.42
 -17  -9  -2  203.41   11.25
 -18  -9  -2   28.70    4.42
 -19  -9  -2  173.89    9.43
 -20  -9  -2   12.79    2.57
 -21   9  -2   48.84    4.96
 -21  -9  -2   80.34    5.56
 -22  -9  -2   31.23    3.18
 -22   9  -2    5.91    1.67
 -22  10   2    6.82    1.83
 -22 -10   2   22.13    2.57
 -21 -10   2    2.50    1.42
 -20 -10   2   35.63    4.00
 -19 -10   2   69.84    5.95
 -18 -10   2   -0.14    1.75
 -18 -10   2    0.83    1.23
 -17 -10   2   72.18    6.84
 -16 -10   2   42.53    5.66
 -16 -10   2   37.89    5.05
 -15 -10   2   84.28    7.81
 -15 -10   2   99.62    8.98
 -14 -10   2   93.38    8.78
 -14 -10   2   96.82    8.67
 -13 -10   2   11.91    3.37
 -13 -10   2    9.96    3.05
 -12 -10   2   88.22    8.49
 -12 -10   2   89.14    8.68
 -11 -10   2   49.06    6.37
 -11 -10   2   48.83    6.35
 -10 -10   2   77.30    7.91
 -10 -10   2   68.12    7.39
  -9 -10   2  135.82   10.23
  -8 -10   2    2.89    3.23
  -8 -10   2    3.48    2.04
  -7 -10   2  182.84   24.36
  -7 -10   2  203.46   12.18
  -6 -10   2   83.84    7.91
  -6 -10   2   67.83   14.79
  -5 -10   2  277.68   13.48
  -5 -10   2  271.85   29.36
  -4 -10   2  156.18   10.06
  -4 -10   2  166.03   22.52
   4 -10  -2  153.18   19.67
   3 -10  -2    4.55    2.26
  -3 -10   2   16.68    3.80
  -3 -10   2   18.89    8.07
  -2 -10   2  191.83   24.20
   2 -10  -2  179.50   21.96
  -2 -10   2  180.28   10.69
   1 -10  -2    3.65    2.45
   1 -10  -2    2.09    1.68
   0 -10  -2   28.63    4.28
   0 -10  -2   26.90    7.70
   0 -10   2   21.39    8.07
  -1 -10  -2   53.25   12.28
   1 -10   2   51.08   11.79
  -1 -10  -2   54.45    5.87
  -2 -10  -2    7.57    2.92
  -2 -10  -2    8.41    6.11
  -2  10  -2    4.32    1.96
  -3 -10  -2  145.97   20.81
  -3 -10  -2  139.72    9.68
  -3  10  -2  144.80    9.44
  -4 -10  -2    7.18    2.93
  -4  10  -2    0.93    1.31
  -5 -10  -2  241.24   27.18
  -5 -10  -2  268.87   13.72
  -5  10  -2  258.76   13.09
  -6 -10  -2  118.10    9.30
  -6 -10  -2  105.25   18.49
  -7 -10  -2   95.57   17.36
  -7 -10  -2   92.58    8.38
  -8 -10  -2  268.66   14.12
  -9 -10  -2   13.28    3.18
 -10 -10  -2  131.89   10.09
 -11 -10  -2    7.89    2.56
 -12 -10  -2   25.01    4.57
 -13 -10  -2   37.02    4.95
 -13 -10  -2   49.97    6.53
 -13 -10  -2   39.91    5.12
 -14 -10  -2    0.17    1.61
 -14 -10  -2    0.01    1.59
 -15 -10  -2   66.14    6.46
 -16 -10  -2   32.01    4.37
 -17 -10  -2   25.35    3.88
 -18 -10  -2   37.95    4.31
 -19 -10  -2   -0.03    0.87
 -19  10  -2    2.56    1.83
 -20  10  -2   11.82    2.63
 -20 -10  -2   30.02    3.32
 -21 -10  -2    5.20    1.31
 -21  10  -2    0.94    0.83
 -20 -11   2    5.07    1.50
 -20  11   2    2.80    1.45
 -19 -11   2    4.32    1.45
 -18 -11   2   29.73    3.70
 -17 -11   2    2.79    1.42
 -16 -11   2   -0.91    1.33
 -15 -11   2   43.16    5.44
 -15 -11   2   33.18    4.38
 -14 -11   2    1.58    2.02
 -14 -11   2   -0.53    1.42
 -13 -11   2   62.61    7.14
 -13 -11   2   56.20    6.21
 -12 -11   2   -1.13    1.24
 -12 -11   2    1.89    2.42
 -11 -11   2  120.35    9.79
 -10 -11   2   10.69    2.91
  -9 -11   2   97.09    8.63
  -8 -11   2   65.69    7.40
  -7 -11   2   23.19    4.44
  -6 -11   2   28.04    4.77
  -5 -11   2   94.83    8.48
  -4 -11   2   19.63    4.41
  -3 -11   2  134.67   22.06
  -3 -11   2  168.04   10.89
   3 -11  -2  163.29   10.20
  -2 -11   2   39.69   11.90
   2 -11  -2   56.56    6.23
  -2 -11   2   61.02    6.72
  -1 -11   2   34.76   10.27
  -1 -11   2   59.66    6.46
   1 -11  -2   36.62   10.85
   1 -11  -2   50.51    5.79
   0 -11  -2   25.82    9.01
   0 -11  -2   38.39    5.13
   0 -11   2   19.44    7.23
  -1 -11  -2  112.63   19.44
  -1 -11  -2  130.37    9.32
  -2 -11  -2  116.09    8.99
  -2 -11  -2  103.94   18.81
  -3  11  -2   20.97    3.88
  -3 -11  -2   18.74    3.75
  -4 -11  -2  247.96   13.60
  -4  11  -2  246.63   12.96
  -5 -11  -2   57.03    6.81
  -5  11  -2   46.89    5.74
  -6 -11  -2   19.05    4.11
  -6  11  -2   14.12    3.26
  -7 -11  -2  107.39    9.19
  -7  11  -2  112.03    9.36
  -8  11  -2    0.98    2.14
  -8 -11  -2    2.11    2.30
  -9  11  -2  156.96   11.64
  -9 -11  -2  143.41   10.81
 -10 -11  -2   21.97    4.15
 -11 -11  -2   -0.63    2.54
 -12 -11  -2   -1.04    1.58
 -12 -11  -2   -0.08    1.70
 -13 -11  -2    3.96    1.86
 -13 -11  -2   -0.21    1.71
 -14  11  -2   10.19    3.34
 -14 -11  -2    6.03    1.79
 -15 -11  -2    0.05    0.97
 -15  11  -2   -3.50    2.48
 -16 -11  -2    2.83    1.50
 -16  11  -2    1.18    1.76
 -17 -11  -2   11.33    2.14
 -17  11  -2   11.79    2.72
 -18 -11  -2    1.92    0.89
 -18  11  -2    0.38    1.18
 -19 -11  -2    5.11    1.22
 -19  11  -2    3.92    1.30
 -18  12   2    0.56    1.05
 -18 -12   2    1.75    0.88
 -17  12   2   17.94    3.26
 -17 -12   2   37.47    3.73
 -16 -12   2   40.76    4.20
 -16  12   2   35.81    4.90
 -15 -12   2   29.77    4.46
 -15 -12   2   29.84    3.83
 -15  12   2   24.93    4.13
 -14  12   2  126.04   10.69
 -14 -12   2  139.11    9.56
 -13  12   2   -0.04    2.23
 -13 -12   2   -2.77    2.04
 -12 -12   2  147.08   10.36
 -12  12   2  179.68   13.71
 -11  12   2   21.40    5.42
 -11 -12   2   16.27    3.69
 -10  12   2   65.82    8.33
 -10 -12   2   51.32    6.35
  -9  12   2   54.42    7.97
  -9 -12   2   44.52    6.31
  -8 -12   2   40.18    5.82
  -7 -12   2  298.09   15.39
   6 -12  -2   17.17    3.55
  -6 -12   2   15.66    4.05
  -5 -12   2  237.75   13.68
   5 -12  -2  200.70   11.28
  -4 -12   2  151.28   10.99
   4 -12  -2  130.28    9.27
   3 -12  -2   99.05    8.29
  -3 -12   2  124.72    9.92
   2 -12  -2  350.49   15.37
  -2 -12   2  375.71   16.82
  -1 -12   2   33.04    5.98
   1 -12  -2   29.79    5.26
   0 -12  -2  189.25   11.69
   0 -12   2  210.98   12.36
  -1 -12  -2  201.71   12.18
   1 -12   2  200.89   12.05
  -2 -12  -2    4.25    2.31
  -3 -12  -2  188.60   11.95
  -4  12  -2   24.28    4.38
  -4 -12  -2   33.42    5.16
  -5 -12  -2  293.06   15.14
  -5  12  -2  285.58   14.62
  -6 -12  -2  183.73   11.99
  -6  12  -2  175.25   11.49
  -7  12  -2  185.54   11.96
  -7 -12  -2  155.95   11.19
  -8 -12  -2  315.08   15.62
  -8  12  -2  324.72   16.04
  -9  12  -2    0.28    2.04
  -9 -12  -2    2.62    2.18
 -10  12  -2   61.73    7.16
 -10 -12  -2   51.82    6.06
 -11  12  -2   62.82    7.16
 -11 -12  -2   60.46    6.60
 -12  12  -2    5.71    2.31
 -12 -12  -2    5.28    2.09
 -13 -12  -2   46.19    5.31
 -13  12  -2   56.79    6.45
 -14  12  -2   -0.06    1.51
 -15  12  -2   41.40    5.26
 -16  12  -2    2.85    1.89
 -17  12  -2   26.66    3.52
 -18  12  -2   11.85    2.10
 -15  13   2   -0.81    1.08
 -14 -13   2    3.65    1.89
 -14  13   2   -0.57    1.44
 -13 -13   2    0.96    1.38
 -13  13   2    2.32    2.02
 -12 -13   2   38.45    5.12
 -12  13   2   28.78    5.12
 -11 -13   2    6.80    2.67
 -11  13   2    0.95    1.68
 -10 -13   2   36.30    5.26
  -9 -13   2   12.94    3.71
  -8 -13   2   21.06    4.31
  -7 -13   2   20.80    4.71
   6 -13  -2    4.66    2.05
  -6 -13   2    2.22    2.65
  -5 -13   2   16.64    4.31
   5 -13  -2    8.88    2.66
   4 -13  -2   14.05    3.15
  -4 -13   2    9.08    3.28
   3 -13  -2   10.05    2.51
  -3 -13   2   18.08    3.78
  -2 -13   2   28.10    4.68
   2 -13  -2   24.61    4.09
  -1 -13   2   18.39    3.90
   1 -13  -2   17.00    3.75
   0 -13  -2    1.33    1.55
   0 -13   2   -0.69    1.76
  -1 -13  -2    8.24    2.34
   1 -13   2    9.86    2.25
   2 -13   2    2.18    1.88
  -2 -13  -2    3.10    2.06
  -3 -13  -2   41.16    5.43
   3 -13   2   45.59    5.76
  -4 -13  -2   11.29    3.41
   4 -13   2    8.20    2.98
   5 -13   2   27.52    4.69
  -5 -13  -2   30.11    4.95
  -6 -13  -2    8.68    3.16
  -6  13  -2    0.96    1.37
  -7 -13  -2    5.20    2.87
  -7  13  -2    2.49    1.88
  -8 -13  -2    4.69    2.58
  -8  13  -2    3.44    1.97
  -9  13  -2    0.46    1.48
  -9 -13  -2    4.00    2.07
 -10 -13  -2    2.88    1.63
 -10  13  -2    3.93    2.17
 -11 -13  -2   24.40    3.96
 -11  13  -2   20.49    3.99
 -12  13  -2    2.63    2.01
 -13  13  -2    9.48    2.46
 -14  13  -2   -1.21    1.27
 -15  13  -2    0.75    1.13
 -12 -14   2  138.30    8.12
 -11 -14   2   42.14    4.79
 -10 -14   2  100.30    7.62
  -9 -14   2  194.45   10.78
  -8 -14   2   25.16    4.32
  -7 -14   2  162.86   10.28
  -6 -14   2    0.27    2.22
  -5 -14   2   67.88    6.78
  -4 -14   2   46.23    5.61
   4 -14  -2   39.72    4.57
   3 -14  -2    0.61    1.35
  -3 -14   2    2.16    2.06
  -2 -14   2  145.98   10.05
   2 -14  -2  118.66    8.23
   1 -14  -2   24.72    4.32
  -1 -14   2   27.39    4.88
   0 -14   2  119.78    9.10
   0 -14  -2  101.95    7.84
   1 -14   2   92.94    7.84
  -1 -14  -2   97.14    7.81
   2 -14   2   15.52    3.53
  -2 -14  -2   14.17    3.50
   3 -14   2   87.95    7.49
  -3 -14  -2   83.31    7.23
   4 -14   2   -1.57    1.29
  -4 -14  -2    2.08    2.01
   5 -14   2  137.83    9.06
  -5 -14  -2  125.25    8.82
   6 -14   2   67.65    6.31
  -6 -14  -2   73.30    6.69
   7 -14   2   36.46    4.55
  -7 -14  -2   34.02    4.59
   8 -14   2  165.94    9.26
  -8 -14  -2  172.66    9.84
  -9 -14  -2    3.09    1.69
  -9  14  -2    1.82    1.75
   9 -14   2    1.71    1.34
 -10 -14  -2  180.69    9.37
  10 -14   2  159.41    8.28
 -10  14  -2  161.22    9.98
 -11  14  -2   34.93    4.56
  11 -14   2   41.27    3.94
 -12  14  -2   50.80    5.01
 -10 -15   2   35.69    3.73
  -9 -15   2    2.79    1.62
  -8 -15   2   30.73    3.93
  -7 -15   2   10.37    2.58
  -6 -15   2   16.18    3.14
  -5 -15   2    5.61    1.94
  -4 -15   2    1.59    1.43
  -3 -15   2    4.72    2.08
  -2 -15   2    4.42    2.06
  -1 -15   2    3.92    2.10
   0 -15  -2    4.22    1.65
   0 -15   2    8.56    2.69
   1 -15   2    5.16    2.08
  -1 -15  -2    2.52    1.56
  -2 -15  -2   13.48    2.51
   2 -15   2   22.14    3.50
  -3 -15  -2   -1.24    0.82
   3 -15   2    1.10    1.34
   4 -15   2   33.86    4.17
  -4 -15  -2   24.31    3.32
  -5 -15  -2    3.45    1.67
   5 -15   2    4.36    1.71
  -6 -15  -2   27.48    3.51
   6 -15   2   23.93    3.31
   7 -15   2    4.35    1.44
  -7 -15  -2    5.51    1.62
  -8 -15  -2   15.31    2.46
 -27   0   3    3.98    1.62
  26   0  -3   -1.40    1.12
 -26   0   3    4.03    1.93
  25   0  -3   -0.96    1.52
  24   0  -3    3.15    1.75
  23   0  -3   -4.14    2.78
  22   0  -3    0.59    1.37
  21   0  -3    2.19    1.93
  20   0  -3    0.93    1.41
 -19   0   3   -1.82    6.48
  19   0  -3   -0.01    1.75
 -18   0   3   -1.02    1.33
  18   0  -3   -1.61    1.87
 -17   0   3   -3.75    4.40
  17   0  -3   -2.37    1.86
 -17   0   3   -0.14    1.05
 -16   0   3    1.13    3.60
  16   0  -3   -0.66    1.58
 -15   0   3   -3.50    4.40
 -14   0   3    3.18    3.67
 -13   0   3    1.02    3.98
 -12   0   3    1.50    2.79
 -11   0   3   -1.26    3.49
 -10   0   3    2.16    2.77
  -9   0   3    2.45    4.60
  -8   0   3   -0.74    2.49
  -7   0   3    0.45    2.15
  -6   0   3    2.09    2.42
  -5   0   3   -0.45    1.76
  -4   0   3   -0.12    1.25
  -3   0   3    2.43    1.57
   2   0  -3    0.72    0.94
  -2   0   3   -0.61    0.88
   1   0  -3   -0.07    0.70
   0   0  -3    0.35    0.98
  -1   0  -3   -0.14    1.01
  -2   0  -3    0.24    1.00
  -3   0  -3    0.60    1.26
  -3   0  -3    0.50    0.52
  -4   0  -3    0.01    0.58
  -4   0  -3    1.63    1.63
  -5   0  -3    0.29    0.50
  -5   0  -3    1.88    2.19
  -6   0  -3   -0.67    2.36
  -6   0  -3    0.45    0.58
  -7   0  -3   -2.08    2.42
  -7   0  -3    0.49    0.55
  -8   0  -3    1.04    2.15
  -8   0  -3   -0.10    0.61
  -9   0  -3    1.95    2.42
 -10   0  -3    2.60    2.98
 -11   0  -3    3.00    3.37
 -12   0  -3   -1.69    4.16
 -13   0  -3   -1.02    3.56
 -14   0  -3    1.43    4.06
 -15   0  -3   -1.55    3.68
 -15   0  -3   -2.60    2.21
 -16   0  -3   -1.39    1.86
 -16   0  -3  -18.25    8.21
 -17   0  -3  -13.78    7.56
 -17   0  -3   -6.44    2.40
 -18   0  -3  -15.46    8.16
 -18   0  -3   -1.15    1.80
 -19   0  -3    1.04    1.44
 -20   0  -3    0.75    1.78
 -21   0  -3   -2.31    2.64
 -22   0  -3   -1.61    2.14
 -23   0  -3    0.07    1.39
 -23   0  -3    2.64    2.39
 -24   0  -3    2.30    1.79
 -25   0  -3    1.25    1.66
 -26   0  -3   -0.85    0.91
 -27   0  -3   -0.12    0.65
 -28   1   3    7.68    1.44
 -27  -1   3   44.20    3.90
 -27   1   3   52.65    4.32
  26  -1  -3   65.90    5.44
 -26  -1   3   66.15    5.48
  25  -1  -3   41.84    4.70
  25   1  -3   29.01    3.77
 -25  -1   3   33.97    4.45
  24  -1  -3  163.16    9.77
  24   1  -3  160.12    9.38
  23   1  -3   -0.74    1.92
  23  -1  -3   -2.69    2.72
 -22  -1   3  123.96    8.90
  22   1  -3  139.28    9.42
  22  -1  -3  144.63    9.96
 -21  -1   3   97.27    8.20
  21   1  -3   92.94    7.73
  21  -1  -3   96.69    8.40
  20   1  -3   27.01    4.25
 -20  -1   3   23.44    4.21
  20  -1  -3   22.14    3.90
 -19  -1   3  188.99   11.41
  19   1  -3  206.25   11.24
 -19   1   3  142.25   23.95
 -19  -1   3  207.69   12.29
 -19  -1   3  144.13   24.38
  19  -1  -3  185.25   11.21
  18  -1  -3   56.24    5.92
  18   1  -3   50.09    5.42
 -18  -1   3   48.49    5.85
 -18  -1   3   51.74   14.46
 -18   1   3   49.60   13.55
 -18  -1   3   52.55    6.16
 -17   1   3  231.60   28.65
 -17  -1   3  275.30   31.87
 -17  -1   3  205.49   11.54
  17  -1  -3  222.75   11.45
 -17  -1   3  233.91   12.66
 -16  -1   3  204.56   26.38
 -16  -1   3  166.06   10.52
  16   1  -3  163.26    9.75
  16  -1  -3  161.06    9.58
 -16   1   3  201.09   25.74
 -15  -1   3    6.07    5.51
 -15   1   3    7.89    5.67
 -14  -1   3  882.00   50.95
 -14   1   3  839.62   47.75
 -13   1   3   16.84    7.37
 -13  -1   3    6.44    5.24
 -12   1   3  232.83   22.71
 -12  -1   3  219.44   23.24
 -11   1   3  203.37   20.05
 -11  -1   3  185.93   20.52
 -10  -1   3  129.33   16.00
 -10   1   3  131.28   15.20
  -9  -1   3 1471.86   49.61
  -9   1   3 1395.89   45.79
  -8   1   3  103.91   11.85
  -8  -1   3  113.39   13.40
  -7   1   3  991.14   32.65
  -7  -1   3 1065.18   36.08
  -6   1   3  209.46   13.70
  -6  -1   3  218.34   15.00
  -5  -1   3  190.91   13.01
  -5   1   3  187.11   11.30
  -4  -1   3  574.18   20.45
  -4   1   3  569.65   16.30
  -3   1   3  222.86    7.97
  -3  -1   3  254.37   12.42
   2   1  -3  717.36   16.67
  -2  -1   3  743.64   19.86
   2  -1  -3  733.48   13.83
   1   1  -3  768.78   16.94
   1  -1  -3  853.77   14.65
   0  -1  -3  319.63    9.60
   0  -1  -3  299.67   10.69
   0   1  -3  286.23   10.03
  -1  -1  -3 1021.73   19.67
  -1  -1  -3 1040.60   17.65
  -1   1  -3 1085.64   20.84
  -1  -1  -3 1114.09   19.99
  -2  -1  -3  229.58    9.29
  -2  -1  -3  232.52   10.06
  -2   1  -3  208.06   10.06
  -2  -1  -3  205.68   10.25
  -3  -1  -3 2023.57   27.86
  -3  -1  -3 2003.95   34.16
  -4  -1  -3   58.94    7.02
  -4   1  -3   50.20    6.44
  -4  -1  -3   56.95    5.07
  -5  -1  -3 1094.81   22.62
  -5  -1  -3 1216.93   33.44
  -6  -1  -3  116.86    7.88
  -6  -1  -3  129.19   12.09
  -6   1  -3  147.71   11.21
  -7  -1  -3  117.98   12.42
  -7   1  -3  119.43   10.99
  -7  -1  -3  105.06    8.00
  -8  -1  -3  763.86   32.76
  -8   1  -3  727.50   29.53
  -9  -1  -3   53.77    6.40
  -9  -1  -3   65.10   11.04
  -9   1  -3   65.73    9.86
 -10   1  -3  473.88   28.06
 -10  -1  -3  489.66   29.87
 -11  -1  -3  591.80   35.12
 -11   1  -3  542.79   32.72
 -12   1  -3   35.41    8.80
 -12  -1  -3   43.72   10.11
 -13  -1  -3  195.48   22.60
 -13   1  -3  180.20   21.22
 -14  -1  -3    0.18    5.08
 -14   1  -3    3.68    3.70
 -15   1  -3  359.85   33.47
 -15   1  -3  314.37   14.17
 -15  -1  -3  380.05   35.31
 -15  -1  -3  344.37   14.73
  15  -1   3  278.75   12.84
  16  -1   3   18.76    3.43
 -16   1  -3   29.56   10.82
 -16   1  -3   23.12    4.10
 -16  -1  -3   15.73    8.83
 -16  -1  -3   21.07    3.91
 -17  -1  -3   31.50   10.72
 -17   1  -3   38.18    5.29
  17  -1   3   31.95    4.50
 -17  -1  -3   33.74    4.98
 -17   1  -3   23.00    9.34
 -18  -1  -3  144.27   25.03
  18  -1   3  159.71   10.36
 -18   1  -3  183.67   11.48
 -18   1  -3  121.91   22.47
 -18  -1  -3  185.86   11.47
 -19   1  -3   -1.64    2.14
 -19  -1  -3   -2.32    3.14
  19  -1   3   -0.35    1.16
 -20  -1  -3   98.42    8.59
 -20   1  -3  105.73    8.83
  20  -1   3   92.64    7.91
 -21   1  -3   21.07    4.16
 -21  -1  -3   23.22    4.30
 -21  -1  -3   20.78    3.76
  21  -1   3   18.82    3.53
 -22  -1  -3   27.55    4.29
 -22   1  -3   20.13    3.77
 -22  -1  -3   20.45    3.94
 -23  -1  -3  207.45   11.17
 -23  -1  -3  225.73   12.09
 -24   1  -3    4.02    1.98
 -24  -1  -3    1.56    1.59
 -24  -1  -3    0.03    1.21
 -25   1  -3   97.76    6.59
 -25  -1  -3  106.31    6.88
 -26  -1  -3   55.05    4.48
 -26   1  -3   54.38    4.29
 -27   1  -3   14.58    1.93
 -27  -1  -3   16.43    2.06
 -27  -2   3   29.84    2.96
  26  -2  -3    4.89    1.72
 -26  -2   3    3.82    1.56
  25  -2  -3   99.02    7.24
 -25  -2   3   77.40    6.10
 -25  -2   3   93.05    6.72
  24  -2  -3    2.07    2.13
 -24  -2   3    2.47    2.37
 -24  -2   3    0.73    1.13
  24   2  -3   -0.27    1.18
  23   2  -3   53.43    5.66
  23  -2  -3   53.85    5.86
 -23  -2   3   56.31    5.95
 -22  -2   3   22.51    3.95
  22   2  -3   14.49    3.06
  22  -2  -3   21.08    3.97
 -21  -2   3   53.61    6.23
  21  -2  -3   54.16    6.19
  21   2  -3   55.45    5.96
  20  -2  -3   43.45    5.72
  20   2  -3   32.55    4.66
 -20  -2   3   36.14    5.18
 -20  -2   3   33.37    5.31
  19  -2  -3    8.20    2.76
 -19  -2   3    8.84    2.42
 -19  -2   3    3.74    5.64
 -19  -2   3    9.18    2.92
  19   2  -3    9.22    2.74
 -18  -2   3  103.28   21.04
 -18  -2   3  134.00    9.74
  18  -2  -3  129.42    9.20
  18   2  -3  112.14    8.25
 -18  -2   3  128.81    9.77
 -17   2   3   49.43   13.30
 -17  -2   3   71.96    7.36
  17  -2  -3   63.98    6.48
 -17  -2   3   45.79   13.60
 -16  -2   3  202.02   27.01
  16   2  -3  170.11   10.23
  16  -2  -3  170.19   10.04
 -16  -2   3  195.92   11.54
 -16   2   3  192.15   24.66
 -15  -2   3   26.73   10.66
 -15   2   3   11.06    5.85
 -14  -2   3  154.27   21.74
 -14   2   3  128.99   18.46
 -13   2   3   53.46   11.24
 -13  -2   3   49.58   12.36
 -12  -2   3   60.23   12.48
 -12   2   3   49.40   10.29
 -11  -2   3    5.42    3.64
 -11   2   3    4.96    4.45
 -10   2   3   50.80    9.31
 -10  -2   3   47.06   10.44
  -9  -2   3   42.39    8.90
  -9   2   3   45.43    8.02
  -8   2   3   86.36   10.20
  -8  -2   3   85.05   12.27
  -7   2   3   12.26    3.89
  -7  -2   3   13.67    5.26
  -6   2   3  391.47   17.10
  -6  -2   3  404.52   22.34
  -5   2   3  150.22    9.27
  -5  -2   3  166.66   13.28
  -4  -2   3  350.37   17.68
  -4   2   3  323.75   10.86
   3  -2  -3  184.11    6.48
  -3  -2   3  203.20   12.50
   2   2  -3  339.76   12.59
   2  -2  -3  326.90   13.09
   2  -2  -3  299.93    7.47
   1  -2  -3  179.09    6.17
   1  -2  -3  205.69   10.31
   1   2  -3  207.97    9.51
   0  -2  -3  240.73   11.03
   0  -2  -3  211.31    8.10
   0  -2  -3  212.97    7.72
   0   2  -3  232.79    9.95
  -1   2  -3  247.54   10.43
  -1  -2  -3  232.74   10.20
  -1  -2  -3  247.05   11.63
  -2   2  -3  967.72   22.26
  -2  -2  -3  968.12   22.76
  -2  -2  -3  915.83   23.43
  -3   2  -3   57.43    6.18
   3  -2   3   43.64    2.76
  -3  -2  -3   57.76    6.88
  -3  -2  -3   52.34    5.54
  -4  -2  -3   67.72    6.56
  -4  -2  -3   78.78    8.66
  -4   2  -3   80.77    8.00
  -5  -2  -3  124.29    9.39
  -5  -2  -3  119.19   11.40
  -6  -2  -3   15.03    4.65
  -6  -2  -3   11.87    3.13
  -7  -2  -3  317.23   21.64
  -7  -2  -3  292.07   15.98
  -7   2  -3  322.48   18.12
  -8  -2  -3   76.47    8.66
  -8  -2  -3   82.66   12.11
  -8   2  -3   81.79    9.97
  -9   2  -3    3.61    2.20
  -9  -2  -3   -0.53    3.40
  -9  -2  -3    1.15    1.41
 -10  -2  -3  107.37   10.97
 -10  -2  -3  124.69   16.28
 -10   2  -3  126.27   14.24
 -11  -2  -3    3.35    4.11
 -11  -2  -3    1.26    1.35
 -11   2  -3    0.33    2.83
 -12  -2  -3  295.55   27.66
 -12   2  -3  313.86   25.85
 -13  -2  -3    3.89    4.36
 -13   2  -3    1.81    3.53
 -14  -2  -3  396.30   15.57
 -14   2  -3  454.45   34.89
 -14  -2  -3  481.27   39.12
 -15  -2  -3   40.04    5.09
  15  -2   3   33.21    4.61
 -15   2  -3   36.38   10.91
 -15   2  -3   29.98    4.58
 -15  -2  -3   40.70   12.12
 -16  -2  -3  136.78    9.71
  16  -2   3  103.10    8.11
 -16   2  -3  101.58   18.84
 -16   2  -3   99.23    8.23
 -16  -2  -3  120.13   21.16
 -17  -2  -3    2.33    5.08
  17  -2   3    1.17    1.33
 -17  -2  -3    0.46    1.72
 -17   2  -3    0.20    1.62
 -18   2  -3   39.13    5.32
 -18   2  -3   31.14   11.23
 -18  -2  -3   41.72    5.44
  18  -2   3   38.32    5.17
 -18  -2  -3   39.37   12.85
 -19   2  -3   14.96    3.31
 -19  -2  -3   13.60    3.21
  19  -2   3   14.44    3.35
 -20  -2  -3    0.93    1.95
 -20   2  -3    4.13    2.56
  20  -2   3    4.32    2.31
 -20  -2  -3   -1.45    1.66
 -21  -2  -3    8.01    2.70
 -21  -2  -3    8.92    3.01
 -22  -2  -3   28.63    4.46
 -22  -2  -3   34.00    5.04
 -23  -2  -3    4.86    2.14
 -23  -2  -3    8.56    2.53
 -24  -2  -3   19.91    3.33
 -24  -2  -3   25.14    3.87
 -24   2  -3   20.74    3.46
 -25  -2  -3    2.37    1.62
 -25   2  -3    0.68    1.32
 -25  -2  -3    2.23    1.47
 -26   2  -3   30.40    3.17
 -26  -2  -3   32.80    3.29
 -26  -3   3   22.17    2.91
 -26  -3   3   18.27    2.45
 -25  -3   3    4.04    1.56
  25  -3  -3    1.40    1.25
 -25  -3   3    2.69    1.32
 -24  -3   3  153.52    9.21
 -24  -3   3  143.94    8.59
  24  -3  -3  163.58   10.01
 -23  -3   3   11.93    3.07
  23  -3  -3   21.17    4.27
 -23  -3   3   13.34    3.14
  22  -3  -3  127.52    9.54
 -22  -3   3  108.73    8.28
 -22  -3   3  121.92    9.14
 -21  -3   3  136.20   10.06
  21   3  -3  122.32    8.72
 -21  -3   3  142.75   10.39
  20   3  -3   59.53    5.95
  20  -3  -3   78.74    7.68
 -20  -3   3   66.06    7.33
 -20  -3   3   66.71    7.03
  19  -3  -3  278.81   14.13
 -19  -3   3  265.18   14.21
 -19  -3   3  287.54   14.55
 -18  -3   3   -0.12    1.91
  18  -3  -3    2.25    2.62
 -18  -3   3    0.13    3.42
  17  -3  -3  373.10   15.99
 -17  -3   3  401.28   16.92
 -17  -3   3  399.83   40.24
  16   3  -3   43.73    5.37
 -16  -3   3   59.02    6.39
  16  -3  -3   51.26    5.80
 -16  -3   3   58.63   15.10
  15  -3  -3  142.25    9.23
 -15  -3   3  152.61   10.02
 -14  -3   3  471.56   39.24
 -14   3   3  436.67   33.09
 -13   3   3   52.80   11.04
 -13  -3   3   40.44   11.93
 -12   3   3  511.05   31.64
 -12  -3   3  578.13   40.06
 -11  -3   3   74.35   13.89
 -11   3   3   82.52   12.21
 -10   3   3  411.89   24.56
 -10  -3   3  422.09   30.42
  -9  -3   3  196.38   19.45
  -9   3   3  201.56   16.11
  -8  -3   3   66.18   10.77
  -8   3   3   56.50    7.68
  -7  -3   3  605.84   30.03
  -7   3   3  582.58   22.11
  -6   3   3  177.56   10.82
  -6  -3   3  188.04   16.20
  -5  -3   3   18.27    5.22
  -5   3   3   16.30    2.93
  -4   3   3  154.42    6.89
   4  -3  -3  141.64    5.24
   3  -3  -3  461.69   18.25
  -3  -3   3  469.37   20.74
   2  -3  -3  135.35    9.76
   2   3  -3  145.80    9.12
   1   3  -3  677.64   19.17
   1  -3  -3  644.63   21.31
   0  -3  -3   19.40    2.96
   0   3  -3   23.73    3.72
   0  -3  -3   22.37    4.17
  -1  -3  -3  639.11   18.61
  -1   3  -3  628.05   17.84
  -1  -3  -3  641.81   20.92
   2  -3   3   16.82    2.89
  -2  -3  -3   22.79    4.59
  -2   3  -3   18.69    3.46
  -2  -3  -3   25.54    4.68
  -3  -3  -3  279.72   16.33
  -3  -3  -3  274.22   14.59
  -3   3  -3  275.19   13.92
   3  -3   3  231.57    9.39
   4  -3   3  195.63    7.89
  -4  -3  -3  226.75   13.97
  -4  -3  -3  245.61   16.71
  -4   3  -3  228.39   13.76
  -5  -3  -3  156.42   11.97
  -5  -3  -3  161.64   14.57
  -6  -3  -3  403.88   24.82
  -6  -3  -3  385.73   20.17
  -7  -3  -3  249.70   20.84
  -7  -3  -3  252.53   16.88
  -8  -3  -3 1337.80   50.92
  -8  -3  -3 1300.91   40.31
  -8   3  -3 1274.75   38.90
  -9   3  -3  119.75   12.99
  -9  -3  -3  124.38   16.38
  -9  -3  -3  122.38   12.88
 -10   3  -3  571.38   30.36
 -10  -3  -3  559.49   36.36
 -10  -3  -3  514.40   27.28
 -11   3  -3  737.45   37.26
 -11  -3  -3  704.21   32.71
 -11  -3  -3  796.75   45.84
 -12   3  -3  192.31   20.55
 -12  -3  -3  148.24   21.68
 -13   3  -3  324.23   28.51
 -13  -3  -3  290.37   30.23
 -14  -3  -3    3.85    1.85
  14  -3   3    1.41    1.10
 -14   3  -3    4.04    4.05
 -14  -3  -3    2.57    5.34
 -14  -3  -3    5.49    2.39
 -15  -3  -3  136.92    9.46
 -15   3  -3  113.26    8.73
 -15   3  -3  139.88   21.05
 -15  -3  -3  135.92    9.64
 -15  -3  -3  147.87   23.80
  15  -3   3  126.79    9.03
 -16  -3  -3  183.58   10.97
 -16   3  -3  136.49    9.79
  16  -3   3  160.72   10.39
 -16  -3  -3  169.75   25.81
 -16  -3  -3  160.81   10.69
 -16   3  -3  150.66   23.05
  17  -3   3  102.19    8.40
 -17  -3  -3  111.46    8.75
 -17   3  -3   84.47   18.34
 -17  -3  -3  119.52    9.24
 -17  -3  -3   95.00   19.80
 -17   3  -3   95.43    8.11
 -18  -3  -3  149.62   10.43
 -18  -3  -3  132.40    9.76
  18  -3   3  121.70    9.20
 -19  -3  -3    6.68    2.80
 -19  -3  -3    2.52    1.75
  19  -3   3    1.76    1.51
 -20  -3  -3  196.18   12.38
 -20  -3  -3  193.79   11.75
 -21  -3  -3   54.46    6.24
 -21  -3  -3   64.33    6.64
 -22  -3  -3   35.95    4.88
 -22  -3  -3   32.01    4.74
 -23  -3  -3   55.25    5.69
 -23  -3  -3   51.34    5.46
 -24  -3  -3    0.42    1.52
 -24   3  -3   -1.05    1.69
 -24  -3  -3    1.79    1.24
 -25  -3  -3   18.00    2.83
 -25  -3  -3   12.20    2.24
 -25   3  -3   13.61    2.43
 -26   3  -3    2.67    1.05
 -26  -4   3   12.57    2.16
 -25  -4   3   27.04    3.54
 -24  -4   3   -0.56    1.33
  24  -4  -3    0.58    1.82
 -23  -4   3   64.75    6.42
  23  -4  -3   65.35    6.52
 -22  -4   3   27.76    4.72
 -22  -4   3   26.88    4.02
  22  -4  -3   34.47    5.12
 -21  -4   3   30.62    4.83
 -21  -4   3   34.03    4.87
  21  -4  -3   32.65    5.05
 -21  -4   3   30.39    4.54
 -20  -4   3  212.32   12.53
 -20  -4   3  197.03   11.19
 -20  -4   3  220.99   12.84
  20  -4  -3  212.93   12.75
 -19  -4   3    5.53    2.76
  19  -4  -3    4.33    3.23
 -19  -4   3    5.27    3.05
  18  -4  -3  284.82   14.56
 -18  -4   3  295.69   14.82
  17  -4  -3   45.56    5.89
 -17  -4   3   41.99    5.71
 -17  -4   3   39.08   12.41
  16  -4  -3  292.71   13.88
 -16  -4   3  296.99   14.63
 -16  -4   3  311.07   35.58
  15  -4  -3  350.91   14.93
 -15  -4   3  347.47   15.29
 -15  -4   3  347.91   36.31
 -14  -4   3   13.71    3.26
  14  -4  -3   14.07    3.06
 -14  -4   3   13.75    6.97
 -13  -4   3  193.09   24.91
 -12  -4   3  116.30   18.45
 -11  -4   3  162.75   20.75
 -10  -4   3  936.97   46.67
 -10   4   3  850.18   34.07
  -9   4   3   37.83    6.72
  -9  -4   3   35.81    9.10
  -8   4   3  971.52   30.76
  -8  -4   3 1039.82   43.87
  -7  -4   3  312.61   22.74
  -7   4   3  267.83   14.64
  -6  -4   3   84.28   11.23
  -6   4   3   61.74    6.26
  -5   4   3  454.10   14.14
  -5  -4   3  583.69   27.93
   4  -4  -3   14.30    4.23
  -4   4   3    6.50    1.52
  -4  -4   3   11.30    4.46
  -3  -4   3  985.84   34.01
   3   4  -3  974.03   26.92
   3  -4  -3 1011.55   29.85
   2  -4  -3   33.21    5.59
   2   4  -3   32.60    4.77
   1  -4  -3  628.18   23.19
   1   4  -3  576.35   19.23
   0   4  -3  116.59    8.42
   0  -4  -3  110.78   10.56
   0  -4  -3  105.27    7.58
  -1  -4  -3 1178.84   28.42
  -1  -4  -3 1251.99   33.30
   1  -4   3 1212.22   29.53
  -1   4  -3 1207.50   26.90
   2  -4   3  493.02   17.93
  -2   4  -3  558.96   19.39
  -2  -4  -3  550.03   22.60
  -2  -4  -3  556.42   21.95
  -3  -4  -3   69.30    8.75
  -3  -4  -3   79.01    8.99
   3  -4   3   65.16    6.16
  -3   4  -3   74.69    7.65
  -4  -4  -3  321.92   19.86
  -4   4  -3  327.14   17.17
   4  -4   3  292.78   12.64
  -4  -4  -3  327.32   19.04
   5  -4   3  124.25    7.68
  -5  -4  -3  146.53   14.75
  -5  -4  -3  128.73   12.42
  -6  -4  -3    6.05    3.26
  -6  -4  -3    7.79    4.30
  -7  -4  -3   33.76    8.30
  -7  -4  -3   44.65    8.06
  -8  -4  -3    7.36    4.31
  -8  -4  -3   12.45    4.85
  -9   4  -3  477.56   26.49
  -9  -4  -3  494.07   34.42
  -9  -4  -3  490.28   28.47
 -10   4  -3    8.09    3.92
 -10  -4  -3   16.28    5.43
 -10  -4  -3   19.14    7.62
 -11  -4  -3  470.63   37.13
 -11   4  -3  478.60   31.04
 -11  -4  -3  525.93   31.48
 -12  -4  -3  424.83   28.83
 -12   4  -3  427.62   31.25
 -12  -4  -3  474.88   38.29
 -13  -4  -3   51.80   12.99
  13  -4   3   40.01    5.31
 -13  -4  -3   44.97    5.39
 -13   4  -3   53.47   12.05
 -13  -4  -3   42.80    5.31
 -14  -4  -3  399.19   16.02
 -14  -4  -3  383.83   15.67
 -14   4  -3  401.10   34.39
 -14  -4  -3  391.90   16.11
 -14  -4  -3  408.93   38.38
  14  -4   3  347.85   15.16
 -15  -4  -3   59.01    6.34
  15  -4   3   58.13    6.38
 -15  -4  -3   80.79    7.36
 -15  -4  -3   73.85   17.25
 -15  -4  -3   63.88    6.84
 -15   4  -3   44.16   11.95
 -16   4  -3   82.76   16.83
 -16  -4  -3   96.89    8.14
  16  -4   3   95.92    8.12
 -16  -4  -3  121.41    9.18
 -16  -4  -3  106.72   21.08
 -17  -4  -3   93.25    8.19
 -17  -4  -3   87.04    7.78
  17  -4   3   77.51    7.42
 -17  -4  -3   64.06   16.49
 -17   4  -3   65.07   15.99
 -18  -4  -3    2.54    2.01
 -18  -4  -3   -1.57    2.19
  18  -4   3   -0.57    2.30
 -19  -4  -3   43.25    5.68
 -19  -4  -3   50.20    6.18
 -20  -4  -3   63.15    6.74
 -20  -4  -3   55.82    6.35
 -21  -4  -3   28.56    4.20
 -21  -4  -3   27.55    4.24
 -22  -4  -3   97.49    7.70
 -22  -4  -3  101.35    7.90
 -23  -4  -3   -1.86    2.00
 -23  -4  -3    3.00    1.73
 -24  -4  -3   58.66    5.29
 -24  -4  -3   54.25    4.80
 -25  -4  -3   12.26    2.19
 -25   4  -3    7.42    1.79
 -26  -4  -3   23.68    2.56
 -26  -5   3    6.61    1.54
 -25  -5   3    1.78    1.35
 -24  -5   3   18.06    3.03
  23  -5  -3   35.93    4.95
 -23  -5   3   32.16    4.62
 -22  -5   3    3.58    1.52
  22  -5  -3    1.35    1.83
 -21  -5   3   90.93    8.07
 -21  -5   3   87.45    8.03
  21  -5  -3   95.17    8.40
 -20  -5   3    3.43    2.89
 -20  -5   3    1.09    2.10
  20  -5  -3   -2.08    2.53
 -19  -5   3   48.09    6.27
  19  -5  -3   46.21    6.23
 -18  -5   3    2.40    2.04
  18  -5  -3    8.51    2.56
 -17  -5   3   75.27    7.76
 -17  -5   3   71.14   18.16
  17  -5  -3   67.29    7.19
 -16  -5   3    3.23    2.42
  16  -5  -3    4.88    2.26
 -15  -5   3   15.00    8.39
  15  -5  -3   11.58    3.16
 -15  -5   3   11.98    3.06
 -15  -5   3   14.96    3.66
 -14  -5   3   30.88    4.69
  14  -5  -3   29.05    4.39
 -14  -5   3   33.61    5.30
 -14  -5   3   31.62   10.50
  13  -5  -3    2.03    1.25
 -13  -5   3   -0.43    1.71
 -13  -5   3   -3.19    3.66
 -12  -5   3   48.50   12.71
 -11  -5   3   25.48    7.68
 -10  -5   3  407.72   32.01
  -9  -5   3  105.75   15.87
  -8  -5   3    2.66    3.28
  -7  -5   3    7.91    4.40
  -6  -5   3   -1.97    2.53
  -5  -5   3    9.88    4.27
   4  -5  -3   68.58    8.83
  -4  -5   3   57.86    9.61
   4   5  -3   54.62    7.22
   3  -5  -3   29.17    5.85
   3   5  -3   28.91    5.13
   2  -5  -3  828.87   29.87
   2   5  -3  821.29   26.13
   1   5  -3    1.89    1.47
   1  -5  -3    5.64    2.76
   0   5  -3    4.31    1.66
   0  -5  -3    8.24    4.29
   0  -5   3    3.15    2.31
  -1   5  -3  276.24   13.94
  -1  -5  -3  267.95   14.92
   1  -5   3  252.96   15.48
  -1  -5  -3  281.15   17.63
  -2  -5  -3    3.47    2.75
  -2   5  -3    4.82    1.88
   2  -5   3    4.20    1.74
  -2  -5  -3    3.25    2.51
  -3   5  -3   62.07    7.29
  -3  -5  -3   51.93    7.94
   3  -5   3   58.78    6.82
  -3  -5  -3   54.20    7.90
   4  -5   3   63.00    6.91
  -4  -5  -3   72.16   10.12
  -4  -5  -3   74.23    9.91
  -4   5  -3   66.48    8.16
  -5  -5  -3    3.26    2.36
  -5  -5  -3    5.16    3.62
   5  -5   3    4.33    1.44
  -6  -5  -3  193.47   17.31
  -6  -5  -3  210.79   19.76
  -7  -5  -3   -1.25    2.61
  -7  -5  -3    0.38    2.06
  -8  -5  -3  532.15   35.33
  -8  -5  -3  498.58   30.52
  -9  -5  -3   36.78    8.77
  -9  -5  -3   26.01    8.68
  -9   5  -3   24.97    6.24
 -10   5  -3    3.81    2.90
 -10  -5  -3    0.70    2.44
 -10  -5  -3    8.31    4.35
 -11  -5  -3  133.40   20.65
 -11   5  -3  120.67   16.19
 -11  -5  -3  132.24   17.10
 -12  -5  -3   -0.34    1.29
 -12  -5  -3    2.15    1.79
 -12   5  -3    0.30    3.51
  12  -5   3    0.97    1.05
 -12  -5  -3   -4.65    4.83
 -12  -5  -3    1.58    2.89
 -13  -5  -3   -2.57    4.10
 -13  -5  -3   -6.44    4.06
 -13  -5  -3    3.41    2.04
 -13   5  -3   -2.79    4.43
 -13  -5  -3    1.56    1.54
  13  -5   3    0.31    1.86
 -14  -5  -3   26.22    4.05
  14  -5   3   24.56    4.10
 -14  -5  -3   26.76   10.44
 -14  -5  -3   32.10    4.88
 -14  -5  -3   33.59    5.05
 -14   5  -3   26.48   10.15
  15  -5   3    4.34    1.98
 -15  -5  -3    2.81    1.64
 -15  -5  -3    4.69    2.18
 -15  -5  -3   -2.32    4.00
 -15  -5  -3    9.06    2.71
 -15   5  -3    8.10    4.35
 -16  -5  -3   22.30    3.96
 -16  -5  -3   23.48    4.23
 -16   5  -3   22.83   10.40
 -16  -5  -3   21.82   11.04
 -17  -5  -3   -0.51    1.61
 -17  -5  -3   -2.61    2.95
 -18  -5  -3   12.41    3.32
 -18  -5  -3   12.01    2.86
 -19  -5  -3    1.43    1.62
 -19  -5  -3    2.54    1.79
 -20  -5  -3   79.57    7.16
 -20  -5  -3   82.15    7.49
 -21  -5  -3    1.47    2.03
 -21  -5  -3    1.21    1.62
 -22  -5  -3   61.32    5.60
 -22  -5  -3   73.16    6.31
 -23  -5  -3   33.35    4.13
 -24   5  -3    2.66    1.09
 -24  -5  -3    4.43    1.63
 -25  -5  -3   15.18    2.29
 -25   5  -3    5.30    1.37
 -26  -6   3    8.08    1.50
 -25  -6   3   33.78    3.45
 -24  -6   3    5.05    1.73
 -23  -6   3   43.31    4.82
 -22  -6   3   49.28    5.44
  21  -6  -3   77.76    7.59
 -21  -6   3   71.21    6.95
 -21  -6   3   68.53    6.93
 -20  -6   3  202.58   11.76
 -20  -6   3  196.07   12.05
  20  -6  -3  227.16   13.16
  19  -6  -3   -0.76    1.71
 -19  -6   3    0.06    1.89
  18  -6  -3  337.49   16.13
 -18  -6   3  315.83   15.40
 -17  -6   3   26.28    4.85
  17  -6  -3   30.10    5.05
 -16  -6   3  108.33    9.01
 -16  -6   3  117.66    9.81
 -16  -6   3   72.87   15.56
  16  -6  -3  107.53    9.22
 -16  -6   3   83.27   19.06
 -15  -6   3   25.38   10.57
 -15  -6   3   26.52    4.63
 -15  -6   3   18.51    7.61
 -15  -6   3   26.54    4.78
  15  -6  -3   28.31    4.60
  14  -6  -3   -1.25    2.58
 -14  -6   3    7.57    6.52
 -14  -6   3    3.15    3.94
 -14  -6   3   -0.89    2.12
 -14  -6   3    0.92    1.51
 -13  -6   3  112.94    9.16
  13  -6  -3  100.72    8.23
 -13  -6   3  110.31    8.94
 -13  -6   3  107.58   19.82
  12  -6  -3   51.92    5.81
 -12  -6   3   70.56   16.08
 -12  -6   3   47.25    5.71
 -12  -6   3   55.85    6.18
 -11  -6   3  218.46   25.90
 -10  -6   3  582.26   40.50
  -9  -6   3   75.52   14.21
  -8  -6   3  613.98   37.87
  -7  -6   3  122.51   16.43
  -6  -6   3  783.89   39.43
  -5  -6   3  242.22   21.55
   5   6  -3  228.76   17.02
   4   6  -3   18.29    4.69
   4  -6  -3   19.12    5.47
   3   6  -3 1242.59   36.04
   3  -6  -3 1149.23   39.19
  -3  -6   3 1213.53   43.37
  -2  -6   3   60.24   10.42
   2  -6  -3   66.15   10.32
   2   6  -3   55.98    7.76
   1   6  -3 1540.98   36.17
  -1  -6   3 1601.24   47.11
   0  -6  -3  752.29   31.70
   0  -6   3  718.08   30.73
   0   6  -3  672.49   23.23
  -1   6  -3  751.81   24.83
   1  -6   3  794.80   30.97
  -1  -6  -3  779.52   32.87
   2  -6   3 1415.84   39.75
  -2  -6  -3 1428.87   41.76
  -2   6  -3 1379.34   34.17
   3  -6   3    6.44    2.72
  -3  -6  -3    8.88    3.56
  -3  -6  -3    7.69    3.00
  -4  -6  -3  527.00   29.10
  -4  -6  -3  512.84   28.60
   4  -6   3  485.58   21.99
  -5  -6  -3 1084.91   44.49
  -5  -6  -3 1081.46   42.52
  -6  -6  -3   20.97    6.97
  -6  -6  -3   19.74    5.82
  -7  -6  -3  737.16   38.13
  -7  -6  -3  717.54   40.83
  -8  -6  -3   -0.26    2.72
  -8  -6  -3    0.46    2.62
  -9   6  -3  203.11   19.08
  -9  -6  -3  235.22   26.05
  -9  -6  -3  251.97   24.21
 -10  -6  -3   41.78   11.86
 -10   6  -3   39.88    9.19
 -10  -6  -3   45.61   10.93
 -11  -6  -3  167.82   20.76
 -11  -6  -3  157.18   10.44
 -11  -6  -3  147.91   10.22
 -11   6  -3  205.51   21.93
 -11  -6  -3  192.42   25.76
 -12  -6  -3  211.58   12.41
 -12  -6  -3  198.02   11.23
 -12  -6  -3  216.01   23.93
 -12   6  -3  209.23   23.61
 -12  -6  -3  230.49   29.37
 -12  -6  -3  204.05   12.21
 -13   6  -3   21.48    7.82
 -13  -6  -3   17.80    6.75
 -13  -6  -3   29.37    4.56
 -13  -6  -3   33.97    5.15
 -13  -6  -3   30.17    4.46
 -13  -6  -3   31.29   10.87
 -14  -6  -3  198.01   11.53
 -14  -6  -3  176.26   11.27
 -14  -6  -3  190.13   28.13
 -14  -6  -3  189.59   11.88
 -15  -6  -3   76.31    7.36
 -15  -6  -3   85.07    7.74
 -15  -6  -3   68.70   16.91
 -15  -6  -3   80.94    7.77
 -16  -6  -3   54.46    6.18
 -16  -6  -3   51.97    6.08
 -17  -6  -3  110.72    8.66
 -17  -6  -3  109.20    8.82
 -18  -6  -3   -1.26    2.00
 -18  -6  -3    0.83    1.70
 -19  -6  -3  105.21    8.24
 -19  -6  -3  108.34    8.12
 -20  -6  -3   -4.09    2.12
 -20  -6  -3   -0.34    1.62
 -21  -6  -3   65.16    5.95
 -22  -6  -3   55.68    5.24
 -23  -6  -3   11.93    2.42
 -24   6  -3   48.33    3.81
 -24  -6  -3   97.74    5.84
 -25  -6  -3    3.71    1.19
 -25  -7   3    3.26    1.31
 -24  -7   3   -0.66    1.03
 -23  -7   3   36.10    4.21
 -22  -7   3    1.48    1.67
 -21  -7   3    7.65    2.33
 -21  -7   3    9.66    2.71
 -20  -7   3   -0.47    2.00
 -20  -7   3    0.33    2.20
 -19  -7   3    2.36    1.98
 -18  -7   3   -0.29    2.21
  18  -7  -3    2.86    2.26
  17  -7  -3   12.07    3.82
 -17  -7   3    9.09    3.29
 -16  -7   3   37.18    5.75
  16  -7  -3   38.61    6.12
 -16  -7   3   33.67    5.69
 -15  -7   3    0.50    1.89
 -15  -7   3    8.09    6.38
 -15  -7   3    1.91    1.63
 -15  -7   3   10.96    8.08
  15  -7  -3   -0.16    1.52
 -14  -7   3    4.11    2.53
  14  -7  -3   -1.07    2.16
 -14  -7   3    2.60    2.28
 -14  -7   3    8.05    6.06
 -13  -7   3    5.32    3.67
 -13  -7   3    4.35    2.58
 -13  -7   3    7.40    5.74
 -13  -7   3    6.75    3.20
  13  -7  -3    7.38    3.12
 -12  -7   3   21.45    4.26
  12  -7  -3   20.86    3.93
 -12  -7   3   23.91    7.56
 -12  -7   3   22.48    9.04
 -12  -7   3   24.03    4.71
 -11  -7   3   49.72   13.26
  11  -7  -3   34.00    4.77
 -11  -7   3   34.00    4.92
 -11  -7   3   37.54    9.41
 -11  -7   3   28.74    4.64
 -10  -7   3    2.61    5.22
 -10  -7   3   10.79    6.11
 -10  -7   3    2.76    1.68
 -10  -7   3    1.32    1.39
  -9  -7   3   17.23    7.18
  -9  -7   3   12.19    6.23
  -8  -7   3   86.12   14.10
  -8  -7   3   98.38   16.43
  -7  -7   3   46.49   11.94
   7   7  -3   36.65    8.15
  -7  -7   3   44.16   10.03
   6   7  -3    7.51    3.16
  -6  -7   3    9.90    5.34
  -5  -7   3    4.59    3.89
   5   7  -3   -0.22    2.86
  -4  -7   3   54.11   10.60
   4  -7  -3   52.78    9.27
   4   7  -3   45.10    7.82
   3  -7  -3   -1.02    2.20
  -3  -7   3    2.71    3.93
  -2  -7   3  106.17   14.27
   2  -7  -3   97.03   12.78
  -1  -7   3   33.66    8.15
   1  -7  -3   29.57    6.94
   0  -7  -3    4.06    3.84
   0  -7   3    1.98    2.06
  -1  -7  -3   -1.41    4.12
   1  -7   3   -0.30    2.85
   2  -7   3    6.06    3.31
  -2  -7  -3    1.09    3.29
   3  -7   3  172.25   15.13
  -3  -7  -3  196.51   18.70
  -4  -7  -3  104.57   14.07
   4  -7   3  101.71   11.24
  -4  -7  -3   95.02   12.87
  -5  -7  -3   36.95    9.19
  -5  -7  -3   27.27    7.09
  -6  -7  -3   69.14   12.99
  -6  -7  -3   68.23   12.26
  -7  -7  -3   79.16   14.28
  -7  -7  -3   82.03   13.55
  -8  -7  -3    9.54    4.67
  -8  -7  -3    6.63    4.36
  -9  -7  -3  100.50   16.18
  -9   7  -3  100.74   14.75
  -9  -7  -3   77.39    7.04
  -9  -7  -3   88.61   16.76
 -10  -7  -3    6.70    2.13
 -10  -7  -3    5.38    3.40
 -10  -7  -3    4.97    2.79
 -10   7  -3   11.44    5.72
 -10  -7  -3    8.60    2.50
 -11  -7  -3    5.09    2.04
 -11  -7  -3   11.19    5.68
 -11  -7  -3    7.32    2.75
 -11  -7  -3    5.72    5.52
 -12  -7  -3   29.98    4.80
 -12  -7  -3   33.17    9.98
 -12  -7  -3   29.74    4.78
 -13  -7  -3   -1.58    3.39
 -13  -7  -3   -5.13    6.96
 -13  -7  -3    2.05    1.73
 -13  -7  -3    2.98    1.50
 -14  -7  -3   -2.03    2.85
 -14  -7  -3    1.26    1.74
 -15  -7  -3    0.24    1.85
 -15  -7  -3   -1.43    2.34
 -16  -7  -3   -1.14    2.08
 -17  -7  -3    8.30    2.50
 -18  -7  -3   11.32    2.92
 -19  -7  -3   11.30    2.75
 -20  -7  -3   22.12    3.57
 -21  -7  -3   -3.49    2.23
 -22  -7  -3   24.62    3.47
 -23  -7  -3   -1.42    1.28
 -23   7  -3   -0.41    0.97
 -24  -7  -3    5.51    1.30
 -24  -8   3    5.05    1.36
 -23  -8   3   94.33    6.20
 -22  -8   3   24.86    3.61
 -21  -8   3  133.82    8.67
 -21  -8   3  134.04    8.50
 -20  -8   3  209.62   11.52
 -20  -8   3  209.47   11.38
 -19  -8   3    4.55    2.14
 -18  -8   3  401.45   17.13
 -17  -8   3  103.84    9.13
 -16  -8   3  319.75   15.89
 -16  -8   3  316.79   16.21
 -15  -8   3  420.53   18.32
 -15  -8   3  398.10   18.02
 -14  -8   3   51.03    6.47
 -14  -8   3   47.52    6.43
 -13  -8   3  578.83   21.49
 -13  -8   3  466.07   44.81
 -13  -8   3  479.16   39.74
 -13  -8   3  566.40   20.97
 -12  -8   3    8.76    2.84
 -12  -8   3   13.30    3.33
 -12  -8   3    4.92    4.65
 -11  -8   3  191.66   27.17
 -11  -8   3  203.94   12.54
 -11  -8   3  208.46   12.06
 -11  -8   3  201.09   24.80
 -10  -8   3  173.58   25.33
 -10  -8   3  181.86   10.96
 -10  -8   3  170.99   11.19
 -10  -8   3  178.23   22.95
  -9  -8   3    1.75    2.80
  -9  -8   3    0.68    1.40
  -9  -8   3   -0.70    1.19
  -8  -8   3  347.38   30.49
  -8  -8   3  272.42   13.62
  -8  -8   3  310.60   13.47
  -7  -8   3   80.98    6.70
  -7  -8   3   91.88   15.56
  -6  -8   3  243.19   24.66
  -5  -8   3  223.50   23.13
  -4  -8   3    9.98    4.66
   4  -8  -3   13.14    5.15
  -3  -8   3  277.64   25.22
   3  -8  -3  280.05   22.99
   2  -8  -3   12.78    5.41
  -2  -8   3    9.12    3.90
  -1  -8   3  229.41   21.78
   1  -8  -3  223.34   20.95
   0  -8   3   55.86   10.25
   0  -8  -3   53.78   10.93
   1  -8   3   66.29   11.27
  -1  -8  -3   58.36   11.39
   2  -8   3  547.14   30.98
  -2  -8  -3  582.65   35.05
  -3  -8  -3   39.27   10.45
   3  -8   3   30.05    7.29
  -4  -8  -3  558.31   35.46
  -5  -8  -3  326.08   27.52
  -6  -8  -3  146.03    9.26
  -6  -8  -3  174.67   20.87
  -7  -8  -3  326.23   29.07
  -7  -8  -3  317.21   29.81
  -7  -8  -3  274.11   12.98
  -8  -8  -3   45.00   11.39
  -8  -8  -3   35.13    4.91
  -8  -8  -3   50.46   12.77
  -9  -8  -3  273.31   30.32
  -9  -8  -3  311.48   29.94
  -9  -8  -3  298.30   14.27
 -10  -8  -3   58.17   14.28
 -10  -8  -3   80.06    7.59
 -10  -8  -3   81.87   15.65
 -10  -8  -3   75.56    7.41
 -11  -8  -3  153.55   10.74
 -11  -8  -3  132.59   22.89
 -11  -8  -3  158.73   22.25
 -11  -8  -3  163.32   11.00
 -12  -8  -3  393.45   40.65
 -12  -8  -3  575.30   20.91
 -12  -8  -3  445.54   38.61
 -12  -8  -3  571.20   20.60
 -13  -8  -3    1.90    1.93
 -13  -8  -3    2.55    1.95
 -14  -8  -3  353.60   16.40
 -14  -8  -3  351.98   16.37
 -14  -8  -3  353.62   16.13
 -15  -8  -3   84.76    7.95
 -16  -8  -3  150.74   10.20
 -17  -8  -3  113.43    8.81
 -18  -8  -3    0.03    1.52
 -19  -8  -3  120.23    8.33
 -20  -8  -3   50.41    5.07
 -21  -8  -3   36.51    3.99
 -22  -8  -3   59.12    4.68
 -22   8  -3   23.77    3.13
 -23  -8  -3    3.36    1.26
 -23  -9   3    0.75    1.09
 -22  -9   3   37.79    3.98
 -21  -9   3   44.31    4.77
 -20  -9   3    3.92    2.69
 -20  -9   3    7.24    2.83
 -19  -9   3   99.25    7.92
 -19  -9   3   90.36    7.66
 -18  -9   3    6.35    2.86
 -17  -9   3   88.56    8.17
 -16  -9   3   13.82    3.33
 -16  -9   3   14.35    3.58
 -15  -9   3   23.72    4.65
 -15  -9   3   16.02    3.98
 -14  -9   3   29.08    5.13
 -14  -9   3   24.35    4.45
 -13  -9   3   56.45    6.88
 -13  -9   3   57.51    6.83
 -12  -9   3   73.54    7.94
 -12  -9   3   73.04    7.80
 -11  -9   3  144.34   10.85
 -11  -9   3  137.30   10.09
 -11  -9   3  120.37   19.91
 -10  -9   3   32.50    5.33
 -10  -9   3   33.41    4.96
 -10  -9   3   24.12    8.52
  -9  -9   3  109.29    8.77
  -9  -9   3  112.83   19.08
  -9  -9   3  103.19    8.89
  -8  -9   3    7.88    5.82
  -8  -9   3    9.81    2.90
  -8  -9   3    8.92    2.77
  -7  -9   3   21.59    8.47
  -7  -9   3   21.38    3.82
  -7  -9   3   20.26    3.90
  -6  -9   3    4.54    2.02
  -6  -9   3   11.97    7.28
  -5  -9   3   14.84    3.14
  -5  -9   3   24.85    8.29
   4  -9  -3   24.01    7.53
  -4  -9   3   18.65    7.40
  -4  -9   3   17.07    3.13
   3  -9  -3   14.53    5.55
  -3  -9   3   17.16    7.61
  -2  -9   3   82.33   14.91
   2  -9  -3   68.71   12.58
  -1  -9   3   70.73   13.20
   1  -9  -3   84.87   13.92
   0  -9   3   58.86   11.80
   0  -9  -3   58.32   12.06
   1  -9   3    2.76    2.71
  -1  -9  -3    8.68    5.65
  -1   9  -3    2.39    1.03
  -2   9  -3   53.84    5.58
  -2  -9  -3   64.72   12.32
   2  -9   3   58.62   11.09
  -2  -9  -3   45.61    5.01
  -3   9  -3   58.68    5.95
  -3  -9  -3   59.98    5.95
  -4  -9  -3   40.93   10.96
  -4  -9  -3   35.34    4.77
  -5  -9  -3  104.10   17.07
  -5  -9  -3   89.60    7.53
  -6  -9  -3   83.57    7.38
  -6  -9  -3   87.42   15.50
  -7  -9  -3   46.95   12.08
  -7  -9  -3   42.85    5.57
  -8  -9  -3  220.12   26.08
  -8  -9  -3  212.33   12.23
  -9  -9  -3   27.54    4.44
  -9  -9  -3   23.07    9.01
 -10  -9  -3  107.60   18.98
 -10  -9  -3  135.93   10.13
 -11  -9  -3   80.64    8.16
 -12  -9  -3    2.07    1.57
 -12  -9  -3    2.32    2.06
 -13  -9  -3   47.89    5.85
 -13  -9  -3   51.79    6.48
 -13  -9  -3   50.89    6.59
 -14  -9  -3    6.72    2.83
 -15  -9  -3   73.66    7.24
 -16  -9  -3   74.48    7.00
 -17  -9  -3   68.73    6.54
 -18  -9  -3  158.78    9.31
 -19  -9  -3    4.24    1.90
 -20   9  -3   22.49    3.59
 -20  -9  -3   31.15    3.76
 -21   9  -3    7.02    1.83
 -21  -9  -3   14.47    2.37
 -22  -9  -3    2.59    0.86
 -22 -10   3   17.84    2.43
 -21 -10   3   13.96    2.36
 -20 -10   3   41.43    4.48
 -19 -10   3   -0.54    1.43
 -19 -10   3    5.15    2.39
 -18 -10   3  106.26    7.95
 -17 -10   3   71.80    7.01
 -16 -10   3  108.45    8.73
 -16 -10   3  125.38    9.65
 -15 -10   3  156.36   10.95
 -15 -10   3  140.05   10.22
 -14 -10   3   36.31    5.34
 -14 -10   3   41.01    5.87
 -13 -10   3  188.21   12.23
 -13 -10   3  177.20   11.91
 -12 -10   3    3.42    2.19
 -12 -10   3    3.26    1.91
 -11 -10   3   59.84    7.09
 -11 -10   3   54.44    6.77
 -10 -10   3   22.07    4.30
 -10 -10   3   22.76    4.28
  -9 -10   3   33.55    5.28
  -9 -10   3   23.22    4.55
  -8 -10   3   66.94    6.96
  -8 -10   3   49.80   12.49
  -7 -10   3    1.05    1.40
  -7 -10   3    0.03    3.58
  -6 -10   3  249.31   28.81
  -6 -10   3  283.68   13.88
  -5 -10   3    7.91    2.62
  -5 -10   3    3.66    2.42
  -4 -10   3  189.45   24.34
  -4 -10   3  182.42   10.79
   3 -10  -3  144.05   19.67
  -3 -10   3  170.34   10.41
  -3 -10   3  154.47   21.68
   2 -10  -3   25.44    3.87
   2 -10  -3   27.69    8.41
   1 -10  -3   47.95    5.41
   1 -10  -3   43.53   10.89
  -1 -10   3   65.87   13.66
   0 -10   3  214.50   24.40
   0 -10  -3  206.37   11.06
   0  10  -3  190.46   10.82
   0 -10  -3  249.50   26.48
  -1 -10  -3    3.54    2.16
  -1 -10  -3   -0.12    2.04
   1 -10   3    5.41    5.01
  -1  10  -3    1.87    1.46
  -2  10  -3  314.35   13.95
  -2 -10  -3  325.74   14.39
  -3  10  -3    5.50    1.58
  -3 -10  -3    2.64    3.33
  -4 -10  -3  317.00   30.97
  -4  10  -3  353.28   14.98
  -4 -10  -3  318.50   14.70
  -5 -10  -3  170.21   10.88
  -5 -10  -3  155.16   21.91
  -5  10  -3  159.03   10.28
  -6 -10  -3   12.77    7.27
  -6 -10  -3   18.58    3.83
  -6  10  -3   19.20    3.82
  -7 -10  -3  110.47    9.11
  -7 -10  -3   86.11   16.55
  -8 -10  -3    1.22    1.74
  -9 -10  -3   65.42    7.12
 -10 -10  -3   65.94    7.28
 -11 -10  -3   19.37    4.08
 -11 -10  -3   18.90    3.60
 -12 -10  -3  107.54    9.16
 -12 -10  -3   99.89    8.34
 -13 -10  -3    0.17    1.96
 -13 -10  -3    4.12    2.61
 -14 -10  -3   39.02    5.06
 -15 -10  -3   26.38    4.04
 -16 -10  -3   76.99    6.59
 -17  10  -3   31.52    4.88
 -17 -10  -3   30.18    4.11
 -18  10  -3    6.55    2.44
 -18 -10  -3    7.65    2.17
 -19  10  -3   40.62    4.52
 -19 -10  -3   53.28    4.59
 -20 -10  -3    1.81    0.93
 -20  10  -3    0.96    0.95
 -20 -11   3    2.35    1.05
 -20  11   3   -1.23    1.40
 -19 -11   3   52.61    4.59
 -18 -11   3   22.28    3.23
 -17 -11   3   38.53    4.60
 -17 -11   3   34.46    4.38
 -16 -11   3   79.12    6.83
 -16 -11   3   94.60    7.84
 -15 -11   3   13.55    3.48
 -15 -11   3   12.09    2.88
 -14 -11   3  140.39   10.29
 -14 -11   3  133.88    9.41
 -13 -11   3    5.27    2.37
 -13 -11   3   -0.16    2.32
 -12 -11   3  100.07    8.57
 -12 -11   3  113.67    9.51
 -11 -11   3   78.15    7.67
 -11 -11   3  109.25    9.53
 -10 -11   3   26.42    4.75
  -9 -11   3  143.58   10.77
  -8 -11   3   28.53    5.01
  -7 -11   3  348.47   16.38
  -6 -11   3  345.91   16.30
  -5 -11   3  295.69   14.87
  -4 -11   3  617.95   21.00
   4 -11  -3  535.95   18.17
   3 -11  -3   31.18    4.74
  -3 -11   3   43.13   13.74
  -2 -11   3  393.04   37.09
   2 -11  -3  469.09   17.39
   2 -11  -3  390.28   34.96
   1 -11  -3   48.28   12.02
   1 -11  -3   85.93    7.90
  -1 -11   3   93.01    8.59
  -1 -11   3   53.45   13.80
   0 -11  -3  244.13   12.87
   0 -11  -3  194.77   25.25
  -1  11  -3  258.44   12.99
  -1 -11  -3  290.91   14.14
  -2 -11  -3   19.21    4.43
  -2  11  -3   15.14    3.50
  -3  11  -3  372.66   15.57
  -3 -11  -3  380.85   16.73
  -4 -11  -3   17.88    4.57
  -4  11  -3    6.68    2.46
  -5 -11  -3  437.54   18.14
  -5  11  -3  433.54   17.37
  -6  11  -3  130.32    9.62
  -6 -11  -3  145.84   10.77
  -7 -11  -3   60.59    7.15
  -7  11  -3   63.25    7.01
  -8  11  -3  114.06    9.69
  -8 -11  -3  121.36    9.73
  -9 -11  -3    9.50    2.38
  -9  11  -3   10.76    3.32
 -10  11  -3   12.97    3.87
 -10 -11  -3   13.55    3.39
 -11  11  -3   15.92    4.20
 -11 -11  -3   19.09    3.72
 -12 -11  -3    7.33    2.18
 -12  11  -3    7.81    2.80
 -13  11  -3   51.30    6.61
 -13 -11  -3   36.41    4.46
 -13 -11  -3   42.52    5.46
 -14 -11  -3   -1.88    1.45
 -14  11  -3    2.51    2.24
 -15 -11  -3   46.37    4.69
 -15  11  -3   69.52    7.10
 -16  11  -3    1.14    1.78
 -16 -11  -3    6.42    1.61
 -17 -11  -3    1.66    0.90
 -17  11  -3    0.28    1.57
 -18  11  -3    8.09    2.03
 -18 -11  -3    4.93    1.27
 -19  11  -3   -0.54    0.82
 -18  12   3    2.35    1.39
 -18 -12   3    9.71    1.85
 -17  12   3    0.52    1.16
 -17 -12   3    0.91    1.01
 -16 -12   3    8.21    1.89
 -16  12   3    3.33    1.73
 -15  12   3   21.64    4.08
 -15 -12   3   33.88    4.69
 -14 -12   3    3.32    2.52
 -13 -12   3   42.02    5.70
 -12 -12   3    7.73    2.94
 -11 -12   3    8.41    3.42
 -10 -12   3   37.00    5.40
 -10  12   3   41.06    7.91
  -9 -12   3   -0.07    2.11
  -8 -12   3   32.49    5.12
  -7 -12   3   36.85    5.73
  -6 -12   3   12.72    3.02
  -5 -12   3   91.75    8.52
   5 -12  -3   68.40    6.44
   4 -12  -3   -0.38    1.51
  -4 -12   3    1.09    1.84
   3 -12  -3   35.21    4.60
  -3 -12   3   45.77    6.12
  -2 -12   3   28.10    4.95
   2 -12  -3   25.76    4.17
   1 -12  -3   13.34    3.29
  -1 -12   3   17.52    4.23
   0 -12  -3   28.35    4.76
   0 -12   3   30.48    4.75
  -1 -12  -3   -2.62    2.54
   1 -12   3    1.18    1.96
  -2 -12  -3   21.72    3.99
  -3  12  -3    7.96    2.65
  -3 -12  -3   15.90    3.65
  -4  12  -3   70.28    7.01
  -4 -12  -3   60.89    6.83
  -5 -12  -3   28.53    5.08
  -5  12  -3   25.46    4.18
  -6 -12  -3   18.25    4.22
  -6  12  -3   19.92    4.12
  -7 -12  -3   11.95    3.49
  -7  12  -3   10.25    2.95
  -8  12  -3    0.13    2.07
  -8 -12  -3    4.10    2.48
  -9 -12  -3   35.52    5.30
  -9  12  -3   36.59    5.36
 -10  12  -3    0.04    1.53
 -10 -12  -3   -0.83    1.91
 -11 -12  -3    9.95    2.86
 -11  12  -3    6.02    2.13
 -12 -12  -3    2.27    1.82
 -12  12  -3   -2.86    2.34
 -13  12  -3   -2.63    2.44
 -14  12  -3   -0.54    1.43
 -15  12  -3   -1.08    1.58
 -16  12  -3    1.29    1.23
 -17  12  -3    5.90    1.78
 -15  13   3    4.57    1.42
 -15 -13   3   14.35    2.17
 -14 -13   3   99.24    6.00
 -14  13   3   61.88    6.04
 -13 -13   3    3.51    1.78
 -13  13   3   -0.20    1.39
 -13 -13   3    2.22    1.36
 -12 -13   3  121.32    8.80
 -11 -13   3   32.33    4.88
 -10 -13   3   28.64    4.91
  -9 -13   3  251.07   13.50
  -8 -13   3    3.14    3.01
  -7 -13   3  242.52   13.53
  -6 -13   3   27.51    5.20
  -5 -13   3   94.76    8.54
  -4 -13   3  174.68   11.51
   3 -13  -3    4.06    2.28
  -3 -13   3   12.43    3.55
   2 -13  -3   62.89    6.34
  -2 -13   3   81.80    7.88
   1 -13  -3   28.17    4.37
  -1 -13   3   28.05    4.71
   0 -13  -3   40.31    5.37
   0 -13   3   53.08    6.29
  -1 -13  -3  125.44    9.28
   1 -13   3  132.84    9.60
   2 -13   3   18.40    4.28
  -2 -13  -3    9.35    3.28
  -3 -13  -3  261.24   13.58
   3 -13   3  290.84   14.21
  -4 -13  -3   32.60    4.94
   4 -13   3   26.75    5.05
  -4  13  -3   23.42    4.32
  -5  13  -3  179.55   11.61
  -5 -13  -3  175.49   11.27
  -6 -13  -3  158.70   10.63
  -6  13  -3  171.79   11.18
  -7  13  -3   36.06    5.44
  -7 -13  -3   37.43    5.36
  -8  13  -3  192.61   11.93
  -8 -13  -3  182.58   11.10
  -9  13  -3   28.22    4.59
  -9 -13  -3   29.69    4.45
 -10 -13  -3   86.16    7.38
 -10  13  -3   96.36    8.16
 -11  13  -3   65.62    6.43
 -11 -13  -3   65.57    6.18
 -12  13  -3   21.27    3.73
 -13  13  -3  129.20    8.58
 -14  13  -3    3.42    1.75
 -15  13  -3   52.62    4.69
 -13 -14   3   11.64    2.44
 -12 -14   3    3.95    1.67
 -11 -14   3    6.24    2.25
 -10 -14   3    4.93    2.38
  -9 -14   3    4.75    2.23
  -8 -14   3    2.37    1.98
  -7 -14   3    0.50    1.48
  -6 -14   3    6.05    2.38
  -5 -14   3   21.38    4.03
  -4 -14   3   35.48    5.10
  -3 -14   3   14.18    3.54
  -2 -14   3    3.14    2.67
   1 -14  -3    1.41    1.49
  -1 -14   3    3.23    2.41
   0 -14  -3    3.67    1.49
   0 -14   3    7.58    3.13
  -1 -14  -3    7.59    2.33
   1 -14   3    5.18    2.56
   2 -14   3   14.86    3.39
  -2 -14  -3   15.60    3.04
  -3 -14  -3   12.07    2.74
   3 -14   3   15.01    3.19
   4 -14   3    5.78    2.08
  -4 -14  -3    3.79    1.82
   5 -14   3    4.08    2.01
  -5 -14  -3    2.51    1.61
   6 -14   3    6.14    2.29
  -6 -14  -3    2.67    1.53
  -7  14  -3    4.69    2.11
   7 -14   3    8.59    2.84
  -7 -14  -3    6.84    2.42
   8 -14   3    3.60    1.57
  -8  14  -3    2.75    1.53
  -8 -14  -3    3.01    1.63
  -9 -14  -3    4.17    1.76
  -9  14  -3    0.70    1.22
   9 -14   3    4.52    1.91
 -10  14  -3    1.72    1.16
  10 -14   3    2.81    1.47
  11 -14   3    2.55    1.29
 -11  14  -3    3.12    1.85
 -10 -15   3   52.32    4.45
  -9 -15   3   67.31    5.30
  -8 -15   3    3.71    1.85
  -7 -15   3   52.43    5.03
  -6 -15   3   12.88    2.57
  -5 -15   3    9.42    2.27
  -4 -15   3   65.98    5.99
  -3 -15   3    1.78    1.83
  -2 -15   3  132.21    8.46
  -1 -15   3   42.74    5.14
   0 -15   3  101.24    7.52
   1 -15   3   82.08    6.69
   2 -15   3    5.78    1.99
  -3 -15  -3   24.15    3.13
   3 -15   3   39.39    4.56
  -4 -15  -3   12.83    2.24
   4 -15   3   12.00    2.53
   5 -15   3   15.94    2.84
  -5 -15  -3    7.60    1.79
  -6 -15  -3   60.05    4.67
   6 -15   3   79.84    5.94
   7 -15   3    1.90    1.06
 -27   0   4   60.30    4.59
  27   0  -4   67.12    4.83
  26   0  -4   80.86    6.08
  25   0  -4   29.12    3.96
  24   0  -4   94.34    7.51
  23   0  -4   60.70    6.29
  22   0  -4   72.68    7.02
  21   0  -4  279.74   13.63
  20   0  -4   34.26    4.89
 -19   0   4  119.19   21.66
  19   0  -4  168.35   10.66
 -18   0   4  106.47   20.11
 -18   0   4   93.29    8.01
  18   0  -4  111.58    8.37
 -17   0   4  200.23   26.60
 -17   0   4  143.71    9.74
  17   0  -4  184.61   10.45
 -16   0   4   26.88   10.55
  16   0  -4   31.59    4.30
 -15   0   4   47.22   12.35
 -14   0   4  774.16   46.60
 -13   0   4  509.86   36.37
 -12   0   4  112.85   16.45
 -11   0   4 1618.10   57.91
 -10   0   4   29.16    8.24
  -9   0   4 4684.05   86.43
  -8   0   4   24.91    6.62
  -7   0   4 1324.88   38.44
  -6   0   4 2109.46   44.08
  -5   0   4   53.96    6.57
  -4   0   4 1657.15   31.83
  -3   0   4   81.38    6.50
   3   0  -4   76.35    5.85
   2   0  -4 1086.50   21.11
   1   0  -4  822.56   18.23
   0   0  -4  183.03    9.21
  -1   0  -4 4941.73   49.03
  -2   0  -4  179.84   10.13
  -3   0  -4  321.83   14.80
  -4   0  -4  341.14   17.29
  -4   0  -4  362.39   15.49
  -5   0  -4 1450.62   33.86
  -5   0  -4 1189.01   17.07
  -6   0  -4 1122.01   16.77
  -6   0  -4 1603.66   38.86
  -7   0  -4   13.84    3.89
  -7   0  -4   10.14    1.63
  -8   0  -4  134.39   13.34
  -9   0  -4  195.06   17.39
 -10   0  -4  711.53   35.76
 -11   0  -4  233.23   21.93
 -12   0  -4    6.04    4.20
 -13   0  -4  416.92   33.08
 -14   0  -4   -6.08    4.67
 -15   0  -4   46.42   12.39
 -15   0  -4   39.19    5.08
 -16   0  -4   -2.39    3.60
 -16   0  -4    4.46    1.76
 -17   0  -4   -5.93    5.20
 -17   0  -4   -2.48    2.50
 -18   0  -4  151.69   10.48
 -19   0  -4    1.26    1.55
 -20   0  -4  157.46   10.69
 -21   0  -4   51.32    6.05
 -22   0  -4   28.67    4.14
 -22   0  -4   23.08    3.97
 -23   0  -4  231.52   11.42
 -23   0  -4  206.25   11.16
 -24   0  -4   22.43    3.61
 -25   0  -4   98.36    6.27
 -26   0  -4   57.72    4.30
 -27   1   4   28.97    3.27
 -27  -1   4   25.04    3.00
  27  -1  -4   33.65    3.63
  26   1  -4    0.70    1.06
 -26  -1   4    1.79    1.75
  26  -1  -4   -0.06    1.14
  25  -1  -4   18.77    3.27
  25   1  -4   20.74    3.35
  24   1  -4    7.40    2.48
  24  -1  -4    7.68    2.62
  23   1  -4    1.54    1.75
  23  -1  -4    1.45    1.85
  22   1  -4    7.53    2.46
  22  -1  -4    7.66    3.23
  21   1  -4   16.54    3.70
 -21  -1   4   11.57    3.03
  21  -1  -4   11.68    3.33
 -20  -1   4   36.81    5.52
  20  -1  -4   35.89    5.15
 -20  -1   4   25.61    4.33
  20   1  -4   33.82    4.76
  19   1  -4   45.07    5.55
 -19  -1   4   34.25   12.29
 -19  -1   4   35.77    4.95
  19  -1  -4   45.45    5.54
 -19  -1   4   40.99    5.59
 -18   1   4   -0.93    3.09
 -18  -1   4   -0.12    1.32
  18  -1  -4   -1.68    2.45
 -18  -1   4   -3.79    3.65
  18   1  -4    0.31    1.45
 -18  -1   4   -0.47    1.10
 -17  -1   4   13.59    3.54
 -17  -1   4   10.41    5.45
 -17   1   4   23.22    9.10
  17   1  -4   13.27    2.95
  17  -1  -4   14.84    2.62
 -16  -1   4    6.78    2.53
 -16  -1   4    5.67    3.09
 -16   1   4   -1.12    6.53
  16  -1  -4    3.14    1.13
  16   1  -4    1.59    1.30
  16  -1  -4    4.61    1.64
 -15   1   4    6.43    5.22
 -15  -1   4    3.43    3.20
 -14   1   4   15.17    5.72
 -14  -1   4   15.67    7.16
 -13   1   4   35.47    9.34
 -13  -1   4   45.33   11.28
 -12  -1   4   59.59   12.29
 -12   1   4   66.25   12.64
 -11   1   4   58.13   10.57
 -11  -1   4   50.27   10.44
 -10   1   4   12.36    5.31
 -10  -1   4   17.01    6.81
  -9  -1   4  190.50   18.06
  -9   1   4  165.75   16.13
  -8  -1   4  172.16   15.96
  -8   1   4  166.14   14.77
  -7   1   4  189.05   14.21
  -7  -1   4  200.22   15.86
  -6  -1   4  113.52   11.17
  -6   1   4  105.53    9.65
  -5   1   4  154.99    9.79
  -5  -1   4  138.31   11.30
  -4   1   4  204.43    9.62
  -4  -1   4  199.12   12.53
  -3   1   4  386.97   11.12
   3  -1  -4  343.39   11.53
  -3  -1   4  347.89   15.43
   3   1  -4  336.59   13.02
   2  -1  -4   40.50    3.91
   2   1  -4   35.16    4.21
   1  -1  -4  164.11    7.74
   1   1  -4  154.93    8.44
   0  -1  -4   21.18    3.02
   0   1  -4   12.04    2.33
  -1   1  -4  406.28   14.26
  -1  -1  -4  419.16   13.40
  -1  -1  -4  413.15   14.06
  -1  -1  -4  405.06   11.89
  -2  -1  -4 2633.72   35.17
  -2  -1  -4 2674.15   39.68
  -2  -1  -4 2652.68   33.86
  -3  -1  -4   29.67    4.67
  -3  -1  -4   31.57    4.08
  -3   1  -4   26.37    4.38
  -4   1  -4   79.06    8.26
  -4  -1  -4   81.84    8.18
  -4  -1  -4   87.15    6.51
  -5  -1  -4  138.95   11.45
  -5  -1  -4  134.49    8.26
  -6  -1  -4    3.64    2.89
  -6  -1  -4    2.55    1.33
  -6   1  -4    5.80    3.01
  -7   1  -4   72.54    8.84
  -7  -1  -4   65.86    6.20
  -7  -1  -4   81.51   10.29
  -8  -1  -4   39.60    8.53
  -8  -1  -4   35.28    4.64
  -8   1  -4   48.61    8.10
  -9   1  -4   50.10    9.25
  -9  -1  -4   38.64    5.05
  -9  -1  -4   50.69    9.28
 -10  -1  -4   47.16    9.39
 -10   1  -4   38.35    8.28
 -11   1  -4   -0.35    4.17
 -11  -1  -4    4.09    3.75
 -12   1  -4  184.26   20.40
 -12  -1  -4  180.10   20.83
 -13  -1  -4    2.73    3.76
 -13   1  -4    7.06    6.67
 -14   1  -4  189.11   23.35
 -14  -1  -4  137.93    9.37
 -14  -1  -4  168.80   22.95
 -15  -1  -4    1.36    1.25
  15  -1   4   -0.79    1.11
 -15   1  -4   -0.12    1.90
 -15   1  -4   -0.47    2.29
 -16   1  -4   13.20    7.52
 -16  -1  -4   10.72    3.51
  16  -1   4   13.25    3.07
 -16  -1  -4   17.08    3.34
 -16   1  -4   21.71    3.96
 -17  -1  -4    9.06    5.02
 -17  -1  -4   12.52    2.75
 -17   1  -4    9.14    2.53
  17  -1   4   12.31    3.03
 -17   1  -4   12.98    6.45
  18  -1   4    3.69    1.90
 -18  -1  -4    6.46    2.41
 -18   1  -4    6.29    2.42
 -19   1  -4    0.38    2.39
  19  -1   4    0.30    1.20
 -19  -1  -4   -1.34    2.64
 -20  -1  -4    2.30    1.85
 -20  -1  -4    0.12    3.05
 -20   1  -4    7.55    2.94
 -21  -1  -4   30.43    4.75
 -21   1  -4   27.24    4.29
 -21  -1  -4   23.46    4.23
 -22   1  -4   29.10    4.34
 -22  -1  -4   33.03    4.70
 -22  -1  -4   34.50    5.21
 -23  -1  -4    9.89    2.98
 -23  -1  -4    8.06    2.60
 -23   1  -4   10.32    2.98
 -24  -1  -4   19.53    3.48
 -24  -1  -4   21.77    3.55
 -24   1  -4   20.87    3.41
 -25   1  -4    3.03    1.51
 -25  -1  -4   -1.54    1.17
 -26  -1  -4    9.24    1.83
 -26   1  -4    9.57    1.95
  26  -2  -4  102.94    6.92
 -26  -2   4   62.50    4.86
 -25  -2   4    7.35    2.09
  25   2  -4    6.05    1.77
  25  -2  -4    7.48    2.39
 -24  -2   4  165.08    9.38
  24   2  -4  176.40    9.69
 -24  -2   4  154.99    9.12
  23  -2  -4  105.94    8.41
  23   2  -4   90.17    7.35
 -23  -2   4   83.54    7.22
 -22  -2   4   44.28    5.69
  22   2  -4   45.88    5.48
  21  -2  -4  151.64   10.64
 -21  -2   4  135.95   10.41
 -21  -2   4  135.24    9.63
  21   2  -4  131.97    9.28
 -20  -2   4   -0.31    1.70
 -20  -2   4    0.31    1.73
  20   2  -4    2.06    1.80
  19   2  -4  168.84   10.35
  19  -2  -4  173.24   10.90
 -19  -2   4  160.95   10.88
 -19  -2   4  171.00   11.39
 -18  -2   4    3.61    1.63
  18  -2  -4    1.71    1.32
  17   2  -4  250.69   12.78
  17  -2  -4  251.62   12.66
 -17  -2   4  259.59   32.14
 -17  -2   4  266.34   13.86
 -16   2   4  414.18   35.42
 -16  -2   4  452.39   17.53
  16   2  -4  425.48   15.80
  16  -2  -4  408.82   15.85
 -15   2   4   12.54    5.91
 -15  -2   4    9.27    7.09
 -14   2   4  646.54   40.58
 -14  -2   4  624.20   44.36
 -13   2   4  210.73   22.04
 -13  -2   4  182.54   22.81
 -12   2   4  894.38   43.34
 -12  -2   4  855.01   47.00
 -11   2   4  348.47   25.56
 -11  -2   4  307.01   26.65
 -10   2   4   18.96    5.70
 -10  -2   4   18.28    7.89
  -9   2   4  388.56   23.52
  -9  -2   4  402.03   26.85
  -8   2   4   93.89   10.70
  -8  -2   4   84.89   11.88
  -7   2   4   89.61    9.61
  -7  -2   4   81.60   10.86
  -6   2   4  567.36   20.50
  -6  -2   4  542.65   25.37
  -5  -2   4   22.01    5.63
  -5   2   4   13.07    2.62
  -4   2   4   21.54    2.33
   4  -2  -4   25.05    3.23
   3  -2  -4  156.51    7.27
  -3  -2   4  175.13   12.27
   3   2  -4  168.12   10.16
   2  -2  -4 3531.11   32.35
   2   2  -4 3829.75   45.60
   1  -2  -4   49.21    5.58
   1  -2  -4   43.16    3.75
   1  -2  -4   35.34    2.30
   0  -2  -4  158.93    7.98
   0  -2  -4  181.30    7.68
   0  -2  -4  177.17   10.35
   0   2  -4  183.82    9.83
  -1  -2  -4  205.03    9.94
  -1  -2  -4  217.74   11.40
  -1  -2  -4  191.68   10.05
  -1   2  -4  213.61   10.82
  -2  -2  -4    2.19    1.54
  -2   2  -4    1.17    1.38
  -2  -2  -4    0.91    1.61
  -3   2  -4  204.70   12.30
  -3  -2  -4  215.47   13.25
  -3  -2  -4  199.20   11.42
  -4  -2  -4  108.13    8.57
  -4  -2  -4  108.95   10.32
  -4   2  -4  106.09    9.64
  -5  -2  -4  234.19   13.09
  -5  -2  -4  236.34   16.53
  -5   2  -4  255.39   16.39
  -6  -2  -4 1390.60   42.39
  -6  -2  -4 1286.93   31.64
  -7  -2  -4  127.67   14.00
  -7   2  -4  129.36   12.05
  -7  -2  -4  107.66    9.63
  -8   2  -4  724.97   30.59
  -8  -2  -4  715.02   34.69
  -9   2  -4  356.39   22.64
  -9  -2  -4  370.33   26.60
  -9  -2  -4  327.01   18.00
 -10   2  -4  407.22   26.20
 -10  -2  -4  413.87   29.43
 -10  -2  -4  322.48   18.25
 -11   2  -4  927.47   42.38
 -11  -2  -4  867.53   45.12
 -12  -2  -4    6.43    3.18
 -12   2  -4    7.70    2.53
 -13  -2  -4  492.71   38.16
 -13   2  -4  500.47   35.49
 -14  -2  -4   52.12    5.65
 -14   2  -4   47.88    5.57
 -14  -2  -4   58.18   14.34
 -14   2  -4   67.57   14.22
 -15   2  -4  236.66   27.37
 -15   2  -4  196.10   11.63
  15  -2   4  189.64   11.13
 -15  -2  -4  214.57   12.01
 -15  -2  -4  225.43   28.88
 -16   2  -4  335.31   34.28
 -16  -2  -4  340.81   36.48
  16  -2   4  305.94   14.37
 -16  -2  -4  345.53   15.38
 -16   2  -4  330.61   15.19
 -17  -2  -4   10.49    7.28
 -17   2  -4    5.16    1.95
 -17  -2  -4    2.98    1.57
  17  -2   4    7.47    2.65
 -17   2  -4   -0.04    2.32
 -18  -2  -4  210.03   12.49
 -18  -2  -4  203.53   12.45
 -18   2  -4  190.49   11.90
  18  -2   4  181.28   11.33
  19  -2   4   75.74    7.56
 -19  -2  -4   89.70    8.47
 -19   2  -4   86.66    7.98
 -19  -2  -4   76.83    7.60
 -20  -2  -4   92.90    8.29
 -20  -2  -4   95.65    8.77
 -20   2  -4   89.29    7.98
 -21  -2  -4  127.52    9.49
 -21  -2  -4  132.42    9.93
 -22  -2  -4   15.81    3.56
 -22  -2  -4   14.80    3.28
 -23  -2  -4  123.56    8.49
 -23  -2  -4  138.06    8.70
 -23   2  -4  123.16    8.10
 -24  -2  -4   37.93    4.38
 -24  -2  -4   37.35    4.43
 -24   2  -4   38.65    4.26
 -25   2  -4   41.03    4.00
 -25  -2  -4   38.56    3.87
 -25  -2  -4   37.73    3.92
 -26   2  -4   30.98    3.03
 -26  -2  -4   30.90    3.00
  26  -3  -4    3.69    1.63
 -25  -3   4   24.45    3.44
  25  -3  -4   33.06    4.38
 -24  -3   4    7.02    2.44
 -24  -3   4    5.76    2.03
  24  -3  -4    7.81    2.87
 -23  -3   4   57.41    5.61
  23  -3  -4   71.58    7.14
  23   3  -4   56.33    5.58
 -23  -3   4   58.92    6.15
 -22  -3   4    6.00    2.19
  22  -3  -4   12.72    3.16
  22   3  -4    8.97    2.46
 -21  -3   4   31.36    4.76
  21  -3  -4   47.19    6.03
 -21  -3   4   35.91    5.60
  21   3  -4   36.81    4.92
 -20  -3   4  241.51   13.24
 -20  -3   4  242.82   13.48
  20   3  -4  210.39   11.41
 -19  -3   4    5.07    2.36
  19  -3  -4   10.32    3.05
  18  -3  -4  695.18   21.83
 -18  -3   4  732.45   23.12
  17   3  -4  191.61   11.27
 -17  -3   4  211.88   29.38
  17  -3  -4  196.26   11.35
 -17  -3   4  204.11   12.43
 -16  -3   4  180.03   26.47
 -16  -3   4  172.60   11.01
  16   3  -4  153.46    9.92
  16  -3  -4  149.84    9.76
 -15  -3   4  329.00   34.37
 -15  -3   4  309.66   14.32
  15  -3  -4  299.89   13.33
 -14  -3   4   24.54    8.69
 -13  -3   4  137.87   20.54
 -13   3   4  127.80   16.73
 -12  -3   4  271.64   27.19
 -12   3   4  266.21   22.73
 -11   3   4   57.18    9.88
 -11  -3   4   75.88   13.88
 -10   3   4  766.03   33.79
 -10  -3   4  774.86   41.05
  -9  -3   4    5.58    5.81
  -9   3   4    5.46    2.90
  -8  -3   4  713.35   34.77
  -8   3   4  649.71   26.12
  -7   3   4  103.60    9.35
  -7  -3   4  109.90   12.86
  -6   3   4    7.91    2.44
  -6  -3   4    6.39    3.19
  -5  -3   4   79.76    9.89
  -5   3   4   66.64    4.93
   5  -3  -4   68.05    4.81
   4  -3  -4   49.79    3.59
  -4  -3   4   58.02    8.16
  -3  -3   4   19.25    4.92
   3   3  -4   15.51    3.51
   3  -3  -4   10.73    1.51
   2  -3  -4  648.47   22.05
   2   3  -4  643.55   20.40
   1  -3  -4   10.22    4.25
   1   3  -4    5.26    2.07
   0  -3  -4  220.82    9.31
   0   3  -4  250.73   12.30
   0  -3  -4  251.24   14.35
  -1   3  -4   12.38    3.10
  -1  -3  -4    7.36    3.03
  -1  -3  -4    8.82    2.52
  -2  -3  -4  222.50   13.36
  -2   3  -4  217.12   12.33
  -2  -3  -4  236.79   13.83
  -3   3  -4   68.85    7.53
  -3  -3  -4   78.72    9.13
   3  -3   4   52.98    4.51
  -3  -3  -4   77.57    8.09
  -4   3  -4  291.95   16.50
  -4  -3  -4  298.07   16.09
  -4  -3  -4  293.61   18.53
  -5   3  -4  487.20   23.21
  -5  -3  -4  458.92   25.15
  -5  -3  -4  446.72   20.53
  -6  -3  -4   18.34    5.48
  -6  -3  -4   17.64    4.53
  -7  -3  -4  155.90   16.64
  -7  -3  -4  165.64   13.69
  -8  -3  -4   10.36    3.46
  -8   3  -4    7.35    3.23
  -8  -3  -4    6.24    3.75
  -9   3  -4  521.73   27.77
  -9  -3  -4  506.38   25.79
  -9  -3  -4  537.23   34.65
 -10   3  -4  266.48   21.52
 -10  -3  -4  239.65   18.22
 -10  -3  -4  286.64   26.52
 -11  -3  -4    5.86    3.19
 -11  -3  -4   14.72    6.15
 -11   3  -4   14.77    5.49
 -12   3  -4  213.22   22.17
 -12  -3  -4  216.33   25.32
 -13  -3  -4    8.24    4.20
 -13  -3  -4    7.94    2.64
 -13  -3  -4    7.04    2.38
 -13   3  -4    2.26    2.70
 -14  -3  -4  275.48   12.87
 -14   3  -4  238.15   12.59
  14  -3   4  232.83   12.29
 -14  -3  -4  253.41   12.68
 -14   3  -4  257.92   27.44
 -14  -3  -4  278.36   31.31
 -15   3  -4   39.56   11.58
 -15  -3  -4   61.98    6.69
  15  -3   4   45.40    5.60
 -15  -3  -4   56.76    6.23
 -15  -3  -4   51.70   14.21
 -15   3  -4   46.44    5.73
 -16  -3  -4   61.53    6.96
 -16   3  -4   53.97    6.34
  16  -3   4   49.19    5.90
 -16  -3  -4   55.53    6.18
 -16  -3  -4   47.36   13.36
 -16   3  -4   59.79   14.55
 -17  -3  -4  274.74   13.95
 -17   3  -4  225.36   12.79
  17  -3   4  234.72   12.81
 -17  -3  -4  240.29   12.91
 -17  -3  -4  240.71   31.99
 -18  -3  -4    0.33    1.72
 -18  -3  -4   -3.16    2.37
 -19  -3  -4  131.80    9.79
 -19  -3  -4  150.28   10.51
 -20  -3  -4   25.65    4.32
 -20  -3  -4   23.89    4.70
 -21  -3  -4   13.88    3.18
 -21  -3  -4   17.58    3.67
 -22  -3  -4   80.42    7.07
 -22  -3  -4   70.38    6.71
 -23  -3  -4    7.27    1.90
 -23  -3  -4    7.81    2.30
 -24  -3  -4   13.49    2.65
 -24  -3  -4   15.26    2.90
 -24   3  -4   13.10    2.46
 -25  -3  -4   -0.38    0.80
 -25  -3  -4   -2.07    1.43
 -25   3  -4   -2.83    1.53
 -25  -3  -4   -1.98    1.48
 -26   3  -4    4.05    1.19
 -26  -4   4   23.51    2.89
 -25  -4   4    2.39    1.34
  25  -4  -4    1.21    1.32
 -24  -4   4   98.08    7.27
  24  -4  -4  113.83    8.48
 -23  -4   4   44.80    5.34
  23  -4  -4   55.76    6.38
 -22  -4   4  141.50   10.01
 -22  -4   4  112.95    8.78
  22  -4  -4  127.06    9.64
  21  -4  -4   89.16    8.29
 -21  -4   4   83.06    7.95
 -21  -4   4   97.47    8.77
 -20  -4   4    4.54    2.49
 -20  -4   4    4.33    2.89
  20   4  -4    5.40    2.36
  20  -4  -4    3.16    2.31
 -19  -4   4  228.59   13.12
  19  -4  -4  231.99   13.14
 -18  -4   4   86.86    8.34
  18  -4  -4   86.32    8.14
 -17  -4   4   13.73    3.50
  17  -4  -4   15.87    3.94
  17   4  -4   15.15    3.42
 -16  -4   4   30.96   13.02
  16  -4  -4   30.11    4.71
 -16  -4   4   27.43    4.65
  16   4  -4   25.87    4.32
 -15  -4   4   13.44    7.41
 -15  -4   4   11.97    3.43
 -15  -4   4   13.09    3.32
  15  -4  -4   14.45    3.33
  15   4  -4   16.09    3.48
 -14  -4   4  230.32   12.37
 -14  -4   4  266.96   31.03
  14  -4  -4  246.99   12.33
 -13  -4   4    4.83    8.05
 -12  -4   4  238.04   26.31
 -11  -4   4    8.10    4.87
 -10  -4   4  226.15   22.96
  -9  -4   4  118.21   15.43
  -8  -4   4   11.48    5.56
   7  -4  -4   51.35    4.46
  -7  -4   4   84.15   12.15
  -6  -4   4  298.10   20.99
   6  -4  -4  178.29    6.45
  -5  -4   4   -0.07    2.26
  -4  -4   4  750.61   31.30
   4   4  -4  748.20   26.02
   3   4  -4  121.37   10.02
   3  -4  -4  130.03   11.24
   2  -4  -4   21.74    4.71
   2   4  -4   34.56    5.28
   1   4  -4  152.00   10.78
   1  -4  -4  160.02   12.33
   0  -4  -4   19.31    3.14
   0  -4  -4   23.26    5.29
   0   4  -4   22.75    4.17
  -1  -4  -4  566.91   19.63
  -1  -4  -4  625.19   24.61
  -1   4  -4  634.29   21.26
  -2   4  -4  120.60    9.73
  -2  -4  -4  122.48   10.40
   2  -4   4  105.91    8.45
  -2  -4  -4  127.40   11.41
  -3   4  -4  273.79   15.64
  -3  -4  -4  258.14   16.73
  -3  -4  -4  275.53   16.96
   3  -4   4  249.36   11.79
  -4  -4  -4  540.04   26.62
  -4  -4  -4  527.21   24.03
   4  -4   4  467.92   15.05
  -5  -4  -4   36.42    7.45
  -5  -4  -4   40.46    8.18
  -5   4  -4   36.24    6.77
  -6  -4  -4  373.41   25.87
  -6  -4  -4  372.28   21.97
  -7  -4  -4  113.86   12.87
  -7  -4  -4  111.85   15.09
  -8  -4  -4   63.81    9.97
  -8  -4  -4   71.88   13.12
  -9  -4  -4   65.56   10.54
  -9   4  -4   65.46   10.14
  -9  -4  -4   80.69   14.01
 -10   4  -4   86.34   12.85
 -10  -4  -4   75.55   11.41
 -10  -4  -4   90.34   15.68
 -11  -4  -4   35.56   10.65
 -11   4  -4   29.06    7.77
 -11  -4  -4   30.23    7.43
 -12   4  -4    2.77    2.38
 -12  -4  -4    2.12    5.99
 -13  -4  -4   54.65    5.89
 -13   4  -4   64.56   13.22
 -13  -4  -4   59.30    6.09
 -13  -4  -4   55.65   14.18
  13  -4   4   57.47    6.17
 -13  -4  -4   60.87    6.38
  14  -4   4   68.29    6.75
 -14  -4  -4   84.74    7.48
 -14  -4  -4   52.66   14.00
 -14   4  -4   77.26   15.58
 -14  -4  -4   74.04    7.04
 -15  -4  -4    6.33    1.55
 -15  -4  -4    3.86    4.37
 -15   4  -4    5.11    5.83
  15  -4   4    3.86    1.36
 -15  -4  -4   12.41    3.22
 -16  -4  -4  147.70   24.89
 -16  -4  -4  183.34   11.20
 -16   4  -4  161.40   24.39
 -16  -4  -4  200.98   12.12
 -17  -4  -4   16.43    3.33
 -17  -4  -4   11.25    2.94
 -18  -4  -4   53.03    6.43
 -18  -4  -4   55.76    6.37
 -19  -4  -4   20.98    3.98
 -19  -4  -4   18.03    3.54
 -20  -4  -4   75.18    7.37
 -20  -4  -4   78.20    7.19
 -21  -4  -4    0.30    2.14
 -21  -4  -4   -0.18    2.40
 -22  -4  -4   55.92    5.66
 -22  -4  -4   44.54    5.00
 -23  -4  -4   14.90    2.98
 -23  -4  -4    8.96    2.20
 -24  -4  -4   -0.34    1.18
 -24   4  -4   -1.04    1.42
 -24  -4  -4    0.43    1.14
 -25   4  -4   13.79    2.13
 -25  -4  -4   19.17    2.56
 -26  -5   4    0.95    0.90
 -25  -5   4   83.18    5.81
 -24  -5   4   22.43    3.46
  24  -5  -4   29.00    4.13
 -23  -5   4   62.46    6.02
  23  -5  -4   71.81    6.89
 -22  -5   4   45.67    5.51
 -22  -5   4   42.94    5.44
  22  -5  -4   45.32    5.85
 -21  -5   4  102.08    8.75
 -21  -5   4  105.52    8.71
  21  -5  -4  108.35    9.16
  20  -5  -4  322.06   15.79
 -20  -5   4  299.86   14.81
 -19  -5   4   16.59    4.00
  19  -5  -4   17.18    3.83
  18  -5  -4   16.88    4.00
 -18  -5   4   19.89    4.37
 -17  -5   4   97.22    8.78
  17  -5  -4  119.16    9.57
 -17  -5   4   86.40   19.45
 -16  -5   4   20.77    4.33
 -16  -5   4   14.26    3.57
 -16  -5   4   21.34    9.66
  16  -5  -4   19.74    4.29
 -15  -5   4  264.66   32.65
 -15  -5   4  255.29   13.97
 -15  -5   4  302.87   15.49
  15  -5  -4  296.95   14.31
 -14  -5   4  114.10    8.89
 -14  -5   4  121.80    9.68
 -14  -5   4  120.12   21.72
  14  -5  -4  128.85    9.31
 -13  -5   4  209.67   11.69
  13  -5  -4  215.26   11.53
 -13  -5   4  249.51   29.65
 -12  -5   4  337.32   32.07
 -11  -5   4  181.37   22.69
 -10  -5   4  192.05   22.15
  -9  -5   4  172.26   20.62
  -8  -5   4  406.91   29.06
  -7  -5   4   25.51    7.33
  -6  -5   4  109.93   13.88
  -5  -5   4  853.08   37.21
   5   5  -4  839.42   31.34
   4  -5  -4    6.05    3.83
   4   5  -4   10.84    4.65
   3   5  -4 1419.60   37.34
   3  -5  -4 1435.51   41.30
   2   5  -4  749.50   26.53
   2  -5  -4  724.43   28.69
   1   5  -4  717.20   24.83
   1  -5  -4  718.16   28.65
   0   5  -4  396.02   17.94
   0  -5  -4  383.27   21.42
  -1   5  -4  797.96   25.70
   1  -5   4  778.20   27.68
  -1  -5  -4  735.19   29.39
   2  -5   4  614.11   23.20
  -2  -5  -4  662.81   28.79
  -2  -5  -4  638.39   25.35
  -2   5  -4  646.96   24.12
   3  -5   4    6.98    2.33
  -3  -5  -4    6.92    3.20
  -3  -5  -4    4.01    3.10
  -3   5  -4    3.87    1.97
  -4  -5  -4  609.74   28.78
  -4  -5  -4  586.77   29.20
  -4   5  -4  665.49   27.56
  -5   5  -4  422.60   23.48
  -5  -5  -4  412.66   26.46
  -5  -5  -4  424.74   24.91
  -6  -5  -4   80.00   11.77
  -6  -5  -4   80.23   12.61
  -7  -5  -4  398.76   29.60
  -7  -5  -4  383.32   25.50
  -8  -5  -4   25.43    6.92
  -8  -5  -4   27.92    8.38
  -9  -5  -4  444.25   34.58
  -9  -5  -4  435.02   29.23
  -9   5  -4  437.78   27.33
 -10  -5  -4  290.29   29.27
 -10   5  -4  263.01   22.47
 -10  -5  -4  287.85   24.58
 -11   5  -4  155.74   18.63
 -11  -5  -4  132.74   21.24
 -11  -5  -4  133.66   17.09
 -12  -5  -4  253.46   12.54
 -12   5  -4  277.18   26.32
 -12  -5  -4  239.57   12.30
 -12  -5  -4  256.37   13.11
 -12  -5  -4  257.73   24.22
 -12  -5  -4  289.26   31.35
 -12  -5  -4  263.16   13.63
 -13   5  -4   23.58    8.57
 -13  -5  -4   27.10    4.27
 -13  -5  -4   26.97   10.80
 -13  -5  -4   17.38    3.33
 -13  -5  -4   30.48    4.61
 -14  -5  -4   92.34    8.03
 -14  -5  -4   85.17   18.26
 -14   5  -4   76.46   15.78
 -14  -5  -4   79.28    7.38
 -14  -5  -4   89.73    7.83
 -15  -5  -4   54.25   14.97
 -15  -5  -4   56.74    6.27
 -15  -5  -4   63.35    6.61
 -15   5  -4   37.20   11.74
 -16  -5  -4   26.07    4.29
 -16  -5  -4   26.66    4.55
 -17  -5  -4  158.55   10.85
 -17  -5  -4  161.38   10.56
 -18  -5  -4    2.91    1.49
 -18  -5  -4    6.00    2.82
 -19  -5  -4  117.66    9.01
 -19  -5  -4  108.46    8.73
 -20  -5  -4   50.68    5.56
 -20  -5  -4   48.49    5.93
 -21  -5  -4   23.75    3.73
 -21  -5  -4   27.57    4.11
 -22  -5  -4   60.96    5.57
 -22  -5  -4   69.54    5.97
 -23  -5  -4   -1.03    1.33
 -23   5  -4    0.02    1.11
 -24  -5  -4   84.06    5.57
 -24   5  -4   52.37    4.16
 -25  -5  -4   21.92    2.59
 -26  -6   4    0.06    0.67
 -25  -6   4   -0.25    0.86
 -24  -6   4   -1.82    1.61
 -23  -6   4   -1.87    1.66
 -22  -6   4    2.82    1.53
  22  -6  -4    4.97    2.00
 -22  -6   4    8.03    2.54
 -21  -6   4    7.56    2.54
  21  -6  -4    5.71    2.01
 -21  -6   4    9.85    2.81
 -20  -6   4    0.16    2.68
  20  -6  -4    5.78    2.92
  19  -6  -4   -3.30    2.57
 -19  -6   4   -0.14    1.89
 -18  -6   4   11.01    3.64
  18  -6  -4   13.05    3.58
 -17  -6   4   15.86    3.76
  17  -6  -4   12.35    3.72
 -16  -6   4   95.34    8.78
 -16  -6   4   87.60   19.52
  16  -6  -4   97.59    8.82
 -16  -6   4  116.55    9.95
 -16  -6   4   63.22   14.05
 -15  -6   4   -1.53    3.41
 -15  -6   4   -0.90    1.63
 -15  -6   4    3.89    2.52
  15  -6  -4   -0.94    1.81
 -14  -6   4   47.84   13.60
 -14  -6   4   51.17    6.22
 -14  -6   4   57.73    6.72
  14  -6  -4   50.20    5.93
 -13  -6   4    9.68    6.54
  13  -6  -4   17.88    3.60
 -13  -6   4   18.49    3.97
 -13  -6   4   15.29    3.32
 -12  -6   4    1.36    1.37
 -12  -6   4    2.51    4.27
  12  -6  -4    0.59    1.11
 -12  -6   4    1.08    1.90
 -11  -6   4    7.75    3.80
 -10  -6   4   14.06    7.03
  -9  -6   4   11.62    4.93
  -8  -6   4   30.94    8.53
  -7  -6   4    6.53    4.21
   6   6  -4   61.10    9.44
  -6  -6   4   68.54   12.28
   5   6  -4    8.48    3.02
   4  -6  -4   30.91    6.89
   4   6  -4   18.87    4.65
   3   6  -4    5.51    2.88
   3  -6  -4    5.26    2.75
   2  -6  -4  208.05   16.99
  -2  -6   4  229.24   18.60
   2   6  -4  245.12   16.06
   1  -6  -4   18.50    5.07
  -1  -6   4   10.55    3.51
   1   6  -4   12.90    3.67
   0  -6   4    9.94    4.26
   0   6  -4   13.28    3.67
   0  -6  -4   11.36    3.88
  -1   6  -4   68.11    8.22
  -1  -6  -4   66.15    9.86
   1  -6   4   68.11    9.34
  -2  -6  -4  213.37   15.54
   2  -6   4  237.82   16.37
  -2  -6  -4  239.33   18.99
  -2   6  -4  226.09   15.17
  -3  -6  -4  139.86   13.65
   3  -6   4  122.07   11.16
  -3  -6  -4  145.25   15.11
  -3   6  -4  132.81   12.18
  -4  -6  -4   54.80    9.27
  -4  -6  -4   58.94    9.82
  -5  -6  -4    0.02    2.86
  -5  -6  -4    5.31    3.59
  -6  -6  -4   10.92    5.89
  -6  -6  -4   10.76    5.06
  -7  -6  -4   40.19    9.85
  -7  -6  -4   46.04   10.30
  -8  -6  -4   -0.16    2.92
  -8  -6  -4   -0.80    4.61
  -9   6  -4   -3.88    4.09
  -9  -6  -4    1.44    3.61
  -9  -6  -4   -0.24    3.15
 -10  -6  -4   78.21   13.86
 -10   6  -4   69.99   12.33
 -10  -6  -4   55.31    6.00
 -10  -6  -4   55.34   13.41
 -11   6  -4   32.60    9.24
 -11  -6  -4   26.31    4.39
 -11  -6  -4   28.22    4.13
 -11  -6  -4   24.08    9.38
 -11  -6  -4   36.83    9.86
 -11  -6  -4   23.67    4.15
 -12  -6  -4   21.69    4.09
 -12   6  -4   22.23    8.12
 -12  -6  -4   20.22    3.50
 -12  -6  -4   16.68    7.26
 -12  -6  -4   16.90    3.56
 -12  -6  -4   28.36    8.86
 -13  -6  -4    0.06    1.83
 -13   6  -4   -4.65    6.33
 -13  -6  -4   -1.10    5.68
 -13  -6  -4   -0.68    1.89
 -13  -6  -4   -0.59    1.54
 -14   6  -4   -1.74    3.47
 -14  -6  -4    1.62    1.39
 -14  -6  -4   -0.58    2.32
 -14  -6  -4    2.50    1.92
 -15  -6  -4    1.66    1.58
 -15  -6  -4   -1.12    2.13
 -15  -6  -4   -3.11    7.54
 -16  -6  -4   12.26    2.95
 -16  -6  -4   13.84    3.32
 -17  -6  -4   -1.00    1.44
 -17  -6  -4    0.97    1.96
 -18  -6  -4   24.89    4.12
 -18  -6  -4   22.95    3.69
 -19  -6  -4    5.63    1.60
 -19  -6  -4    9.40    2.32
 -20  -6  -4   -2.41    2.36
 -21  -6  -4    6.86    1.67
 -22  -6  -4   -3.49    1.94
 -23   6  -4    5.85    1.48
 -23  -6  -4    7.72    2.03
 -24  -6  -4    6.04    1.76
 -25  -7   4   38.04    3.46
 -24  -7   4   15.08    2.54
 -23  -7   4  101.01    6.85
 -22  -7   4   60.87    5.67
 -22  -7   4   58.03    5.81
 -21  -7   4   53.57    5.72
 -21  -7   4   48.10    5.62
 -20  -7   4  168.01   10.67
 -19  -7   4   13.72    3.15
  19  -7  -4   16.60    3.91
  18  -7  -4  374.23   17.45
 -18  -7   4  317.54   15.51
 -17  -7   4  161.46   11.35
  17  -7  -4  186.41   12.17
 -16  -7   4   44.28    6.77
 -16  -7   4   39.68    5.89
  16  -7  -4   44.45    6.32
 -15  -7   4  610.55   21.89
 -15  -7   4  605.20   22.20
  15  -7  -4  610.98   21.77
 -14  -7   4   36.66    5.74
 -14  -7   4   30.40   11.56
 -14  -7   4   33.04    5.30
  14  -7  -4   37.76    5.43
 -14  -7   4   36.42   10.99
 -13  -7   4  375.34   38.33
 -13  -7   4  372.60   17.03
 -13  -7   4  403.52   17.53
 -13  -7   4  370.58   33.94
  13  -7  -4  379.80   16.54
 -12  -7   4  112.65    9.35
 -12  -7   4  116.30    9.11
 -12  -7   4  114.55   20.38
 -12  -7   4  106.70   17.63
  12  -7  -4   99.96    8.32
 -11  -7   4   73.32    7.23
  11  -7  -4   59.80    6.22
 -11  -7   4   86.95   17.27
 -11  -7   4   72.46    7.00
 -10  -7   4  197.66   11.68
 -10  -7   4  251.82   28.13
 -10  -7   4  226.99   11.83
  -9  -7   4   40.41   11.58
   9   7  -4   29.68    8.20
  -8  -7   4  521.13   37.78
   8   7  -4  504.25   31.45
   7   7  -4  247.49   21.02
   6   7  -4  277.35   21.31
  -6  -7   4  293.64   25.18
  -5  -7   4  910.23   43.51
   5   7  -4  873.12   36.29
   4  -7  -4    7.66    4.42
   4   7  -4    5.22    2.93
  -4  -7   4    5.94    4.69
   3   7  -4  870.85   33.71
  -3  -7   4  910.95   42.69
   3  -7  -4  845.96   37.37
   2  -7  -4  409.30   26.50
  -2  -7   4  427.44   28.39
   1  -7  -4  518.72   29.95
  -1  -7   4  574.04   31.93
   0  -7  -4  513.78   30.25
   0  -7   4  499.96   28.81
   1  -7   4   14.45    5.56
  -1  -7  -4   19.32    7.72
   2  -7   4  636.91   29.59
  -2  -7  -4  680.94   34.88
  -3  -7  -4  130.72   15.75
   3  -7   4   94.10   10.97
  -4  -7  -4  299.74   23.03
  -4  -7  -4  338.65   26.08
  -5  -7  -4  398.65   29.28
  -5  -7  -4  352.83   26.73
  -6  -7  -4   10.80    4.93
  -6  -7  -4   21.58    7.79
  -7  -7  -4  533.59   37.46
  -7  -7  -4  520.77   35.07
  -8  -7  -4   13.45    7.11
  -8  -7  -4   -1.25    3.74
  -9   7  -4  425.66   30.89
  -9  -7  -4  429.60   37.17
  -9  -7  -4  338.92   14.93
  -9  -7  -4  420.74   33.54
 -10  -7  -4  147.95   20.25
 -10  -7  -4  150.90   22.95
 -10   7  -4  128.76   17.42
 -10  -7  -4  134.55    9.65
 -10  -7  -4  116.10    9.08
 -11  -7  -4   55.09    6.49
 -11  -7  -4   48.24    6.08
 -11   7  -4   68.01   14.18
 -11  -7  -4   58.52   13.03
 -11  -7  -4   57.77   14.70
 -12  -7  -4  183.29   11.58
 -12  -7  -4  179.11   11.58
 -12  -7  -4  144.82   21.39
 -12  -7  -4  175.83   11.47
 -12  -7  -4  148.13   24.03
 -13  -7  -4    0.71    2.03
 -13  -7  -4   -0.96    1.67
 -13  -7  -4    3.56    4.59
 -13  -7  -4    0.92    1.88
 -14  -7  -4  127.19    9.74
 -15  -7  -4   79.11    7.64
 -16  -7  -4   18.45    3.68
 -17  -7  -4  181.74   11.05
 -18  -7  -4    3.55    1.55
 -19  -7  -4  124.47    8.64
 -20  -7  -4   39.64    4.81
 -21  -7  -4   20.72    3.21
 -22  -7  -4   54.73    4.72
 -22   7  -4   22.51    3.04
 -23  -7  -4   -0.56    1.08
 -24  -7  -4   22.95    2.47
 -24  -8   4   25.10    2.91
 -23  -8   4   52.83    4.69
 -22  -8   4   14.52    2.94
 -21  -8   4   89.26    7.10
 -21  -8   4   89.13    7.18
 -20  -8   4    4.08    2.38
 -20  -8   4   10.72    3.94
 -19  -8   4    3.82    2.51
 -18  -8   4    3.85    2.82
 -17  -8   4   33.06    5.55
 -17  -8   4   25.04    5.12
 -16  -8   4   27.65    5.38
 -16  -8   4   24.92    5.05
 -15  -8   4   15.02    3.86
 -15  -8   4   18.13    4.49
 -14  -8   4   39.12    6.04
 -14  -8   4   30.47    5.19
 -13  -8   4   47.93    6.44
 -13  -8   4   33.60   12.09
 -13  -8   4   32.37   10.29
 -13  -8   4   39.35    5.64
 -12  -8   4  218.79   12.67
 -12  -8   4  203.96   25.79
 -12  -8   4  181.88   27.05
 -12  -8   4  225.25   13.51
 -11  -8   4   14.09    3.76
 -11  -8   4   10.13    5.75
 -11  -8   4   11.77    3.00
 -10  -8   4   12.33    3.26
 -10  -8   4   16.87    3.39
 -10  -8   4    8.31    4.68
  -9  -8   4    6.14    2.29
  -9  -8   4    4.32    1.96
  -9  -8   4    4.25    4.14
  -8  -8   4   -1.19    1.40
  -8  -8   4    2.69    1.74
  -8  -8   4    2.20    3.50
  -7  -8   4    8.10    5.90
  -7  -8   4    4.70    1.71
  -6  -8   4    2.26    3.84
  -6  -8   4    0.53    0.87
  -5  -8   4    9.48    5.58
   4  -8  -4    8.60    3.86
  -4  -8   4   11.71    6.11
  -3  -8   4   37.32    9.42
   3  -8  -4   22.96    6.92
  -2  -8   4  181.79   20.36
   2  -8  -4  205.00   20.08
  -1  -8   4   12.23    5.97
   1  -8  -4   13.62    5.83
   0  -8  -4    0.21    3.29
   0  -8   4    4.87    4.32
  -1  -8  -4    9.77    4.55
   1  -8   4   13.40    5.50
   2  -8   4   -1.66    1.60
  -2  -8  -4   -0.59    3.67
  -3  -8  -4    2.13    3.30
  -4  -8  -4   -0.92    2.98
  -5  -8  -4   10.26    5.30
  -6  -8  -4  110.47   16.80
  -6  -8  -4   83.26    7.16
  -7  -8  -4   66.16   13.77
  -7  -8  -4   56.07    6.03
  -8  -8  -4   59.02   13.54
  -8  -8  -4   47.00    5.68
  -9  -8  -4   19.39    3.77
  -9  -8  -4   22.92    9.14
 -10  -8  -4   23.13    4.05
 -10  -8  -4   18.73    7.72
 -11  -8  -4   41.16    5.57
 -11  -8  -4   36.18   10.84
 -11  -8  -4   41.47    5.74
 -12  -8  -4   77.35    7.63
 -12  -8  -4   85.92    8.07
 -12  -8  -4   90.38    8.25
 -13  -8  -4   73.70    7.66
 -13  -8  -4   74.19    7.72
 -14  -8  -4   18.73    4.06
 -15  -8  -4   24.40    4.37
 -16  -8  -4   43.84    5.67
 -17  -8  -4    0.18    2.05
 -18  -8  -4   43.10    5.18
 -19  -8  -4    2.56    1.54
 -20  -8  -4   18.59    3.12
 -21  -8  -4    2.73    1.49
 -21   8  -4    0.23    1.00
 -22   8  -4    1.32    0.97
 -22  -8  -4    4.07    1.32
 -23  -8  -4    6.64    1.32
 -23  -9   4   46.88    3.95
 -22  -9   4   33.43    3.68
 -21  -9   4   56.77    5.25
 -20  -9   4  275.59   12.35
 -20  -9   4  270.54   12.09
 -19  -9   4   20.52    3.89
 -18  -9   4  285.26   14.20
 -17  -9   4  111.84    9.23
 -17  -9   4  100.59    8.77
 -16  -9   4  108.88    9.44
 -16  -9   4  107.87    9.19
 -15  -9   4  198.00   12.68
 -15  -9   4  188.26   12.41
 -14  -9   4    0.24    2.30
 -14  -9   4   -1.94    2.96
 -13  -9   4  124.33   10.13
 -13  -9   4  127.13   10.04
 -12  -9   4   80.14    7.89
 -12  -9   4   90.53    8.64
 -11  -9   4   85.12    8.37
 -11  -9   4   80.42    7.85
 -11  -9   4   60.93   14.00
 -10  -9   4  170.10   23.95
 -10  -9   4  188.20   11.61
 -10  -9   4  187.10   12.18
  -9  -9   4    0.97    2.84
  -9  -9   4   -1.26    1.91
  -9  -9   4   -0.15    1.61
  -8  -9   4  212.20   12.56
  -8  -9   4  223.80   26.99
  -8  -9   4  233.07   12.49
  -7  -9   4   75.88   15.41
  -7  -9   4   77.28    7.01
  -7  -9   4   67.18    7.04
  -6  -9   4   78.30    7.37
  -6  -9   4  124.88   19.67
  -6  -9   4  102.63    7.85
  -5  -9   4   77.48   15.03
  -5  -9   4   72.06    6.52
  -4  -9   4    3.49    1.93
  -4  -9   4    2.32    2.53
   3  -9  -4   -1.30    3.80
  -3  -9   4    9.56    5.75
   2  -9  -4    4.71    2.04
  -2  -9   4    4.87    4.32
   1  -9  -4   33.74    9.18
   1   9  -4   30.80    4.17
  -1  -9   4   35.14    9.07
   0   9  -4  131.11    8.59
   0  -9   4  160.70   19.18
   0  -9  -4  159.75   20.15
  -1   9  -4    1.23    1.20
   1  -9   4    2.87    3.19
  -1  -9  -4    2.61    3.21
  -1  -9  -4    2.40    1.44
  -2  -9  -4  281.08   12.56
  -2   9  -4  329.52   13.78
  -3  -9  -4   25.94    8.79
  -3   9  -4   19.32    3.62
  -3  -9  -4   20.63    3.69
  -4  -9  -4   89.59    7.49
  -4   9  -4  102.88    8.09
  -5  -9  -4  155.45   20.80
  -5  -9  -4  139.21    9.37
  -6  -9  -4   16.65    7.20
  -6  -9  -4   13.53    2.91
  -7  -9  -4  239.27   12.84
  -7  -9  -4  249.56   27.61
  -8  -9  -4   14.43    5.85
  -8  -9  -4   26.24    4.34
  -9  -9  -4   63.15    6.79
  -9  -9  -4   49.59   12.68
 -10  -9  -4  148.65   22.79
 -10  -9  -4  183.93   11.76
 -11  -9  -4   98.28    8.42
 -11  -9  -4  100.94    8.81
 -12  -9  -4  479.11   18.68
 -12  -9  -4  499.68   19.53
 -13  -9  -4   10.41    2.76
 -13  -9  -4   17.66    4.11
 -14  -9  -4  200.48   11.81
 -15  -9  -4  150.42    9.95
 -16  -9  -4   23.08    3.92
 -17  -9  -4  175.17   10.09
 -18  -9  -4    6.53    2.36
 -19   9  -4   69.99    6.66
 -19  -9  -4   72.22    5.88
 -20   9  -4   31.72    4.31
 -20  -9  -4   63.95    5.04
 -21   9  -4   20.49    2.89
 -21  -9  -4   46.76    3.97
 -22 -10   4   26.21    2.91
 -21 -10   4   53.06    4.54
 -20 -10   4    1.25    1.60
 -19 -10   4  140.36    8.62
 -19 -10   4  133.11    8.51
 -18 -10   4   22.19    3.97
 -17 -10   4   39.25    5.32
 -16 -10   4   55.46    6.57
 -16 -10   4   50.99    6.10
 -15 -10   4   10.23    3.23
 -15 -10   4    9.46    3.67
 -14 -10   4   93.11    8.62
 -14 -10   4   97.40    8.81
 -13 -10   4    8.81    3.12
 -13 -10   4   14.37    3.66
 -12 -10   4   39.62    5.98
 -12 -10   4   49.73    6.58
 -11 -10   4  254.71   14.53
 -11 -10   4  258.78   14.28
 -10 -10   4    2.56    2.26
 -10 -10   4    3.15    2.36
  -9 -10   4  355.05   16.37
  -9 -10   4  318.28   16.06
  -8 -10   4  110.62    9.26
  -8 -10   4   83.47   17.77
  -7 -10   4   77.24    7.42
  -7 -10   4   71.19   15.90
  -6 -10   4  209.15   26.81
  -6 -10   4  216.71   12.18
  -5 -10   4   22.76    4.15
  -5 -10   4   18.84    8.27
  -4 -10   4  142.85    9.72
  -4 -10   4  135.87   21.25
  -3 -10   4   46.56    5.65
  -3 -10   4   54.33   12.56
   2 -10  -4   27.95    8.55
  -2 -10   4   40.64   11.12
   2 -10  -4   34.19    4.57
  -1 -10   4  106.15   17.58
   1 -10  -4   93.50    7.53
   1 -10  -4   95.87   16.34
   1  10  -4  102.14    7.92
   0  10  -4   31.48    4.61
   0 -10  -4   34.47   10.57
   0 -10   4   42.64   10.79
   0 -10  -4   33.06    4.82
  -1 -10  -4  198.16   11.30
  -1  10  -4  201.91   11.13
  -1 -10  -4  219.73   25.65
  -2 -10  -4   20.81    8.48
  -2 -10  -4   22.79    4.34
  -2  10  -4   19.43    3.83
  -3 -10  -4  300.03   30.23
  -3 -10  -4  267.49   13.45
  -3  10  -4  277.72   13.32
  -4 -10  -4   21.12    7.77
  -4 -10  -4   26.57    4.71
  -4  10  -4   21.56    3.84
  -5 -10  -4  194.72   11.71
  -5 -10  -4  186.79   24.56
  -5  10  -4  198.37   11.55
  -6  10  -4   44.56    5.95
  -6 -10  -4   37.69   11.30
  -6 -10  -4   51.55    6.15
  -7  10  -4    4.19    1.46
  -7 -10  -4    8.55    2.61
  -8  10  -4  115.97    9.53
  -8 -10  -4  121.65    9.56
  -9 -10  -4   16.07    3.63
 -10 -10  -4   77.20    7.79
 -11 -10  -4   95.52    8.78
 -12 -10  -4    6.03    2.04
 -12 -10  -4   10.73    3.03
 -13 -10  -4   50.63    5.71
 -14 -10  -4   25.95    4.06
 -15 -10  -4   19.26    3.21
 -15  10  -4   26.03    5.06
 -16  10  -4   46.03    6.29
 -16 -10  -4   47.36    4.99
 -17 -10  -4    0.03    0.96
 -17  10  -4   -0.40    1.73
 -18  10  -4   38.96    5.01
 -18 -10  -4   51.66    4.69
 -19 -10  -4   14.28    2.26
 -19  10  -4   13.09    2.78
 -20  10  -4    6.16    1.94
 -20 -10  -4    7.17    1.50
 -20 -11   4   14.40    2.35
 -19 -11   4    2.05    1.22
 -18 -11   4   16.64    2.94
 -18 -11   4   15.50    2.71
 -17 -11   4    5.70    2.04
 -16 -11   4   29.05    4.51
 -16 -11   4   25.12    3.97
 -15 -11   4   29.59    4.65
 -15 -11   4   32.94    4.75
 -14 -11   4    0.65    1.87
 -14 -11   4    4.89    3.08
 -13 -11   4   42.64    5.80
 -13 -11   4   45.99    5.93
 -12 -11   4   16.53    3.80
 -12 -11   4   14.82    3.67
 -11 -11   4   19.94    3.92
 -11 -11   4   20.26    4.26
 -10 -11   4   98.42    8.74
 -10 -11   4  109.30    9.33
  -9 -11   4    1.89    1.94
  -8 -11   4   96.76    8.73
  -7 -11   4    2.14    2.36
  -6 -11   4   26.76    4.94
  -5 -11   4  120.21    9.41
  -4 -11   4   19.90    3.95
  -3 -11   4  245.46   13.12
   2 -11  -4    5.68    2.06
  -2 -11   4    7.69    2.87
   1 -11  -4   63.68    6.50
   0  11  -4   70.37    6.97
   0 -11  -4   81.70    7.41
  -1  11  -4   -0.45    1.89
  -1 -11  -4    1.46    1.78
  -2  11  -4   46.56    5.41
  -2 -11  -4   54.56    6.27
  -3  11  -4    4.49    1.72
  -3 -11  -4   14.40    3.51
  -4  11  -4   80.17    7.39
  -4 -11  -4   82.39    7.84
  -5 -11  -4  174.75   11.55
  -5  11  -4  160.29   10.51
  -6 -11  -4    4.07    1.83
  -6  11  -4   -0.33    1.67
  -7  11  -4   47.04    5.89
  -7 -11  -4   53.36    6.50
  -8 -11  -4   70.41    7.43
  -8  11  -4   70.78    7.51
  -9 -11  -4   16.83    3.48
  -9  11  -4   21.56    4.48
 -10  11  -4   -0.67    2.27
 -10 -11  -4   -0.92    1.93
 -11 -11  -4   15.14    3.41
 -11  11  -4   18.23    4.40
 -12  11  -4   11.20    3.43
 -12 -11  -4    8.63    2.41
 -13  11  -4    8.28    2.97
 -14  11  -4   19.33    4.21
 -15  11  -4    4.13    2.27
 -16  11  -4    1.38    1.78
 -16 -11  -4    1.59    0.92
 -17  11  -4    2.34    1.19
 -17 -11  -4    1.47    0.92
 -18  11  -4   -1.07    1.34
 -19  11  -4    0.82    0.76
 -18 -12   4   29.05    3.17
 -18  12   4    7.45    1.84
 -17 -12   4   40.52    4.07
 -17  12   4   14.86    2.63
 -16 -12   4   53.53    4.67
 -16  12   4   40.60    5.23
 -15 -12   4   25.89    4.09
 -15 -12   4   18.74    2.96
 -14 -12   4  105.03    8.26
 -14 -12   4   69.19    5.97
 -13 -12   4    9.39    2.81
 -12 -12   4   95.52    8.37
 -11 -12   4  130.65   10.06
 -10 -12   4    6.89    2.99
  -9 -12   4  119.28    9.79
  -8 -12   4   16.39    4.30
  -7 -12   4  116.87    9.61
  -6 -12   4   54.34    6.71
  -5 -12   4   88.20    8.61
  -4 -12   4  364.79   16.65
  -3 -12   4   27.76    5.59
  -2 -12   4  364.90   16.35
   1 -12  -4  260.12   13.32
  -1 -12   4  296.61   14.76
   0 -12  -4   33.13    5.03
   0 -12   4   58.69    7.38
  -1  12  -4  397.81   16.53
  -1 -12  -4  401.70   16.97
  -2 -12  -4   17.41    4.13
  -2  12  -4   14.86    3.51
  -3  12  -4  428.36   17.16
  -3 -12  -4  422.12   17.80
  -4  12  -4  114.60    8.86
  -4 -12  -4  133.28   10.28
  -5 -12  -4  173.87   11.68
  -5  12  -4  180.48   11.19
  -6  12  -4  229.58   12.88
  -6 -12  -4  248.74   13.79
  -7  12  -4    1.61    2.14
  -7 -12  -4    1.27    2.25
  -8 -12  -4  111.26    9.15
  -8  12  -4  119.86    9.42
  -9 -12  -4   88.05    7.86
  -9  12  -4   90.76    8.38
 -10 -12  -4    0.98    1.45
 -10  12  -4    2.52    1.43
 -11  12  -4   84.91    7.91
 -11 -12  -4   67.44    6.68
 -12  12  -4   -0.83    1.40
 -13  12  -4   73.29    7.02
 -14  12  -4    4.82    2.18
 -15  12  -4   52.43    5.45
 -16  12  -4   12.96    2.56
 -17  12  -4    2.36    1.33
 -15 -13   4    0.96    0.80
 -14 -13   4   11.98    2.49
 -14 -13   4   18.48    3.48
 -13 -13   4    2.74    1.99
 -12 -13   4   20.26    3.76
 -11 -13   4    8.18    3.12
 -10 -13   4    7.24    2.75
  -9 -13   4   13.34    3.99
  -8 -13   4    1.97    1.85
  -7 -13   4   16.43    3.86
  -6 -13   4    2.16    2.47
  -5 -13   4   22.99    4.35
  -4 -13   4    0.62    2.10
  -3 -13   4   10.16    3.03
  -2 -13   4    5.75    2.32
  -1 -13   4   23.46    4.24
   0 -13  -4    7.67    2.48
   0 -13   4    8.91    2.81
  -1 -13  -4   13.14    3.15
   1 -13   4   10.86    2.88
  -2 -13  -4    0.66    1.35
   2 -13   4    1.71    2.03
  -3  13  -4    1.72    1.32
  -3 -13  -4    2.79    1.71
  -4 -13  -4    1.68    1.87
  -4  13  -4    2.54    1.53
  -5  13  -4    0.60    1.29
  -5 -13  -4    0.30    1.95
  -6  13  -4   19.25    3.70
  -6 -13  -4   20.45    3.92
  -7 -13  -4   13.27    3.18
  -7  13  -4   10.06    2.88
  -8  13  -4   59.65    6.40
  -8 -13  -4   46.26    5.58
  -9  13  -4   24.60    4.19
  -9 -13  -4   28.59    4.43
 -10 -13  -4   18.69    3.53
 -10  13  -4   21.68    4.05
 -11  13  -4   25.02    3.92
 -12  13  -4    2.89    1.81
 -13  13  -4    0.91    1.42
 -14  13  -4    1.09    1.33
 -15  13  -4    5.10    1.76
 -13 -14   4   20.15    3.03
 -12 -14   4  158.46    8.55
 -11 -14   4   70.10    6.11
 -10 -14   4   35.60    4.59
  -9 -14   4  155.57    9.57
  -8 -14   4    7.55    2.67
  -7 -14   4   49.66    5.68
  -6 -14   4   77.94    7.19
  -5 -14   4    4.51    1.93
  -4 -14   4   95.78    7.97
  -3 -14   4   23.00    4.32
  -2 -14   4   53.98    6.12
  -1 -14   4   28.13    4.65
   0 -14   4   66.79    6.71
   1 -14   4   61.86    6.54
   2 -14   4    3.22    2.23
  -2 -14  -4    2.98    1.40
  -3 -14  -4   38.43    4.61
   3 -14   4   48.01    5.52
  -4 -14  -4   23.41    3.48
   4 -14   4   35.61    4.92
   5 -14   4   30.94    4.44
  -5 -14  -4   22.36    3.62
  -6  14  -4  127.87    9.28
   6 -14   4  134.46    8.77
  -6 -14  -4  112.55    7.63
  -7 -14  -4   11.96    2.68
   7 -14   4   15.39    3.25
  -7  14  -4   14.45    3.17
  -8  14  -4  179.84   10.63
  -8 -14  -4  163.65    8.69
   8 -14   4  188.64    9.95
   9 -14   4   26.01    3.75
  -9  14  -4   23.32    3.75
 -10  14  -4   47.60    5.13
  10 -14   4   51.02    4.83
  11 -14   4  107.84    6.45
 -11  14  -4   91.10    6.49
 -10 -15   4   24.74    3.15
  -9 -15   4    5.58    1.77
  -8 -15   4   13.00    2.47
  -7 -15   4   31.49    3.91
  -6 -15   4    3.19    1.60
  -5 -15   4   18.42    3.24
  -4 -15   4   16.81    3.31
  -3 -15   4   11.96    2.67
  -2 -15   4   11.50    3.11
  -1 -15   4   27.28    4.10
   0 -15   4   54.13    5.51
   1 -15   4    7.84    2.81
   2 -15   4   51.17    5.18
   3 -15   4    4.23    1.85
   4 -15   4   34.26    4.15
   5 -15   4    0.18    0.91
   6 -15   4   30.70    3.76
   7 -15   4   15.33    2.62
  27   0  -5   -2.41    1.13
 -27   0   5   -1.82    1.27
  26   0  -5    0.19    1.23
  25   0  -5   -1.26    1.51
  24   0  -5    0.72    1.67
  23   0  -5    0.38    1.70
  22   0  -5   -2.06    2.43
  21   0  -5   -1.37    1.95
  20   0  -5   -1.03    2.11
 -19   0   5  -15.39    8.12
  19   0  -5   -0.69    1.64
 -18   0   5   -0.47    4.57
  18   0  -5   -3.87    2.05
  17   0  -5   -0.66    1.36
 -17   0   5   -2.90    7.04
 -16   0   5   -0.51    4.10
  16   0  -5   -1.28    1.75
 -15   0   5    6.53    3.18
 -14   0   5    8.73    6.61
 -13   0   5    0.21    4.27
 -12   0   5    3.79    5.58
 -11   0   5    4.87    3.35
 -10   0   5   -0.18    3.18
  -9   0   5    2.01    2.63
  -8   0   5    0.82    2.18
  -7   0   5    1.61    2.24
  -6   0   5   -0.66    1.70
  -5   0   5   -0.03    1.52
   4   0  -5    1.19    1.23
  -4   0   5    0.99    1.58
   3   0  -5    1.74    1.58
   2   0  -5    0.53    1.53
   1   0  -5    1.64    1.79
   0   0  -5   -0.17    1.38
  -1   0  -5   -2.83    1.73
  -2   0  -5   -0.15    1.62
  -3   0  -5    3.13    1.95
  -4   0  -5    0.59    1.83
  -4   0  -5    0.98    2.06
  -5   0  -5   -1.78    2.30
  -6   0  -5    1.73    2.12
  -7   0  -5    2.85    2.86
  -8   0  -5    0.29    2.91
  -9   0  -5   -3.40    4.56
 -10   0  -5    0.21    3.94
 -11   0  -5   -2.02    4.70
 -12   0  -5   -1.44    3.39
 -13   0  -5    5.71    5.19
 -14   0  -5   -2.88    5.12
 -14   0  -5   -2.43    2.58
 -15   0  -5   -2.57    2.50
 -15   0  -5   -3.03    5.55
 -16   0  -5    2.51    3.75
 -16   0  -5   -0.55    1.96
 -17   0  -5    0.91    2.95
 -17   0  -5    1.67    1.77
 -18   0  -5   -2.31    2.16
 -19   0  -5   -0.96    2.18
 -20   0  -5   -2.91    2.81
 -20   0  -5   -0.94    1.51
 -21   0  -5   -1.90    2.30
 -21   0  -5   -4.55    3.38
 -22   0  -5   -2.05    2.18
 -22   0  -5    0.36    2.03
 -23   0  -5   -1.84    1.80
 -24   0  -5   -2.91    1.96
 -25   0  -5   -1.58    1.04
 -26   0  -5    0.80    0.97
 -27  -1   5   23.75    2.76
  27  -1  -5   33.23    3.64
  27   1  -5   32.48    3.33
 -26  -1   5   85.46    5.90
  26  -1  -5  102.22    6.91
  26   1  -5   95.33    6.46
  25   1  -5    9.61    2.33
  25  -1  -5    3.94    1.52
  24   1  -5   99.18    7.66
  24  -1  -5  101.82    8.07
  23  -1  -5  189.14   11.43
  23   1  -5  180.53   10.62
  22  -1  -5   10.67    3.12
  22   1  -5    4.83    2.12
  21  -1  -5  318.39   15.05
  21   1  -5  298.32   14.12
 -20  -1   5   16.64    3.73
  20  -1  -5   17.67    3.95
  20   1  -5   13.35    2.64
  19   1  -5  227.85   12.31
  19  -1  -5  215.51   12.30
 -19  -1   5  227.82   12.87
 -18  -1   5   39.95   13.61
 -18  -1   5   38.80    5.63
  18   1  -5   46.39    5.76
  18  -1  -5   44.61    5.34
  17   1  -5   37.58    5.11
  17  -1  -5   44.24    5.19
 -17  -1   5   32.14   10.60
 -17   1   5   39.45   11.33
 -17  -1   5   39.87    5.47
  17  -1  -5   44.94    5.23
 -16  -1   5  206.82   11.79
  16  -1  -5  220.35   11.16
 -16   1   5  229.62   26.83
  16   1  -5  210.30   11.10
 -16  -1   5  228.54   28.43
 -15   1   5   -1.19    3.26
 -15  -1   5   -1.87    4.11
 -14  -1   5  460.40   37.47
 -14   1   5  440.79   34.17
 -13  -1   5  198.22   23.36
 -13   1   5  217.80   22.84
 -12  -1   5    2.02    3.18
 -12   1   5    4.97    4.52
 -11   1   5 1604.16   56.19
 -11  -1   5 1611.44   60.00
 -10   1   5   14.94    6.02
 -10  -1   5   11.12    6.00
  -9   1   5 1240.32   42.80
  -9  -1   5 1330.82   47.90
  -8   1   5  703.10   29.67
  -8  -1   5  712.81   32.44
  -7   1   5 1070.14   33.18
  -7  -1   5 1059.74   36.94
  -6  -1   5 1292.22   37.98
  -6   1   5 1341.01   33.20
  -5  -1   5    5.38    2.37
  -5   1   5    8.94    2.72
   4   1  -5  189.40   11.21
  -4  -1   5  210.69   13.28
  -4   1   5  212.99   10.24
   3   1  -5   25.02    4.12
   3  -1  -5   31.39    4.01
   2  -1  -5  101.10    6.88
   2   1  -5   99.86    7.89
   1   1  -5  201.38   10.98
   1  -1  -5  191.50    9.45
   0   1  -5   23.42    3.69
   0  -1  -5   22.98    3.54
  -1  -1  -5 1430.39   28.87
  -1   1  -5 1543.64   30.61
  -2  -1  -5  562.98   19.73
  -2  -1  -5  538.77   16.96
  -2   1  -5  600.44   20.40
  -3  -1  -5  124.68    9.27
  -3  -1  -5  119.67    7.94
  -3   1  -5  128.66   10.20
  -3  -1  -5  118.02   10.19
  -4  -1  -5 1701.65   30.08
  -4  -1  -5 1746.23   37.90
  -5  -1  -5  109.20   10.54
  -5  -1  -5  106.69    7.74
  -6  -1  -5  555.48   25.29
  -6  -1  -5  501.33   17.08
  -6   1  -5  528.17   23.05
  -7   1  -5  671.05   28.58
  -7  -1  -5  644.36   29.65
  -8   1  -5  399.93   23.10
  -8  -1  -5  365.79   23.84
  -9   1  -5  240.19   19.34
  -9  -1  -5  235.92   20.69
 -10   1  -5  175.17   18.02
 -10  -1  -5  200.21   19.86
 -11  -1  -5  814.28   42.40
 -11   1  -5  756.21   39.88
 -12  -1  -5  113.24   17.09
 -12   1  -5   88.26   14.39
 -13   1  -5  760.16   44.77
 -13  -1  -5  701.33   44.45
 -14  -1  -5   49.06    5.72
 -14   1  -5   53.34   12.86
 -14  -1  -5   55.00   13.73
 -14   1  -5   59.14    6.17
 -15   1  -5    5.60    1.89
 -15  -1  -5    4.37    3.78
 -15  -1  -5    5.98    2.12
 -15   1  -5    8.30    4.38
 -16   1  -5  104.37    8.66
 -16  -1  -5   70.73   16.52
 -16  -1  -5   90.99    7.87
 -16   1  -5   87.31   17.89
 -17   1  -5   66.84    7.04
 -17  -1  -5   47.59   13.90
 -17   1  -5   47.25   13.11
 -17  -1  -5   59.87    6.61
 -18   1  -5   89.24    8.46
 -18  -1  -5   91.08    8.24
 -19  -1  -5  118.86    9.55
 -19   1  -5  103.45    8.95
 -19  -1  -5  133.32    9.73
 -20   1  -5   48.56    6.21
 -20  -1  -5   64.95    6.99
 -20  -1  -5   56.53    6.09
 -21   1  -5   87.26    7.65
 -21  -1  -5   96.39    8.30
 -21   1  -5   86.97    7.87
 -21  -1  -5  101.89    8.56
 -22  -1  -5    2.47    1.86
 -22  -1  -5    0.90    1.81
 -22   1  -5   -0.56    2.16
 -23  -1  -5  144.83    8.78
 -23  -1  -5  131.99    8.68
 -23   1  -5  144.96    8.70
 -24   1  -5   35.76    4.17
 -24  -1  -5   32.97    3.80
 -25   1  -5   26.36    3.13
 -25  -1  -5   19.80    2.72
 -26  -1  -5   93.11    5.04
 -26   1  -5   95.93    5.05
  27  -2  -5   43.24    4.24
 -26  -2   5    0.54    1.16
  26  -2  -5    1.34    1.33
  26   2  -5   -0.16    0.85
  25   2  -5   21.83    3.30
 -25  -2   5   12.83    2.39
  25  -2  -5   23.28    3.64
  24   2  -5   53.36    5.47
  24  -2  -5   68.67    6.67
 -23  -2   5   10.68    2.68
  23  -2  -5   14.06    3.43
  23   2  -5   14.86    3.35
 -22  -2   5   68.17    6.71
  22  -2  -5   82.14    7.81
  22   2  -5   70.58    6.82
  21   2  -5    2.85    1.96
 -21  -2   5   -0.45    1.61
 -21  -2   5    0.22    1.80
  21  -2  -5    0.87    1.81
  20  -2  -5   20.80    3.93
  20   2  -5   17.50    3.33
 -20  -2   5   18.89    3.75
 -20  -2   5   15.95    3.52
 -19  -2   5   12.60    2.99
 -19  -2   5   14.96    3.38
  19  -2  -5   10.05    2.80
  18   2  -5   90.77    7.94
 -18  -2   5   88.18   19.50
  18  -2  -5   93.18    7.99
 -18  -2   5  103.17    8.98
 -17  -2   5   61.78    6.77
  17   2  -5   67.38    6.63
  17  -2  -5   68.59    6.79
 -17  -2   5   75.61   17.95
  16   2  -5   24.76    4.13
 -16  -2   5   27.93    4.64
  16  -2  -5   31.11    4.55
 -16  -2   5   30.93   11.07
 -15  -2   5   22.92    9.52
  15  -2  -5   18.40    3.20
 -14   2   5   52.39   11.57
 -14  -2   5   69.55   15.20
 -13   2   5  146.54   17.98
 -13  -2   5  163.69   21.91
 -12  -2   5   15.31    5.93
 -12   2   5   26.79    7.75
 -11  -2   5    6.49    4.86
 -11   2   5    8.88    4.51
 -10  -2   5    3.69    3.77
 -10   2   5    6.16    3.64
  -9  -2   5   85.48   12.77
  -9   2   5   78.48   10.46
  -8   2   5  104.75   10.91
  -8  -2   5  113.61   13.89
  -7   2   5   18.10    4.01
  -7  -2   5   19.01    5.40
  -6  -2   5  156.35   13.93
  -6   2   5  145.61    9.66
  -5  -2   5  378.16   20.13
   5  -2  -5  350.27   13.50
   4  -2  -5   36.70    4.35
  -4  -2   5   36.20    6.39
   4   2  -5   30.74    5.04
   3   2  -5  107.14    8.65
   3  -2  -5   97.75    6.48
   2  -2  -5    1.38    0.86
   2   2  -5    2.40    1.47
   1  -2  -5 1444.12   18.60
   1  -2  -5 1570.14   26.36
   0  -2  -5  674.57   16.24
   0   2  -5  747.71   21.53
   0  -2  -5  756.28   22.38
   0  -2  -5  664.53   18.39
  -1   2  -5  460.07   17.48
  -1  -2  -5  461.91   16.87
  -1  -2  -5  479.87   16.16
  -1  -2  -5  495.15   18.23
  -2  -2  -5  693.54   22.65
  -2  -2  -5  788.34   23.37
  -2   2  -5  758.27   23.54
  -2  -2  -5  760.18   22.99
  -3  -2  -5    3.30    2.38
  -3  -2  -5    2.38    1.91
  -3   2  -5    4.55    2.53
  -4   2  -5    3.18    2.53
  -4  -2  -5   -0.28    2.17
  -4  -2  -5    3.28    1.94
  -5   2  -5  546.94   24.83
  -5  -2  -5  498.43   19.84
  -5  -2  -5  519.71   24.79
  -6  -2  -5   46.79    8.69
  -6  -2  -5   36.65    5.83
  -7   2  -5   11.15    4.36
  -7  -2  -5   15.36    5.52
  -7  -2  -5    9.86    3.13
  -8   2  -5  312.64   20.84
  -8  -2  -5  273.59   16.01
  -8  -2  -5  327.11   23.77
  -9   2  -5   75.05   10.73
  -9  -2  -5   64.33   11.66
  -9  -2  -5   46.76    6.86
 -10   2  -5  786.12   37.16
 -10  -2  -5  713.89   39.59
 -11  -2  -5   -1.36    4.97
 -11   2  -5   -0.08    3.23
 -12  -2  -5  130.36   19.17
 -12   2  -5  139.61   18.22
 -13  -2  -5   10.25    6.54
 -13   2  -5   10.20    4.40
 -13  -2  -5   15.84    3.18
 -14   2  -5    0.88    1.17
 -14  -2  -5    2.89    1.64
 -14   2  -5   -5.95    4.78
 -14  -2  -5    1.21    3.71
  14  -2   5   -1.69    1.95
 -15   2  -5   35.54    5.21
  15  -2   5   30.38    4.76
 -15   2  -5   27.36    9.58
 -15  -2  -5   30.71    4.75
 -15  -2  -5   30.04   10.72
 -16   2  -5   23.69    3.97
 -16   2  -5   25.31    9.90
 -16  -2  -5   26.25   11.17
 -16  -2  -5   30.70    4.72
 -16  -2  -5   27.15    4.21
  16  -2   5   25.52    4.45
 -17  -2  -5   38.78   12.90
  17  -2   5   46.40    6.03
 -17  -2  -5   56.06    6.66
 -17  -2  -5   56.38    6.52
 -17   2  -5   34.26   11.35
 -17   2  -5   55.04    6.58
 -18  -2  -5   17.30    4.11
 -18   2  -5   22.05    4.48
 -18  -2  -5   21.53    4.70
 -19   2  -5  103.41    8.84
 -19  -2  -5  113.31    9.16
 -19  -2  -5  116.37    9.29
 -20  -2  -5   14.65    3.66
 -20  -2  -5   22.26    4.42
 -21  -2  -5   25.87    4.29
 -21  -2  -5   31.21    4.52
 -22  -2  -5   29.37    4.35
 -22   2  -5   24.89    3.90
 -22  -2  -5   35.81    4.63
 -23  -2  -5    0.83    1.71
 -23  -2  -5   -0.44    2.01
 -23   2  -5    3.28    1.83
 -24  -2  -5    3.30    1.07
 -24  -2  -5    2.92    1.20
 -24   2  -5    5.91    1.82
 -24  -2  -5    6.37    1.94
 -25  -2  -5    1.41    0.98
 -25   2  -5    1.30    1.06
 -26   2  -5   -0.82    0.72
  26  -3  -5  105.81    7.00
 -25  -3   5    2.15    1.29
  25  -3  -5    7.56    2.42
 -24  -3   5  137.74    8.69
  24   3  -5  134.93    8.41
  23   3  -5   61.33    6.00
 -23  -3   5   54.33    5.92
 -22  -3   5   62.93    6.59
  22  -3  -5   83.45    7.92
 -22  -3   5   67.01    6.99
  22   3  -5   63.01    6.51
 -21  -3   5   62.36    6.71
  21   3  -5   69.21    6.63
 -21  -3   5   67.53    7.25
  21  -3  -5   78.58    7.82
 -20  -3   5   -2.60    2.52
  20   3  -5    0.74    1.45
 -20  -3   5   -2.53    1.98
  20  -3  -5   -0.01    1.54
 -19  -3   5  165.72   11.43
  19  -3  -5  172.25   11.31
 -18  -3   5  126.94   22.92
  18  -3  -5  134.97    9.80
  18   3  -5  138.23    9.87
 -18  -3   5  127.74   10.47
 -17  -3   5  168.62   11.27
  17   3  -5  156.95   10.24
  17  -3  -5  161.14   10.47
 -17  -3   5  138.98   24.20
  16  -3  -5  432.26   16.79
 -16  -3   5  477.51   18.39
 -16  -3   5  438.21   41.39
  16   3  -5  434.12   16.43
  15   3  -5    2.19    1.26
 -15  -3   5   -0.25    5.25
 -15  -3   5    3.45    1.83
  15  -3  -5    6.29    2.60
 -14  -3   5  393.76   36.51
 -13  -3   5  142.47   20.94
 -12  -3   5  196.10   23.54
 -11  -3   5  517.29   35.70
 -10  -3   5    5.90    3.65
  -9  -3   5  100.81   13.90
  -9   3   5   76.41    9.41
  -8   3   5  541.01   22.12
  -8  -3   5  615.34   32.46
  -7   3   5   24.87    3.94
  -7  -3   5   28.83    7.48
  -6  -3   5  105.26   12.12
   6  -3  -5   88.58    6.61
  -5  -3   5   22.21    5.76
   5  -3  -5   17.52    2.91
  -4  -3   5  361.50   20.77
   4   3  -5  352.18   17.13
   3   3  -5   86.76    8.48
   3  -3  -5   83.48    5.16
   2  -3  -5   31.21    3.44
   2   3  -5   54.50    6.70
   1   3  -5  416.02   17.32
   1  -3  -5  419.45   18.55
   0  -3  -5  162.06   11.79
   0   3  -5  181.27   11.36
  -1   3  -5  443.16   18.00
  -1  -3  -5  434.44   16.88
  -1  -3  -5  466.35   20.03
  -2  -3  -5   23.12    4.54
  -2   3  -5   31.09    5.08
  -2  -3  -5   21.80    4.53
  -3   3  -5  347.50   17.76
  -3  -3  -5  353.30   19.13
  -3  -3  -5  385.02   18.79
  -4   3  -5  553.24   23.80
  -4  -3  -5  518.07   25.14
  -4  -3  -5  536.11   22.57
  -5  -3  -5  260.74   19.12
  -5  -3  -5  283.67   16.99
  -5   3  -5  277.83   18.35
  -6  -3  -5  618.99   25.97
  -6  -3  -5  599.65   31.20
  -7  -3  -5    7.65    4.05
  -7  -3  -5    8.65    3.52
  -8   3  -5  906.36   35.38
  -8  -3  -5  844.95   41.41
  -8  -3  -5  803.41   31.54
  -9   3  -5  158.11   15.81
  -9  -3  -5  155.65   18.94
  -9  -3  -5  145.84   13.91
 -10  -3  -5   50.64   11.39
 -10   3  -5   52.69    9.89
 -10  -3  -5   46.68    8.10
 -11  -3  -5  688.10   44.07
 -11   3  -5  676.45   37.68
 -12  -3  -5    0.70    2.84
 -12   3  -5    2.06    3.90
 -13  -3  -5  279.28   12.61
  13  -3   5  225.43   12.07
 -13   3  -5  272.01   27.47
 -13  -3  -5  298.29   31.32
 -13  -3  -5  261.94   12.66
 -13   3  -5  247.88   12.66
 -14   3  -5  124.92    9.26
  14  -3   5  106.33    8.69
 -14  -3  -5  137.94   22.60
 -14  -3  -5  133.68    9.24
 -14   3  -5  136.30   20.47
 -14  -3  -5  124.34    9.16
 -15  -3  -5  227.86   12.27
 -15  -3  -5  220.84   11.97
 -15   3  -5  204.29   25.84
  15  -3   5  200.54   11.92
 -15  -3  -5  194.25   27.56
 -15   3  -5  222.75   12.59
 -16  -3  -5  274.36   33.54
 -16  -3  -5  320.05   15.17
 -16  -3  -5  300.74   14.40
 -16   3  -5  309.90   15.08
 -16   3  -5  273.40   31.51
 -17  -3  -5   15.72    4.08
 -17  -3  -5   11.46    3.21
 -18  -3  -5   82.94    7.72
 -18  -3  -5   94.75    8.36
 -19  -3  -5   35.33    5.20
 -19  -3  -5   42.19    5.81
 -20  -3  -5    0.74    2.12
 -20  -3  -5    4.25    2.06
 -21  -3  -5   63.95    6.36
 -21  -3  -5   65.15    6.49
 -22  -3  -5    2.92    1.77
 -22   3  -5    2.18    1.52
 -22  -3  -5    6.09    1.66
 -23   3  -5   86.20    6.41
 -23  -3  -5   72.38    6.15
 -23  -3  -5   78.90    6.28
 -24  -3  -5   25.13    3.36
 -24  -3  -5   25.06    3.25
 -24   3  -5   22.54    3.10
 -25  -3  -5    5.47    1.39
 -25   3  -5   11.65    2.05
 -26  -4   5    0.58    0.61
 -25  -4   5   47.75    4.64
  25  -4  -5   60.17    5.71
 -24  -4   5   13.28    2.99
  24  -4  -5   12.05    3.02
 -23  -4   5   74.58    6.85
  23  -4  -5   81.55    7.91
  22   4  -5   46.12    5.18
 -22  -4   5   54.05    5.87
  22  -4  -5   62.85    6.62
 -22  -4   5   60.00    6.72
 -21  -4   5   37.82    5.61
 -21  -4   5   34.76    5.04
  21   4  -5   38.97    4.92
  21  -4  -5   44.45    5.97
 -20  -4   5  286.43   14.97
  20  -4  -5  292.70   15.01
  19  -4  -5   60.34    7.11
 -19  -4   5   59.34    7.14
 -18  -4   5  115.15    9.63
  18   4  -5  111.10    9.00
  18  -4  -5  121.08    9.62
 -17  -4   5  461.93   18.74
 -17  -4   5  388.84   40.75
  17   4  -5  412.29   16.99
  17  -4  -5  467.22   18.39
 -16  -4   5   12.32    3.15
 -16  -4   5    6.48    5.84
  16   4  -5   11.26    2.91
  16  -4  -5   13.84    3.25
 -15  -4   5  485.16   18.98
 -15  -4   5  564.38   19.76
  15   4  -5  467.18   17.30
 -15  -4   5  583.24   46.83
  15  -4  -5  602.85   19.76
  14  -4  -5  101.71    8.27
 -14  -4   5  119.55   20.73
 -14  -4   5   98.32    8.02
 -13  -4   5  453.41   38.07
 -12  -4   5  468.54   37.12
 -11  -4   5   15.19    7.44
 -10  -4   5  512.86   35.03
  -9  -4   5   45.20   10.03
  -8  -4   5  560.78   32.53
  -7  -4   5  614.92   32.53
  -6  -4   5    7.31    4.05
  -5  -4   5  596.25   29.66
   5   4  -5  591.60   25.42
   4   4  -5   57.79    7.78
   3   4  -5  154.38   12.14
   2   4  -5  308.47   16.60
   2  -4  -5  326.62   18.30
   1   4  -5   70.84    7.82
   1  -4  -5   75.24    8.97
   0   4  -5  687.21   23.52
   0  -4  -5  702.21   26.80
  -1  -4  -5   23.49    4.24
  -1  -4  -5   25.19    5.50
  -1   4  -5   28.75    5.15
  -2  -4  -5   21.00    4.68
  -2   4  -5   18.86    4.30
  -2  -4  -5   15.67    4.13
   3  -4   5    3.72    1.58
  -3  -4  -5    8.93    3.44
  -3  -4  -5    3.66    2.29
  -3   4  -5    7.68    3.01
  -4   4  -5  273.34   17.67
  -4  -4  -5  260.54   19.14
  -4  -4  -5  276.31   18.31
  -5  -4  -5  193.97   18.10
  -5  -4  -5  200.84   16.01
  -5   4  -5  187.64   15.92
  -6  -4  -5  224.15   17.36
  -6  -4  -5  226.99   20.61
  -7  -4  -5  454.23   30.93
  -7  -4  -5  471.84   26.42
  -8  -4  -5  143.15   18.68
  -8  -4  -5  120.38   13.81
  -9   4  -5  449.73   27.30
  -9  -4  -5  472.44   35.04
  -9  -4  -5  485.66   28.48
 -10   4  -5  353.01   25.95
 -10  -4  -5  389.16   33.20
 -10  -4  -5  373.88   25.66
 -11  -4  -5    8.13    5.53
 -11   4  -5    6.18    4.24
 -12  -4  -5  237.20   28.09
 -12  -4  -5  203.84   11.21
 -12  -4  -5  233.27   11.52
 -12   4  -5  250.15   24.66
 -13  -4  -5  118.98    8.63
 -13   4  -5   98.87   16.50
 -13  -4  -5  105.32   19.76
 -13  -4  -5   93.84    7.82
 -14  -4  -5   59.15    6.27
 -14  -4  -5   52.07   13.76
 -14   4  -5   68.46   14.61
 -14  -4  -5   53.83    6.06
 -15  -4  -5  157.63   10.30
 -15   4  -5  123.60   20.91
 -15  -4  -5  138.77    9.70
 -15  -4  -5  131.21   23.25
 -16   4  -5    3.08    4.13
 -16  -4  -5   11.71    7.41
 -16  -4  -5    8.68    2.58
 -16  -4  -5    6.86    2.37
 -17  -4  -5  189.80   11.67
 -17  -4  -5  234.04   12.81
 -18  -4  -5   32.48    4.93
 -18  -4  -5   32.55    5.02
 -19  -4  -5  102.91    8.35
 -19  -4  -5  117.16    8.95
 -20  -4  -5   68.22    6.89
 -20  -4  -5   64.04    6.49
 -21  -4  -5   -2.95    2.37
 -21  -4  -5    1.68    2.00
 -22  -4  -5   48.75    5.12
 -22  -4  -5   50.77    5.28
 -23  -4  -5    2.90    1.27
 -23   4  -5    6.47    1.83
 -23  -4  -5    8.29    2.21
 -24  -4  -5    9.93    2.13
 -24   4  -5    5.95    1.42
 -25  -4  -5   17.32    2.36
 -25   4  -5   13.47    1.87
 -26  -5   5   24.63    2.81
 -25  -5   5    9.73    2.26
 -24  -5   5   23.44    3.51
  24  -5  -5   16.68    3.43
  23  -5  -5   54.62    6.13
 -23  -5   5   50.13    5.43
 -22  -5   5    9.69    3.51
 -22  -5   5    5.29    2.34
  22  -5  -5    4.55    2.72
 -21  -5   5   20.31    4.12
  21  -5  -5   14.52    3.82
 -21  -5   5   19.49    4.01
 -20  -5   5    9.63    3.73
  20  -5  -5   15.26    4.18
  19  -5  -5   70.82    7.74
 -19  -5   5   63.45    7.16
  18  -5  -5    9.63    3.17
 -18  -5   5    4.73    2.38
 -17  -5   5   93.45    8.51
  17  -5  -5   94.43    8.55
 -16  -5   5   33.25    5.20
 -16  -5   5   42.38    5.87
  16  -5  -5   42.18    5.88
 -16  -5   5   32.71   12.10
 -15  -5   5   32.93    5.36
 -15  -5   5   34.33    5.08
 -15  -5   5   19.52    8.34
  15  -5  -5   34.68    5.26
 -14  -5   5  255.20   13.13
 -14  -5   5  254.15   13.78
 -14  -5   5  236.45   29.67
  14  -5  -5  248.44   12.90
 -13  -5   5   -3.45    5.02
  13  -5  -5    0.68    1.03
 -13  -5   5    0.11    1.76
 -12  -5   5   14.78    6.22
 -11  -5   5   16.72    6.20
 -10  -5   5   32.96    8.80
  -9  -5   5    7.37    4.28
  -8  -5   5  178.06   19.60
  -7  -5   5  450.05   29.73
  -6  -5   5   86.99   13.30
   6   5  -5   73.88   10.09
   5   5  -5   29.58    6.22
   4   5  -5   51.44    7.82
   3   5  -5    8.62    3.39
   3  -5  -5    6.12    3.37
   2  -5  -5  214.77   16.09
   2   5  -5  249.73   16.03
   1   5  -5    4.60    2.38
   1  -5  -5    1.02    2.02
   0  -5  -5   12.08    4.73
   0   5  -5    9.78    3.09
  -1  -5  -5   81.75    7.78
  -1  -5  -5  113.96   12.21
   1  -5   5  107.28   10.50
  -1   5  -5  115.13   10.40
   2  -5   5  403.29   19.00
  -2  -5  -5  374.49   19.40
  -2  -5  -5  438.47   24.00
  -2   5  -5  426.46   21.01
  -3   5  -5   26.52    5.41
  -3  -5  -5   24.89    6.07
   3  -5   5   20.53    3.88
  -3  -5  -5   19.64    5.25
  -4   5  -5  164.59   14.61
  -4  -5  -5  163.48   15.55
  -4  -5  -5  143.89   14.93
  -5   5  -5   -0.50    1.77
  -5  -5  -5    0.14    2.49
  -5  -5  -5   -0.81    2.64
  -6  -5  -5   94.77   14.06
  -6  -5  -5   86.33   12.28
  -7  -5  -5  262.60   24.85
  -7  -5  -5  236.36   20.76
  -8  -5  -5    6.65    3.70
  -8  -5  -5    9.56    4.32
  -9  -5  -5    1.39    4.80
  -9  -5  -5    1.79    3.86
  -9   5  -5    5.65    2.47
 -10   5  -5    7.10    3.59
 -10  -5  -5    5.22    5.15
 -10  -5  -5    8.88    4.51
 -11  -5  -5   69.95   14.90
 -11  -5  -5   61.90    5.89
 -11   5  -5   72.76   12.91
 -11  -5  -5   57.45    5.90
 -11  -5  -5   61.46    6.51
 -11  -5  -5   72.62   12.95
 -12   5  -5   64.39   13.09
 -12  -5  -5   52.81    5.91
 -12  -5  -5   57.30   13.62
 -12  -5  -5   61.08    6.26
 -13  -5  -5    8.40    2.57
 -13  -5  -5    8.65    2.53
 -13  -5  -5    6.86    5.33
 -13   5  -5    6.94    5.02
 -14   5  -5   71.56   15.42
 -14  -5  -5   90.33    8.03
 -14  -5  -5   61.30   15.71
 -14  -5  -5   91.50    8.16
 -15   5  -5   51.86   13.65
 -15  -5  -5   56.09   15.34
 -15  -5  -5   60.80    6.32
 -15  -5  -5   52.74    6.11
 -16  -5  -5   28.78    4.83
 -16  -5  -5   24.54    4.39
 -17  -5  -5   85.13    7.75
 -17  -5  -5   72.68    7.36
 -18  -5  -5   22.75    4.32
 -18  -5  -5   27.11    4.64
 -19  -5  -5    0.30    1.67
 -19  -5  -5   -0.52    2.25
 -20  -5  -5   43.06    5.21
 -20  -5  -5   38.73    5.09
 -21  -5  -5    2.55    1.42
 -21  -5  -5    4.70    1.96
 -22  -5  -5    6.03    2.04
 -22   5  -5    6.91    1.86
 -23  -5  -5   38.54    4.16
 -23   5  -5   28.87    3.25
 -24   5  -5   -0.23    0.66
 -24  -5  -5   -0.22    1.07
 -25  -5  -5    9.34    1.63
 -25  -6   5   94.80    5.90
 -24  -6   5   18.17    2.96
 -23  -6   5   72.99    6.15
 -22  -6   5   28.70    4.34
 -22  -6   5   27.76    4.26
  22  -6  -5   35.88    5.05
 -21  -6   5    4.57    2.54
  21  -6  -5    7.26    2.28
 -21  -6   5    9.20    2.68
 -20  -6   5   94.55    8.33
  20  -6  -5  103.91    9.07
 -19  -6   5   18.67    4.20
  19  -6  -5   21.88    4.29
  18  -6  -5   30.10    5.27
 -18  -6   5   30.50    5.13
 -17  -6   5  300.91   15.41
  17  -6  -5  290.17   15.33
  16  -6  -5   13.37    3.63
 -16  -6   5    9.11    3.32
 -16  -6   5   11.30    9.15
 -16  -6   5   16.27    3.56
 -15  -6   5  454.14   18.58
 -15  -6   5  485.78   19.95
  15  -6  -5  477.86   18.85
 -14  -6   5   75.39    7.72
 -14  -6   5   68.62    7.20
 -14  -6   5   70.94   17.12
  14  -6  -5   85.12    7.94
 -13  -6   5  194.71   26.78
 -13  -6   5  202.75   12.28
 -13  -6   5  208.03   12.13
  13  -6  -5  203.30   11.86
 -12  -6   5  156.20   23.35
 -12  -6   5  144.33   10.07
  12  -6  -5  143.42    9.47
 -12  -6   5  152.61   10.30
 -11  -6   5    6.13    3.50
 -10  -6   5  285.51   28.27
  -9  -6   5    6.53    5.54
  -8  -6   5  472.65   34.09
   8   6  -5  461.57   29.51
   7   6  -5  486.68   28.67
   6   6  -5  297.91   21.53
   5   6  -5  719.45   32.03
   4   6  -5   21.91    5.82
   3   6  -5  753.20   31.02
   3  -6  -5  682.63   31.29
   2   6  -5  287.70   18.38
   2  -6  -5  296.75   20.99
   1   6  -5  851.51   30.51
   1  -6  -5  808.62   34.07
  -1  -6   5  873.43   36.26
   0   6  -5  919.39   31.46
   0  -6  -5  960.11   37.47
   0  -6   5  893.32   35.39
  -1   6  -5    0.93    1.33
  -1  -6  -5    7.02    5.31
   1  -6   5    3.93    3.30
  -2   6  -5  924.43   32.67
   2  -6   5  891.35   31.73
  -3   6  -5  404.65   22.60
  -3  -6  -5  385.69   22.97
   3  -6   5  356.05   18.77
  -4  -6  -5  549.31   30.88
  -4   6  -5  497.48   26.34
  -4  -6  -5  468.68   27.64
  -5   6  -5  867.64   36.38
  -5  -6  -5  896.11   41.38
  -5  -6  -5  917.78   41.38
  -6  -6  -5    5.00    4.85
  -6  -6  -5    4.63    4.95
  -7  -6  -5  654.50   40.65
  -7  -6  -5  651.65   37.67
  -8  -6  -5   14.19    6.81
  -8  -6  -5   14.10    6.48
  -9   6  -5  185.99   19.51
  -9  -6  -5  196.71   24.85
  -9  -6  -5  183.24   21.21
 -10   6  -5   57.51   11.55
 -10  -6  -5   53.85    5.53
 -10  -6  -5   50.01    5.92
 -10  -6  -5   71.61   13.96
 -10  -6  -5   70.07   14.94
 -10  -6  -5   53.79    6.02
 -11  -6  -5    2.16    1.51
 -11  -6  -5   -0.69    1.80
 -11  -6  -5   -0.27    2.56
 -11  -6  -5   -0.97    2.16
 -11  -6  -5    1.84    1.34
 -11   6  -5    2.93    2.38
 -11  -6  -5    0.11    3.50
 -12   6  -5  187.42   22.96
 -12  -6  -5  193.91   11.60
 -12  -6  -5  210.59   11.63
 -12  -6  -5  197.21   27.53
 -13  -6  -5  122.08    9.06
 -13  -6  -5  120.88    9.23
 -13  -6  -5   90.07   19.07
 -13   6  -5   82.93   17.05
 -14   6  -5   16.99    7.64
 -14  -6  -5   17.93    8.86
 -14  -6  -5   39.40    5.22
 -14  -6  -5   31.99    4.95
 -15  -6  -5  192.05   11.76
 -15  -6  -5  198.22   11.64
 -16  -6  -5   54.79    6.14
 -16  -6  -5   56.30    6.53
 -17  -6  -5  120.61    8.78
 -17  -6  -5  103.87    8.46
 -18  -6  -5   -4.20    2.58
 -19  -6  -5   98.78    8.01
 -20  -6  -5   29.09    4.33
 -21  -6  -5   -2.34    1.92
 -21   6  -5    1.46    1.05
 -22  -6  -5   83.99    6.12
 -22   6  -5   57.20    4.52
 -23  -6  -5   26.19    3.21
 -24  -6  -5   58.75    4.17
 -25  -7   5   19.30    2.50
 -24  -7   5    7.81    1.98
 -23  -7   5   22.10    3.37
 -22  -7   5    3.61    2.03
 -22  -7   5    7.36    2.50
 -21  -7   5   18.93    3.68
 -21  -7   5   18.10    3.63
 -20  -7   5    0.66    1.66
  20  -7  -5    0.07    1.90
 -19  -7   5    4.44    3.03
  19  -7  -5    2.36    2.24
  18  -7  -5    1.55    1.96
 -18  -7   5    1.38    2.28
 -17  -7   5    9.58    3.51
 -17  -7   5    9.65    3.74
  17  -7  -5   11.74    3.78
  16  -7  -5    0.83    1.96
 -16  -7   5   -1.65    2.03
 -16  -7   5    0.84    1.63
 -15  -7   5   13.25    6.97
 -15  -7   5   12.16    6.96
 -15  -7   5   17.21    4.74
  15  -7  -5   12.70    3.69
 -15  -7   5   16.97    4.15
 -14  -7   5    2.09    2.31
  14  -7  -5    9.84    3.05
 -14  -7   5   11.59    7.23
 -14  -7   5    3.63    2.23
 -14  -7   5    4.85    2.12
 -13  -7   5   12.63    3.54
 -13  -7   5    6.69    5.56
  13  -7  -5   11.90    3.07
 -13  -7   5   13.08    3.74
 -12  -7   5   61.49    6.96
 -12  -7   5   59.92   15.62
  12   7  -5   44.76   11.45
 -12  -7   5   63.85    6.80
  12  -7  -5   53.82    6.12
  11  -7  -5   12.94    2.75
 -11  -7   5   21.10    3.99
 -11  -7   5   29.03   10.85
 -11  -7   5   21.43    3.92
  11   7  -5   17.69    7.56
 -10  -7   5   -0.22    1.99
  10   7  -5    0.90    2.08
 -10  -7   5   -1.82    3.14
 -10  -7   5    2.56    1.26
   9   7  -5   19.90    7.17
   8   7  -5    6.22    3.87
   7   7  -5    0.49    1.74
   6   7  -5   -1.75    3.22
   5   7  -5   66.91   10.49
  -4  -7   5   74.84   13.03
   4   7  -5   54.99    9.33
   3   7  -5   30.71    6.37
  -3  -7   5   34.67    8.61
   3  -7  -5   39.76    8.44
   2   7  -5    5.44    3.07
   2  -7  -5   -0.48    2.00
  -2  -7   5    6.66    5.33
  -1  -7   5  349.26   25.39
   1  -7  -5  325.00   23.77
   1   7  -5  303.99   19.27
   0  -7  -5   70.09   11.37
   0  -7   5   69.12   10.86
   1  -7   5   23.51    6.11
  -1  -7  -5   14.39    4.83
  -2  -7  -5  584.08   33.05
   2  -7   5  524.10   26.98
  -3  -7  -5   55.55   10.73
  -4  -7  -5  312.95   25.44
  -5  -7  -5  236.47   22.60
  -6  -7  -5   85.19   14.30
  -7  -7  -5   27.20    8.64
  -7  -7  -5   38.49    9.34
  -8  -7  -5    5.73    2.45
  -8  -7  -5   -0.78    4.41
  -8  -7  -5    1.51    1.19
  -9  -7  -5    1.72    1.52
  -9   7  -5   -0.09    2.14
  -9  -7  -5    2.49    4.02
  -9  -7  -5    2.96    3.39
 -10   7  -5    8.57    4.99
 -10  -7  -5    9.40    2.44
 -10  -7  -5    6.33    1.53
 -10  -7  -5   10.34    4.44
 -10  -7  -5    7.68    2.37
 -10  -7  -5    0.44    4.57
 -11  -7  -5   31.79    4.83
 -11   7  -5   30.12    9.19
 -11  -7  -5   20.05    7.36
 -11  -7  -5   14.54    7.91
 -11  -7  -5   28.97    4.68
 -12   7  -5    4.23    5.24
 -12  -7  -5   -7.29    8.11
 -12  -7  -5    1.80    1.92
 -12  -7  -5    1.59    1.37
 -12  -7  -5    5.07    4.26
 -13  -7  -5    2.07    3.60
 -13  -7  -5    1.37    1.37
 -14  -7  -5   32.01    4.89
 -15  -7  -5   -0.63    2.42
 -16  -7  -5   16.50    3.56
 -17  -7  -5    8.83    2.39
 -18  -7  -5   -1.65    2.25
 -19  -7  -5    4.49    1.57
 -20  -7  -5    6.10    1.62
 -21   7  -5    0.95    0.96
 -21  -7  -5   -0.91    1.36
 -22  -7  -5    3.52    1.17
 -22   7  -5    0.19    0.60
 -23  -7  -5   -2.34    1.13
 -24  -8   5    8.53    1.75
 -23  -8   5   71.69    5.35
 -22  -8   5   87.22    6.59
 -22  -8   5   90.48    6.84
 -21  -8   5   35.64    4.85
 -21  -8   5   33.66    4.76
 -20  -8   5  294.29   13.81
 -19  -8   5   57.87    6.55
 -18  -8   5  351.38   16.38
 -17  -8   5  155.60   11.19
 -17  -8   5  155.64   11.27
 -16  -8   5   17.57    3.99
 -16  -8   5   15.55    3.94
 -15  -8   5  306.01   16.19
 -15  -8   5  308.89   15.89
  14  -8  -5   42.95    5.86
 -14  -8   5   37.93    5.59
 -14  -8   5   37.95    5.70
 -13  -8   5  264.08   14.66
 -13  -8   5  277.08   14.51
  13  -8  -5  258.11   13.76
 -13  -8   5  233.16   28.49
 -12  -8   5  141.41   21.73
 -12  -8   5  148.48   10.52
 -12  -8   5  144.81   10.81
 -11  -8   5   97.94    8.37
 -11  -8   5   89.30    8.32
 -11  -8   5   80.62   16.37
  11   8  -5   77.60   15.22
 -10  -8   5  466.10   18.74
 -10  -8   5  487.48   18.02
 -10  -8   5  471.45   38.41
  10   8  -5  421.80   32.95
  -9  -8   5   32.04    4.84
  -9  -8   5   41.41   11.55
  -9  -8   5   35.43    4.97
   9   8  -5   26.54    8.47
  -8  -8   5  215.19   11.98
  -8  -8   5  218.16   11.48
  -7  -8   5  156.36   10.20
  -7  -8   5  168.37    9.68
  -6  -8   5   77.29   14.79
  -6  -8   5   46.67    5.04
  -5  -8   5  373.30   31.96
  -4  -8   5   11.60    5.58
   3  -8  -5  357.83   26.81
  -3  -8   5  372.36   30.04
  -2  -8   5  256.88   24.59
   2  -8  -5  245.22   22.37
  -1  -8   5   23.57    7.65
   1  -8  -5   11.09    4.99
   0  -8   5  140.70   17.01
   0  -8  -5  127.24   16.53
  -1  -8  -5    9.94    5.18
   1  -8   5    7.40    3.42
  -2  -8  -5  190.49   20.76
  -3  -8  -5  146.89   18.60
  -4  -8  -5  239.72   24.24
  -5  -8  -5  408.53   32.36
  -6  -8  -5   18.75    7.37
  -6  -8  -5   14.19    3.16
  -7  -8  -5  416.00   16.47
  -7  -8  -5  532.22   38.86
  -8  -8  -5  112.33   18.46
  -8  -8  -5   94.65    8.04
  -9  -8  -5  148.80   10.11
  -9   8  -5  133.70   18.53
  -9  -8  -5  131.93    9.67
  -9  -8  -5  150.58   21.90
 -10  -8  -5  355.05   16.08
 -10  -8  -5  374.08   16.51
 -10  -8  -5  344.20   33.63
 -11  -8  -5    5.11    4.48
 -11  -8  -5    0.90    1.49
 -11  -8  -5    1.22    1.53
 -12  -8  -5  355.05   16.21
 -12  -8  -5  353.82   16.29
 -13  -8  -5   67.70    7.07
 -14  -8  -5  206.85   12.37
 -15  -8  -5  255.02   13.29
 -16  -8  -5    1.58    1.61
 -17  -8  -5  180.93   10.57
 -18  -8  -5   25.79    3.89
 -19   8  -5   65.80    6.33
 -19  -8  -5   73.38    6.10
 -20   8  -5   38.05    4.50
 -20  -8  -5   70.76    5.68
 -21   8  -5    7.45    1.96
 -21  -8  -5    9.14    1.99
 -22  -8  -5   79.99    4.96
 -23  -9   5    1.67    1.17
 -22  -9   5   29.15    3.51
 -21  -9   5   48.78    4.91
 -21  -9   5   51.22    5.20
 -20  -9   5   17.25    4.13
 -20  -9   5   17.15    3.95
 -19  -9   5   54.36    6.38
 -18  -9   5   60.35    6.92
 -17  -9   5    8.72    3.41
 -17  -9   5    6.81    3.33
 -16  -9   5   89.40    8.99
 -16  -9   5   92.51    8.71
 -15  -9   5   -3.25    3.23
 -15  -9   5    1.36    1.60
 -14  -9   5   92.77    8.93
 -14  -9   5   84.40    8.24
 -13  -9   5  101.62    9.25
 -13  -9   5   95.48    8.79
 -12  -9   5   24.86    4.81
 -12  -9   5   32.98    5.51
 -11  -9   5  172.04   11.44
 -11  -9   5  173.38   12.05
 -10  -9   5   12.56    3.58
 -10  -9   5    6.85    2.52
 -10  -9   5   12.55    7.19
  -9  -9   5   58.29   14.56
  -9  -9   5   65.12    6.84
  -9  -9   5   67.95    7.39
  -8  -9   5   93.44    8.27
  -8  -9   5  101.08   18.74
  -8  -9   5   95.27    8.04
  -7  -9   5   -0.79    1.75
  -7  -9   5    0.43    2.39
  -7  -9   5    2.05    1.71
  -6  -9   5   42.72    5.49
  -6  -9   5   45.93   12.58
  -6  -9   5   48.61    5.44
  -5  -9   5    3.98    1.82
  -5  -9   5    0.07    1.33
  -5  -9   5    3.38    4.57
  -4  -9   5  124.01    8.58
  -4  -9   5  139.57   20.56
   3   9  -5   33.26    4.59
   3  -9  -5   59.28   11.97
  -3  -9   5   48.90   12.38
   2  -9  -5   57.13   12.09
   2   9  -5   44.21    5.13
  -2  -9   5   61.44   13.06
   1   9  -5   32.77    4.44
   1  -9  -5   48.66   10.94
  -1  -9   5   41.54   10.26
   0   9  -5   27.48    4.11
   0  -9   5   28.47    8.28
   0  -9  -5   40.23   10.04
  -1  -9  -5    6.79    2.67
  -1   9  -5    3.59    1.34
  -2   9  -5   11.79    2.91
  -2  -9  -5   12.01    5.46
  -2  -9  -5   10.46    2.52
  -3  -9  -5   99.72   16.37
  -3   9  -5   91.95    7.53
  -3  -9  -5   80.86    7.08
  -4   9  -5    8.99    2.45
  -4  -9  -5   12.38    2.99
  -5   9  -5    6.77    2.74
  -5  -9  -5    2.46    3.04
  -5  -9  -5    4.42    1.65
  -6  -9  -5   98.62   16.73
  -6   9  -5   88.04    7.91
  -6  -9  -5   80.88    7.64
  -7  -9  -5   15.21    7.49
  -7  -9  -5   11.96    3.51
  -8  -9  -5   73.54    7.36
  -8  -9  -5   65.04   15.05
  -9  -9  -5   51.10    6.57
  -9  -9  -5   32.62   10.60
 -10  -9  -5   21.70    4.28
 -11  -9  -5   38.50    5.26
 -11  -9  -5   46.89    6.31
 -12  -9  -5    4.60    1.98
 -12  -9  -5    4.14    2.05
 -13  -9  -5  106.78    8.63
 -14  -9  -5   55.21    6.22
 -15  -9  -5   23.43    4.01
 -16  -9  -5  107.64    8.11
 -17   9  -5    3.97    1.63
 -17  -9  -5    8.35    2.85
 -18  -9  -5   57.62    5.48
 -18   9  -5   54.88    5.84
 -19   9  -5   18.00    3.34
 -19  -9  -5   29.93    3.67
 -20   9  -5    0.37    0.88
 -20  -9  -5    0.90    1.07
 -21  -9  -5   27.65    2.86
 -22 -10   5   48.72    3.93
 -21 -10   5    1.51    1.10
 -20 -10   5  123.30    7.52
 -20 -10   5  120.73    7.58
 -19 -10   5   42.67    5.28
 -18 -10   5   96.59    7.79
 -17 -10   5   51.66    6.16
 -16 -10   5   18.23    3.81
 -16 -10   5   18.61    3.92
 -15 -10   5   56.37    6.61
 -15 -10   5   55.65    6.52
 -14 -10   5    2.90    1.84
 -14 -10   5    1.84    1.75
 -13 -10   5   27.56    4.89
 -13 -10   5   29.59    5.08
 -12 -10   5   82.50    8.40
 -12 -10   5   78.42    8.13
 -11 -10   5   16.11    3.78
 -11 -10   5   19.28    4.15
 -10 -10   5  174.04   12.22
 -10 -10   5  170.99   11.45
  -9 -10   5   37.05    5.80
  -9 -10   5   27.04    4.60
  -8 -10   5  178.16   11.83
  -8 -10   5  149.68   24.01
  -8 -10   5  174.38   11.26
  -7 -10   5    4.33    1.37
  -7 -10   5    3.36    1.92
  -7 -10   5    5.01    5.26
  -6 -10   5   91.11    7.95
  -6 -10   5   91.20   18.13
  -5 -10   5   62.65   15.37
  -5 -10   5   60.41    6.40
  -4 -10   5   17.54    7.31
  -4 -10   5    9.87    2.87
  -3 -10   5   39.45   11.27
  -3 -10   5   41.79    5.36
   2  10  -5   40.74    5.21
   2 -10  -5   40.72   10.92
  -2 -10   5   24.94    8.06
   1  10  -5   24.58    4.04
  -1 -10   5   31.39    9.87
   1 -10  -5   26.36    8.73
   0  10  -5  296.74   13.77
   0 -10  -5  339.89   31.44
  -1 -10  -5    3.62    4.63
  -1  10  -5    0.50    1.49
  -1 -10  -5    2.61    1.51
  -2 -10  -5  231.78   26.39
  -2 -10  -5  215.26   11.99
  -2  10  -5  244.63   12.52
  -3 -10  -5   43.42   11.09
  -3 -10  -5   36.46    5.05
  -3  10  -5   37.07    4.96
  -4 -10  -5   26.04    4.32
  -4  10  -5   29.82    4.32
  -4 -10  -5   15.14    5.95
  -5  10  -5   72.19    6.90
  -5 -10  -5   69.06    6.85
  -5 -10  -5   81.47   16.29
  -6  10  -5    7.76    2.14
  -6 -10  -5    9.14    2.27
  -7 -10  -5   75.44    7.54
  -7  10  -5   75.27    7.51
  -8  10  -5  147.10   10.82
  -8 -10  -5  154.41   10.92
  -9  10  -5   50.80    6.51
  -9 -10  -5   51.08    6.56
 -10  10  -5  137.90   10.82
 -10 -10  -5  130.64   10.09
 -11  10  -5   77.96    8.36
 -11 -10  -5   61.92    6.98
 -12  10  -5  231.00   14.15
 -13  10  -5    2.48    1.99
 -13 -10  -5    3.04    1.44
 -14  10  -5   82.42    8.39
 -14 -10  -5   60.11    5.82
 -15 -10  -5   48.86    5.16
 -15  10  -5   66.12    7.18
 -16 -10  -5    2.93    1.55
 -16  10  -5    3.75    1.95
 -17 -10  -5   47.83    4.60
 -17  10  -5   51.48    5.68
 -18 -10  -5    6.02    1.52
 -18  10  -5    4.54    1.52
 -19 -10  -5   63.35    4.41
 -19  10  -5   53.39    5.04
 -20 -11   5    7.97    1.83
 -19 -11   5   32.96    3.76
 -19 -11   5   36.27    4.06
 -18 -11   5   14.78    2.77
 -17 -11   5   15.15    2.99
 -16 -11   5   57.66    6.10
 -16 -11   5   60.12    6.03
 -15 -11   5    4.01    1.81
 -15 -11   5    2.60    1.93
 -14 -11   5   90.63    8.20
 -14 -11   5   76.26    7.42
 -13 -11   5   38.25    5.39
 -13 -11   5   43.84    6.05
 -12 -11   5   11.58    3.22
 -12 -11   5   14.02    3.74
 -11 -11   5  278.37   14.82
 -11 -11   5  295.18   15.33
 -10 -11   5    2.93    2.44
 -10 -11   5    0.57    2.12
  -9 -11   5  216.27   13.11
  -9 -11   5  261.15   14.40
  -8 -11   5   95.32    8.72
  -7 -11   5  113.47    9.32
  -6 -11   5  375.55   16.79
  -5 -11   5   35.26    5.61
  -4 -11   5  287.48   14.40
  -3 -11   5   67.57    7.62
  -2 -11   5  325.53   15.21
   1  11  -5  306.77   14.50
   0  11  -5  124.43    9.38
  -1  11  -5  510.55   18.40
  -1 -11  -5  469.79   18.30
  -2  11  -5   36.69    5.31
  -2 -11  -5   49.34    6.14
  -3  11  -5  306.81   14.11
  -3 -11  -5  285.27   14.68
  -4  11  -5  159.51   10.31
  -4 -11  -5  172.21   11.47
  -5  11  -5   27.92    4.50
  -5 -11  -5   19.85    4.04
  -6 -11  -5  156.02   11.04
  -6  11  -5  130.58    9.80
  -7 -11  -5   18.62    3.79
  -7  11  -5   13.51    3.50
  -8 -11  -5   55.11    6.56
  -8  11  -5   54.77    6.72
  -9  11  -5   54.34    6.87
  -9 -11  -5   46.22    6.00
 -10  11  -5   37.20    5.75
 -10 -11  -5   37.48    5.47
 -11  11  -5   95.96    8.98
 -11 -11  -5   90.90    8.17
 -12  11  -5    3.93    2.68
 -13  11  -5   86.55    8.37
 -14  11  -5   11.81    3.20
 -15  11  -5    3.98    1.97
 -16  11  -5   40.03    4.74
 -17  11  -5    1.84    1.11
 -18  11  -5   15.71    2.67
 -18  12   5    0.07    0.77
 -18 -12   5    4.19    1.24
 -17  12   5   -1.10    1.28
 -17 -12   5    2.40    1.20
 -17 -12   5    2.21    1.30
 -16 -12   5    0.32    1.05
 -15 -12   5    7.83    2.34
 -15 -12   5    9.95    2.35
 -14 -12   5    3.64    1.83
 -14 -12   5    2.31    1.96
 -13 -12   5    5.44    2.05
 -13 -12   5    4.90    2.01
 -12 -12   5   26.10    4.54
 -11 -12   5    6.61    2.56
 -10 -12   5   42.34    5.84
  -9 -12   5   13.00    3.10
  -8 -12   5   12.19    2.95
  -7 -12   5   62.84    6.99
  -6 -12   5    4.89    1.90
  -5 -12   5   60.03    6.66
  -4 -12   5    9.42    3.01
  -3 -12   5   41.35    5.52
  -2 -12   5    7.67    3.07
  -1 -12   5    5.11    2.96
   0 -12   5   13.44    3.43
   0  12  -5    8.03    2.78
  -1  12  -5   13.46    3.42
  -1 -12  -5   14.70    3.55
  -2  12  -5   36.27    5.13
  -2 -12  -5   21.79    3.93
  -3 -12  -5   19.89    4.08
  -3  12  -5   16.60    3.60
  -4  12  -5  116.44    9.02
  -4 -12  -5  114.71    9.24
  -5  12  -5   54.94    6.24
  -5 -12  -5   66.11    7.19
  -6  12  -5   29.86    4.60
  -6 -12  -5   25.82    4.72
  -7 -12  -5   14.90    3.42
  -7  12  -5   13.21    3.24
  -8 -12  -5    2.29    1.82
  -8  12  -5    7.56    2.62
  -9  12  -5    6.43    2.29
  -9 -12  -5    7.00    2.49
 -10 -12  -5   -0.04    1.73
 -10  12  -5   -2.48    2.07
 -11  12  -5    1.79    1.94
 -12  12  -5    8.33    2.54
 -13  12  -5    9.56    2.53
 -14  12  -5    7.15    2.21
 -15  12  -5   12.86    2.62
 -16  12  -5   -0.85    1.02
 -15 -13   5    1.40    0.93
 -14 -13   5  132.20    8.16
 -13 -13   5   33.27    4.48
 -12 -13   5   75.66    6.89
 -11 -13   5  128.28    9.28
 -10 -13   5    0.68    2.00
  -9 -13   5  214.58   12.22
  -8 -13   5   87.38    8.10
  -7 -13   5   69.49    7.31
  -6 -13   5   82.14    7.83
  -5 -13   5    2.22    1.89
  -4 -13   5  116.40    9.23
  -3 -13   5   60.45    6.73
  -2 -13   5   73.32    7.67
  -1 -13   5  168.32   10.86
   0 -13   5   15.20    4.04
   1 -13   5  164.32   10.60
   2 -13   5   10.87    4.23
  -2  13  -5   10.04    3.26
   3 -13   5  216.11   12.22
  -3  13  -5  193.19   11.34
  -4  13  -5   16.15    3.28
  -4 -13  -5   17.64    3.37
  -5  13  -5   53.85    6.09
  -5 -13  -5   49.54    5.84
  -6  13  -5   88.87    7.78
  -6 -13  -5   90.52    7.58
  -7 -13  -5    3.94    2.28
  -7  13  -5    0.32    1.44
  -8  13  -5  134.88    9.45
  -8 -13  -5  123.19    8.56
  -9  13  -5  125.15    8.89
  -9 -13  -5  117.32    8.12
 -10  13  -5   44.26    5.29
 -11  13  -5  212.43   10.90
 -12  13  -5    2.77    1.76
 -13  13  -5   89.72    6.59
 -14  13  -5   25.31    3.51
 -13 -14   5    2.01    1.43
 -12 -14   5    4.88    1.81
 -11 -14   5    1.84    1.46
 -10 -14   5   15.96    3.43
  -9 -14   5    0.68    1.36
  -8 -14   5   23.28    4.00
  -7 -14   5    0.02    1.55
  -6 -14   5    1.73    2.03
  -5 -14   5    5.09    2.30
  -4 -14   5   -0.45    1.48
  -3 -14   5    2.58    1.81
  -2 -14   5   32.46    4.79
  -1 -14   5    4.24    2.48
   0 -14   5   10.91    2.94
   1 -14   5    6.91    2.47
   2 -14   5   -1.52    1.44
   3 -14   5    3.02    1.74
   4 -14   5   -1.33    1.41
   5 -14   5    5.19    2.31
  -5  14  -5    2.93    1.57
  -6  14  -5    1.13    1.36
   6 -14   5    4.16    2.17
  -7  14  -5   13.20    3.16
   7 -14   5   21.04    3.65
   8 -14   5   17.32    3.04
  -8  14  -5   10.26    2.59
  -9  14  -5    6.16    2.19
   9 -14   5   10.28    2.58
 -10  14  -5   22.40    3.40
  10 -14   5   28.04    3.57
 -11  14  -5    7.31    1.84
  11 -14   5    8.28    1.89
 -10 -15   5    4.67    1.58
  -9 -15   5   31.92    3.60
  -8 -15   5   10.70    2.32
  -7 -15   5   23.51    3.41
  -6 -15   5   64.29    5.48
  -5 -15   5    6.01    2.16
  -4 -15   5   83.48    6.38
  -3 -15   5    1.19    1.66
  -2 -15   5   69.69    6.04
  -1 -15   5   57.05    5.52
   0 -15   5    9.47    2.79
   1 -15   5   93.76    6.92
   2 -15   5   52.40    5.23
   3 -15   5   30.29    3.97
   4 -15   5   98.04    6.76
   5 -15   5   12.81    2.65
   6 -15   5  132.57    7.43
   7 -15   5    3.46    1.38
 -27   0   6    3.69    1.17
  27   0  -6    7.65    1.82
  26   0  -6   67.30    5.75
  25   0  -6   88.02    7.00
  24   0  -6   52.11    5.68
  23   0  -6  155.62   10.16
  22   0  -6   -2.18    2.57
  21   0  -6  144.23   10.10
  20   0  -6   -2.80    2.11
  19   0  -6  288.39   13.99
 -18   0   6  194.04   26.96
  18   0  -6  255.40   12.97
 -17   0   6   -3.73    4.90
  17   0  -6    0.69    1.78
 -16   0   6  303.07   32.15
  16   0  -6  284.71   13.06
 -15   0   6  150.49   22.10
 -14   0   6  380.84   33.14
 -13   0   6 1074.06   53.31
 -12   0   6    9.91    5.76
 -11   0   6 1354.30   53.56
 -10   0   6   33.08    8.11
  -9   0   6 2448.84   63.29
  -8   0   6   14.52    4.82
  -7   0   6 1186.48   37.70
  -6   0   6 1780.58   42.27
   5   0  -6   24.24    4.56
  -5   0   6   27.80    5.14
   4   0  -6 1534.91   32.03
   3   0  -6  880.08   23.83
   2   0  -6 1115.76   26.29
   1   0  -6 2208.55   36.54
   0   0  -6 1927.88   35.16
  -1   0  -6 1698.78   34.88
  -2   0  -6  492.99   19.81
  -3   0  -6  280.90   16.04
  -4   0  -6 1264.32   36.30
  -5   0  -6    5.67    2.55
  -6   0  -6 1321.81   38.35
  -7   0  -6  617.50   28.45
  -8   0  -6  217.93   18.66
  -9   0  -6  703.88   34.95
 -10   0  -6    6.67    3.20
 -11   0  -6   33.38    8.23
 -12   0  -6   -2.92    2.70
 -13   0  -6   43.83   11.58
 -13   0  -6   37.30    4.87
 -14   0  -6  153.87   21.91
 -14   0  -6  153.66   10.13
 -15   0  -6    1.75    3.85
 -15   0  -6    1.77    1.41
 -16   0  -6  165.36   10.93
 -16   0  -6  141.44   23.17
 -17   0  -6  106.68    9.10
 -18   0  -6  175.34   11.59
 -19   0  -6   57.21    6.58
 -19   0  -6   54.55    6.35
 -20   0  -6   68.76    7.12
 -20   0  -6   73.81    7.26
 -21   0  -6  159.65   10.56
 -21   0  -6  141.07   10.00
 -22   0  -6   13.89    2.98
 -22   0  -6   13.19    2.79
 -23   0  -6   92.61    7.20
 -24   0  -6   58.65    5.01
 -25   0  -6    2.76    1.19
 -26   0  -6   86.62    4.47
  28  -1  -6   -0.50    0.87
  27  -1  -6    8.33    1.89
  27   1  -6    8.29    1.82
 -26  -1   6    7.51    1.82
  26  -1  -6   11.50    2.60
  26   1  -6   14.57    2.67
  25   1  -6   20.78    3.49
  25  -1  -6   16.70    3.38
  24  -1  -6   30.23    4.63
  24   1  -6   30.19    4.34
  23  -1  -6    0.87    1.85
  23   1  -6    3.88    2.00
  22  -1  -6   49.40    6.19
  22   1  -6   42.36    5.48
  21   1  -6    6.49    2.20
 -21  -1   6    8.87    2.72
  21  -1  -6    9.59    2.79
 -20  -1   6   26.93    4.48
  20  -1  -6   31.94    4.95
  20   1  -6   29.91    4.60
  19   1  -6    9.76    3.03
 -19  -1   6    5.15    1.91
 -19  -1   6    7.76    7.63
  19  -1  -6    9.05    2.57
 -18  -1   6    8.33    2.90
 -18  -1   6    5.21    5.82
  18   1  -6    9.10    2.79
  18  -1  -6    4.71    1.41
 -17  -1   6   -0.04    1.60
  17  -1  -6    5.17    2.21
  17   1  -6    3.21    1.26
  17  -1  -6   -0.23    2.00
 -16  -1   6    3.07    2.17
 -16   1   6   -5.53    6.20
 -16  -1   6    5.67    4.94
  16  -1  -6    2.91    1.76
  16   1  -6    3.14    1.52
 -15   1   6    3.31    3.63
 -15  -1   6   11.81    7.64
 -14   1   6    5.14    4.23
 -14  -1   6   11.12    6.42
 -13  -1   6   31.78    8.82
 -13   1   6   30.05    8.77
 -12   1   6    7.83    5.59
 -12  -1   6    8.20    5.64
 -11   1   6  247.61   22.15
 -11  -1   6  251.17   24.06
 -10   1   6   54.21   10.00
 -10  -1   6   39.99    9.52
  -9   1   6   94.75   11.97
  -9  -1   6   93.07   12.96
  -8   1   6  153.61   13.82
  -8  -1   6  155.09   15.57
  -7  -1   6   56.39    9.02
  -7   1   6   59.67    7.49
  -6   1   6   41.77    6.11
  -6  -1   6   45.25    7.73
   6  -1  -6   40.46    5.72
  -5   1   6   42.22    5.37
   5  -1  -6   41.51    5.39
  -5  -1   6   40.69    6.72
   5   1  -6   35.35    5.54
   4  -1  -6  227.58   11.82
   4   1  -6  226.00   12.90
   3  -1  -6  988.85   24.10
   3   1  -6  943.64   25.68
   2  -1  -6   24.12    3.97
   2   1  -6   19.93    3.85
   1  -1  -6   83.67    7.06
   1   1  -6   89.57    7.65
   0   1  -6   16.39    3.78
   0  -1  -6   10.22    2.99
  -1  -1  -6   51.43    6.17
  -1   1  -6   54.10    6.56
  -2  -1  -6    5.94    2.37
  -2  -1  -6    7.00    2.21
  -2   1  -6    9.96    3.37
  -3  -1  -6   18.72    4.25
  -3  -1  -6   21.32    4.76
  -3   1  -6   24.18    5.09
  -4  -1  -6   83.39    8.67
  -4   1  -6   92.16    9.93
  -5   1  -6  304.30   19.32
  -5  -1  -6  317.92   18.32
  -6  -1  -6    5.07    3.66
  -6   1  -6    6.83    3.42
  -7   1  -6   62.39    8.99
  -7  -1  -6   75.44   10.58
  -8   1  -6  207.67   17.46
  -8  -1  -6  195.18   17.92
  -9  -1  -6   46.73    9.64
  -9   1  -6   37.36    8.29
 -10   1  -6   81.31   12.61
 -10  -1  -6   69.73   12.30
 -11  -1  -6   50.34   11.70
 -11   1  -6   39.63    9.57
 -12  -1  -6    1.48    3.07
 -12   1  -6   -1.45    3.80
 -13   1  -6   22.41    3.87
 -13   1  -6   24.78    8.77
 -13  -1  -6   17.02    3.34
 -13  -1  -6   24.58    9.17
 -14   1  -6   17.36    8.28
 -14  -1  -6    2.93    2.88
 -14   1  -6   16.08    3.46
 -14  -1  -6   14.23    3.19
 -15   1  -6   66.43    6.90
 -15  -1  -6   45.27    5.71
 -15   1  -6   60.12   14.70
 -15  -1  -6   45.55   12.89
 -16  -1  -6    9.38    2.82
 -16  -1  -6   -0.85    4.61
 -16   1  -6    6.09    2.28
 -16   1  -6    4.36    4.68
 -17   1  -6    5.42    2.59
 -17  -1  -6    3.54    2.19
 -17  -1  -6    1.00    2.34
 -18  -1  -6    0.26    2.61
 -18   1  -6    2.01    1.94
 -18  -1  -6   -0.65    1.68
 -19  -1  -6    3.79    2.10
 -19   1  -6    6.12    2.69
 -19  -1  -6    5.25    2.17
 -20  -1  -6    6.61    2.41
 -20  -1  -6    6.40    3.18
 -20   1  -6    9.22    2.84
 -20   1  -6    8.41    2.58
 -21  -1  -6   21.83    4.13
 -21  -1  -6   16.60    3.34
 -21   1  -6   21.39    4.15
 -22  -1  -6   25.81    4.20
 -22  -1  -6   19.49    3.50
 -22   1  -6   27.32    4.30
 -23  -1  -6   -0.84    1.20
 -23   1  -6   -0.24    1.76
 -23  -1  -6    1.78    1.69
 -24  -1  -6    7.56    2.14
 -24   1  -6   12.14    2.33
 -25  -1  -6    4.01    1.40
 -25   1  -6    3.13    1.26
  27  -2  -6    8.09    1.98
  26  -2  -6  134.36    8.20
  26   2  -6  103.66    6.57
  25   2  -6   21.93    3.53
  25  -2  -6   24.24    3.95
  24   2  -6   94.50    7.38
  24  -2  -6  112.65    8.51
  23  -2  -6  145.25   10.14
  23   2  -6  119.54    8.66
 -22  -2   6    6.83    3.20
  22   2  -6   12.79    3.22
  22  -2  -6   17.93    4.03
 -21  -2   6  180.35   11.77
 -21  -2   6  156.96   10.33
  21  -2  -6  194.65   12.28
  21   2  -6  176.50   11.01
 -20  -2   6    6.50    2.36
 -20  -2   6    7.24    2.48
  20  -2  -6    7.74    2.57
  19  -2  -6  194.85   11.77
  19   2  -6  209.03   12.08
 -19  -2   6  206.63   12.77
  18   2  -6   95.95    8.12
 -18  -2   6   86.22   19.00
  18  -2  -6   93.80    8.05
 -18  -2   6  103.05    9.28
 -17  -2   6  120.42    9.77
  17   2  -6  122.21    8.85
 -17  -2   6  110.26   21.32
  17  -2  -6  110.61    8.51
  16  -2  -6  585.61   18.65
 -16  -2   6  551.06   19.87
  16  -2  -6  615.02   19.64
 -16  -2   6  628.01   48.55
  16   2  -6  575.26   18.85
  15   2  -6   34.19    4.58
 -15  -2   6   43.54   11.98
  15  -2  -6   37.80    4.64
  15  -2  -6   42.41    5.04
 -14  -2   6  276.55   29.95
 -13  -2   6  479.36   37.31
 -12  -2   6    8.36    6.37
 -12   2   6    5.19    2.95
 -11   2   6  564.04   31.09
 -11  -2   6  606.60   37.86
 -10  -2   6  287.10   24.98
 -10   2   6  273.57   20.31
  -9   2   6   71.74    9.64
  -9  -2   6   81.05   12.83
  -8   2   6  340.32   18.81
  -8  -2   6  381.12   25.33
  -7   2   6  232.35   13.35
  -7  -2   6  261.57   19.71
   7  -2  -6  257.18   14.42
  -6   2   6  998.39   23.21
   6  -2  -6 1053.12   26.94
  -5  -2   6   44.60    7.72
   5  -2  -6   38.78    5.07
   5   2  -6   41.31    6.41
   4   2  -6 1360.85   33.11
   4  -2  -6 1470.35   28.87
   3   2  -6  148.64   11.01
   3  -2  -6  137.68    8.53
   2  -2  -6  131.53    8.49
   2   2  -6  129.36   10.11
   1  -2  -6   59.49    4.29
   1  -2  -6   56.14    5.74
   0  -2  -6  106.48    6.93
   0   2  -6  117.42    9.33
   0  -2  -6  107.18    8.31
  -1  -2  -6   19.30    3.58
  -1   2  -6   15.45    3.96
  -1  -2  -6   17.48    3.77
  -2  -2  -6  329.64   15.78
  -2  -2  -6  305.95   16.23
  -2  -2  -6  327.18   15.85
  -2   2  -6  311.56   16.39
  -3   2  -6  207.33   14.12
  -3  -2  -6  209.57   12.98
  -3  -2  -6  214.72   13.95
  -4   2  -6 1164.57   35.22
  -4  -2  -6 1128.21   30.53
  -4  -2  -6 1203.70   36.04
  -5  -2  -6    4.70    2.93
  -5   2  -6    4.29    4.08
  -5  -2  -6    5.83    2.65
  -6   2  -6 1306.62   43.27
  -6  -2  -6 1253.04   42.25
  -6  -2  -6 1160.79   32.37
  -7  -2  -6    8.13    4.43
  -7   2  -6   -3.00    3.29
  -7  -2  -6    6.78    2.52
  -8  -2  -6 1016.96   42.70
  -8   2  -6 1015.13   38.25
  -9  -2  -6  213.38   20.99
  -9   2  -6  236.67   19.83
 -10   2  -6  160.82   17.34
 -10  -2  -6  163.79   19.63
 -11   2  -6  695.29   38.81
 -11  -2  -6  696.25   41.82
 -12   2  -6   69.94   12.96
 -12  -2  -6   86.73   15.92
 -13   2  -6  278.33   28.16
 -13  -2  -6  251.94   12.52
 -13  -2  -6  236.93   27.95
 -13   2  -6  254.89   12.74
 -13  -2  -6  254.26   12.08
 -14   2  -6  438.75   37.07
 -14  -2  -6  407.23   16.39
 -14  -2  -6  435.38   39.08
 -14  -2  -6  389.61   16.12
 -14   2  -6  420.22   16.99
 -15   2  -6   47.29   12.87
 -15  -2  -6   48.51   13.85
 -15  -2  -6   52.91    6.17
 -15  -2  -6   50.42    5.99
 -15   2  -6   70.17    7.30
 -16   2  -6  450.73   18.25
 -16  -2  -6  425.70   17.59
 -16   2  -6  381.24   37.74
 -16  -2  -6  384.27   39.96
 -16  -2  -6  433.26   17.60
 -17  -2  -6   87.65    8.41
 -17   2  -6   89.63    8.52
 -17  -2  -6   98.92    8.80
 -18  -2  -6  149.41   10.53
 -18   2  -6  148.13   10.84
 -18  -2  -6  144.38   10.79
 -19  -2  -6  230.79   12.85
 -19  -2  -6  250.71   13.58
 -20  -2  -6   -0.08    1.68
 -20  -2  -6   -0.63    2.31
 -21   2  -6   99.50    7.92
 -21  -2  -6   88.85    7.67
 -21  -2  -6   95.80    7.93
 -22  -2  -6    6.61    2.11
 -22  -2  -6    2.59    1.72
 -22   2  -6    3.35    1.53
 -23   2  -6   73.43    5.87
 -23  -2  -6   61.38    5.71
 -23  -2  -6   70.08    6.05
 -24  -2  -6   41.00    4.08
 -24  -2  -6   49.87    4.44
 -24   2  -6   46.06    4.25
 -25   2  -6    4.05    1.39
 -25  -2  -6    0.27    1.06
  27  -3  -6   25.55    3.17
  26  -3  -6    0.21    1.08
  25   3  -6   23.00    3.37
  25  -3  -6   30.76    4.27
  24   3  -6   27.15    3.97
 -24  -3   6   19.93    3.43
  24  -3  -6   30.63    4.82
 -23  -3   6  101.38    7.90
  23   3  -6  112.20    8.21
 -22  -3   6  215.46   11.94
 -22  -3   6  236.96   12.84
  22   3  -6  219.38   11.63
  21  -3  -6    0.10    2.37
 -21  -3   6   -0.44    2.04
  21   3  -6   -1.62    1.89
 -21  -3   6   -2.45    2.23
  20  -3  -6  171.90   11.43
 -20  -3   6  152.21   10.85
  19   3  -6   35.74    5.09
  19  -3  -6   40.72    5.63
 -19  -3   6   37.12    5.57
 -18  -3   6  238.61   13.57
  18  -3  -6  224.35   12.80
  18   3  -6  248.84   13.28
 -17  -3   6  147.94   10.78
  17  -3  -6  153.86   10.40
 -17  -3   6  144.53   24.51
  17   3  -6  149.87   10.18
  16   3  -6   17.62    3.55
 -16  -3   6    8.14    2.39
  16  -3  -6   15.40    3.58
 -16  -3   6    5.37    5.36
 -15  -3   6  191.48   11.64
  15  -3  -6  180.19   10.43
  15   3  -6  174.52   10.31
  15  -3  -6  205.72   11.38
 -14  -3   6  115.58   19.87
 -13  -3   6   88.63   16.95
 -12  -3   6  904.16   50.31
 -11  -3   6    9.63    6.83
 -10  -3   6  758.90   41.33
  -9  -3   6  136.97   16.60
   8  -3  -6    1.71    1.78
  -8  -3   6    1.07    2.78
  -7  -3   6   20.51    6.28
   7  -3  -6   19.93    3.58
   6   3  -6  270.64   17.37
  -6  -3   6  280.50   20.25
   6  -3  -6  271.55   12.69
   5  -3  -6   46.68    4.89
  -5  -3   6   44.41    8.56
   5   3  -6   42.32    6.59
   4  -3  -6    4.80    1.63
   4   3  -6    7.96    3.19
   3  -3  -6   53.99    4.94
   3   3  -6   60.77    7.54
   2   3  -6   44.92    6.17
   2  -3  -6   42.82    4.61
   1  -3  -6    1.22    0.63
   1  -3  -6    4.71    2.17
   0  -3  -6  753.08   22.14
   0  -3  -6  854.23   27.85
   0  -3  -6  738.51   19.11
   0   3  -6  871.91   26.56
  -1   3  -6   74.55    8.02
  -1  -3  -6   78.75    8.79
  -1  -3  -6   79.82    7.62
  -2  -3  -6  234.51   14.69
  -2   3  -6  239.05   14.82
  -2  -3  -6  231.57   14.92
  -3  -3  -6  335.77   19.23
  -3  -3  -6  361.15   19.08
  -3   3  -6  361.21   19.11
  -4  -3  -6    2.37    2.21
  -4   3  -6    1.57    2.22
  -4  -3  -6    3.88    2.67
  -5  -3  -6  361.70   23.26
  -5  -3  -6  404.17   21.09
  -5   3  -6  398.45   22.94
  -6  -3  -6   38.75    8.37
  -6  -3  -6   36.21    6.60
  -6   3  -6   42.38    8.36
  -7  -3  -6  461.61   29.48
  -7  -3  -6  427.13   22.84
  -8   3  -6   58.49    9.34
  -8  -3  -6   65.40   11.94
  -8  -3  -6   64.90    9.17
  -9  -3  -6  170.92   20.29
  -9   3  -6  187.07   18.13
  -9  -3  -6  150.27   14.16
 -10  -3  -6  205.47   23.06
 -10   3  -6  196.52   19.56
 -11   3  -6    2.93    2.23
 -11  -3  -6    8.27    3.63
 -12   3  -6  188.26   21.66
 -12  -3  -6  197.11   25.04
 -12  -3  -6  180.44    9.91
 -12  -3  -6  164.14   10.07
 -13   3  -6  134.64    9.66
 -13   3  -6  150.14   20.48
 -13  -3  -6  152.05    9.86
 -13  -3  -6  175.53   24.67
 -13  -3  -6  158.79    9.71
 -14   3  -6   10.54    2.95
 -14   3  -6    7.23    4.53
 -14  -3  -6    3.27    4.11
 -14  -3  -6   10.07    2.74
 -14  -3  -6    9.38    2.60
 -15  -3  -6  271.68   13.41
 -15   3  -6  220.09   27.65
 -15  -3  -6  262.42   13.37
 -15  -3  -6  238.76   31.12
 -16   3  -6   11.31    6.24
 -16  -3  -6    8.24    6.64
 -16  -3  -6    6.23    3.04
 -16  -3  -6    5.29    2.27
 -17  -3  -6  375.56   16.59
 -17  -3  -6  352.09   15.66
 -18  -3  -6   29.88    4.92
 -18  -3  -6   29.94    4.96
 -19  -3  -6   34.98    5.16
 -19  -3  -6   36.09    5.22
 -20  -3  -6   49.52    5.79
 -20  -3  -6   57.35    6.73
 -21  -3  -6    9.36    2.50
 -21  -3  -6    6.92    2.33
 -21   3  -6    6.64    2.20
 -22   3  -6   19.26    3.25
 -22  -3  -6   19.82    3.55
 -22  -3  -6   16.41    3.18
 -23  -3  -6    9.30    2.30
 -23  -3  -6    5.52    1.87
 -23   3  -6    9.08    2.32
 -24  -3  -6    6.96    1.86
 -24   3  -6    7.11    1.82
 -24  -3  -6    7.41    1.88
 -25   3  -6   14.26    1.98
  26  -4  -6   76.03    5.85
 -25  -4   6   28.97    3.60
  25  -4  -6   41.11    4.96
 -24  -4   6   55.52    5.39
  24  -4  -6   75.72    6.74
 -23  -4   6   66.22    6.33
 -23  -4   6   71.33    7.11
  23   4  -6   59.23    5.69
 -22  -4   6    1.16    1.73
 -22  -4   6    2.84    2.92
  22  -4  -6    2.26    2.25
  22   4  -6    2.78    1.76
 -21  -4   6   11.23    3.75
 -21  -4   6   12.97    3.12
  21  -4  -6   11.29    3.28
  21   4  -6   10.97    2.78
 -20  -4   6   16.67    4.20
  20  -4  -6   23.21    4.32
  19   4  -6   35.13    5.36
  19  -4  -6   45.94    6.18
 -19  -4   6   36.93    5.81
 -18  -4   6   63.07    7.30
  18  -4  -6   75.13    7.70
  18   4  -6   74.83    7.40
 -18  -4   6   51.96   15.64
 -17  -4   6    0.37    2.29
  17   4  -6    6.84    2.65
  17  -4  -6    8.60    3.20
 -17  -4   6    0.09    4.70
  16   4  -6  299.79   14.14
 -16  -4   6  312.67   15.17
 -16  -4   6  282.93   33.87
  16  -4  -6  311.16   14.75
  15  -4  -6    4.33    1.95
 -15  -4   6   -0.27    3.36
 -15  -4   6    4.27    1.98
  15   4  -6    2.38    1.49
 -15  -4   6    3.12    2.54
  14  -4  -6  148.28    9.84
 -14  -4   6  156.46   10.41
 -14  -4   6  174.80   25.06
 -13  -4   6   23.83    8.73
 -12  -4   6   91.57   16.87
 -11  -4   6   13.32    4.69
 -10  -4   6    3.73    3.33
  -9  -4   6  656.43   37.30
  -8  -4   6   88.23   13.21
   7   4  -6   86.54   11.34
  -7  -4   6   83.92   12.72
  -6  -4   6 1029.94   41.52
   6   4  -6 1059.97   36.44
   5   4  -6    4.45    2.74
   4  -4  -6  211.53    7.65
   4   4  -6  391.05   20.68
   3  -4  -6    7.98    1.76
   3   4  -6    4.95    2.89
   2   4  -6  153.64   12.58
   1  -4  -6   31.91    6.28
   1   4  -6   40.48    6.39
   0   4  -6    7.67    3.25
   0  -4  -6    5.61    3.34
   0  -4  -6    4.08    1.46
  -1   4  -6  173.82   12.94
  -1  -4  -6  132.66    9.72
  -1  -4  -6  156.10   13.35
  -2   4  -6  653.49   25.81
  -2  -4  -6  588.94   24.14
  -2  -4  -6  632.63   27.25
  -3  -4  -6   39.03    6.83
   3  -4   6   41.98    4.87
  -3  -4  -6   46.32    7.90
  -3   4  -6   40.02    6.63
  -4  -4  -6  100.22   11.26
  -4   4  -6   94.95   10.94
  -4  -4  -6  100.07   12.37
  -5   4  -6    3.09    2.39
  -5  -4  -6    1.43    2.46
  -5  -4  -6   -0.19    2.87
  -6   4  -6   68.43   10.86
  -6  -4  -6   73.87   12.25
  -6  -4  -6   71.87   10.44
  -7  -4  -6  477.81   32.48
  -7  -4  -6  460.81   26.45
  -8  -4  -6   10.40    5.27
  -8  -4  -6    7.23    3.28
  -9  -4  -6  302.18   28.80
  -9  -4  -6  270.00   21.37
  -9   4  -6  287.20   22.51
 -10   4  -6   16.17    5.96
 -10  -4  -6   11.89    6.23
 -10  -4  -6   13.00    4.60
 -11   4  -6  200.56   21.70
 -11  -4  -6  222.68   26.73
 -12  -4  -6   95.01   18.41
 -12  -4  -6   92.13    7.45
 -12   4  -6   87.31   15.07
 -12  -4  -6   79.78    7.20
 -13   4  -6  160.99   21.74
 -13  -4  -6  138.41   23.05
 -13  -4  -6  135.04    9.46
 -13  -4  -6  124.50    8.91
 -14  -4  -6  173.52   10.50
 -14  -4  -6  157.97   10.37
 -14   4  -6  170.37   23.82
 -14  -4  -6  156.86   25.20
 -15  -4  -6   16.63    3.76
 -15   4  -6    9.18    6.62
 -15  -4  -6   14.58    3.09
 -15  -4  -6   16.38    8.82
 -16  -4  -6   80.44    7.70
 -16  -4  -6   80.68    7.52
 -17  -4  -6    2.93    2.07
 -17  -4  -6    2.96    2.10
 -18  -4  -6   38.74    5.46
 -18  -4  -6   39.88    5.40
 -19  -4  -6    9.96    2.57
 -19  -4  -6   10.98    2.65
 -20  -4  -6   63.48    6.51
 -20  -4  -6   61.39    6.42
 -21  -4  -6   63.85    6.01
 -21  -4  -6   69.40    6.37
 -21   4  -6   59.44    5.55
 -22  -4  -6    0.64    1.43
 -22  -4  -6    2.68    1.65
 -22   4  -6    4.94    1.87
 -23   4  -6   77.16    5.46
 -23  -4  -6   88.41    6.25
 -24   4  -6    1.88    0.73
 -24  -4  -6    2.68    0.97
 -24  -4  -6    2.02    1.20
 -26  -5   6   -0.69    0.77
 -25  -5   6   75.11    5.55
 -24  -5   6   33.59    4.25
  24  -5  -6   33.61    4.44
 -23  -5   6    4.65    1.98
 -23  -5   6    1.45    1.46
  23  -5  -6    2.38    1.67
 -22  -5   6   86.07    7.96
 -22  -5   6   78.72    7.15
  22  -5  -6   97.45    8.43
  21   5  -6    6.06    1.86
  21  -5  -6    6.34    2.44
 -21  -5   6    5.42    2.81
  20  -5  -6  196.65   12.54
 -20  -5   6  173.18   11.58
 -19  -5   6   58.60    6.97
  19  -5  -6   83.86    8.49
 -18  -5   6    1.83    2.20
  18   5  -6    3.75    1.70
  18  -5  -6    0.23    2.20
 -17  -5   6  355.16   16.71
  17   5  -6  377.73   16.72
  17  -5  -6  397.93   17.75
 -16  -5   6   18.41    9.00
 -16  -5   6    6.03    2.40
  16   5  -6   10.08    2.87
 -16  -5   6    1.71    2.43
  16  -5  -6   11.56    3.27
 -15  -5   6  285.46   14.44
 -15  -5   6  260.32   32.29
 -15  -5   6  263.58   14.57
  15  -5  -6  309.91   14.87
  15   5  -6  267.04   13.53
 -14  -5   6   33.72    5.02
 -14  -5   6   36.11   11.68
 -14  -5   6   33.13    5.16
  14  -5  -6   42.58    5.52
 -13  -5   6  177.67   24.81
 -13  -5   6  163.99   10.43
  13  -5  -6  160.85   10.28
 -12  -5   6  282.31   29.64
 -11  -5   6   28.83    9.39
 -10  -5   6  590.83   39.03
  -9  -5   6  245.81   24.85
   8   5  -6  479.26   28.78
  -8  -5   6  456.54   31.73
   7   5  -6 1730.75   51.83
  -7  -5   6 1646.69   58.52
   6   5  -6   16.40    5.27
   5   5  -6 1390.45   43.14
   4   5  -6  146.53   13.75
   3   5  -6  521.56   25.01
   2  -5  -6  248.23   17.80
   2   5  -6  240.12   16.41
   1   5  -6  241.75   16.03
   1  -5  -6  235.32   17.54
   0   5  -6  633.31   25.84
   0  -5  -6  629.40   29.07
  -1  -5  -6  285.84   19.90
  -1   5  -6  255.89   16.72
  -2   5  -6  309.54   19.28
  -2  -5  -6  253.84   16.02
   2  -5   6  273.83   16.02
  -2  -5  -6  322.24   21.64
  -3   5  -6  474.54   24.52
  -3  -5  -6  454.80   24.42
  -3  -5  -6  506.11   27.47
  -4   5  -6  242.17   18.73
  -4  -5  -6  216.09   18.31
  -4  -5  -6  228.94   19.01
  -5   5  -6  755.44   35.23
  -5  -5  -6  697.41   35.85
  -5  -5  -6  711.13   34.05
  -6  -5  -6    7.57    5.19
  -6  -5  -6    5.38    3.93
  -7  -5  -6  763.33   42.61
  -7  -5  -6  739.99   37.04
  -8  -5  -6  396.91   32.29
  -8  -5  -6  392.96   27.89
  -9  -5  -6   29.46    9.68
  -9  -5  -6   19.56    6.20
  -9   5  -6   21.93    6.63
 -10  -5  -6  102.89   17.96
 -10   5  -6   83.78   13.45
 -10  -5  -6  108.34   15.41
 -11  -5  -6   15.44    3.06
 -11  -5  -6   18.93    8.54
 -11  -5  -6   13.64    3.01
 -11   5  -6   22.09    7.10
 -12  -5  -6  339.57   14.31
 -12  -5  -6  374.98   37.00
 -12  -5  -6  314.49   14.50
 -12   5  -6  336.74   30.05
 -13   5  -6  171.17   22.96
 -13  -5  -6  184.19   10.75
 -13  -5  -6  171.43   10.92
 -13  -5  -6  173.05   26.13
 -14   5  -6   24.85    9.65
 -14  -5  -6   34.40    5.00
 -14  -5  -6   27.28    4.52
 -14  -5  -6   22.15    9.61
 -15  -5  -6  184.44   11.21
 -15   5  -6  113.66   20.65
 -15  -5  -6  161.57   10.78
 -15  -5  -6  124.61   23.81
 -16  -5  -6    0.55    1.52
 -16  -5  -6    0.01    1.76
 -17  -5  -6   59.25    6.39
 -17  -5  -6   55.64    6.28
 -18  -5  -6   12.78    3.17
 -18  -5  -6    5.50    2.33
 -19  -5  -6   63.93    6.46
 -19  -5  -6   69.69    6.67
 -20  -5  -6  146.82    9.26
 -20  -5  -6  149.33    9.41
 -21  -5  -6    1.18    1.58
 -21   5  -6   -0.37    1.18
 -22  -5  -6  140.97    8.11
 -22   5  -6   99.67    6.19
 -23   5  -6   27.56    3.02
 -23  -5  -6   48.33    4.46
 -24  -5  -6   38.70    3.59
 -24  -5  -6   43.05    3.67
 -25  -6   6   -0.30    0.74
 -24  -6   6    2.48    1.30
 -23  -6   6    1.70    1.41
 -23  -6   6   -0.75    1.37
  23  -6  -6   -0.57    1.94
 -22  -6   6   -1.62    1.80
  22  -6  -6    1.58    1.90
 -22  -6   6    2.04    2.07
  21  -6  -6    0.17    2.06
 -21  -6   6   -3.88    2.51
 -20  -6   6   -1.17    1.71
  20  -6  -6    1.78    2.12
  19  -6  -6    0.53    2.06
 -19  -6   6    1.17    2.32
  18  -6  -6   13.78    3.38
 -18  -6   6   15.71    3.83
 -17  -6   6    0.59    1.80
  17  -6  -6   -0.76    1.90
 -16  -6   6   44.35    5.83
 -16  -6   6   40.60   13.77
 -16  -6   6   47.20    6.46
  16  -6  -6   43.71    5.95
 -15  -6   6   24.19   10.89
  15  -6  -6   21.70    4.21
 -15  -6   6   21.18    4.48
 -15  -6   6   23.16    4.68
 -14  -6   6    1.21    2.02
  14  -6  -6   -1.14    2.09
 -14  -6   6    1.91    5.79
 -14  -6   6    1.44    1.23
  13  -6  -6  122.74    9.25
 -13  -6   6   94.33   18.64
 -13  -6   6  103.72    8.78
 -13  -6   6  107.86    9.13
  12  -6  -6    6.38    2.30
 -12  -6   6    2.58    2.88
 -12  -6   6    8.00    2.70
 -12  -6   6    4.18    2.04
 -11  -6   6  131.67   20.54
 -11  -6   6  137.61    9.22
  11   6  -6  132.97   18.21
 -10  -6   6   70.05   14.08
  10   6  -6   70.75   12.99
   9   6  -6   67.75   12.50
  -9  -6   6   92.87   16.24
   8   6  -6    3.73    3.43
   7   6  -6   -2.26    4.61
   6   6  -6    2.90    2.38
   5   6  -6    0.30    2.77
   4   6  -6    5.13    3.00
   3   6  -6   10.14    3.49
   2   6  -6   16.68    4.49
   2  -6  -6   20.27    6.13
   1   6  -6   59.04    8.46
   1  -6  -6   51.61    8.89
   0   6  -6  110.66   11.67
   0  -6   6  110.53   12.84
   0  -6  -6  116.20   13.38
  -1   6  -6   27.20    5.97
   1  -6   6   25.90    5.91
  -1  -6  -6   22.79    6.08
   2  -6   6   14.77    4.31
  -2  -6  -6   13.73    5.45
  -2   6  -6   17.66    4.90
  -3  -6  -6    3.16    2.56
  -3   6  -6    2.97    2.56
  -4   6  -6  149.30   15.27
  -4  -6  -6  139.68   16.06
  -5  -6  -6    0.84    2.11
  -5  -6  -6    3.05    3.92
  -5   6  -6   -1.07    2.57
  -6  -6  -6   16.38    5.04
  -6  -6  -6   17.18    6.33
  -7  -6  -6    1.67    2.80
  -7  -6  -6    1.00    3.07
  -8  -6  -6   -0.50    4.61
  -8  -6  -6    7.80    4.25
  -9  -6  -6    3.50    1.75
  -9   6  -6    5.43    2.09
  -9  -6  -6    5.02    5.14
  -9  -6  -6    5.07    3.46
 -10   6  -6   -3.64    5.71
 -10  -6  -6   -4.72    5.70
 -10  -6  -6   -0.25    1.39
 -10  -6  -6    9.99    5.29
 -10  -6  -6    3.03    1.72
 -11  -6  -6   12.90    2.96
 -11   6  -6   11.97    6.20
 -11  -6  -6    2.44    3.52
 -11  -6  -6   11.02    2.64
 -11  -6  -6    8.25    4.66
 -12  -6  -6   -0.22    2.02
 -12   6  -6   -2.29    5.56
 -12  -6  -6    1.53    1.74
 -12  -6  -6   -2.08    4.46
 -13  -6  -6    8.95    2.80
 -13  -6  -6   10.55    3.00
 -13   6  -6    6.99    4.10
 -13  -6  -6    6.96    6.89
 -14   6  -6   -5.10    6.30
 -14  -6  -6   -4.36    5.15
 -14  -6  -6    1.17    1.37
 -14  -6  -6   -1.44    2.08
 -15  -6  -6    5.24    2.11
 -15  -6  -6    5.08    2.04
 -16  -6  -6    0.79    1.41
 -16  -6  -6    0.48    1.58
 -17  -6  -6    2.54    1.67
 -18  -6  -6   11.10    2.97
 -19  -6  -6   16.26    3.22
 -20   6  -6    1.69    1.49
 -20  -6  -6   -3.02    1.98
 -21  -6  -6    0.57    1.37
 -22  -6  -6    6.25    1.76
 -23  -6  -6   -0.69    1.00
 -24  -6  -6    2.24    0.93
 -25  -7   6   65.91    4.45
 -24  -7   6   18.64    2.79
 -23  -7   6   56.60    5.33
 -23  -7   6   58.05    5.23
 -22  -7   6   82.81    6.96
 -22  -7   6   78.50    6.54
 -21  -7   6    5.13    2.50
 -20  -7   6  102.76    8.65
  20  -7  -6  110.42    9.30
  19  -7  -6   94.14    9.04
 -19  -7   6   93.21    8.59
  18  -7  -6   15.81    4.00
 -18  -7   6   11.27    3.41
 -17  -7   6  236.90   13.72
 -17  -7   6  225.27   13.89
  17  -7  -6  238.45   14.19
 -16  -7   6   34.01    5.64
  16  -7  -6   27.41    4.87
 -16  -7   6   31.93    5.38
 -15  -7   6  296.16   15.46
  15  -7  -6  292.99   15.31
 -15  -7   6  302.96   15.92
 -14  -7   6   71.01   17.67
  14   7  -6   64.04   14.74
 -14  -7   6   94.32    8.77
  14  -7  -6   99.49    8.77
 -14  -7   6   92.84    9.00
 -13  -7   6  191.59   12.14
 -13  -7   6  180.11   26.95
 -13  -7   6  199.07   12.32
  13  -7  -6  182.63   11.41
  13   7  -6  162.28   21.99
 -12  -7   6  254.54   31.42
 -12  -7   6  284.45   14.68
 -12  -7   6  284.18   14.33
  12  -7  -6  262.00   13.16
  12   7  -6  263.88   27.64
 -11  -7   6    1.16    1.41
  11  -7  -6    5.83    1.97
  11   7  -6    1.27    2.13
 -11  -7   6    2.07    1.12
 -10  -7   6  439.00   16.49
 -10  -7   6  433.44   17.21
  -9  -7   6  353.76   14.87
  -9  -7   6  317.97   13.51
   8   7  -6  151.25   18.07
   7   7  -6  605.90   34.89
   6   7  -6   54.42   10.49
   5   7  -6  909.03   40.10
   4   7  -6   61.40   10.09
  -3  -7   6  586.01   35.25
   3   7  -6  562.98   29.02
  -2  -7   6  700.65   38.09
   2  -7  -6  714.24   35.70
   2   7  -6  666.49   30.60
   1   7  -6   47.15    8.09
   1  -7  -6   52.19    9.97
  -1  -7   6   66.84   11.86
   0  -7  -6  471.00   29.50
   0   7  -6  402.02   23.41
   0  -7   6  431.36   27.77
   1  -7   6   18.24    5.20
  -1  -7  -6   25.44    7.37
  -2  -7  -6  600.65   34.38
  -3  -7  -6  311.46   25.55
  -4  -7  -6  480.42   32.41
  -5  -7  -6  534.95   35.19
  -6  -7  -6   11.75    6.36
  -7  -7  -6  262.12   26.20
  -8  -7  -6   92.99   16.31
  -8  -7  -6   56.68    6.07
  -9   7  -6   60.38   12.47
  -9  -7  -6   56.95    6.31
  -9  -7  -6   81.55   15.57
  -9  -7  -6   52.66    6.00
 -10   7  -6  311.76   28.40
 -10  -7  -6  304.71   14.75
 -10  -7  -6  324.84   15.17
 -10  -7  -6  336.20   31.92
 -11   7  -6   16.71    7.25
 -11  -7  -6   24.32    4.32
 -11  -7  -6   26.73    4.78
 -11  -7  -6   23.69    8.82
 -12   7  -6  199.11   25.42
 -12  -7  -6  296.74   14.68
 -13  -7  -6  215.07   12.66
 -14  -7  -6  105.63    8.79
 -15  -7  -6  194.67   11.73
 -16  -7  -6   -1.78    2.16
 -17  -7  -6  149.58    9.98
 -18  -7  -6   60.29    6.06
 -19   7  -6    8.29    2.37
 -19  -7  -6    5.70    1.98
 -20  -7  -6  101.03    7.00
 -20   7  -6   57.83    5.33
 -21   7  -6   -2.67    1.16
 -21  -7  -6    4.72    1.59
 -22  -7  -6   25.61    3.02
 -23  -7  -6   12.40    1.91
 -24  -8   6    6.77    1.59
 -23  -8   6    1.37    1.29
 -22  -8   6    6.47    2.45
 -22  -8   6    7.38    2.59
 -21  -8   6   41.57    5.33
 -21  -8   6   40.06    5.00
 -20  -8   6   18.14    4.81
 -19  -8   6   40.23    5.89
 -18  -8   6   99.04    9.38
 -17  -8   6   37.34    5.60
 -17  -8   6   37.04    5.82
 -16  -8   6   80.69    8.47
 -16  -8   6   75.13    7.94
  16  -8  -6   76.90    7.90
 -15  -8   6   13.36    3.96
  15  -8  -6   15.76    4.27
 -15  -8   6   16.39    4.19
 -14  -8   6   69.13    7.89
 -14  -8   6   80.10    8.19
  14  -8  -6   73.24    7.58
  13   8  -6    8.08    5.21
 -13  -8   6    0.85    5.71
  13  -8  -6    2.92    1.89
 -13  -8   6    0.58    2.54
 -13  -8   6    0.30    2.08
 -12  -8   6   23.26    4.77
  12   8  -6   21.03    8.01
 -12  -8   6   20.76    4.08
 -12  -8   6   18.38    8.05
  12  -8  -6   15.08    3.40
 -11  -8   6   39.41    5.70
 -11  -8   6   43.07    5.65
  11   8  -6   32.23    9.94
 -11  -8   6   33.07   10.68
 -10  -8   6   12.79    6.77
 -10  -8   6    3.93    1.52
  10   8  -6   -0.39    2.52
 -10  -8   6    8.76    3.07
   9   8  -6   -2.63    4.73
  -9  -8   6    6.47    2.33
  -9  -8   6   -1.36    2.23
  -9  -8   6    2.02    2.06
  -8  -8   6   28.49    4.29
   8   8  -6   29.31    8.51
  -8  -8   6   26.85    4.42
  -8  -8   6   37.13   11.00
  -7  -8   6   19.61    8.88
  -7  -8   6   14.02    3.02
  -6  -8   6   33.96    4.41
  -6  -8   6   48.00   12.24
  -5  -8   6    7.35    5.27
  -5  -8   6    1.97    1.79
  -4  -8   6   99.32   16.43
  -3  -8   6   45.80   11.05
  -2  -8   6    7.19    3.84
   2  -8  -6    9.03    4.44
  -1  -8   6    4.85    3.87
   1  -8  -6    4.36    3.67
   0  -8   6   72.43   12.88
   0  -8  -6   82.83   13.59
  -1  -8  -6   16.91    7.05
  -2   8  -6   79.59    6.69
  -2  -8  -6   92.97   15.00
  -3  -8  -6   51.51   11.46
  -3   8  -6   46.91    5.66
  -4   8  -6  299.47   13.48
  -4  -8  -6  340.70   29.30
  -5   8  -6   31.83    4.63
  -5  -8  -6   24.62    4.03
  -5  -8  -6   32.22    9.21
  -6  -8  -6   15.06    5.38
  -6  -8  -6   17.40    3.39
  -7  -8  -6    4.04    4.75
  -7  -8  -6    2.84    1.57
  -8  -8  -6   18.49    3.63
  -8  -8  -6   26.73    8.70
  -9   8  -6   36.95   10.25
  -9  -8  -6   25.51    9.08
  -9  -8  -6   40.48    5.47
 -10   8  -6   18.35    7.34
 -10  -8  -6   22.21    3.97
 -10  -8  -6   18.11    7.19
 -10  -8  -6   25.71    4.60
 -11  -8  -6   97.20    8.49
 -11  -8  -6   91.67    8.54
 -12  -8  -6   19.44    4.07
 -13  -8  -6   38.12    5.35
 -14  -8  -6   11.69    3.19
 -15  -8  -6   66.74    6.92
 -16  -8  -6   25.23    4.53
 -17  -8  -6    1.66    1.48
 -17   8  -6   -0.38    2.04
 -18   8  -6   -1.53    2.05
 -18  -8  -6   -0.71    1.29
 -19  -8  -6    5.15    1.88
 -19   8  -6    2.12    1.20
 -20  -8  -6   -2.82    1.43
 -20   8  -6   -1.30    1.28
 -21   8  -6    3.11    1.29
 -21  -8  -6   13.87    2.28
 -22  -8  -6    0.04    0.86
 -23  -9   6   25.63    2.92
 -22  -9   6   93.55    6.17
 -21  -9   6   12.60    2.82
 -21  -9   6   15.71    3.28
 -20  -9   6  303.36   13.13
 -19  -9   6   88.33    7.89
 -18  -9   6  115.88    9.16
 -17  -9   6  235.68   13.43
 -17  -9   6  218.60   12.65
 -16  -9   6   -1.32    2.83
 -16  -9   6    5.69    2.96
 -15  -9   6  155.04   11.32
 -15  -9   6  128.39   10.19
 -14  -9   6   49.57    6.72
 -14  -9   6   56.17    6.71
 -13  -9   6  105.10    9.85
 -13  -9   6   98.23    8.81
 -12  -9   6  251.38   13.97
 -12  -9   6  264.11   15.20
 -11  -9   6   36.52    5.83
 -11  -9   6   37.11    5.40
 -10  -9   6  250.60   14.41
 -10  -9   6  252.97   13.46
  -9  -9   6    0.76    1.61
  -9  -9   6    4.84    3.72
  -9  -9   6   -2.25    2.43
  -8  -9   6   40.97   11.58
  -8  -9   6   57.60    6.49
  -8  -9   6   57.51    6.27
  -7  -9   6   55.46    6.16
  -7  -9   6   51.20   13.67
  -7  -9   6   47.47    5.50
  -6  -9   6   19.37    8.68
  -6  -9   6   12.89    3.03
  -6  -9   6   11.06    2.83
   5   9  -6   90.84    7.67
  -5  -9   6  102.33   18.62
  -5  -9   6   98.75    7.68
   4   9  -6   71.48    6.92
  -4  -9   6   99.63   17.68
   3   9  -6   31.93    4.51
  -3  -9   6   36.06   10.77
  -2  -9   6  153.05   20.64
   2  -9  -6  178.37   21.07
   2   9  -6  140.85    9.36
   1  -9  -6   12.52    6.07
   1   9  -6   11.08    2.96
  -1  -9   6    9.60    5.09
   0   9  -6   80.77    6.95
   0  -9  -6   78.33   14.05
  -1  -9  -6    9.86    5.19
  -1   9  -6    8.65    2.46
  -2   9  -6  114.66    8.42
  -2  -9  -6  108.15   17.03
  -3  -9  -6   31.16    4.46
  -3   9  -6   31.34    4.41
  -3  -9  -6   32.87    9.61
  -4  -9  -6    7.90    4.62
  -4   9  -6    3.25    1.74
  -4  -9  -6    4.65    2.07
  -5   9  -6  207.39   11.81
  -5  -9  -6  186.68   23.85
  -5  -9  -6  156.77   10.34
  -6   9  -6  122.71    9.36
  -6  -9  -6  112.45   18.92
  -6  -9  -6  108.23    8.80
  -7   9  -6  174.36   11.38
  -7  -9  -6  137.10   21.26
  -7  -9  -6  145.56   10.16
  -8   9  -6  271.28   14.52
  -8  -9  -6  228.93   28.02
  -8  -9  -6  249.08   13.54
  -9  -9  -6   20.29    3.77
 -10  -9  -6  296.23   14.87
 -11  -9  -6   10.76    2.95
 -12  -9  -6  245.17   12.89
 -13  -9  -6  102.19    8.31
 -14   9  -6   78.02    8.37
 -14  -9  -6   50.72    5.80
 -15   9  -6  293.96   15.82
 -15  -9  -6  263.68   12.72
 -16   9  -6   10.80    3.33
 -16  -9  -6   16.36    3.24
 -17   9  -6  189.28   11.37
 -17  -9  -6  178.76    9.58
 -18  -9  -6   17.82    2.94
 -18   9  -6   12.44    2.76
 -19   9  -6   45.66    4.61
 -19  -9  -6   71.30    5.29
 -20   9  -6   12.87    2.32
 -20  -9  -6   37.56    3.49
 -22 -10   6    4.02    1.30
 -21 -10   6   61.08    4.81
 -20 -10   6   14.62    2.76
 -20 -10   6   14.72    3.11
 -19 -10   6   69.69    6.38
 -18 -10   6   49.74    5.79
 -17 -10   6    2.24    2.23
 -16 -10   6   44.84    5.98
 -16 -10   6   48.28    5.97
 -15 -10   6   28.86    5.18
 -15 -10   6   29.02    5.05
 -14 -10   6  115.92    9.84
 -14 -10   6  105.99    9.18
 -13 -10   6   77.64    8.25
 -13 -10   6   79.62    8.18
 -12 -10   6    7.66    2.20
 -12 -10   6    8.09    3.04
 -11 -10   6  234.91   13.53
 -11 -10   6  219.58   13.80
 -10 -10   6   11.25    2.84
 -10 -10   6   14.33    3.62
  -9 -10   6  174.77   11.59
  -9 -10   6  188.14   12.39
  -8 -10   6  133.90    9.90
  -8 -10   6  137.19   10.50
  -7 -10   6   -0.36    1.92
  -7 -10   6    7.28    4.78
  -7 -10   6    4.01    1.42
  -6 -10   6  271.76   14.24
  -6 -10   6  249.87   30.75
  -6 -10   6  306.76   14.58
  -5 -10   6   37.78    5.24
  -5 -10   6   34.18   11.42
  -5 -10   6   47.97    5.86
   4  10  -6   93.41    8.11
  -4 -10   6   75.05   16.06
   3  10  -6   94.34    8.19
  -3 -10   6   63.75   15.05
   2  10  -6   57.21    6.30
  -2 -10   6   35.56   10.52
   1 -10  -6  152.21   21.09
   1  10  -6  119.37    9.08
   0 -10  -6   23.92    8.97
   0  10  -6   20.27    3.84
  -1  10  -6  108.61    8.32
  -1 -10  -6  107.05   17.84
  -2 -10  -6    2.11    1.93
  -2  10  -6    3.69    1.53
  -3  10  -6   48.30    5.61
  -3 -10  -6   51.33   12.91
  -3 -10  -6   50.14    5.93
  -4 -10  -6   67.96    6.92
  -4 -10  -6   69.68   14.95
  -4  10  -6   69.59    6.71
  -5  10  -6   62.53    6.70
  -5 -10  -6   54.27    6.27
  -6  10  -6  158.54   10.62
  -6 -10  -6  152.03   10.75
  -7 -10  -6   41.41    5.82
  -7  10  -6   36.61    5.16
  -8  10  -6  177.64   11.86
  -8 -10  -6  157.62   10.98
  -9  10  -6   95.33    9.17
  -9 -10  -6   86.92    8.33
 -10  10  -6   17.13    4.22
 -10 -10  -6   15.03    3.64
 -11  10  -6   94.84    9.33
 -12  10  -6   26.02    4.76
 -13  10  -6   67.48    7.85
 -14  10  -6   89.25    8.39
 -15 -10  -6   -0.11    0.95
 -15  10  -6    1.14    1.59
 -16  10  -6   51.07    6.10
 -16 -10  -6   47.48    4.59
 -17  10  -6   38.67    4.78
 -17 -10  -6   32.41    3.56
 -18  10  -6    7.94    2.11
 -18 -10  -6    5.79    1.56
 -19  10  -6   14.59    2.48
 -20 -11   6   11.75    2.10
 -19 -11   6    5.06    1.54
 -19 -11   6    5.58    1.74
 -18 -11   6    1.07    1.01
 -17 -11   6   20.62    3.52
 -16 -11   6    3.53    1.98
 -16 -11   6    2.47    1.39
 -15 -11   6    6.24    1.92
 -15 -11   6    8.38    2.93
 -14 -11   6    1.35    1.49
 -14 -11   6    1.21    1.69
 -13 -11   6   32.42    5.00
 -13 -11   6   32.15    5.24
 -12 -11   6   51.39    6.32
 -12 -11   6   61.26    6.96
 -11 -11   6    8.01    2.82
 -11 -11   6    6.47    2.49
 -10 -11   6   46.11    6.23
 -10 -11   6   37.28    5.65
  -9 -11   6   -4.33    3.67
  -9 -11   6    1.28    1.67
  -8 -11   6   90.20    8.50
  -8 -11   6  107.97    9.21
  -7 -11   6   17.00    3.50
  -6 -11   6   27.38    4.88
  -5 -11   6  156.56   10.71
  -4 -11   6   40.35    5.53
   3  11  -6   36.39    5.09
  -3 -11   6   44.43    6.03
   2  11  -6  126.62    9.38
  -2 -11   6  141.81   10.10
   1  11  -6   19.85    4.02
   0  11  -6   70.44    7.17
  -1  11  -6    0.69    2.07
  -2  11  -6  109.05    8.39
  -3 -11  -6   29.19    4.67
  -3  11  -6   24.27    4.14
  -4 -11  -6    7.79    2.60
  -4  11  -6    8.47    2.84
  -5  11  -6   22.28    3.81
  -5 -11  -6   25.23    4.49
  -6  11  -6   16.15    3.41
  -6 -11  -6   24.11    4.53
  -7 -11  -6    1.98    1.38
  -7  11  -6    1.10    2.06
  -8 -11  -6   45.03    5.74
  -8  11  -6   55.86    6.62
  -9  11  -6   23.50    4.61
  -9 -11  -6   20.92    3.95
 -10  11  -6   38.83    5.50
 -10 -11  -6   36.02    5.20
 -11  11  -6    4.20    2.62
 -12  11  -6   15.38    3.64
 -13  11  -6   15.04    4.24
 -14  11  -6   18.12    3.71
 -15  11  -6   32.67    4.64
 -16  11  -6    0.59    1.15
 -17  11  -6   20.73    2.98
 -18  11  -6    0.09    0.84
 -18 -12   6   25.09    2.96
 -17  12   6   -0.18    0.79
 -17 -12   6    4.36    1.57
 -16 -12   6   67.81    5.48
 -15 -12   6   31.20    4.27
 -15 -12   6   26.06    3.64
 -14 -12   6   47.78    5.61
 -14 -12   6   35.66    4.46
 -13 -12   6  137.10    9.67
 -13 -12   6  123.65    8.49
 -12 -12   6   12.17    3.53
 -12 -12   6    8.34    2.39
 -11 -12   6  140.52    9.56
 -11 -12   6  183.08   11.66
 -10 -12   6    5.80    2.81
  -9 -12   6  124.08    9.73
  -8 -12   6   79.46    8.05
  -7 -12   6   89.19    8.38
  -6 -12   6  223.96   13.19
  -5 -12   6    4.66    3.11
  -4 -12   6  314.77   15.27
  -3 -12   6  202.94   12.51
  -2 -12   6  271.04   14.01
   1  12  -6  446.54   17.36
  -1 -12   6  474.85   18.40
   0  12  -6   16.39    3.92
   0 -12   6   27.40    5.73
  -1  12  -6  323.14   14.52
  -2  12  -6   34.67    5.12
  -3  12  -6   53.55    6.15
  -4  12  -6  185.02   11.09
  -4 -12  -6  181.01   11.44
  -5 -12  -6   14.18    3.28
  -5  12  -6   11.49    3.21
  -6  12  -6  104.86    8.44
  -6 -12  -6  109.87    8.85
  -7  12  -6   59.79    6.43
  -7 -12  -6   53.69    6.20
  -8  12  -6   57.42    6.41
  -8 -12  -6   51.59    6.00
  -9  12  -6   86.06    7.70
  -9 -12  -6   71.22    6.78
 -10  12  -6   16.63    3.69
 -11  12  -6   79.82    7.55
 -12  12  -6    5.10    2.14
 -13  12  -6   24.82    4.32
 -14  12  -6   31.15    4.24
 -15  12  -6    2.04    1.40
 -16  12  -6   40.67    3.96
 -14 -13   6    4.39    2.01
 -13 -13   6    5.30    2.21
 -12 -13   6    5.64    2.39
 -11 -13   6   12.99    3.33
 -10 -13   6    2.35    1.98
  -9 -13   6   21.54    4.18
  -8 -13   6    0.73    1.84
  -7 -13   6   35.35    5.02
  -6 -13   6   -0.04    1.92
  -5 -13   6   36.32    5.22
  -4 -13   6    2.07    1.70
  -3 -13   6    3.05    2.43
  -2 -13   6    8.72    3.40
  -1 -13   6   15.87    3.64
   0 -13   6    5.13    2.30
  -1  13  -6   20.47    3.87
   1 -13   6   26.74    4.51
   2 -13   6   28.00    4.61
  -2  13  -6   22.43    3.99
  -3  13  -6   11.26    2.78
  -4  13  -6   71.21    6.93
  -5  13  -6    1.16    1.33
  -6  13  -6   48.13    5.63
  -6 -13  -6   37.41    4.77
  -7  13  -6   10.91    3.29
  -7 -13  -6    7.57    2.29
  -8  13  -6   12.41    3.30
  -9  13  -6    4.52    2.21
 -10  13  -6    5.85    2.58
 -11  13  -6    4.86    2.37
 -12  13  -6   10.25    2.53
 -13  13  -6    0.65    1.17
 -14  13  -6    4.64    1.57
 -13 -14   6   45.46    4.17
 -12 -14   6   25.43    3.45
 -11 -14   6  118.55    7.52
 -10 -14   6   13.49    2.81
  -9 -14   6   90.79    7.11
  -8 -14   6  108.05    7.85
  -7 -14   6    5.10    2.06
  -6 -14   6   66.83    6.37
  -5 -14   6   -0.54    1.77
  -4 -14   6   32.76    4.59
  -3 -14   6   21.32    3.82
  -2 -14   6    9.26    3.08
  -1 -14   6   78.57    7.07
   0 -14   6    3.02    2.43
   1 -14   6   86.69    7.28
   2 -14   6   39.74    5.12
  -3  14  -6   21.55    3.75
   3 -14   6   25.70    4.07
  -4  14  -6   94.92    7.51
   4 -14   6  102.39    7.63
  -5  14  -6    9.36    2.54
   5 -14   6   15.47    3.34
  -6  14  -6  202.55   10.75
   6 -14   6  219.31   10.81
   7 -14   6   26.97    3.89
  -7  14  -6   20.63    3.43
  -8  14  -6  102.81    7.33
   8 -14   6  108.41    7.24
  -9  14  -6   96.95    6.84
   9 -14   6  115.33    7.21
  10 -14   6   21.24    3.05
 -10  14  -6   14.35    2.64
  -9 -15   6   22.99    3.00
  -8 -15   6    3.32    1.55
  -7 -15   6   39.29    4.32
  -6 -15   6    0.53    1.06
  -5 -15   6   11.08    2.35
  -4 -15   6    3.95    1.45
  -3 -15   6   23.17    3.44
  -2 -15   6   23.65    3.68
  -1 -15   6   19.72    3.44
   0 -15   6   51.26    5.15
   1 -15   6    5.19    2.40
   2 -15   6   20.89    3.35
   3 -15   6    2.29    1.53
   4 -15   6   11.99    2.59
   5 -15   6    3.56    1.44
   6 -15   6    3.68    1.45
 -27   0   7   -1.38    1.05
  27   0  -7   -1.53    1.31
  26   0  -7    1.57    1.09
  25   0  -7   -1.23    1.30
  24   0  -7   -0.94    1.59
  23   0  -7   -2.51    2.48
  22   0  -7   -0.10    1.54
  21   0  -7   -2.77    3.09
  20   0  -7    0.50    1.57
  19   0  -7    0.12    1.73
  19   0  -7    0.05    1.87
  18   0  -7    0.48    1.41
 -17   0   7    1.14    3.73
  17   0  -7    0.28    1.31
 -16   0   7   -0.34    5.07
  16   0  -7    2.48    1.37
 -15   0   7    3.17    5.30
  15   0  -7    3.23    1.77
 -14   0   7    1.69    2.95
 -13   0   7    2.69    3.56
 -12   0   7    1.37    4.72
 -11   0   7   -3.54    4.56
 -10   0   7    0.19    2.96
  -9   0   7   -3.37    3.02
  -8   0   7    2.62    2.48
   7   0  -7    0.17    2.30
  -7   0   7    2.15    2.29
  -6   0   7    1.02    1.65
   6   0  -7    6.42    3.41
   5   0  -7    0.78    1.38
   4   0  -7    3.02    2.26
   3   0  -7    6.41    2.63
   2   0  -7    9.54    3.11
   1   0  -7    1.56    1.84
   0   0  -7   -1.86    2.28
  -1   0  -7   -1.30    2.85
  -2   0  -7   -0.24    2.15
  -3   0  -7    3.71    2.62
  -4   0  -7    0.33    2.59
  -5   0  -7   -0.79    1.64
  -5   0  -7    0.12    2.15
  -6   0  -7    0.78    2.20
  -7   0  -7   -0.72    3.08
  -8   0  -7   -0.20    2.35
  -9   0  -7    1.60    2.42
 -10   0  -7   -0.56    2.72
 -11   0  -7   -0.36    3.78
 -12   0  -7   -3.70    5.53
 -13   0  -7    0.15    2.77
 -13   0  -7   -0.88    1.73
 -14   0  -7   -3.11    5.64
 -14   0  -7   -0.81    1.43
 -15   0  -7   -4.45    6.07
 -15   0  -7    2.39    1.88
 -16   0  -7    7.83    6.59
 -16   0  -7   -1.13    2.08
 -17   0  -7   -2.99    2.40
 -17   0  -7   -0.46    2.43
 -18   0  -7   -1.33    2.25
 -18   0  -7   -1.15    2.44
 -19   0  -7   -1.05    2.36
 -19   0  -7   -0.68    2.59
 -20   0  -7   -3.07    2.26
 -20   0  -7    1.03    2.27
 -21   0  -7   -0.01    1.39
 -21   0  -7    2.58    2.22
 -21   0  -7    1.69    1.60
 -22   0  -7   -0.33    1.31
 -22   0  -7   -2.67    2.16
 -23   0  -7    0.14    1.31
 -24   0  -7   -0.34    1.02
 -25   0  -7   -0.30    0.82
  28  -1  -7   36.43    3.29
  27  -1  -7    3.30    1.38
  27   1  -7    2.27    0.98
  26   1  -7   79.88    6.05
  26  -1  -7   83.22    6.38
  25  -1  -7   79.68    6.85
  25   1  -7   78.12    6.56
  24  -1  -7   21.68    4.01
  24   1  -7   18.28    3.51
  23  -1  -7  198.47   11.93
  23   1  -7  182.65   10.74
  22  -1  -7   39.84    5.59
  22   1  -7   33.80    4.91
  21  -1  -7  140.51   10.02
  21   1  -7  134.67    9.72
  20   1  -7    3.00    2.22
  20  -1  -7    2.55    1.46
 -20  -1   7    0.35    1.75
  19   1  -7  116.91    9.09
  19  -1  -7  120.60    9.16
 -19  -1   7   99.09    8.53
  18  -1  -7  219.42   12.06
  18   1  -7  209.85   12.01
  18  -1  -7  225.78   12.30
 -18  -1   7  197.17   12.02
  17  -1  -7   26.10    4.28
 -17  -1   7   25.91   10.27
  17   1  -7   25.26    4.12
 -17  -1   7   22.55    4.09
 -16  -1   7  414.95   17.15
  16  -1  -7  461.37   17.09
 -16  -1   7  504.29   42.38
  16   1  -7  499.23   17.51
 -15  -1   7  204.77   26.31
  15  -1  -7  166.87    9.85
  15   1  -7  183.65   10.44
 -14   1   7  116.47   17.19
 -14  -1   7  148.99   21.65
 -13   1   7  505.49   34.56
 -13  -1   7  556.16   39.69
 -12   1   7    0.06    2.03
 -12  -1   7   -0.13    4.19
 -11   1   7  662.80   35.62
 -11  -1   7  672.82   39.48
 -10   1   7  306.42   22.53
 -10  -1   7  303.64   25.35
  -9  -1   7  226.74   20.56
  -9   1   7  234.50   18.41
   8  -1  -7 1187.66   36.24
  -8   1   7 1309.66   39.79
  -8  -1   7 1199.13   43.50
   7  -1  -7  660.02   25.22
  -7  -1   7  690.73   31.04
  -7   1   7  702.13   26.58
   7   1  -7  634.56   26.65
   6   1  -7 2108.95   45.69
   6  -1  -7 2140.72   42.64
   5  -1  -7  225.47   13.40
   5   1  -7  218.97   13.98
   4   1  -7  738.38   25.06
   4  -1  -7  745.85   23.47
   3  -1  -7 2128.23   38.59
   3   1  -7 2106.58   41.21
   2   1  -7   55.05    7.13
   2  -1  -7   70.80    7.23
   1   1  -7 1362.26   32.29
   1  -1  -7 1380.38   31.55
   0  -1  -7   62.68    7.09
   0   1  -7   49.32    6.56
  -1  -1  -7  952.34   28.36
  -1   1  -7 1026.65   29.40
  -2   1  -7  566.19   22.97
  -2  -1  -7  566.15   20.11
  -2  -1  -7  588.65   23.72
  -3   1  -7  200.48   14.58
  -3  -1  -7  177.16   12.19
  -3  -1  -7  203.05   14.96
  -4  -1  -7  745.92   26.99
  -4   1  -7  700.28   28.68
  -4  -1  -7  727.20   29.89
  -5   1  -7    2.38    3.43
  -5  -1  -7    2.02    2.10
  -6   1  -7 1360.42   40.24
  -6  -1  -7 1422.74   43.40
  -7  -1  -7   71.32   10.66
  -7   1  -7   68.29   10.04
  -8   1  -7  233.13   19.36
  -8  -1  -7  249.07   21.00
  -9   1  -7  739.70   36.61
  -9  -1  -7  782.42   39.43
 -10   1  -7   20.04    7.05
 -10  -1  -7   13.94    5.60
 -11  -1  -7  412.13   32.28
 -11   1  -7  435.93   31.82
 -12   1  -7  191.91   23.05
 -12  -1  -7  196.31   23.87
 -12  -1  -7  172.03   10.35
 -13   1  -7   14.89    3.37
 -13   1  -7   20.74    8.63
 -13  -1  -7   12.87    6.33
 -13  -1  -7   10.94    2.82
 -13  -1  -7   11.88    3.14
 -14   1  -7  350.18   33.85
 -14  -1  -7  372.81   15.92
 -14   1  -7  395.48   16.53
 -14  -1  -7  357.55   15.63
 -14  -1  -7  346.83   34.82
 -15  -1  -7   -4.73    6.29
 -15   1  -7   -0.49    1.58
 -15   1  -7   -2.80    2.45
 -15  -1  -7   -0.73    1.40
 -15  -1  -7   -1.10    2.84
 -16   1  -7  200.11   12.37
 -16  -1  -7  215.88   12.40
 -16  -1  -7  176.77   27.47
 -16  -1  -7  209.32   12.45
 -16   1  -7  155.91   24.68
 -17  -1  -7   63.19    7.01
 -17  -1  -7   72.10    7.44
 -17   1  -7   61.23    7.10
 -18  -1  -7   68.04    7.15
 -18   1  -7   71.27    7.30
 -18   1  -7   73.16    7.67
 -18  -1  -7   70.47    7.55
 -19   1  -7  106.32    8.94
 -19  -1  -7  135.67   10.45
 -19   1  -7  132.78   10.05
 -19  -1  -7  131.73    9.90
 -19   1  -7  146.44   10.33
 -20   1  -7    1.16    1.35
 -20  -1  -7    1.77    1.59
 -20  -1  -7   -1.15    2.87
 -20   1  -7   -1.44    2.12
 -21  -1  -7  219.63   12.10
 -21   1  -7  220.42   11.47
 -21  -1  -7  232.03   11.87
 -22  -1  -7   38.00    4.90
 -22  -1  -7   31.56    4.44
 -22  -1  -7   37.45    5.06
 -22   1  -7   39.63    4.72
 -23  -1  -7   14.34    2.70
 -23  -1  -7   15.74    2.89
 -23   1  -7   20.70    3.22
 -24  -1  -7  118.47    6.55
 -24   1  -7  120.97    6.51
 -25   1  -7   -0.97    0.80
  27  -2  -7   13.91    2.51
  27   2  -7    6.50    1.59
  26   2  -7   64.88    5.27
  26  -2  -7   72.68    5.97
  25  -2  -7    9.30    2.80
  25   2  -7    7.82    2.33
  24  -2  -7  114.27    8.58
  24   2  -7   87.89    7.19
  23  -2  -7   21.12    4.33
  23   2  -7   20.17    3.73
  22   2  -7   96.90    8.08
 -22  -2   7   96.69    8.32
  22  -2  -7  121.01    9.56
  21  -2  -7    2.38    2.22
  21   2  -7    0.73    1.48
 -21  -2   7   -1.43    2.45
  20  -2  -7   63.49    6.92
  20   2  -7   57.20    6.58
 -20  -2   7   56.58    6.97
  19   2  -7   34.52    4.83
  19  -2  -7   38.43    5.27
 -19  -2   7   39.80    5.76
 -18  -2   7   10.69    2.48
 -18  -2   7    9.61    8.08
  18   2  -7   14.76    3.53
  18  -2  -7   13.01    2.56
 -17  -2   7   20.52    4.23
 -17  -2   7   16.64    8.48
  17  -2  -7   21.46    3.96
  17   2  -7   20.82    3.73
  17  -2  -7   27.13    4.40
 -16  -2   7    1.26    5.18
  16  -2  -7    0.92    1.18
 -16  -2   7    0.58    1.37
  16   2  -7    2.55    1.77
  16  -2  -7    1.56    1.74
 -15  -2   7   81.71    7.53
  15  -2  -7   83.90    7.16
  15   2  -7   79.49    7.00
 -14  -2   7   67.41   15.15
 -13  -2   7   46.42   11.68
 -12  -2   7  157.03   20.75
 -11  -2   7   48.28   11.49
 -10  -2   7  313.98   26.39
  -9  -2   7   53.12   10.10
   9  -2  -7   48.89    7.44
   8  -2  -7    6.31    2.65
  -8   2   7    4.35    2.11
  -8  -2   7    8.21    5.22
  -7  -2   7  326.63   22.61
   7  -2  -7  278.80   15.64
   7   2  -7  283.74   18.54
   6  -2  -7   10.40    3.07
  -6  -2   7   13.53    4.02
   6   2  -7   14.84    4.53
   5  -2  -7   30.39    4.70
   5   2  -7   30.20    5.58
   4  -2  -7   25.71    4.10
   4   2  -7   28.52    5.13
   3   2  -7   98.99    9.47
   3  -2  -7   98.55    8.01
   2  -2  -7   22.26    4.01
   2  -2  -7   16.62    2.16
   2   2  -7   16.66    4.01
   1  -2  -7   18.43    3.43
   1   2  -7   15.42    3.64
   1  -2  -7   18.06    2.61
   0  -2  -7  266.35   11.88
   0  -2  -7  275.35   14.56
   0   2  -7  268.56   15.26
  -1   2  -7  144.46   11.55
  -1  -2  -7  146.43   11.41
  -1  -2  -7  149.86   10.23
  -2  -2  -7    4.01    2.52
  -2  -2  -7    3.57    2.32
  -2   2  -7    0.34    2.34
  -3   2  -7 1050.53   33.61
  -3  -2  -7 1022.21   31.83
  -4   2  -7  141.53   13.21
  -4  -2  -7  135.72   11.38
  -4  -2  -7  148.34   13.28
  -5  -2  -7  490.08   21.32
  -5  -2  -7  553.76   27.36
  -5   2  -7  555.83   27.61
  -6   2  -7  126.00   14.23
  -6  -2  -7  114.40   10.49
  -6  -2  -7  123.18   14.08
  -7   2  -7  134.20   13.76
  -7  -2  -7  156.62   16.43
  -7  -2  -7  117.63   10.70
  -8   2  -7  144.66   15.12
  -8  -2  -7  133.34   16.08
  -9  -2  -7    2.07    3.95
  -9   2  -7    5.47    4.43
 -10   2  -7   62.82   11.28
 -10  -2  -7   73.99   13.44
 -11   2  -7   11.31    5.67
 -11  -2  -7   21.19    8.42
 -12   2  -7    4.73    1.83
 -12  -2  -7    4.31    3.05
 -12   2  -7   -0.05    3.39
 -12  -2  -7    2.53    1.43
 -12  -2  -7    8.22    2.22
 -13   2  -7   84.46   16.33
 -13  -2  -7   66.79    6.52
 -13  -2  -7   60.57   13.97
 -13  -2  -7   74.82    7.01
 -13   2  -7   70.89    7.26
 -14   2  -7    0.78    1.94
 -14  -2  -7   -3.45    4.05
 -14  -2  -7    2.76    1.79
 -14  -2  -7   -0.48    1.70
 -15  -2  -7  153.26   10.41
 -15  -2  -7  151.63   10.54
 -15   2  -7  134.70   22.06
 -15  -2  -7  130.16   23.20
 -15   2  -7  156.22   11.11
 -16   2  -7   21.20    4.13
 -16   2  -7    9.79    7.39
 -16  -2  -7   18.01    8.49
 -16  -2  -7   21.27    4.27
 -16  -2  -7   16.50    4.06
 -16   2  -7   11.04    2.83
 -17  -2  -7  151.04   10.55
 -17  -2  -7  138.53   10.21
 -18  -2  -7   21.50    4.37
 -18  -2  -7   30.56    5.22
 -19  -2  -7   20.50    3.93
 -19  -2  -7   24.10    4.16
 -19   2  -7   22.01    4.22
 -20  -2  -7   96.34    8.09
 -20   2  -7   80.40    7.23
 -20  -2  -7   98.63    8.37
 -21  -2  -7   -2.26    2.06
 -21   2  -7    1.91    1.50
 -21  -2  -7   -1.84    2.50
 -22  -2  -7   25.79    3.83
 -22  -2  -7   25.12    3.85
 -22   2  -7   25.74    3.73
 -23  -2  -7    2.90    1.36
 -23  -2  -7    4.75    1.60
 -23   2  -7    1.57    1.03
 -24  -2  -7   10.49    2.03
 -24   2  -7   12.71    2.12
 -24  -2  -7    8.64    1.83
 -25   2  -7    6.28    1.31
  27  -3  -7    0.57    1.03
  26   3  -7   67.92    5.08
  26  -3  -7   89.85    6.62
  25   3  -7   21.78    3.34
  25  -3  -7   19.18    3.36
  24  -3  -7   48.70    5.63
  24   3  -7   40.57    4.73
  23   3  -7  115.48    8.19
 -23  -3   7  113.48    8.23
 -23  -3   7  111.88    8.69
 -22  -3   7   -0.41    1.84
 -22  -3   7    1.66    2.25
  22  -3  -7    5.23    3.06
  22   3  -7    1.43    1.96
  21  -3  -7  109.65    9.33
 -21  -3   7  104.88    8.62
 -21  -3   7  108.39    9.09
  20   3  -7   65.32    7.09
  20  -3  -7   62.76    7.10
 -20  -3   7   62.76    7.15
  19   3  -7   81.13    7.87
  19  -3  -7   89.81    8.29
 -19  -3   7   92.18    8.73
 -18  -3   7  386.30   17.35
  18   3  -7  370.80   16.18
  18  -3  -7  375.54   16.91
 -17  -3   7   73.00    7.47
  17   3  -7   67.00    6.74
  17  -3  -7   66.59    7.11
  16   3  -7  562.44   19.11
 -16  -3   7  599.58   20.92
  16  -3  -7  569.14   19.01
 -16  -3   7  618.99   49.49
  16  -3  -7  626.58   20.64
 -15  -3   7   86.90    8.01
  15  -3  -7  104.99    8.26
  15  -3  -7  101.98    7.91
 -15  -3   7  104.06   19.97
  15   3  -7   82.34    7.19
 -14  -3   7  106.26   19.18
 -13  -3   7  318.97   31.75
 -12  -3   7   82.87   15.33
 -11  -3   7  149.69   19.75
  11  -3  -7  135.61   13.21
  10  -3  -7   81.72    9.70
 -10  -3   7  108.05   15.64
  -9  -3   7   75.88   12.38
   9  -3  -7   73.36    8.51
  -8  -3   7  107.79   14.34
   8  -3  -7  100.03    9.31
   7  -3  -7  103.69    9.09
  -7  -3   7  116.02   14.27
   7   3  -7   95.73   11.39
   6  -3  -7  385.20   16.13
   6   3  -7  392.30   21.78
   5  -3  -7   10.98    2.84
   5   3  -7    8.03    3.51
   4   3  -7  459.26   22.24
   4  -3  -7  447.86   16.13
   3  -3  -7  132.12    8.81
   3   3  -7  140.46   12.23
   2   3  -7   18.60    4.64
   2  -3  -7   18.94    3.58
   1   3  -7  295.09   16.50
   1  -3  -7  245.15   13.08
   0  -3  -7  208.59   12.82
   0  -3  -7  186.65   10.33
  -1  -3  -7  256.20   14.22
  -1  -3  -7  262.97   16.49
  -1   3  -7  290.06   16.75
  -2   3  -7  273.82   16.85
  -2  -3  -7  266.69   16.23
  -2  -3  -7  272.59   16.89
  -3   3  -7  526.99   24.54
  -3  -3  -7  485.04   23.99
  -3  -3  -7  488.17   23.08
  -4  -3  -7  208.88   15.35
  -4  -3  -7  199.07   16.79
  -4   3  -7  185.33   15.47
  -5   3  -7   19.07    5.29
  -5  -3  -7   21.57    6.36
  -5  -3  -7   20.53    5.16
  -6  -3  -7  554.95   31.34
  -6  -3  -7  499.78   24.85
  -6   3  -7  586.02   31.31
  -7  -3  -7  380.37   27.51
  -7  -3  -7  334.87   20.73
  -8   3  -7   69.57   10.70
  -8  -3  -7   52.23    8.15
  -8  -3  -7   59.83   11.69
  -9   3  -7  490.03   29.84
  -9  -3  -7  476.06   34.25
 -10   3  -7   64.15   11.96
 -10  -3  -7   65.20   13.49
 -11  -3  -7  477.65   37.86
 -11   3  -7  447.19   32.86
 -12  -3  -7  223.98   27.23
 -12   3  -7  196.58   23.24
 -12  -3  -7  190.37   11.05
 -12  -3  -7  198.35   10.60
 -13  -3  -7  384.63   15.30
 -13   3  -7  382.90   34.06
 -13  -3  -7  358.87   15.37
 -13  -3  -7  364.71   36.25
 -14  -3  -7  249.63   13.02
 -14  -3  -7  264.82   32.27
 -14  -3  -7  255.07   13.23
 -14   3  -7  246.90   28.76
 -15   3  -7    9.59    5.19
 -15  -3  -7   10.82    7.15
 -15  -3  -7   15.33    3.75
 -15  -3  -7   13.32    3.08
 -16  -3  -7  163.48   10.64
 -16  -3  -7  155.60   10.83
 -17  -3  -7  103.22    8.73
 -17  -3  -7   88.56    8.14
 -18  -3  -7   65.71    7.05
 -18  -3  -7   70.24    7.28
 -19  -3  -7  104.73    8.60
 -19  -3  -7  112.48    9.08
 -20  -3  -7    7.79    2.62
 -20  -3  -7    5.01    2.23
 -20   3  -7    1.21    1.69
 -21   3  -7   95.92    7.21
 -21  -3  -7  103.08    8.04
 -21  -3  -7  101.74    7.93
 -22  -3  -7   16.48    2.95
 -22  -3  -7   15.59    2.82
 -22   3  -7   11.96    2.61
 -23   3  -7   30.26    3.43
 -23  -3  -7   37.04    4.14
 -23  -3  -7   30.87    3.65
 -23  -3  -7   29.03    3.66
 -24  -3  -7   22.59    2.88
 -24   3  -7   18.08    2.38
  26  -4  -7    4.77    1.71
  25  -4  -7   68.85    6.22
 -24  -4   7   38.59    4.48
  24   4  -7   43.25    4.60
  24  -4  -7   49.94    5.74
  23  -4  -7    9.63    2.88
 -23  -4   7    5.88    2.17
 -23  -4   7    7.04    2.34
  23   4  -7    4.89    1.78
 -22  -4   7  236.99   13.00
 -22  -4   7  241.63   12.43
  22   4  -7  236.85   11.83
 -21  -4   7   27.07    4.83
  21  -4  -7   33.95    5.07
  20  -4  -7  223.52   13.26
 -20  -4   7  180.56   12.14
 -19  -4   7  146.56   11.01
  19   4  -7  162.71   10.99
  19  -4  -7  183.14   12.02
 -18  -4   7   30.39    5.18
  18   4  -7   36.42    5.21
  18  -4  -7   34.93    5.28
 -17  -4   7  110.90    9.38
 -17  -4   7   94.32   20.44
  17   4  -7  128.91    9.57
  17  -4  -7  141.07   10.30
 -16  -4   7   16.56    7.10
  16   4  -7   17.55    3.53
 -16  -4   7   16.09    3.44
  16  -4  -7   17.24    3.91
 -15  -4   7  103.35   19.87
  15   4  -7   89.43    7.62
 -15  -4   7   97.08    8.44
  15  -4  -7   98.74    8.42
 -14  -4   7  168.49   10.70
 -14  -4   7  177.79   25.25
  14   4  -7  157.87    9.97
  14  -4  -7  163.97   10.39
 -13  -4   7   85.23   16.78
 -12  -4   7  810.40   48.92
 -11  -4   7   16.01    6.95
 -10  -4   7 1077.28   51.26
  -9  -4   7  828.43   43.28
   9   4  -7  826.23   38.26
   8   4  -7   42.05    9.14
  -8  -4   7   50.61   10.83
   7   4  -7  543.50   28.57
   6   4  -7    4.78    3.32
   5   4  -7  307.00   19.72
   4   4  -7  346.07   20.71
   4  -4  -7  220.33    9.84
   3   4  -7  104.26   11.11
   3  -4  -7   66.38    5.73
   2   4  -7  344.46   19.46
   1   4  -7  160.35   13.10
   0   4  -7  457.20   21.94
   0  -4  -7  483.01   24.12
  -1   4  -7   66.65    8.56
  -1  -4  -7   65.12    7.05
  -1  -4  -7   81.78   10.29
  -2   4  -7  736.47   29.15
  -2  -4  -7  687.00   27.13
  -2  -4  -7  729.52   30.40
  -3  -4  -7  988.92   36.72
  -3  -4  -7  989.48   36.18
  -3   4  -7  883.70   33.34
  -4   4  -7  235.60   18.34
  -4  -4  -7  243.31   18.47
  -4  -4  -7  258.62   20.51
  -5  -4  -7  451.04   28.83
  -5  -4  -7  429.18   25.11
  -5   4  -7  392.87   25.05
  -6  -4  -7   22.91    7.07
  -6   4  -7   22.51    6.39
  -6  -4  -7   20.36    5.78
  -7  -4  -7  467.11   33.00
  -7  -4  -7  452.41   27.09
  -8  -4  -7  589.79   39.03
  -8  -4  -7  574.31   31.06
  -9   4  -7   40.50    9.12
  -9  -4  -7   38.55   11.29
  -9  -4  -7   41.66    8.69
 -10  -4  -7  426.11   36.23
 -10   4  -7  444.93   30.62
 -11   4  -7   18.22    7.14
 -11  -4  -7   13.53    7.46
 -11  -4  -7   14.36    3.16
 -11  -4  -7   18.40    3.27
 -12   4  -7  221.96   24.37
 -12  -4  -7  188.35   11.28
 -12  -4  -7  200.60   27.05
 -12  -4  -7  201.61   11.14
 -13  -4  -7  216.58   11.70
 -13   4  -7  233.49   26.59
 -13  -4  -7  217.10   12.14
 -13  -4  -7  225.69   29.21
 -14   4  -7   83.54   16.69
 -14  -4  -7   84.96    7.66
 -14  -4  -7   75.93   17.88
 -14  -4  -7   77.98    7.30
 -15  -4  -7  227.07   12.78
 -15   4  -7  186.41   25.96
 -15  -4  -7  160.59   26.19
 -15  -4  -7  249.69   12.95
 -16  -4  -7  161.50   10.94
 -16  -4  -7  186.23   11.27
 -17  -4  -7    8.45    2.85
 -17  -4  -7   10.33    3.15
 -18  -4  -7  181.23   11.34
 -18  -4  -7  175.27   10.85
 -19  -4  -7   -0.43    2.26
 -19  -4  -7    2.81    2.13
 -20   4  -7   75.43    6.46
 -20  -4  -7   91.81    7.53
 -20  -4  -7   88.20    7.32
 -21  -4  -7   16.04    3.17
 -21  -4  -7   16.96    3.16
 -21   4  -7   13.43    2.73
 -22   4  -7   43.82    4.36
 -22  -4  -7   53.82    5.21
 -23  -4  -7   12.80    2.35
 -23   4  -7    8.51    1.68
 -24  -4  -7    7.31    1.62
 -25  -5   7   10.43    2.19
  25  -5  -7   16.18    2.97
 -24  -5   7    6.19    1.94
  24  -5  -7    4.75    1.94
 -23  -5   7   10.80    2.62
 -23  -5   7   11.81    3.01
  23  -5  -7   18.16    3.52
  23   5  -7   10.53    2.29
 -22  -5   7    3.72    1.49
  22  -5  -7    9.50    3.20
  22   5  -7    2.63    1.11
 -22  -5   7    9.26    3.30
 -21  -5   7    5.98    2.80
  21  -5  -7    5.60    1.93
 -20  -5   7    2.39    2.47
  20  -5  -7    1.89    2.09
 -19  -5   7   13.38    3.38
  19   5  -7   17.69    3.91
  19  -5  -7   13.63    3.40
 -18  -5   7   -0.05    2.56
  18   5  -7    5.46    2.16
  17   5  -7   34.93    5.31
 -17  -5   7   26.37   11.60
 -17  -5   7   25.22    4.40
  17  -5  -7   30.72    5.05
 -16  -5   7   21.45    4.32
  16   5  -7   21.10    3.93
  16  -5  -7   21.39    4.13
 -16  -5   7   19.51    3.81
 -16  -5   7   13.45    7.86
 -15  -5   7    4.32    2.46
 -15  -5   7    1.31    1.63
 -15  -5   7    1.71    5.20
  15   5  -7    2.33    1.53
  15  -5  -7    4.44    2.45
 -14  -5   7    2.91    2.09
 -14  -5   7    5.03    5.53
  14   5  -7    2.50    1.70
  14  -5  -7    4.21    2.06
 -14  -5   7    4.41    1.70
 -13  -5   7   -0.42    3.79
  13   5  -7   -1.25    1.56
  13  -5  -7    0.52    0.95
 -13  -5   7   -0.33    1.52
 -12  -5   7   18.76    3.68
 -12  -5   7   14.93    7.63
 -11  -5   7   70.09   14.01
  11   5  -7   84.32   14.36
 -10  -5   7    8.96    5.44
  10   5  -7    7.74    3.85
   9   5  -7  315.26   25.20
  -9  -5   7  282.37   26.88
   8   5  -7   13.47    5.05
   7   5  -7   92.90   12.34
   6   5  -7  125.03   13.77
   5   5  -7   18.44    4.85
   4   5  -7   14.44    4.85
   3   5  -7  140.08   13.45
   2   5  -7  128.97   12.55
   1   5  -7  112.43   11.55
   1  -5  -7  104.10   12.04
   0  -5  -7   11.32    4.70
   0   5  -7   11.13    3.90
  -1   5  -7  160.46   14.13
  -1  -5  -7  156.20   15.17
  -2   5  -7  729.73   30.89
  -2  -5  -7  774.40   34.33
  -3   5  -7   22.18    5.88
  -3  -5  -7   22.74    6.35
  -3  -5  -7   17.44    4.71
  -4  -5  -7   48.39    8.92
  -4  -5  -7   55.05    9.53
  -4   5  -7   47.16    8.61
  -5   5  -7    1.35    2.22
  -5  -5  -7    1.12    2.32
  -5  -5  -7   -2.20    2.80
  -6   5  -7    2.68    2.79
  -6  -5  -7    2.16    3.08
  -6  -5  -7   -3.32    3.44
  -7  -5  -7   53.37   11.34
  -7  -5  -7   41.02    8.66
  -8  -5  -7   -0.75    3.68
  -8  -5  -7    1.77    2.44
  -9   5  -7   91.79   13.49
  -9  -5  -7   95.17   17.00
  -9  -5  -7   98.89   14.48
 -10   5  -7   19.46    6.60
 -10  -5  -7   21.15    3.69
 -10  -5  -7   20.25    3.37
 -10  -5  -7   25.19    8.80
 -11   5  -7   34.20    9.56
 -11  -5  -7   30.31    9.95
 -11  -5  -7   27.36    4.29
 -11  -5  -7   31.92    4.22
 -12  -5  -7    6.23    2.35
 -12  -5  -7    6.66    2.17
 -12  -5  -7    1.03    3.03
 -13  -5  -7   38.61    5.35
 -13  -5  -7   32.41    4.46
 -13   5  -7   38.76   10.92
 -13  -5  -7   21.32    9.49
 -14  -5  -7   64.30   16.26
 -14  -5  -7   74.43    6.94
 -14   5  -7   72.10   15.93
 -14  -5  -7   77.83    7.63
 -15  -5  -7   -2.41    2.58
 -15  -5  -7    1.09    1.81
 -16  -5  -7   34.34    5.22
 -16  -5  -7   35.08    4.76
 -17  -5  -7   -0.11    2.45
 -17  -5  -7   -2.06    2.15
 -18  -5  -7   23.78    4.21
 -18  -5  -7   26.86    4.49
 -19  -5  -7    3.58    2.32
 -19  -5  -7    3.62    2.40
 -20   5  -7    3.94    1.61
 -20  -5  -7    5.38    2.30
 -21   5  -7   14.38    2.59
 -21  -5  -7   24.97    3.71
 -22  -5  -7    4.14    1.86
 -22   5  -7    3.15    1.30
 -23  -5  -7    6.33    1.69
 -24  -5  -7   -0.46    0.65
 -25  -6   7   36.98    3.51
 -24  -6   7   13.01    2.42
 -23  -6   7   -0.69    1.35
 -23  -6   7   -3.20    2.31
  23  -6  -7   -5.48    2.65
 -22  -6   7   98.30    7.67
  22  -6  -7  112.44    8.88
 -22  -6   7  105.26    8.06
  21  -6  -7   75.69    7.63
 -21  -6   7   67.05    6.98
  20  -6  -7  123.21    9.79
 -20  -6   7  130.67    9.85
 -19  -6   7  214.87   12.88
  19  -6  -7  222.88   13.33
 -18  -6   7   -1.59    2.79
  18  -6  -7   -1.74    2.09
 -17  -6   7  210.49   13.15
  17  -6  -7  225.31   13.56
  16   6  -7    3.18    3.73
  16  -6  -7   10.12    2.85
 -16  -6   7   10.73    3.19
 -16  -6   7    4.41    2.04
 -15  -6   7   98.37    9.05
 -15  -6   7  106.90    9.46
  15   6  -7   93.69   17.25
 -15  -6   7   88.27   19.95
  15  -6  -7  126.23   10.12
  14  -6  -7   39.53    5.42
 -14  -6   7   29.16    4.65
 -14  -6   7   19.91    9.00
 -14  -6   7   29.70    4.96
  14   6  -7   24.32    9.66
  13   6  -7   12.56    5.85
 -13  -6   7   16.15    7.55
 -13  -6   7   12.79    3.16
  13  -6  -7   12.21    2.94
 -13  -6   7   10.37    2.66
 -12  -6   7  356.39   15.38
 -12  -6   7  358.75   35.27
 -12  -6   7  320.17   15.11
  12  -6  -7  324.18   14.50
  12   6  -7  354.04   31.34
 -11  -6   7   69.04   15.33
 -11  -6   7   60.47    6.42
  11   6  -7   65.87   13.30
  10   6  -7  537.27   35.47
   9   6  -7  504.16   33.32
   8   6  -7  189.38   19.41
   7   6  -7 1083.18   44.86
   6   6  -7   47.29    9.48
   5   6  -7 1115.50   43.46
   4   6  -7   54.74    9.57
   3   6  -7  214.85   18.10
   2   6  -7  909.87   35.68
   1  -6  -7   81.79   11.91
   1   6  -7   85.85   11.29
   0  -6   7 1384.16   45.49
   0  -6  -7 1438.11   48.64
   0   6  -7 1404.55   43.89
   1  -6   7  255.13   18.60
  -1  -6  -7  300.48   22.51
  -1   6  -7  281.80   20.10
  -2   6  -7  680.34   31.80
  -2  -6  -7  726.16   36.12
  -3   6  -7 1262.33   45.00
  -3  -6  -7 1265.88   49.03
  -4   6  -7   24.14    6.23
  -4  -6  -7   25.89    7.62
  -5   6  -7  180.86   18.91
  -5  -6  -7  177.60   19.55
  -6  -6  -7  136.61   17.36
  -7  -6  -7   68.39   12.78
  -8  -6  -7  147.18   20.68
  -8  -6  -7  161.17   19.96
  -9   6  -7    2.64    2.06
  -9  -6  -7    8.43    7.65
  -9  -6  -7    2.84    1.18
  -9  -6  -7    1.31    1.11
  -9  -6  -7    7.89    4.81
 -10  -6  -7  234.34   12.58
 -10  -6  -7  243.00   29.56
 -10  -6  -7  244.26   25.32
 -10   6  -7  244.66   24.39
 -11   6  -7    6.47    4.76
 -11  -6  -7   17.56    9.37
 -11  -6  -7   16.72    3.83
 -12   6  -7  288.05   29.43
 -12  -6  -7  371.02   16.15
 -12  -6  -7  297.84   34.61
 -13  -6  -7  106.63    8.95
 -13   6  -7   69.00   15.70
 -13  -6  -7   64.99   16.51
 -14  -6  -7   32.58    5.00
 -15  -6  -7   98.51    8.61
 -16  -6  -7   43.15    5.65
 -17  -6  -7   37.43    5.16
 -18   6  -7  118.12    8.74
 -18  -6  -7  155.90    9.92
 -19  -6  -7   11.37    2.95
 -19   6  -7    7.79    2.24
 -20  -6  -7  231.94   10.84
 -21  -6  -7   17.53    3.02
 -22  -6  -7   81.26    5.52
 -23  -6  -7   32.68    3.41
 -23  -6  -7   33.41    3.17
 -25  -7   7    6.41    1.44
 -24  -7   7    3.48    1.48
 -23  -7   7   11.92    2.57
 -23  -7   7    7.43    2.15
 -22  -7   7   15.09    3.19
 -22  -7   7   14.13    3.26
 -21  -7   7    9.83    2.82
  21  -7  -7   10.95    2.96
 -20  -7   7   11.60    3.30
  20  -7  -7   16.38    3.70
 -19  -7   7   15.16    4.38
  19  -7  -7   15.98    4.08
  18  -7  -7    7.98    2.57
 -18  -7   7    8.47    3.36
 -17  -7   7   15.30    3.64
 -17  -7   7   13.95    3.53
  17  -7  -7   20.60    4.49
 -16  -7   7   -1.55    2.28
  16  -7  -7    0.12    1.53
 -16  -7   7   -1.33    1.96
 -15  -7   7   52.34    6.86
 -15  -7   7   52.85    6.88
  15  -7  -7   57.31    6.90
 -14  -7   7   -1.43    2.47
  14   7  -7    1.22    2.85
  14  -7  -7    0.01    1.35
 -14  -7   7    1.54    1.80
 -13  -7   7   24.37    4.23
  13  -7  -7   21.24    3.70
  13   7  -7   13.22    6.18
 -13  -7   7   24.01    4.57
  12   7  -7   -3.90    4.92
  12  -7  -7    3.99    2.25
 -12  -7   7    1.57    1.87
 -12  -7   7   -0.74    1.78
  11   7  -7   22.20    8.11
 -11  -7   7   20.83    4.06
 -11  -7   7   21.95    4.00
 -10  -7   7    3.89    2.30
 -10  -7   7    1.84    1.49
  10   7  -7   -3.60    5.70
  -9  -7   7   32.55    4.48
  -9  -7   7   39.34    5.48
   9   7  -7   26.74    8.56
   8   7  -7   -0.25    1.86
   7   7  -7   55.41   11.04
   6   7  -7   -0.02    3.67
   5   7  -7    5.10    3.42
   4   7  -7    9.08    3.47
   3   7  -7   51.99    9.43
  -2  -7   7   16.14    6.74
   2   7  -7    7.52    4.15
   1   7  -7   64.59   10.04
  -1  -7   7   75.21   12.60
   1  -7  -7   46.20    9.62
   0  -7   7  133.26   15.57
   0   7  -7  139.18   14.76
   0  -7  -7  156.43   17.62
  -1   7  -7    5.86    3.80
  -1  -7  -7    3.52    4.46
  -2  -7  -7  172.90   18.94
  -3  -7  -7   18.06    6.46
  -4  -7  -7   68.86   12.36
  -5   7  -7    9.76    2.43
  -5  -7  -7   15.07    6.04
  -6  -7  -7   -0.50    3.74
  -7  -7  -7   39.87   10.71
  -7  -7  -7   23.07    3.86
  -8  -7  -7   39.07    5.20
  -8  -7  -7   47.42   12.12
  -9   7  -7    5.99    4.16
  -9  -7  -7    3.00    1.62
  -9  -7  -7    3.46    2.04
 -10   7  -7   19.84    6.76
 -10  -7  -7   26.73    4.49
 -10  -7  -7   16.82    7.06
 -11   7  -7   50.71   12.85
 -11  -7  -7   70.79    7.20
 -12  -7  -7   70.93    7.36
 -12   7  -7   29.88   10.54
 -13  -7  -7    0.34    1.44
 -14  -7  -7   -1.85    2.23
 -15  -7  -7    3.88    1.81
 -16  -7  -7   -1.58    1.64
 -17  -7  -7   11.66    2.99
 -17   7  -7   10.31    3.29
 -18   7  -7   -1.15    1.37
 -18  -7  -7    3.13    1.99
 -19  -7  -7    7.14    2.35
 -19   7  -7    2.55    1.69
 -20  -7  -7   -0.55    1.27
 -20   7  -7    2.09    1.18
 -21  -7  -7    5.88    1.55
 -22  -7  -7    0.35    0.74
 -24  -8   7   46.37    3.79
 -23  -8   7   26.56    3.25
 -22  -8   7  149.57    8.51
 -22  -8   7  159.51    8.96
 -21  -8   7   -1.11    1.51
 -20  -8   7  170.83   10.58
 -19  -8   7   99.49    8.53
 -18  -8   7   54.60    6.96
 -17  -8   7  198.74   12.72
 -17  -8   7  184.62   12.10
 -16  -8   7   24.34    4.50
  16  -8  -7   26.76    4.80
 -16  -8   7   21.61    4.40
 -15  -8   7  280.00   15.15
  15  -8  -7  291.34   14.95
 -15  -8   7  314.77   16.29
 -14  -8   7   97.92    8.94
  14  -8  -7   95.62    8.67
 -14  -8   7   94.76    9.19
  13  -8  -7  139.89   10.13
 -13  -8   7  162.69   11.31
 -13  -8   7  170.65   11.95
 -12  -8   7  344.31   16.10
 -12  -8   7  359.25   17.02
 -12  -8   7  316.35   33.68
  11   8  -7    3.42    3.63
 -11  -8   7    4.84    1.73
 -11  -8   7    3.37    1.82
  10   8  -7  267.47   27.79
 -10  -8   7  290.59   14.09
 -10  -8   7  294.39   14.80
   9   8  -7  137.80   19.27
  -9  -8   7  162.08   11.04
  -9  -8   7  156.34   10.02
  -8  -8   7   21.18    3.94
   8   8  -7   14.53    3.04
   8   8  -7   19.61    7.71
  -8  -8   7   14.62    3.00
   7   8  -7  209.05   11.42
   7   8  -7  231.43   23.69
  -7  -8   7  232.61   11.59
   6   8  -7   56.19    5.90
  -6  -8   7   57.39    5.71
   5   8  -7  160.90    9.94
  -5  -8   7  225.18   25.77
   4   8  -7  139.13    8.98
  -4  -8   7  184.67   22.86
  -3  -8   7  148.07   19.96
  -2  -8   7  343.53   29.63
  -1  -8   7    3.18    4.42
   1  -8  -7    7.69    6.02
   1   8  -7    4.26    2.10
   0   8  -7  175.48    9.93
   0  -8  -7  204.41   21.70
  -1  -8  -7    2.74    3.74
  -1   8  -7    0.48    1.46
  -2  -8  -7  106.12   15.81
  -2   8  -7  106.59    7.89
  -3  -8  -7  144.14   19.13
  -3   8  -7  112.46    8.21
  -4  -8  -7   91.97   15.74
  -4   8  -7   79.63    7.14
  -5   8  -7  429.58   16.81
  -5  -8  -7  471.05   36.18
  -6   8  -7   41.49    5.42
  -6  -8  -7   38.68    5.14
  -6  -8  -7   46.66   11.92
  -7  -8  -7  178.64   11.11
  -7  -8  -7  215.69   26.03
  -7   8  -7  234.49   13.16
  -8  -8  -7  216.10   12.35
  -8  -8  -7  233.49   27.81
  -9  -8  -7   49.15    6.11
  -9  -8  -7   48.01   12.84
  -9   8  -7   40.70   10.54
 -10   8  -7  424.71   35.86
 -10  -8  -7  519.00   19.51
 -10  -8  -7  393.90   36.91
 -11  -8  -7   83.95    7.76
 -12  -8  -7  356.51   15.98
 -13  -8  -7  256.55   13.57
 -14   8  -7  113.74   10.10
 -14  -8  -7   88.43    7.91
 -15  -8  -7  250.53   12.97
 -15   8  -7  262.69   14.73
 -16  -8  -7    7.47    2.34
 -16   8  -7    7.94    2.78
 -17  -8  -7  165.65    9.76
 -17   8  -7  155.25   10.17
 -18   8  -7   39.91    4.80
 -18  -8  -7   60.87    5.56
 -19  -8  -7    6.32    1.67
 -19   8  -7    2.92    1.50
 -20   8  -7   18.35    2.71
 -20  -8  -7   71.22    5.22
 -21  -8  -7    3.80    1.27
 -23  -9   7   12.88    2.07
 -22  -9   7    2.17    1.52
 -22  -9   7    2.53    1.49
 -21  -9   7   41.08    4.76
 -21  -9   7   45.01    4.69
 -20  -9   7   29.81    4.74
 -19  -9   7  110.44    8.63
 -18  -9   7  213.40   12.31
 -17  -9   7   11.56    3.98
 -17  -9   7    9.27    3.02
 -16  -9   7  243.25   14.09
 -16  -9   7  214.75   12.89
 -15  -9   7    6.49    2.47
 -15  -9   7    4.73    2.04
 -14  -9   7   53.02    7.01
 -14  -9   7   54.11    6.63
 -13  -9   7   35.00    6.29
 -13  -9   7   33.65    5.39
 -12  -9   7    1.82    1.90
 -12  -9   7    2.03    2.71
 -11  -9   7   90.96    8.91
 -11  -9   7   84.87    8.07
 -10  -9   7   33.17    5.23
 -10  -9   7   36.45    5.72
 -10  -9   7   33.12   12.17
  -9  -9   7   57.24    6.52
  -9  -9   7   61.69    7.00
  -9  -9   7   53.13   13.86
  -8  -9   7  121.73   21.63
  -8  -9   7  122.49    9.93
  -8  -9   7  111.65    8.79
   7   9  -7    2.29    1.74
  -7  -9   7    5.20    2.56
  -7  -9   7    9.85    6.54
  -7  -9   7    4.90    2.38
   6   9  -7  165.65   10.56
  -6  -9   7  185.07   10.70
  -6  -9   7  177.22   25.18
   5   9  -7   22.77    4.08
  -5  -9   7   27.17   10.01
  -5  -9   7   24.72    4.15
   4   9  -7   55.44    6.19
  -4  -9   7   58.97   14.09
   3   9  -7   44.02    5.60
  -3  -9   7   51.68   12.25
   2   9  -7    7.43    2.80
  -2  -9   7    0.03    2.93
   1   9  -7   67.41    6.70
   0  -9  -7   82.46   14.95
   0   9  -7   77.97    7.08
  -1   9  -7   17.08    3.69
  -1  -9  -7   17.38    6.82
  -2   9  -7    2.54    1.57
  -2  -9  -7    4.64    4.65
  -3   9  -7    6.27    1.61
  -3  -9  -7   18.54    7.03
  -4   9  -7   15.37    3.04
  -4  -9  -7   10.78    6.08
  -5  -9  -7    7.04    2.50
  -5   9  -7    1.35    1.58
  -6  -9  -7   44.63   11.85
  -6   9  -7   64.73    6.89
  -6  -9  -7   48.67    5.97
  -7  -9  -7   75.81    7.50
  -7   9  -7   75.18    7.70
  -8   9  -7   75.21    7.93
  -8  -9  -7   59.46    6.80
  -9   9  -7  305.14   16.06
  -9  -9  -7  289.39   14.60
 -10   9  -7    3.39    2.93
 -10  -9  -7   -0.39    1.91
 -11   9  -7  169.31   12.56
 -12   9  -7   58.62    7.57
 -13  -9  -7   55.04    6.09
 -13   9  -7   59.60    7.39
 -14  -9  -7   46.22    5.38
 -14   9  -7   44.62    6.45
 -15  -9  -7    2.97    1.80
 -15   9  -7    1.26    1.77
 -16  -9  -7   80.02    6.57
 -16   9  -7   83.89    7.84
 -17   9  -7   35.54    4.73
 -17  -9  -7   35.00    4.17
 -18  -9  -7    3.49    1.37
 -18   9  -7    2.09    1.37
 -19   9  -7   23.74    3.30
 -19  -9  -7   49.28    4.08
 -22 -10   7   34.28    3.19
 -21 -10   7    4.21    1.52
 -21 -10   7    6.26    1.74
 -20 -10   7   24.45    3.36
 -20 -10   7   29.89    3.90
 -19 -10   7   40.66    5.03
 -18 -10   7   14.77    3.32
 -17 -10   7   95.83    8.29
 -16 -10   7   -1.66    2.36
 -16 -10   7    1.71    2.03
 -15 -10   7  111.71    9.37
 -15 -10   7  100.44    8.78
 -14 -10   7   10.81    2.95
 -14 -10   7   14.81    3.76
 -13 -10   7  119.21   10.20
 -13 -10   7  111.21    9.40
 -12 -10   7  114.24    9.95
 -12 -10   7  112.50    9.46
 -11 -10   7   34.15    5.41
 -11 -10   7   43.10    5.87
 -10 -10   7   69.08    7.50
 -10 -10   7   74.54    7.52
  -9 -10   7    3.49    2.49
  -9 -10   7    0.32    2.25
  -8 -10   7   33.23    5.31
  -8 -10   7   35.43    5.17
  -7 -10   7   75.65    7.63
  -7 -10   7   80.33    7.66
  -6 -10   7   -2.41    4.66
  -6 -10   7    4.09    2.20
  -6 -10   7    1.28    1.77
   5  10  -7  220.86   12.63
  -5 -10   7  195.22   26.75
  -5 -10   7  203.16   12.38
  -5 -10   7  235.46   12.66
   4  10  -7  212.27   12.39
  -4 -10   7  211.88   12.01
   3  10  -7  109.44    9.02
  -3 -10   7   81.49   16.51
   2  10  -7  220.66   12.17
   1  10  -7   59.57    6.52
   0  10  -7   87.98    7.81
  -1  10  -7    2.66    1.61
  -1 -10  -7   -1.87    2.98
  -2  10  -7   31.49    4.77
  -2 -10  -7   28.54    9.67
  -3  10  -7   87.37    7.81
  -3 -10  -7   75.77   15.91
  -4  10  -7    7.33    2.12
  -5 -10  -7   74.59    7.58
  -5  10  -7   78.43    7.50
  -6 -10  -7  204.55   12.61
  -6  10  -7  220.43   12.81
  -7 -10  -7   17.68    3.84
  -7  10  -7   24.16    4.52
  -8 -10  -7  156.38   10.87
  -8  10  -7  167.46   11.61
  -9  10  -7    3.79    2.28
  -9 -10  -7    5.29    2.57
 -10  10  -7  124.03   10.27
 -11  10  -7    0.94    1.98
 -12  10  -7   95.86    8.87
 -13  10  -7   51.42    6.78
 -14  10  -7   11.90    3.45
 -15  10  -7   83.53    7.56
 -16  10  -7   -0.41    1.33
 -17  10  -7   52.26    5.10
 -18  10  -7   -0.13    1.39
 -20 -11   7    0.48    0.81
 -19 -11   7   -1.30    1.18
 -19 -11   7   -1.65    1.33
[truncated: 729,966 more chars]
