# Supplementary material for: Experimental and theoretical evidences for the formation of transition metal complexes with five coplanar metal–carbon σ bonds
Source: Natl Sci Rev. 2023 Dec 20;10(12):nwad325. doi: 10.1093/nsr/nwad325 (PMC10789241; doi:10.1093/nsr/nwad325)
Supplement: nwad325_Supplemental_Files [file nwad325_supplemental_files.zip › 2.cif]

data_hyh-20190514-1_sq
_audit_creation_date               2021-11-13
_audit_creation_method
;
Olex2 1.3
(compiled 2020.11.12 svn.r5f609507 for OlexSys, GUI svn.r6408)
;
_shelx_SHELXL_version_number       '2014/7'
_audit_contact_author_address      ?
_audit_contact_author_email        ?
_audit_contact_author_name         ''
_audit_contact_author_phone        ?
_publ_contact_author_id_orcid      ?
_publ_section_references
;
Dolomanov, O.V., Bourhis, L.J., Gildea, R.J, Howard, J.A.K. & Puschmann, H.
 (2009), J. Appl. Cryst. 42, 339-341.

Sheldrick, G.M. (2015). Acta Cryst. C71, 3-8.
;
_chemical_name_common              ?
_chemical_name_systematic          ?
_chemical_formula_moiety           'C62 H53 O Os P3, 2(B F4)'
_chemical_formula_sum              'C62 H53 B2 F8 O Os P3'
_chemical_formula_weight           1270.77
_chemical_melting_point            ?
loop_
  _atom_type_symbol
  _atom_type_description
  _atom_type_scat_dispersion_real
  _atom_type_scat_dispersion_imag
  _atom_type_scat_source
 'C' 'C' 0.0181 0.0091 'International Tables Vol C Tables 4.2.6.8 and 6.1.1.4'
 'H' 'H' 0.0000 0.0000 'International Tables Vol C Tables 4.2.6.8 and 6.1.1.4'
 'B' 'B' 0.0090 0.0039 'International Tables Vol C Tables 4.2.6.8 and 6.1.1.4'
 'F' 'F' 0.0727 0.0534 'International Tables Vol C Tables 4.2.6.8 and 6.1.1.4'
 'O' 'O' 0.0492 0.0322 'International Tables Vol C Tables 4.2.6.8 and 6.1.1.4'
 'Os' 'Os' -4.9801 6.2216
 'International Tables Vol C Tables 4.2.6.8 and 6.1.1.4'
 'P' 'P' 0.2955 0.4335 'International Tables Vol C Tables 4.2.6.8 and 6.1.1.4'

_shelx_space_group_comment
;
The symmetry employed for this shelxl refinement is uniquely defined
by the following loop, which should always be used as a source of
symmetry information in preference to the above space-group names.
They are only intended as comments.
;
_space_group_crystal_system        'monoclinic'
_space_group_IT_number             14
_space_group_name_H-M_alt          'P 1 21/n 1'
_space_group_name_Hall             '-P 2yn'
loop_
  _space_group_symop_operation_xyz
 'x, y, z'
 '-x+1/2, y+1/2, -z+1/2'
 '-x, -y, -z'
 'x-1/2, -y-1/2, z-1/2'

_cell_length_a                     12.71780(10)
_cell_length_b                     21.6142(2)
_cell_length_c                     19.3649(2)
_cell_angle_alpha                  90
_cell_angle_beta                   96.4800(10)
_cell_angle_gamma                  90
_cell_volume                       5289.11(8)
_cell_formula_units_Z              4
_cell_measurement_reflns_used      11988
_cell_measurement_temperature      100.01(10)
_cell_measurement_theta_max        64.8090
_cell_measurement_theta_min        4.0350
_shelx_estimated_absorpt_T_max     ?
_shelx_estimated_absorpt_T_min     ?
_exptl_absorpt_coefficient_mu      6.021
_exptl_absorpt_correction_T_max    1.00000
_exptl_absorpt_correction_T_min    0.38913
_exptl_absorpt_correction_type     multi-scan
_exptl_absorpt_process_details
;
CrysAlisPro 1.171.39.46e (Rigaku Oxford Diffraction, 2018)
Empirical absorption correction using spherical harmonics,
 implemented in SCALE3 ABSPACK scaling algorithm.
;
_exptl_absorpt_special_details     ?
_exptl_crystal_colour              orange
_exptl_crystal_colour_lustre       .
_exptl_crystal_colour_modifier     .
_exptl_crystal_colour_primary      orange
_exptl_crystal_density_diffrn      1.596
_exptl_crystal_density_meas        ?
_exptl_crystal_density_method      ?
_exptl_crystal_description         block
_exptl_crystal_F_000               2544
_exptl_crystal_recrystallization_method  ?
_exptl_crystal_size_max            0.8
_exptl_crystal_size_mid            0.6
_exptl_crystal_size_min            0.5
_exptl_transmission_factor_max     ?
_exptl_transmission_factor_min     ?
_diffrn_reflns_av_R_equivalents    0.0378
_diffrn_reflns_av_unetI/netI       0.0358
_diffrn_reflns_Laue_measured_fraction_full  0.998
_diffrn_reflns_Laue_measured_fraction_max  0.998
_diffrn_reflns_limit_h_max         14
_diffrn_reflns_limit_h_min         -14
_diffrn_reflns_limit_k_max         24
_diffrn_reflns_limit_k_min         -22
_diffrn_reflns_limit_l_max         21
_diffrn_reflns_limit_l_min         -22
_diffrn_reflns_number              18135
_diffrn_reflns_point_group_measured_fraction_full  0.998
_diffrn_reflns_point_group_measured_fraction_max  0.998
_diffrn_reflns_theta_full          62.497
_diffrn_reflns_theta_max           62.497
_diffrn_reflns_theta_min           3.963
_diffrn_ambient_environment        N~2~
_diffrn_ambient_temperature        100.01(10)
_diffrn_detector                   'CCD plate'
_diffrn_detector_area_resol_mean   10.4741
_diffrn_detector_type              Atlas
_diffrn_measured_fraction_theta_full  0.998
_diffrn_measured_fraction_theta_max  0.998
_diffrn_measurement_details
;
List of Runs (angles in degrees, time in seconds):

  # Type    Start    End  Width  t~exp~   \w     \q     \k     \f   Frames
--------------------------------------------------------------------------
  1  \w   -109.00 -19.00   1.00    1.00    --  -40.88 -37.00 -30.00   90
  2  \w    -62.00  35.00   1.00    1.00    --  -40.88  37.00 150.00   97
  3  \w   -117.00 -91.00   1.00    1.00    --  -40.88 178.00  30.00   26
  4  \w    104.00 164.00   1.00    2.00    --   89.91 125.00 -30.00   60
  5  \w    124.00 161.00   1.00    2.00    --   89.91  61.00  90.00   37
  6  \w     61.00 103.00   1.00    2.00    --   89.91  61.00  90.00   42
  7  \w     64.00 122.00   1.00    2.00    --   89.91  45.00 -90.00   58
  8  \w    120.00 146.00   1.00    2.00    --   89.91 125.00 -60.00   26
  9  \w     17.00  99.00   1.00    2.00    --   89.91 -45.00 -60.00   82
 10  \w     84.00 170.00   1.00    2.00    --   89.91  15.00-180.00   86
;
_diffrn_measurement_device         'four-circle diffractometer'
_diffrn_measurement_device_type    'SuperNova, Dual, Cu at home/near, Atlas'
_diffrn_measurement_method         '\w scans'
_diffrn_orient_matrix_type        
 'CrysAlisPro convention (1999,Acta A55,543-557)'
_diffrn_orient_matrix_UB_11        -0.0818788000
_diffrn_orient_matrix_UB_12        -0.0493890000
_diffrn_orient_matrix_UB_13        -0.0268483000
_diffrn_orient_matrix_UB_21        -0.0552609000
_diffrn_orient_matrix_UB_22        0.0074585000
_diffrn_orient_matrix_UB_23        0.0663459000
_diffrn_orient_matrix_UB_31        -0.0715654000
_diffrn_orient_matrix_UB_32        0.0507898000
_diffrn_orient_matrix_UB_33        -0.0358826000
_diffrn_radiation_monochromator    mirror
_diffrn_radiation_probe            x-ray
_diffrn_radiation_type             'Cu K\a'
_diffrn_radiation_wavelength       1.54184
_diffrn_source                     'micro-focus sealed X-ray tube'
_diffrn_source_type                'SuperNova (Cu) X-ray Source'
_reflns_Friedel_coverage           0.000
_reflns_Friedel_fraction_full      .
_reflns_Friedel_fraction_max       .
_reflns_number_gt                  8187
_reflns_number_total               8426
_reflns_odcompleteness_completeness  99.92
_reflns_odcompleteness_iscentric   1
_reflns_odcompleteness_theta       61.08
_reflns_special_details
;
 Reflections were merged by SHELXL according to the crystal
 class for the calculation of statistics and refinement.
 
 Structure factors included contributions from the .fab file.
 
 _reflns_Friedel_fraction is defined as the number of unique
 Friedel pairs measured divided by the number that would be
 possible theoretically, ignoring centric projections and
 systematic absences.
;
_reflns_threshold_expression       'I > 2\s(I)'
_computing_cell_refinement         'CrysAlisPro 1.171.39.46e (Rigaku OD, 2018)'
_computing_data_collection         'CrysAlisPro 1.171.39.46e (Rigaku OD, 2018)'
_computing_data_reduction          'CrysAlisPro 1.171.39.46e (Rigaku OD, 2018)'
_computing_molecular_graphics      'Olex2 1.3 (Dolomanov et al., 2009)'
_computing_publication_material    'Olex2 1.3 (Dolomanov et al., 2009)'
_computing_structure_refinement    'ShelXL (Sheldrick, 2015)'
_computing_structure_solution      ?
_refine_diff_density_max           2.248
_refine_diff_density_min           -3.615
_refine_diff_density_rms           0.167
_refine_ls_extinction_coef         .
_refine_ls_extinction_method       none
_refine_ls_goodness_of_fit_ref     1.112
_refine_ls_hydrogen_treatment      constr
_refine_ls_matrix_type             full
_refine_ls_number_parameters       731
_refine_ls_number_reflns           8426
_refine_ls_number_restraints       157
_refine_ls_R_factor_all            0.0449
_refine_ls_R_factor_gt             0.0439
_refine_ls_restrained_S_all        1.114
_refine_ls_shift/su_max            0.002
_refine_ls_shift/su_mean           0.000
_refine_ls_structure_factor_coef   Fsqd
_refine_ls_weighting_details      
 'w=1/[\s^2^(Fo^2^)+(0.0786P)^2^+7.2311P] where P=(Fo^2^+2Fc^2^)/3'
_refine_ls_weighting_scheme        calc
_refine_ls_wR_factor_gt            0.1152
_refine_ls_wR_factor_ref           0.1162
_refine_special_details            ?
_olex2_refinement_description
;
1. Restrained distances
 H00L-H00A
 2.15 with sigma of 0.02
2. Uiso/Uaniso restraints and constraints
F5 \\sim F8 \\sim B2 \\sim F7 \\sim F6: within 2A with sigma of 0.05 and sigma
for terminal atoms of 0.1 within 2A
F5 \\sim B2 \\sim F6 \\sim F8 \\sim F7: within 2A with sigma of 0.02 and sigma
for terminal atoms of 0.04 within 2A
F5 \\sim B2 \\sim F7 \\sim F8 \\sim F6: within 2A with sigma of 0.01 and sigma
for terminal atoms of 0.02 within 2A
F1AA: within 2A with sigma of 0.01 and sigma for terminal atoms of 0.02 within
2A
F1AA \\sim F8 \\sim B2 \\sim F6 \\sim F7 \\sim F5 \\sim F2AA \\sim F0AA \\sim
F3AA: within 2A with sigma of 0.01 and sigma for terminal atoms of 0.02 within
2A
C024 \\sim C022 \\sim C01J \\sim C01N \\sim C01K \\sim C023: within 2A with
sigma of 0.002 and sigma for terminal atoms of 0.004 within 2A
Uanis(C00H) \\sim Ueq: with sigma of 0.002 and sigma for terminal atoms of 0.01
Uanis(B2) \\sim Ueq: with sigma of 0.05 and sigma for terminal atoms of 0.1
3. Others
 Fixed Sof: F8(0.75) F6(0.75) F7(0.75) F5(0.75) F1AA(0.25) F2AA(0.25)
 F0AA(0.25) F3AA(0.25)
4.a Rotating group:
 O009(H00A,H00B)
4.b Secondary CH2 refined with riding coordinates:
 C00H(H00C,H00D)
4.c Aromatic/amide H refined with riding coordinates:
 C00I(H00I), C00J(H00J), C00K(H00K), C00L(H00L), C00N(H00N), C00O(H00O),
 C00Q(H00Q), C00U(H00U), C00V(H00V), C00W(H00W), C00X(H00X), C00Y(H00Y),
 C00Z(H00Z), C011(H011), C012(H012), C013(H013), C015(H015), C016(H016),
 C017(H017), C018(H018), C019(H019), C01A(H01A), C01B(H01B), C01D(H01D),
 C01E(H01E), C01F(H01F), C01G(H01G), C01H(H01H), C01I(H01I), C01J(H01J),
 C01K(H01K), C01L(H01L), C01M(H01M), C01O(H01O), C01P(H01P), C01Q(H01Q),
 C01R(H01R), C01S(H01S), C01T(H01T), C01U(H01U), C01V(H01V), C01W(H01W),
 C01X(H01X), C01Y(H01Y), C01Z(H01Z), C021(H021), C022(H022), C023(H023),
 C024(H024)
;
_atom_sites_solution_hydrogens     mixed
_atom_sites_solution_primary       ?
_atom_sites_solution_secondary     ?
loop_
  _atom_site_label
  _atom_site_type_symbol
  _atom_site_fract_x
  _atom_site_fract_y
  _atom_site_fract_z
  _atom_site_U_iso_or_equiv
  _atom_site_adp_type
  _atom_site_occupancy
  _atom_site_site_symmetry_order
  _atom_site_calc_flag
  _atom_site_refinement_flags_posn
  _atom_site_refinement_flags_adp
  _atom_site_refinement_flags_occupancy
  _atom_site_disorder_assembly
  _atom_site_disorder_group
 Os01 Os 0.66322(2) 0.72426(2) 0.73419(2) 0.00503(10) Uani 1 1 d . . . . .
 P002 P 0.76849(7) 0.63155(5) 0.75268(5) 0.0064(2) Uani 1 1 d . . . . .
 P003 P 0.35488(8) 0.61515(5) 0.77229(5) 0.0084(2) Uani 1 1 d . . . . .
 P004 P 0.55395(8) 0.81621(5) 0.71974(5) 0.0086(2) Uani 1 1 d . . . . .
 F3 F 0.3113(2) 0.72686(12) 1.03909(15) 0.0240(7) Uani 1 1 d . . . . .
 F2 F 0.3950(2) 0.64115(13) 1.00258(15) 0.0293(7) Uani 1 1 d . . . . .
 F1 F 0.4798(2) 0.73299(14) 1.00923(17) 0.0315(7) Uani 1 1 d . . . . .
 F4 F 0.4474(2) 0.68355(15) 1.10820(14) 0.0315(7) Uani 1 1 d . . . . .
 O009 O 0.6664(3) 0.71601(15) 0.61861(16) 0.0169(7) Uani 1 1 d . . . . .
 H00A H 0.7184 0.7374 0.6053 0.025 Uiso 1 1 d DR U . . .
 H00B H 0.6105 0.7332 0.5965 0.025 Uiso 1 1 d R U . . .
 F8 F 0.5094(3) 0.6663(2) 0.53819(19) 0.0271(9) Uani 0.75 1 d . U P A 2
 F6 F 0.6508(3) 0.64344(19) 0.4813(2) 0.0357(10) Uani 0.75 1 d . U P A 2
 F7 F 0.5280(3) 0.56956(17) 0.4955(2) 0.0302(9) Uani 0.75 1 d . U P A 2
 C00D C 0.6129(3) 0.71640(18) 0.8320(2) 0.0074(8) Uani 1 1 d . . . . .
 C00E C 0.8345(3) 0.62939(17) 0.8415(2) 0.0076(8) Uani 1 1 d . . . . .
 C00F C 0.7676(3) 0.77022(17) 0.8001(2) 0.0083(9) Uani 1 1 d . . . . .
 C00G C 0.4775(3) 0.65637(18) 0.7746(2) 0.0083(8) Uani 1 1 d . . . . .
 C00H C 0.8150(3) 0.77999(18) 0.7398(2) 0.0094(9) Uani 1 1 d . U . . .
 H00C H 0.8801 0.7579 0.7347 0.011 Uiso 1 1 calc R U . . .
 H00D H 0.8111 0.8213 0.7200 0.011 Uiso 1 1 calc R U . . .
 C00I C 0.7604(3) 0.77675(17) 0.8701(2) 0.0094(9) Uani 1 1 d . . . . .
 H00I H 0.8082 0.7986 0.9008 0.011 Uiso 1 1 calc R U . . .
 C00J C 0.6715(3) 0.74615(19) 0.8884(2) 0.0097(8) Uani 1 1 d . . . . .
 H00J H 0.6527 0.7454 0.9334 0.012 Uiso 1 1 calc R U . . .
 C00K C 0.7765(3) 0.61807(18) 0.8972(2) 0.0093(8) Uani 1 1 d . . . . .
 H00K H 0.7057 0.6067 0.8891 0.011 Uiso 1 1 calc R U . . .
 C00L C 0.6638(3) 0.8695(2) 0.6144(2) 0.0136(9) Uani 1 1 d . . . . .
 H00L H 0.7052 0.8339 0.6170 0.016 Uiso 1 1 calc DR U . . .
 C00M C 0.3639(3) 0.55971(18) 0.8419(2) 0.0107(8) Uani 1 1 d . . . . .
 C00N C 0.5229(3) 0.68244(19) 0.8382(2) 0.0103(8) Uani 1 1 d . . . . .
 H00N H 0.4946 0.6771 0.8801 0.012 Uiso 1 1 calc R U . . .
 C00O C 0.5320(3) 0.66981(19) 0.7185(2) 0.0095(8) Uani 1 1 d . . . . .
 H00O H 0.5092 0.6543 0.6745 0.011 Uiso 1 1 calc R U . . .
 C00P C 0.6963(3) 0.5588(2) 0.7376(2) 0.0114(9) Uani 1 1 d . . . . .
 C00Q C 0.9029(3) 0.6531(2) 0.6458(2) 0.0143(9) Uani 1 1 d . . . . .
 H00Q H 0.8650 0.6894 0.6352 0.017 Uiso 1 1 calc R U . . .
 F5 F 0.4882(4) 0.6491(2) 0.4217(2) 0.0415(11) Uani 0.75 1 d . U P A 2
 C00S C 0.2546(3) 0.67098(18) 0.7870(2) 0.0108(8) Uani 1 1 d . . . . .
 C00T C 0.5490(3) 0.8573(2) 0.8013(2) 0.0138(9) Uani 1 1 d . . . . .
 C00U C 0.1110(3) 0.7381(2) 0.7458(2) 0.0158(9) Uani 1 1 d . . . . .
 H00U H 0.0611 0.7517 0.7101 0.019 Uiso 1 1 calc R U . . .
 C00V C 0.5414(3) 0.9762(2) 0.6068(2) 0.0138(9) Uani 1 1 d . . . . .
 H00V H 0.5012 1.0122 0.6045 0.017 Uiso 1 1 calc R U . . .
 C00W C 0.8250(3) 0.62381(18) 0.9649(2) 0.0126(9) Uani 1 1 d . . . . .
 H00W H 0.7862 0.6163 1.0019 0.015 Uiso 1 1 calc R U . . .
 C00X C 0.4769(4) 0.8413(2) 0.8477(2) 0.0186(10) Uani 1 1 d . . . . .
 H00X H 0.4263 0.8109 0.8357 0.022 Uiso 1 1 calc R U . . .
 C00Y C 0.9836(3) 0.6362(2) 0.6073(2) 0.0179(10) Uani 1 1 d . . . . .
 H00Y H 0.9994 0.6608 0.5704 0.021 Uiso 1 1 calc R U . . .
 C00Z C 0.6159(4) 0.9670(2) 0.5605(2) 0.0179(10) Uani 1 1 d . . . . .
 H00Z H 0.6242 0.9966 0.5266 0.021 Uiso 1 1 calc R U . . .
 C010 C 0.3259(3) 0.5731(2) 0.6921(2) 0.0135(9) Uani 1 1 d . . . . .
 C011 C 0.9355(3) 0.5621(2) 0.7163(2) 0.0132(9) Uani 1 1 d . . . . .
 H011 H 0.9187 0.5368 0.7523 0.016 Uiso 1 1 calc R U . . .
 C012 C 0.6429(3) 0.5500(2) 0.6704(2) 0.0167(9) Uani 1 1 d . . . . .
 H012 H 0.6436 0.5812 0.6375 0.020 Uiso 1 1 calc R U . . .
 C013 C 1.0407(3) 0.5827(2) 0.6238(2) 0.0193(10) Uani 1 1 d . . . . .
 H013 H 1.0951 0.5715 0.5980 0.023 Uiso 1 1 calc R U . . .
 C014 C 0.5881(3) 0.87771(19) 0.6607(2) 0.0096(8) Uani 1 1 d . . . . .
 C015 C 0.4603(3) 0.5310(2) 0.8618(2) 0.0153(9) Uani 1 1 d . . . . .
 H015 H 0.5208 0.5439 0.8431 0.018 Uiso 1 1 calc R U . . .
 C016 C 0.1909(3) 0.7456(2) 0.8645(2) 0.0161(9) Uani 1 1 d . . . . .
 H016 H 0.1942 0.7641 0.9080 0.019 Uiso 1 1 calc R U . . .
 C017 C 0.2596(3) 0.6983(2) 0.8527(2) 0.0136(9) Uani 1 1 d . . . . .
 H017 H 0.3091 0.6846 0.8884 0.016 Uiso 1 1 calc R U . . .
 C018 C 0.5271(3) 0.93194(19) 0.6561(2) 0.0127(9) Uani 1 1 d . . . . .
 H018 H 0.4766 0.9381 0.6866 0.015 Uiso 1 1 calc R U . . .
 C019 C 1.0176(3) 0.5460(2) 0.6782(2) 0.0174(9) Uani 1 1 d . . . . .
 H019 H 1.0570 0.5104 0.6895 0.021 Uiso 1 1 calc R U . . .
 C01A C 0.1797(3) 0.6906(2) 0.7338(2) 0.0123(9) Uani 1 1 d . . . . .
 H01A H 0.1757 0.6720 0.6904 0.015 Uiso 1 1 calc R U . . .
 C01B C 0.6777(3) 0.9143(2) 0.5645(2) 0.0159(9) Uani 1 1 d . . . . .
 H01B H 0.7284 0.9087 0.5340 0.019 Uiso 1 1 calc R U . . .
 C01C C 0.8784(3) 0.6161(2) 0.7005(2) 0.0111(9) Uani 1 1 d . . . . .
 C01D C 0.2795(4) 0.4917(2) 0.9160(3) 0.0252(11) Uani 1 1 d . . . . .
 H01D H 0.2188 0.4779 0.9338 0.030 Uiso 1 1 calc R U . . .
 C01E C 0.9306(3) 0.64056(19) 0.9778(2) 0.0141(9) Uani 1 1 d . . . . .
 H01E H 0.9625 0.6442 1.0232 0.017 Uiso 1 1 calc R U . . .
 C01F C 0.6966(3) 0.5110(2) 0.7854(2) 0.0131(9) Uani 1 1 d . . . . .
 H01F H 0.7343 0.5152 0.8292 0.016 Uiso 1 1 calc R U . . .
 C01G C 0.3247(3) 0.6032(2) 0.6281(2) 0.0171(9) Uani 1 1 d . . . . .
 H01G H 0.3339 0.6458 0.6265 0.021 Uiso 1 1 calc R U . . .
 C01H C 0.1165(4) 0.7654(2) 0.8107(3) 0.0196(10) Uani 1 1 d . . . . .
 H01H H 0.0702 0.7973 0.8185 0.024 Uiso 1 1 calc R U . . .
 C01I C 0.9405(3) 0.64707(18) 0.8547(2) 0.0104(8) Uani 1 1 d . . . . .
 H01I H 0.9791 0.6556 0.8179 0.013 Uiso 1 1 calc R U . . .
 C01J C 0.3986(4) 0.7683(2) 0.6236(3) 0.0246(8) Uani 1 1 d . U . . .
 H01J H 0.4540 0.7452 0.6094 0.029 Uiso 1 1 calc R U . . .
 C01K C 0.3324(3) 0.8414(2) 0.7021(3) 0.0254(8) Uani 1 1 d . U . . .
 H01K H 0.3431 0.8677 0.7403 0.030 Uiso 1 1 calc R U . . .
 C01L C 0.6409(3) 0.4568(2) 0.7681(3) 0.0188(10) Uani 1 1 d . . . . .
 H01L H 0.6393 0.4256 0.8011 0.023 Uiso 1 1 calc R U . . .
 C01M C 0.3099(3) 0.5691(3) 0.5668(3) 0.0255(11) Uani 1 1 d . . . . .
 H01M H 0.3107 0.5888 0.5242 0.031 Uiso 1 1 calc R U . . .
 C01N C 0.4164(3) 0.8061(2) 0.6830(3) 0.0220(8) Uani 1 1 d . U . . .
 C01O C 0.2726(4) 0.5403(2) 0.8688(3) 0.0203(10) Uani 1 1 d . . . . .
 H01O H 0.2080 0.5595 0.8555 0.024 Uiso 1 1 calc R U . . .
 C01P C 0.3097(3) 0.5092(2) 0.6942(3) 0.0213(10) Uani 1 1 d . . . . .
 H01P H 0.3101 0.4890 0.7366 0.026 Uiso 1 1 calc R U . . .
 C01Q C 0.9883(3) 0.6520(2) 0.9223(2) 0.0140(9) Uani 1 1 d . . . . .
 H01Q H 1.0594 0.6629 0.9307 0.017 Uiso 1 1 calc R U . . .
 C01R C 0.6309(5) 0.9302(2) 0.8856(2) 0.0278(12) Uani 1 1 d . . . . .
 H01R H 0.6831 0.9593 0.8989 0.033 Uiso 1 1 calc R U . . .
 C01S C 0.6267(4) 0.9020(2) 0.8209(2) 0.0188(10) Uani 1 1 d . . . . .
 H01S H 0.6754 0.9128 0.7906 0.023 Uiso 1 1 calc R U . . .
 C01T C 0.3760(4) 0.4636(2) 0.9367(2) 0.0217(10) Uani 1 1 d . . . . .
 H01T H 0.3800 0.4316 0.9690 0.026 Uiso 1 1 calc R U . . .
 C01U C 0.5898(4) 0.4958(2) 0.6531(3) 0.0223(11) Uani 1 1 d . . . . .
 H01U H 0.5550 0.4905 0.6086 0.027 Uiso 1 1 calc R U . . .
 C01V C 0.4662(4) 0.4832(2) 0.9095(2) 0.0195(10) Uani 1 1 d . . . . .
 H01V H 0.5308 0.4642 0.9232 0.023 Uiso 1 1 calc R U . . .
 C01W C 0.2931(4) 0.4761(2) 0.6322(3) 0.0290(12) Uani 1 1 d . . . . .
 H01W H 0.2812 0.4336 0.6332 0.035 Uiso 1 1 calc R U . . .
 C01X C 0.4809(5) 0.8708(3) 0.9117(3) 0.0338(14) Uani 1 1 d . . . . .
 H01X H 0.4318 0.8608 0.9421 0.041 Uiso 1 1 calc R U . . .
 C01Y C 0.5575(5) 0.9149(3) 0.9304(2) 0.0348(14) Uani 1 1 d . . . . .
 H01Y H 0.5596 0.9345 0.9733 0.042 Uiso 1 1 calc R U . . .
 C01Z C 0.2940(4) 0.5059(3) 0.5694(3) 0.0317(13) Uani 1 1 d . . . . .
 H01Z H 0.2838 0.4833 0.5283 0.038 Uiso 1 1 calc R U . . .
 B1 B 0.4099(4) 0.6958(2) 1.0397(3) 0.0159(11) Uani 1 1 d . . . . .
 C021 C 0.5881(4) 0.4487(2) 0.7026(3) 0.0239(11) Uani 1 1 d . . . . .
 H021 H 0.5515 0.4121 0.6913 0.029 Uiso 1 1 calc R U . . .
 C022 C 0.2993(4) 0.7654(3) 0.5862(3) 0.0292(8) Uani 1 1 d . U . . .
 H022 H 0.2881 0.7401 0.5473 0.035 Uiso 1 1 calc R U . . .
 C023 C 0.2320(4) 0.8376(3) 0.6639(3) 0.0297(8) Uani 1 1 d . U . . .
 H023 H 0.1762 0.8607 0.6776 0.036 Uiso 1 1 calc R U . . .
 C024 C 0.2157(4) 0.8003(3) 0.6069(3) 0.0313(8) Uani 1 1 d . U . . .
 H024 H 0.1491 0.7980 0.5817 0.038 Uiso 1 1 calc R U . . .
 B2 B 0.5394(5) 0.6348(3) 0.4814(3) 0.0312(14) Uani 1 1 d . U . . .
 F1AA F 0.5265(10) 0.7138(5) 0.4785(6) 0.025(2) Uani 0.25 1 d . U P A 1
 F2AA F 0.5511(10) 0.6270(6) 0.5440(6) 0.027(2) Uani 0.25 1 d . U P A 1
 F0AA F 0.4229(10) 0.6290(6) 0.4520(6) 0.035(3) Uani 0.25 1 d . U P A 1
 F3AA F 0.5872(12) 0.6283(6) 0.4309(7) 0.040(3) Uani 0.25 1 d . U P A 1

loop_
  _atom_site_aniso_label
  _atom_site_aniso_U_11
  _atom_site_aniso_U_22
  _atom_site_aniso_U_33
  _atom_site_aniso_U_23
  _atom_site_aniso_U_13
  _atom_site_aniso_U_12
 Os01 0.00259(13) 0.00954(14) 0.00332(14) 0.00139(5) 0.00189(8) -0.00057(5)
 P002 0.0042(4) 0.0095(5) 0.0058(5) -0.0003(4) 0.0020(4) -0.0005(4)
 P003 0.0053(4) 0.0110(5) 0.0098(5) -0.0018(4) 0.0042(4) -0.0016(4)
 P004 0.0067(5) 0.0107(5) 0.0090(5) 0.0061(4) 0.0035(4) 0.0023(4)
 F3 0.0145(14) 0.0368(18) 0.0220(16) -0.0046(11) 0.0081(12) 0.0055(11)
 F2 0.0262(15) 0.0303(16) 0.0310(16) -0.0139(13) 0.0018(12) 0.0037(12)
 F1 0.0247(16) 0.0371(17) 0.0362(18) 0.0029(13) 0.0187(14) -0.0008(12)
 F4 0.0296(16) 0.0523(19) 0.0123(14) -0.0010(13) 0.0010(12) 0.0068(14)
 O009 0.0122(16) 0.0304(18) 0.0084(16) 0.0014(13) 0.0024(13) -0.0055(13)
 F8 0.0215(19) 0.042(3) 0.0190(19) -0.0154(18) 0.0072(15) -0.0028(18)
 F6 0.023(2) 0.035(2) 0.053(3) -0.003(2) 0.0215(19) -0.0037(17)
 F7 0.034(2) 0.023(2) 0.035(2) 0.0018(17) 0.0089(17) -0.0018(16)
 C00D 0.008(2) 0.0081(19) 0.006(2) 0.0018(15) -0.0011(17) 0.0034(15)
 C00E 0.0084(19) 0.0039(18) 0.010(2) -0.0004(15) -0.0011(16) 0.0013(15)
 C00F 0.005(2) 0.005(2) 0.014(2) 0.0020(15) 0.0012(17) 0.0008(14)
 C00G 0.0058(18) 0.009(2) 0.011(2) -0.0006(16) 0.0013(16) 0.0029(15)
 C00H 0.0049(15) 0.0120(16) 0.0112(16) 0.0001(12) 0.0010(13) -0.0017(12)
 C00I 0.009(2) 0.009(2) 0.009(2) -0.0002(14) -0.0042(18) -0.0017(14)
 C00J 0.013(2) 0.009(2) 0.007(2) 0.0024(17) 0.0014(16) 0.0040(17)
 C00K 0.0091(19) 0.009(2) 0.011(2) 0.0005(16) 0.0051(16) 0.0029(16)
 C00L 0.010(2) 0.017(2) 0.014(2) 0.0027(18) -0.0024(17) -0.0016(17)
 C00M 0.013(2) 0.007(2) 0.014(2) -0.0020(16) 0.0064(17) -0.0022(16)
 C00N 0.011(2) 0.012(2) 0.009(2) -0.0002(16) 0.0026(16) 0.0057(16)
 C00O 0.0085(19) 0.013(2) 0.007(2) -0.0014(16) 0.0007(16) 0.0074(16)
 C00P 0.0023(18) 0.016(2) 0.016(2) -0.0050(17) 0.0016(15) 0.0017(17)
 C00Q 0.008(2) 0.022(2) 0.013(2) -0.0018(18) -0.0003(17) -0.0012(17)
 F5 0.054(3) 0.047(3) 0.021(2) -0.0025(19) -0.010(2) 0.014(2)
 C00S 0.0073(19) 0.010(2) 0.016(2) -0.0021(17) 0.0049(17) -0.0049(15)
 C00T 0.016(2) 0.015(2) 0.012(2) 0.0073(17) 0.0052(17) 0.0101(17)
 C00U 0.006(2) 0.019(2) 0.023(3) 0.0055(19) 0.0035(18) -0.0030(17)
 C00V 0.017(2) 0.013(2) 0.011(2) 0.0021(17) -0.0002(17) -0.0013(17)
 C00W 0.019(2) 0.009(2) 0.011(2) 0.0034(16) 0.0071(17) 0.0004(17)
 C00X 0.021(2) 0.018(2) 0.018(2) 0.0100(19) 0.0126(19) 0.0148(19)
 C00Y 0.013(2) 0.033(3) 0.009(2) -0.0043(19) 0.0055(17) -0.0041(19)
 C00Z 0.025(2) 0.015(2) 0.012(2) 0.0057(18) -0.0019(18) -0.0082(19)
 C010 0.0043(19) 0.021(2) 0.016(2) -0.0082(18) 0.0039(16) 0.0002(17)
 C011 0.012(2) 0.017(2) 0.012(2) -0.0030(17) 0.0068(17) 0.0005(17)
 C012 0.014(2) 0.022(2) 0.014(2) -0.0037(18) 0.0017(18) 0.0054(18)
 C013 0.010(2) 0.032(3) 0.017(2) -0.014(2) 0.0067(18) -0.0030(19)
 C014 0.0092(19) 0.014(2) 0.0048(19) 0.0041(16) -0.0019(15) -0.0054(16)
 C015 0.012(2) 0.014(2) 0.020(2) -0.0012(18) 0.0043(18) -0.0042(17)
 C016 0.014(2) 0.018(2) 0.019(2) -0.0041(19) 0.0104(18) -0.0018(19)
 C017 0.010(2) 0.017(2) 0.015(2) -0.0020(18) 0.0064(17) -0.0025(17)
 C018 0.017(2) 0.011(2) 0.009(2) -0.0006(16) -0.0024(17) -0.0012(17)
 C019 0.010(2) 0.020(2) 0.023(2) -0.0074(19) 0.0059(18) 0.0018(18)
 C01A 0.0092(19) 0.015(2) 0.014(2) 0.0001(16) 0.0074(17) -0.0040(17)
 C01B 0.016(2) 0.024(2) 0.008(2) 0.0040(18) 0.0033(17) -0.0058(19)
 C01C 0.0058(19) 0.020(2) 0.007(2) -0.0018(17) 0.0007(15) -0.0023(17)
 C01D 0.024(3) 0.020(2) 0.035(3) 0.007(2) 0.019(2) -0.003(2)
 C01E 0.022(2) 0.012(2) 0.008(2) -0.0009(17) -0.0006(17) 0.0027(17)
 C01F 0.009(2) 0.015(2) 0.017(2) -0.0029(18) 0.0067(17) 0.0006(17)
 C01G 0.0041(19) 0.028(3) 0.020(2) -0.007(2) 0.0038(17) -0.0034(17)
 C01H 0.020(2) 0.014(2) 0.029(3) 0.003(2) 0.016(2) 0.0016(18)
 C01I 0.011(2) 0.011(2) 0.010(2) 0.0013(16) 0.0027(16) -0.0012(16)
 C01J 0.0122(15) 0.0302(17) 0.0300(17) 0.0204(14) -0.0031(14) -0.0059(13)
 C01K 0.0090(14) 0.0314(17) 0.0360(17) 0.0226(15) 0.0037(14) 0.0008(13)
 C01L 0.016(2) 0.010(2) 0.031(3) -0.0033(19) 0.008(2) -0.0004(18)
 C01M 0.009(2) 0.050(3) 0.019(2) -0.013(2) 0.0026(18) 0.000(2)
 C01N 0.0087(14) 0.0274(16) 0.0297(17) 0.0210(14) 0.0005(14) -0.0027(13)
 C01O 0.016(2) 0.015(2) 0.033(3) 0.002(2) 0.012(2) 0.0019(18)
 C01P 0.013(2) 0.020(2) 0.031(3) -0.012(2) 0.0023(19) 0.0046(18)
 C01Q 0.012(2) 0.014(2) 0.015(2) -0.0015(17) -0.0033(17) -0.0036(17)
 C01R 0.047(3) 0.020(3) 0.014(2) 0.001(2) -0.005(2) 0.010(2)
 C01S 0.023(2) 0.021(2) 0.012(2) 0.0048(18) -0.0031(18) 0.0093(19)
 C01T 0.035(3) 0.012(2) 0.019(2) 0.0045(19) 0.010(2) -0.003(2)
 C01U 0.017(2) 0.022(3) 0.026(3) -0.015(2) -0.006(2) 0.0022(19)
 C01V 0.021(2) 0.013(2) 0.023(2) 0.0017(19) -0.004(2) -0.0010(18)
 C01W 0.019(2) 0.026(3) 0.041(3) -0.020(2) 0.001(2) 0.002(2)
 C01X 0.049(3) 0.038(3) 0.018(3) 0.016(2) 0.021(2) 0.023(3)
 C01Y 0.065(4) 0.033(3) 0.007(2) 0.005(2) 0.010(2) 0.018(3)
 C01Z 0.017(2) 0.051(4) 0.027(3) -0.027(3) -0.001(2) 0.009(2)
 B1 0.009(2) 0.024(3) 0.015(3) -0.003(2) 0.0002(19) -0.002(2)
 C021 0.016(2) 0.015(2) 0.040(3) -0.014(2) 0.000(2) -0.0028(18)
 C022 0.0150(15) 0.0363(17) 0.0345(18) 0.0231(15) -0.0059(15) -0.0075(14)
 C023 0.0114(14) 0.0371(17) 0.0405(18) 0.0269(15) 0.0022(14) 0.0007(14)
 C024 0.0133(15) 0.0395(18) 0.0398(18) 0.0278(15) -0.0035(15) -0.0038(14)
 B2 0.032(3) 0.049(4) 0.014(3) -0.012(2) 0.011(2) -0.018(3)
 F1AA 0.047(6) 0.009(4) 0.021(5) 0.007(4) 0.009(5) 0.006(4)
 F2AA 0.034(6) 0.022(5) 0.022(5) 0.007(5) -0.007(5) -0.010(5)
 F0AA 0.031(6) 0.046(6) 0.023(6) 0.018(5) -0.012(5) -0.013(5)
 F3AA 0.059(7) 0.034(6) 0.034(6) -0.002(5) 0.033(5) 0.009(5)

_geom_special_details
;
 All esds (except the esd in the dihedral angle between two l.s. planes)
 are estimated using the full covariance matrix.  The cell esds are taken
 into account individually in the estimation of esds in distances, angles
 and torsion angles; correlations between esds in cell parameters are only
 used when they are defined by crystal symmetry.  An approximate (isotropic)
 treatment of cell esds is used for estimating esds involving l.s. planes.
;
loop_
  _geom_bond_atom_site_label_1
  _geom_bond_atom_site_label_2
  _geom_bond_distance
  _geom_bond_site_symmetry_2
  _geom_bond_publ_flag
 Os01 P002 2.4141(10) . ?
 Os01 P004 2.4229(10) . ?
 Os01 O009 2.250(3) . ?
 Os01 C00D 2.074(4) . ?
 Os01 C00F 1.999(4) . ?
 Os01 C00H 2.267(4) . ?
 Os01 C00O 2.037(4) . ?
 P002 C00E 1.827(4) . ?
 P002 C00P 1.827(4) . ?
 P002 C01C 1.846(4) . ?
 P003 C00G 1.792(4) . ?
 P003 C00M 1.797(4) . ?
 P003 C00S 1.802(4) . ?
 P003 C010 1.801(4) . ?
 P004 C00T 1.819(4) . ?
 P004 C014 1.836(4) . ?
 P004 C01N 1.826(4) . ?
 F3 B1 1.422(6) . ?
 F2 B1 1.385(6) . ?
 F1 B1 1.379(6) . ?
 F4 B1 1.383(6) . ?
 O009 H00A 0.8696 . ?
 O009 H00B 0.8701 . ?
 F8 B2 1.383(7) . ?
 F6 B2 1.429(7) . ?
 F7 B2 1.447(8) . ?
 C00D C00J 1.406(6) . ?
 C00D C00N 1.377(6) . ?
 C00E C00K 1.395(6) . ?
 C00E C01I 1.397(6) . ?
 C00F C00H 1.390(7) . ?
 C00F C00I 1.376(7) . ?
 C00G C00N 1.417(6) . ?
 C00G C00O 1.384(6) . ?
 C00H H00C 0.9700 . ?
 C00H H00D 0.9700 . ?
 C00I H00I 0.9300 . ?
 C00I C00J 1.389(6) . ?
 C00J H00J 0.9300 . ?
 C00K H00K 0.9300 . ?
 C00K C00W 1.390(6) . ?
 C00L H00L 0.9300 . ?
 C00L C014 1.400(6) . ?
 C00L C01B 1.392(6) . ?
 C00M C015 1.390(6) . ?
 C00M C01O 1.391(6) . ?
 C00N H00N 0.9300 . ?
 C00O H00O 0.9300 . ?
 C00P C012 1.410(6) . ?
 C00P C01F 1.388(6) . ?
 C00Q H00Q 0.9300 . ?
 C00Q C00Y 1.385(6) . ?
 C00Q C01C 1.391(6) . ?
 F5 B2 1.299(8) . ?
 C00S C017 1.397(6) . ?
 C00S C01A 1.388(6) . ?
 C00T C00X 1.397(6) . ?
 C00T C01S 1.405(7) . ?
 C00U H00U 0.9300 . ?
 C00U C01A 1.384(7) . ?
 C00U C01H 1.383(7) . ?
 C00V H00V 0.9300 . ?
 C00V C00Z 1.390(7) . ?
 C00V C018 1.379(6) . ?
 C00W H00W 0.9300 . ?
 C00W C01E 1.386(6) . ?
 C00X H00X 0.9300 . ?
 C00X C01X 1.390(7) . ?
 C00Y H00Y 0.9300 . ?
 C00Y C013 1.384(7) . ?
 C00Z H00Z 0.9300 . ?
 C00Z C01B 1.382(7) . ?
 C010 C01G 1.399(7) . ?
 C010 C01P 1.396(7) . ?
 C011 H011 0.9300 . ?
 C011 C019 1.390(6) . ?
 C011 C01C 1.389(6) . ?
 C012 H012 0.9300 . ?
 C012 C01U 1.375(7) . ?
 C013 H013 0.9300 . ?
 C013 C019 1.376(7) . ?
 C014 C018 1.402(6) . ?
 C015 H015 0.9300 . ?
 C015 C01V 1.382(6) . ?
 C016 H016 0.9300 . ?
 C016 C017 1.381(6) . ?
 C016 C01H 1.394(7) . ?
 C017 H017 0.9300 . ?
 C018 H018 0.9300 . ?
 C019 H019 0.9300 . ?
 C01A H01A 0.9300 . ?
 C01B H01B 0.9300 . ?
 C01D H01D 0.9300 . ?
 C01D C01O 1.387(7) . ?
 C01D C01T 1.388(7) . ?
 C01E H01E 0.9300 . ?
 C01E C01Q 1.390(6) . ?
 C01F H01F 0.9300 . ?
 C01F C01L 1.391(6) . ?
 C01G H01G 0.9300 . ?
 C01G C01M 1.392(6) . ?
 C01H H01H 0.9300 . ?
 C01I H01I 0.9300 . ?
 C01I C01Q 1.384(6) . ?
 C01J H01J 0.9300 . ?
 C01J C01N 1.408(8) . ?
 C01J C022 1.385(7) . ?
 C01K H01K 0.9300 . ?
 C01K C01N 1.396(7) . ?
 C01K C023 1.404(7) . ?
 C01L H01L 0.9300 . ?
 C01L C021 1.378(7) . ?
 C01M H01M 0.9300 . ?
 C01M C01Z 1.382(8) . ?
 C01O H01O 0.9300 . ?
 C01P H01P 0.9300 . ?
 C01P C01W 1.393(7) . ?
 C01Q H01Q 0.9300 . ?
 C01R H01R 0.9300 . ?
 C01R C01S 1.389(7) . ?
 C01R C01Y 1.384(8) . ?
 C01S H01S 0.9300 . ?
 C01T H01T 0.9300 . ?
 C01T C01V 1.381(7) . ?
 C01U H01U 0.9300 . ?
 C01U C021 1.401(7) . ?
 C01V H01V 0.9300 . ?
 C01W H01W 0.9300 . ?
 C01W C01Z 1.379(8) . ?
 C01X H01X 0.9300 . ?
 C01X C01Y 1.382(9) . ?
 C01Y H01Y 0.9300 . ?
 C01Z H01Z 0.9300 . ?
 C021 H021 0.9300 . ?
 C022 H022 0.9300 . ?
 C022 C024 1.397(8) . ?
 C023 H023 0.9300 . ?
 C023 C024 1.365(9) . ?
 C024 H024 0.9300 . ?
 B2 F1AA 1.715(12) . ?
 B2 F2AA 1.216(13) . ?
 B2 F0AA 1.531(13) . ?
 B2 F3AA 1.216(13) . ?

loop_
  _geom_angle_atom_site_label_1
  _geom_angle_atom_site_label_2
  _geom_angle_atom_site_label_3
  _geom_angle
  _geom_angle_site_symmetry_1
  _geom_angle_site_symmetry_3
  _geom_angle_publ_flag
 P002 Os01 P004 177.66(3) . . ?
 O009 Os01 P002 90.57(9) . . ?
 O009 Os01 P004 91.41(9) . . ?
 O009 Os01 C00H 88.78(14) . . ?
 C00D Os01 P002 91.12(11) . . ?
 C00D Os01 P004 86.60(11) . . ?
 C00D Os01 O009 160.75(16) . . ?
 C00D Os01 C00H 110.43(17) . . ?
 C00F Os01 P002 90.02(11) . . ?
 C00F Os01 P004 89.84(11) . . ?
 C00F Os01 O009 126.10(15) . . ?
 C00F Os01 C00D 73.07(17) . . ?
 C00F Os01 C00H 37.36(18) . . ?
 C00F Os01 C00O 148.93(17) . . ?
 C00H Os01 P002 88.80(11) . . ?
 C00H Os01 P004 92.51(10) . . ?
 C00O Os01 P002 88.51(11) . . ?
 C00O Os01 P004 90.40(11) . . ?
 C00O Os01 O009 84.95(14) . . ?
 C00O Os01 C00D 75.93(16) . . ?
 C00O Os01 C00H 173.15(16) . . ?
 C00E P002 Os01 110.42(13) . . ?
 C00E P002 C01C 102.40(19) . . ?
 C00P P002 Os01 115.47(13) . . ?
 C00P P002 C00E 107.33(19) . . ?
 C00P P002 C01C 98.87(19) . . ?
 C01C P002 Os01 120.74(14) . . ?
 C00G P003 C00M 109.34(19) . . ?
 C00G P003 C00S 107.01(18) . . ?
 C00G P003 C010 111.44(19) . . ?
 C00M P003 C00S 108.33(19) . . ?
 C00M P003 C010 107.4(2) . . ?
 C010 P003 C00S 113.26(19) . . ?
 C00T P004 Os01 112.08(13) . . ?
 C00T P004 C014 102.73(19) . . ?
 C00T P004 C01N 105.7(2) . . ?
 C014 P004 Os01 119.54(14) . . ?
 C01N P004 Os01 117.30(16) . . ?
 C01N P004 C014 97.34(19) . . ?
 Os01 O009 H00A 110.6 . . ?
 Os01 O009 H00B 110.5 . . ?
 H00A O009 H00B 103.5 . . ?
 C00J C00D Os01 118.7(3) . . ?
 C00N C00D Os01 118.0(3) . . ?
 C00N C00D C00J 123.4(4) . . ?
 C00K C00E P002 120.4(3) . . ?
 C00K C00E C01I 119.3(4) . . ?
 C01I C00E P002 119.8(3) . . ?
 C00H C00F Os01 81.9(3) . . ?
 C00I C00F Os01 124.5(3) . . ?
 C00I C00F C00H 153.6(4) . . ?
 C00N C00G P003 119.2(3) . . ?
 C00O C00G P003 126.6(3) . . ?
 C00O C00G C00N 114.1(4) . . ?
 Os01 C00H H00C 117.7 . . ?
 Os01 C00H H00D 117.7 . . ?
 C00F C00H Os01 60.8(2) . . ?
 C00F C00H H00C 117.7 . . ?
 C00F C00H H00D 117.7 . . ?
 H00C C00H H00D 114.8 . . ?
 C00F C00I H00I 124.8 . . ?
 C00F C00I C00J 110.4(4) . . ?
 C00J C00I H00I 124.8 . . ?
 C00D C00J H00J 123.4 . . ?
 C00I C00J C00D 113.3(4) . . ?
 C00I C00J H00J 123.4 . . ?
 C00E C00K H00K 120.1 . . ?
 C00W C00K C00E 119.8(4) . . ?
 C00W C00K H00K 120.1 . . ?
 C014 C00L H00L 119.8 . . ?
 C01B C00L H00L 119.8 . . ?
 C01B C00L C014 120.5(4) . . ?
 C015 C00M P003 119.1(3) . . ?
 C015 C00M C01O 120.6(4) . . ?
 C01O C00M P003 119.8(3) . . ?
 C00D C00N C00G 113.4(4) . . ?
 C00D C00N H00N 123.3 . . ?
 C00G C00N H00N 123.3 . . ?
 Os01 C00O H00O 120.7 . . ?
 C00G C00O Os01 118.6(3) . . ?
 C00G C00O H00O 120.7 . . ?
 C012 C00P P002 116.4(3) . . ?
 C01F C00P P002 124.8(3) . . ?
 C01F C00P C012 118.7(4) . . ?
 C00Y C00Q H00Q 120.0 . . ?
 C00Y C00Q C01C 120.1(4) . . ?
 C01C C00Q H00Q 120.0 . . ?
 C017 C00S P003 117.8(3) . . ?
 C01A C00S P003 121.8(3) . . ?
 C01A C00S C017 120.2(4) . . ?
 C00X C00T P004 121.8(4) . . ?
 C00X C00T C01S 119.3(4) . . ?
 C01S C00T P004 118.6(3) . . ?
 C01A C00U H00U 120.0 . . ?
 C01H C00U H00U 120.0 . . ?
 C01H C00U C01A 120.0(4) . . ?
 C00Z C00V H00V 120.0 . . ?
 C018 C00V H00V 120.0 . . ?
 C018 C00V C00Z 120.0(4) . . ?
 C00K C00W H00W 119.6 . . ?
 C01E C00W C00K 120.7(4) . . ?
 C01E C00W H00W 119.6 . . ?
 C00T C00X H00X 120.0 . . ?
 C01X C00X C00T 120.0(5) . . ?
 C01X C00X H00X 120.0 . . ?
 C00Q C00Y H00Y 120.1 . . ?
 C013 C00Y C00Q 119.8(4) . . ?
 C013 C00Y H00Y 120.1 . . ?
 C00V C00Z H00Z 119.8 . . ?
 C01B C00Z C00V 120.4(4) . . ?
 C01B C00Z H00Z 119.8 . . ?
 C01G C010 P003 120.6(3) . . ?
 C01P C010 P003 119.4(4) . . ?
 C01P C010 C01G 119.9(4) . . ?
 C019 C011 H011 120.0 . . ?
 C01C C011 H011 120.0 . . ?
 C01C C011 C019 119.9(4) . . ?
 C00P C012 H012 119.6 . . ?
 C01U C012 C00P 120.9(4) . . ?
 C01U C012 H012 119.6 . . ?
 C00Y C013 H013 119.8 . . ?
 C019 C013 C00Y 120.5(4) . . ?
 C019 C013 H013 119.8 . . ?
 C00L C014 P004 122.4(3) . . ?
 C00L C014 C018 118.7(4) . . ?
 C018 C014 P004 118.5(3) . . ?
 C00M C015 H015 120.0 . . ?
 C01V C015 C00M 120.0(4) . . ?
 C01V C015 H015 120.0 . . ?
 C017 C016 H016 120.2 . . ?
 C017 C016 C01H 119.5(4) . . ?
 C01H C016 H016 120.2 . . ?
 C00S C017 H017 120.0 . . ?
 C016 C017 C00S 119.9(4) . . ?
 C016 C017 H017 120.0 . . ?
 C00V C018 C014 120.6(4) . . ?
 C00V C018 H018 119.7 . . ?
 C014 C018 H018 119.7 . . ?
 C011 C019 H019 120.0 . . ?
 C013 C019 C011 120.0(4) . . ?
 C013 C019 H019 120.0 . . ?
 C00S C01A H01A 120.1 . . ?
 C00U C01A C00S 119.8(4) . . ?
 C00U C01A H01A 120.1 . . ?
 C00L C01B H01B 120.1 . . ?
 C00Z C01B C00L 119.8(4) . . ?
 C00Z C01B H01B 120.1 . . ?
 C00Q C01C P002 124.1(3) . . ?
 C011 C01C P002 116.2(3) . . ?
 C011 C01C C00Q 119.7(4) . . ?
 C01O C01D H01D 119.7 . . ?
 C01O C01D C01T 120.7(4) . . ?
 C01T C01D H01D 119.7 . . ?
 C00W C01E H01E 120.2 . . ?
 C00W C01E C01Q 119.5(4) . . ?
 C01Q C01E H01E 120.2 . . ?
 C00P C01F H01F 119.9 . . ?
 C00P C01F C01L 120.2(4) . . ?
 C01L C01F H01F 119.9 . . ?
 C010 C01G H01G 120.1 . . ?
 C01M C01G C010 119.8(5) . . ?
 C01M C01G H01G 120.1 . . ?
 C00U C01H C016 120.6(4) . . ?
 C00U C01H H01H 119.7 . . ?
 C016 C01H H01H 119.7 . . ?
 C00E C01I H01I 119.8 . . ?
 C01Q C01I C00E 120.4(4) . . ?
 C01Q C01I H01I 119.8 . . ?
 C01N C01J H01J 119.8 . . ?
 C022 C01J H01J 119.8 . . ?
 C022 C01J C01N 120.4(5) . . ?
 C01N C01K H01K 119.8 . . ?
 C01N C01K C023 120.4(5) . . ?
 C023 C01K H01K 119.8 . . ?
 C01F C01L H01L 119.6 . . ?
 C021 C01L C01F 120.8(4) . . ?
 C021 C01L H01L 119.6 . . ?
 C01G C01M H01M 120.1 . . ?
 C01Z C01M C01G 119.9(5) . . ?
 C01Z C01M H01M 120.1 . . ?
 C01J C01N P004 116.5(4) . . ?
 C01K C01N P004 124.0(4) . . ?
 C01K C01N C01J 118.5(4) . . ?
 C00M C01O H01O 120.6 . . ?
 C01D C01O C00M 118.8(4) . . ?
 C01D C01O H01O 120.6 . . ?
 C010 C01P H01P 120.2 . . ?
 C01W C01P C010 119.5(5) . . ?
 C01W C01P H01P 120.2 . . ?
 C01E C01Q H01Q 119.9 . . ?
 C01I C01Q C01E 120.2(4) . . ?
 C01I C01Q H01Q 119.9 . . ?
 C01S C01R H01R 120.0 . . ?
 C01Y C01R H01R 120.0 . . ?
 C01Y C01R C01S 120.1(5) . . ?
 C00T C01S H01S 120.0 . . ?
 C01R C01S C00T 120.0(5) . . ?
 C01R C01S H01S 120.0 . . ?
 C01D C01T H01T 120.0 . . ?
 C01V C01T C01D 120.1(4) . . ?
 C01V C01T H01T 120.0 . . ?
 C012 C01U H01U 120.1 . . ?
 C012 C01U C021 119.9(4) . . ?
 C021 C01U H01U 120.1 . . ?
 C015 C01V H01V 120.0 . . ?
 C01T C01V C015 119.9(4) . . ?
 C01T C01V H01V 120.0 . . ?
 C01P C01W H01W 119.9 . . ?
 C01Z C01W C01P 120.3(5) . . ?
 C01Z C01W H01W 119.9 . . ?
 C00X C01X H01X 119.9 . . ?
 C01Y C01X C00X 120.2(5) . . ?
 C01Y C01X H01X 119.9 . . ?
 C01R C01Y H01Y 119.8 . . ?
 C01X C01Y C01R 120.4(5) . . ?
 C01X C01Y H01Y 119.8 . . ?
 C01M C01Z H01Z 119.7 . . ?
 C01W C01Z C01M 120.7(5) . . ?
 C01W C01Z H01Z 119.7 . . ?
 F2 B1 F3 109.2(4) . . ?
 F1 B1 F3 109.4(4) . . ?
 F1 B1 F2 109.4(4) . . ?
 F1 B1 F4 110.7(4) . . ?
 F4 B1 F3 107.9(4) . . ?
 F4 B1 F2 110.3(4) . . ?
 C01L C021 C01U 119.6(4) . . ?
 C01L C021 H021 120.2 . . ?
 C01U C021 H021 120.2 . . ?
 C01J C022 H022 119.9 . . ?
 C01J C022 C024 120.2(6) . . ?
 C024 C022 H022 119.9 . . ?
 C01K C023 H023 119.8 . . ?
 C024 C023 C01K 120.5(5) . . ?
 C024 C023 H023 119.8 . . ?
 C022 C024 H024 120.0 . . ?
 C023 C024 C022 120.0(5) . . ?
 C023 C024 H024 120.0 . . ?
 F8 B2 F6 107.5(4) . . ?
 F8 B2 F7 106.7(5) . . ?
 F6 B2 F7 104.4(5) . . ?
 F5 B2 F8 115.8(6) . . ?
 F5 B2 F6 111.4(5) . . ?
 F5 B2 F7 110.4(5) . . ?
 F2AA B2 F1AA 99.9(8) . . ?
 F2AA B2 F0AA 111.3(9) . . ?
 F2AA B2 F3AA 140.3(11) . . ?
 F0AA B2 F1AA 89.2(8) . . ?
 F3AA B2 F1AA 98.2(8) . . ?
 F3AA B2 F0AA 104.0(10) . . ?

loop_
  _geom_torsion_atom_site_label_1
  _geom_torsion_atom_site_label_2
  _geom_torsion_atom_site_label_3
  _geom_torsion_atom_site_label_4
  _geom_torsion
  _geom_torsion_site_symmetry_1
  _geom_torsion_site_symmetry_2
  _geom_torsion_site_symmetry_3
  _geom_torsion_site_symmetry_4
  _geom_torsion_publ_flag
 Os01 P002 C00E C00K 72.1(3) . . . . ?
 Os01 P002 C00E C01I -99.5(3) . . . . ?
 Os01 P002 C00P C012 58.9(3) . . . . ?
 Os01 P002 C00P C01F -125.6(3) . . . . ?
 Os01 P002 C01C C00Q -4.4(4) . . . . ?
 Os01 P002 C01C C011 178.6(3) . . . . ?
 Os01 P004 C00T C00X -85.2(3) . . . . ?
 Os01 P004 C00T C01S 88.3(3) . . . . ?
 Os01 P004 C014 C00L 11.3(4) . . . . ?
 Os01 P004 C014 C018 -176.5(3) . . . . ?
 Os01 P004 C01N C01J -46.4(4) . . . . ?
 Os01 P004 C01N C01K 145.6(3) . . . . ?
 Os01 C00D C00J C00I -1.5(5) . . . . ?
 Os01 C00D C00N C00G 0.8(5) . . . . ?
 Os01 C00F C00I C00J 1.0(5) . . . . ?
 P002 C00E C00K C00W -172.4(3) . . . . ?
 P002 C00E C01I C01Q 173.2(3) . . . . ?
 P002 C00P C012 C01U 177.4(3) . . . . ?
 P002 C00P C01F C01L -178.4(3) . . . . ?
 P003 C00G C00N C00D -175.8(3) . . . . ?
 P003 C00G C00O Os01 174.5(2) . . . . ?
 P003 C00M C015 C01V -172.5(3) . . . . ?
 P003 C00M C01O C01D 171.6(4) . . . . ?
 P003 C00S C017 C016 173.7(3) . . . . ?
 P003 C00S C01A C00U -173.4(3) . . . . ?
 P003 C010 C01G C01M 175.3(3) . . . . ?
 P003 C010 C01P C01W -176.5(3) . . . . ?
 P004 C00T C00X C01X 175.2(3) . . . . ?
 P004 C00T C01S C01R -174.2(3) . . . . ?
 P004 C014 C018 C00V -172.3(3) . . . . ?
 C00E P002 C00P C012 -177.5(3) . . . . ?
 C00E P002 C00P C01F -2.0(4) . . . . ?
 C00E P002 C01C C00Q -127.5(4) . . . . ?
 C00E P002 C01C C011 55.5(4) . . . . ?
 C00E C00K C00W C01E -0.1(6) . . . . ?
 C00E C01I C01Q C01E -1.4(6) . . . . ?
 C00F C00I C00J C00D 0.4(5) . . . . ?
 C00G P003 C00M C015 -34.0(4) . . . . ?
 C00G P003 C00M C01O 154.2(3) . . . . ?
 C00G P003 C00S C017 -67.8(4) . . . . ?
 C00G P003 C00S C01A 106.8(4) . . . . ?
 C00G P003 C010 C01G -53.7(4) . . . . ?
 C00G P003 C010 C01P 123.0(3) . . . . ?
 C00H C00F C00I C00J 179.8(8) . . . . ?
 C00I C00F C00H Os01 -179.0(9) . . . . ?
 C00J C00D C00N C00G -179.6(4) . . . . ?
 C00K C00E C01I C01Q 1.5(6) . . . . ?
 C00K C00W C01E C01Q 0.2(6) . . . . ?
 C00L C014 C018 C00V 0.2(6) . . . . ?
 C00M P003 C00G C00N -49.7(4) . . . . ?
 C00M P003 C00G C00O 135.0(4) . . . . ?
 C00M P003 C00S C017 49.9(4) . . . . ?
 C00M P003 C00S C01A -135.4(3) . . . . ?
 C00M P003 C010 C01G -173.5(3) . . . . ?
 C00M P003 C010 C01P 3.2(4) . . . . ?
 C00M C015 C01V C01T 0.6(7) . . . . ?
 C00N C00D C00J C00I 178.9(4) . . . . ?
 C00N C00G C00O Os01 -1.0(5) . . . . ?
 C00O C00G C00N C00D 0.1(5) . . . . ?
 C00P P002 C00E C00K -54.6(4) . . . . ?
 C00P P002 C00E C01I 133.8(3) . . . . ?
 C00P P002 C01C C00Q 122.4(4) . . . . ?
 C00P P002 C01C C011 -54.5(3) . . . . ?
 C00P C012 C01U C021 0.2(7) . . . . ?
 C00P C01F C01L C021 2.6(6) . . . . ?
 C00Q C00Y C013 C019 0.3(6) . . . . ?
 C00S P003 C00G C00N 67.5(4) . . . . ?
 C00S P003 C00G C00O -107.8(4) . . . . ?
 C00S P003 C00M C015 -150.3(3) . . . . ?
 C00S P003 C00M C01O 37.9(4) . . . . ?
 C00S P003 C010 C01G 67.0(4) . . . . ?
 C00S P003 C010 C01P -116.3(3) . . . . ?
 C00T P004 C014 C00L 136.1(3) . . . . ?
 C00T P004 C014 C018 -51.7(3) . . . . ?
 C00T P004 C01N C01J -172.1(3) . . . . ?
 C00T P004 C01N C01K 19.8(4) . . . . ?
 C00T C00X C01X C01Y -1.5(7) . . . . ?
 C00V C00Z C01B C00L 1.2(6) . . . . ?
 C00W C01E C01Q C01I 0.5(6) . . . . ?
 C00X C00T C01S C01R -0.5(6) . . . . ?
 C00X C01X C01Y C01R -0.1(8) . . . . ?
 C00Y C00Q C01C P002 -176.7(3) . . . . ?
 C00Y C00Q C01C C011 0.2(6) . . . . ?
 C00Y C013 C019 C011 0.9(7) . . . . ?
 C00Z C00V C018 C014 0.7(6) . . . . ?
 C010 P003 C00G C00N -168.2(3) . . . . ?
 C010 P003 C00G C00O 16.5(4) . . . . ?
 C010 P003 C00M C015 87.0(4) . . . . ?
 C010 P003 C00M C01O -84.7(4) . . . . ?
 C010 P003 C00S C017 169.0(3) . . . . ?
 C010 P003 C00S C01A -16.4(4) . . . . ?
 C010 C01G C01M C01Z 1.4(6) . . . . ?
 C010 C01P C01W C01Z 1.0(7) . . . . ?
 C012 C00P C01F C01L -3.1(6) . . . . ?
 C012 C01U C021 C01L -0.8(7) . . . . ?
 C014 P004 C00T C00X 145.2(3) . . . . ?
 C014 P004 C00T C01S -41.2(4) . . . . ?
 C014 P004 C01N C01J 82.4(4) . . . . ?
 C014 P004 C01N C01K -85.7(4) . . . . ?
 C014 C00L C01B C00Z -0.3(6) . . . . ?
 C015 C00M C01O C01D 0.0(7) . . . . ?
 C017 C00S C01A C00U 1.1(6) . . . . ?
 C017 C016 C01H C00U 0.1(7) . . . . ?
 C018 C00V C00Z C01B -1.4(6) . . . . ?
 C019 C011 C01C P002 178.2(3) . . . . ?
 C019 C011 C01C C00Q 1.0(6) . . . . ?
 C01A C00S C017 C016 -1.0(6) . . . . ?
 C01A C00U C01H C016 0.0(7) . . . . ?
 C01B C00L C014 P004 171.8(3) . . . . ?
 C01B C00L C014 C018 -0.4(6) . . . . ?
 C01C P002 C00E C00K -158.1(3) . . . . ?
 C01C P002 C00E C01I 30.3(4) . . . . ?
 C01C P002 C00P C012 -71.4(3) . . . . ?
 C01C P002 C00P C01F 104.0(4) . . . . ?
 C01C C00Q C00Y C013 -0.8(6) . . . . ?
 C01C C011 C019 C013 -1.6(6) . . . . ?
 C01D C01T C01V C015 0.4(7) . . . . ?
 C01F C00P C012 C01U 1.7(6) . . . . ?
 C01F C01L C021 C01U -0.6(7) . . . . ?
 C01G C010 C01P C01W 0.2(6) . . . . ?
 C01G C01M C01Z C01W -0.2(7) . . . . ?
 C01H C00U C01A C00S -0.6(6) . . . . ?
 C01H C016 C017 C00S 0.4(6) . . . . ?
 C01I C00E C00K C00W -0.7(6) . . . . ?
 C01J C022 C024 C023 0.2(7) . . . . ?
 C01K C023 C024 C022 0.2(7) . . . . ?
 C01N P004 C00T C00X 43.7(4) . . . . ?
 C01N P004 C00T C01S -142.8(3) . . . . ?
 C01N P004 C014 C00L -115.9(4) . . . . ?
 C01N P004 C014 C018 56.3(4) . . . . ?
 C01N C01J C022 C024 0.5(7) . . . . ?
 C01N C01K C023 C024 -1.3(7) . . . . ?
 C01O C00M C015 C01V -0.8(7) . . . . ?
 C01O C01D C01T C01V -1.2(7) . . . . ?
 C01P C010 C01G C01M -1.4(6) . . . . ?
 C01P C01W C01Z C01M -1.0(7) . . . . ?
 C01S C00T C00X C01X 1.7(6) . . . . ?
 C01S C01R C01Y C01X 1.3(8) . . . . ?
 C01T C01D C01O C00M 1.0(7) . . . . ?
 C01Y C01R C01S C00T -1.0(7) . . . . ?
 C022 C01J C01N P004 -170.3(4) . . . . ?
 C022 C01J C01N C01K -1.6(7) . . . . ?
 C023 C01K C01N P004 169.8(4) . . . . ?
 C023 C01K C01N C01J 2.0(7) . . . . ?

_shelx_res_file
;
    hyh-20190514-1_sq.res created by SHELXL-2014/7

TITL hyh-20190514-1_a.res in P2(1)/n
REM Old TITL HYH-20190514-1 in P2(1)/n
REM SHELXT solution in P2(1)/n
REM R1 0.086, Rweak 0.007, Alpha 0.047, Orientation as input
REM Formula found by SHELXT: Os P3 C75
CELL 1.54184 12.7178 21.6142 19.3649 90 96.48 90
ZERR 4 0.0001 0.0002 0.0002 0 0.001 0
LATT 1
SYMM 0.5-X,0.5+Y,0.5-Z
SFAC C H B F O Os P
UNIT 248 212 8 32 4 4 12
SIMU 0.05 0.1 2 F5 F8 B2 F7 F6
ISOR 0.002 0.01 C00H
SIMU 0.02 0.04 2 F5 B2 F6 F8 F7
SIMU 0.01 0.02 2 F5 B2 F7 F8 F6
SIMU 0.01 0.02 2 F1AA
SIMU 0.01 0.02 2 F1AA F8 B2 F6 F7 F5 F2AA F0AA F3AA
ISOR 0.05 0.1 B2
SIMU 0.002 0.004 2 C024 C022 C01J C01N C01K C023
DFIX 2.15 H00L H00a

L.S. 10 0 0
PLAN  1
CONF
list 4
ABIN
MORE -1
BOND $H
fmap 2 53
acta
OMIT 0 125
REM <olex2.extras>
REM <HklSrc "%.\\hyh-20190514-1_sq.hkl">
REM </olex2.extras>

WGHT    0.078600    7.231100
FVAR       0.22827
OS01  6    0.663217    0.724264    0.734189    11.00000    0.00259    0.00954 =
         0.00332    0.00139    0.00189   -0.00057
P002  7    0.768492    0.631553    0.752681    11.00000    0.00415    0.00947 =
         0.00583   -0.00027    0.00198   -0.00048
P003  7    0.354876    0.615149    0.772289    11.00000    0.00526    0.01096 =
         0.00980   -0.00175    0.00418   -0.00158
P004  7    0.553954    0.816205    0.719737    11.00000    0.00667    0.01074 =
         0.00903    0.00613    0.00347    0.00232
F3    4    0.311294    0.726861    1.039088    11.00000    0.01447    0.03681 =
         0.02202   -0.00460    0.00809    0.00547
F2    4    0.395012    0.641148    1.002582    11.00000    0.02620    0.03033 =
         0.03100   -0.01391    0.00181    0.00373
F1    4    0.479769    0.732988    1.009227    11.00000    0.02466    0.03707 =
         0.03620    0.00293    0.01870   -0.00077
F4    4    0.447350    0.683551    1.108204    11.00000    0.02963    0.05228 =
         0.01229   -0.00101    0.00096    0.00680
O009  5    0.666387    0.716013    0.618608    11.00000    0.01215    0.03043 =
         0.00844    0.00141    0.00239   -0.00546
AFIX   7
H00A  2    0.718421    0.737411    0.605340    11.00000   -1.50000
H00B  2    0.610534    0.733186    0.596487    11.00000   -1.50000
AFIX   0

PART 2
F8    4    0.509363    0.666290    0.538192    10.75000    0.02151    0.04188 =
         0.01900   -0.01541    0.00722   -0.00280
F6    4    0.650763    0.643441    0.481263    10.75000    0.02306    0.03543 =
         0.05256   -0.00297    0.02152   -0.00370
F7    4    0.528016    0.569563    0.495528    10.75000    0.03364    0.02299 =
         0.03497    0.00183    0.00887   -0.00177

PART 0
C00D  1    0.612888    0.716396    0.832005    11.00000    0.00775    0.00813 =
         0.00579    0.00177   -0.00108    0.00345
C00E  1    0.834479    0.629392    0.841504    11.00000    0.00836    0.00392 =
         0.00992   -0.00042   -0.00114    0.00131
C00F  1    0.767629    0.770217    0.800094    11.00000    0.00537    0.00505 =
         0.01440    0.00197    0.00123    0.00080
C00G  1    0.477469    0.656369    0.774575    11.00000    0.00583    0.00859 =
         0.01071   -0.00064    0.00126    0.00289
C00H  1    0.814992    0.779993    0.739756    11.00000    0.00491    0.01205 =
         0.01119    0.00012    0.00096   -0.00172
AFIX  23
H00C  2    0.880062    0.757875    0.734748    11.00000   -1.20000
H00D  2    0.811116    0.821262    0.719951    11.00000   -1.20000
AFIX   0
C00I  1    0.760350    0.776754    0.870084    11.00000    0.00919    0.00862 =
         0.00907   -0.00016   -0.00416   -0.00175
AFIX  43
H00I  2    0.808160    0.798591    0.900812    11.00000   -1.20000
AFIX   0
C00J  1    0.671548    0.746146    0.888361    11.00000    0.01291    0.00895 =
         0.00724    0.00238    0.00144    0.00400
AFIX  43
H00J  2    0.652748    0.745400    0.933392    11.00000   -1.20000
AFIX   0
C00K  1    0.776544    0.618072    0.897213    11.00000    0.00909    0.00897 =
         0.01079    0.00051    0.00511    0.00292
AFIX  43
H00K  2    0.705692    0.606722    0.889080    11.00000   -1.20000
AFIX   0
C00L  1    0.663823    0.869527    0.614406    11.00000    0.00976    0.01669 =
         0.01362    0.00270   -0.00243   -0.00164
AFIX  43
H00L  2    0.705168    0.833934    0.616951    11.00000   -1.20000
AFIX   0
C00M  1    0.363899    0.559708    0.841878    11.00000    0.01283    0.00651 =
         0.01399   -0.00199    0.00639   -0.00218
C00N  1    0.522863    0.682438    0.838202    11.00000    0.01065    0.01185 =
         0.00877   -0.00018    0.00259    0.00571
AFIX  43
H00N  2    0.494598    0.677124    0.880050    11.00000   -1.20000
AFIX   0
C00O  1    0.531981    0.669814    0.718479    11.00000    0.00846    0.01319 =
         0.00672   -0.00142    0.00068    0.00745
AFIX  43
H00O  2    0.509173    0.654315    0.674532    11.00000   -1.20000
AFIX   0
C00P  1    0.696288    0.558822    0.737565    11.00000    0.00229    0.01601 =
         0.01615   -0.00504    0.00159    0.00174
C00Q  1    0.902914    0.653150    0.645835    11.00000    0.00757    0.02242 =
         0.01269   -0.00178   -0.00028   -0.00122
AFIX  43
H00Q  2    0.865029    0.689359    0.635159    11.00000   -1.20000
AFIX   0

PART 2
F5    4    0.488168    0.649099    0.421720    10.75000    0.05362    0.04668 =
         0.02084   -0.00247   -0.01036    0.01380

PART 0
C00S  1    0.254591    0.670977    0.787001    11.00000    0.00725    0.00965 =
         0.01639   -0.00207    0.00489   -0.00495
C00T  1    0.548964    0.857301    0.801292    11.00000    0.01584    0.01496 =
         0.01151    0.00729    0.00519    0.01013
C00U  1    0.110957    0.738113    0.745764    11.00000    0.00609    0.01858 =
         0.02307    0.00550    0.00347   -0.00297
AFIX  43
H00U  2    0.061083    0.751651    0.710147    11.00000   -1.20000
AFIX   0
C00V  1    0.541401    0.976222    0.606787    11.00000    0.01663    0.01289 =
         0.01141    0.00208   -0.00021   -0.00133
AFIX  43
H00V  2    0.501161    1.012243    0.604465    11.00000   -1.20000
AFIX   0
C00W  1    0.825019    0.623806    0.964897    11.00000    0.01909    0.00895 =
         0.01111    0.00338    0.00705    0.00038
AFIX  43
H00W  2    0.786183    0.616316    1.001946    11.00000   -1.20000
AFIX   0
C00X  1    0.476928    0.841309    0.847657    11.00000    0.02133    0.01840 =
         0.01831    0.00996    0.01264    0.01484
AFIX  43
H00X  2    0.426327    0.810945    0.835693    11.00000   -1.20000
AFIX   0
C00Y  1    0.983634    0.636229    0.607268    11.00000    0.01265    0.03318 =
         0.00873   -0.00425    0.00553   -0.00413
AFIX  43
H00Y  2    0.999421    0.660760    0.570351    11.00000   -1.20000
AFIX   0
C00Z  1    0.615922    0.967041    0.560513    11.00000    0.02550    0.01495 =
         0.01231    0.00573   -0.00187   -0.00818
AFIX  43
H00Z  2    0.624247    0.996579    0.526635    11.00000   -1.20000
AFIX   0
C010  1    0.325869    0.573053    0.692138    11.00000    0.00433    0.02116 =
         0.01555   -0.00823    0.00388    0.00017
C011  1    0.935450    0.562129    0.716303    11.00000    0.01168    0.01730 =
         0.01197   -0.00304    0.00685    0.00050
AFIX  43
H011  2    0.918671    0.536824    0.752326    11.00000   -1.20000
AFIX   0
C012  1    0.642881    0.549991    0.670429    11.00000    0.01406    0.02152 =
         0.01448   -0.00372    0.00171    0.00539
AFIX  43
H012  2    0.643603    0.581232    0.637463    11.00000   -1.20000
AFIX   0
C013  1    1.040748    0.582698    0.623830    11.00000    0.00998    0.03160 =
         0.01739   -0.01375    0.00674   -0.00302
AFIX  43
H013  2    1.095120    0.571453    0.598027    11.00000   -1.20000
AFIX   0
C014  1    0.588059    0.877714    0.660742    11.00000    0.00915    0.01405 =
         0.00484    0.00410   -0.00189   -0.00539
C015  1    0.460308    0.530990    0.861812    11.00000    0.01174    0.01433 =
         0.02037   -0.00115    0.00426   -0.00418
AFIX  43
H015  2    0.520821    0.543939    0.843097    11.00000   -1.20000
AFIX   0
C016  1    0.190856    0.745606    0.864500    11.00000    0.01358    0.01816 =
         0.01866   -0.00406    0.01039   -0.00176
AFIX  43
H016  2    0.194180    0.764115    0.908047    11.00000   -1.20000
AFIX   0
C017  1    0.259581    0.698277    0.852706    11.00000    0.00967    0.01745 =
         0.01470   -0.00201    0.00639   -0.00252
AFIX  43
H017  2    0.309115    0.684594    0.888445    11.00000   -1.20000
AFIX   0
C018  1    0.527123    0.931943    0.656127    11.00000    0.01675    0.01093 =
         0.00939   -0.00064   -0.00244   -0.00123
AFIX  43
H018  2    0.476614    0.938094    0.686631    11.00000   -1.20000
AFIX   0
C019  1    1.017632    0.546000    0.678217    11.00000    0.01029    0.02030 =
         0.02260   -0.00740    0.00588    0.00184
AFIX  43
H019  2    1.056995    0.510420    0.689477    11.00000   -1.20000
AFIX   0
C01A  1    0.179677    0.690628    0.733842    11.00000    0.00918    0.01527 =
         0.01380    0.00006    0.00742   -0.00403
AFIX  43
H01A  2    0.175664    0.671953    0.690358    11.00000   -1.20000
AFIX   0
C01B  1    0.677703    0.914300    0.564542    11.00000    0.01620    0.02400 =
         0.00791    0.00397    0.00331   -0.00584
AFIX  43
H01B  2    0.728396    0.908725    0.534044    11.00000   -1.20000
AFIX   0
C01C  1    0.878423    0.616060    0.700518    11.00000    0.00580    0.02031 =
         0.00714   -0.00182    0.00075   -0.00231
C01D  1    0.279484    0.491720    0.915962    11.00000    0.02392    0.02003 =
         0.03531    0.00726    0.01881   -0.00259
AFIX  43
H01D  2    0.218830    0.477853    0.933833    11.00000   -1.20000
AFIX   0
C01E  1    0.930577    0.640559    0.977803    11.00000    0.02156    0.01216 =
         0.00819   -0.00094   -0.00062    0.00272
AFIX  43
H01E  2    0.962545    0.644154    1.023244    11.00000   -1.20000
AFIX   0
C01F  1    0.696641    0.510987    0.785407    11.00000    0.00922    0.01462 =
         0.01655   -0.00286    0.00672    0.00056
AFIX  43
H01F  2    0.734275    0.515195    0.829199    11.00000   -1.20000
AFIX   0
C01G  1    0.324743    0.603165    0.628124    11.00000    0.00415    0.02829 =
         0.01953   -0.00650    0.00377   -0.00338
AFIX  43
H01G  2    0.333880    0.645811    0.626536    11.00000   -1.20000
AFIX   0
C01H  1    0.116499    0.765417    0.810667    11.00000    0.01951    0.01364 =
         0.02870    0.00264    0.01623    0.00164
AFIX  43
H01H  2    0.070164    0.797298    0.818455    11.00000   -1.20000
AFIX   0
C01I  1    0.940459    0.647072    0.854722    11.00000    0.01068    0.01129 =
         0.00970    0.00135    0.00272   -0.00117
AFIX  43
H01I  2    0.979121    0.655623    0.817854    11.00000   -1.20000
AFIX   0
C01J  1    0.398618    0.768312    0.623630    11.00000    0.01220    0.03021 =
         0.03000    0.02043   -0.00308   -0.00588
AFIX  43
H01J  2    0.453968    0.745193    0.609401    11.00000   -1.20000
AFIX   0
C01K  1    0.332429    0.841436    0.702113    11.00000    0.00898    0.03137 =
         0.03602    0.02260    0.00369    0.00083
AFIX  43
H01K  2    0.343088    0.867665    0.740333    11.00000   -1.20000
AFIX   0
C01L  1    0.640902    0.456785    0.768071    11.00000    0.01619    0.01008 =
         0.03138   -0.00334    0.00811   -0.00038
AFIX  43
H01L  2    0.639273    0.425649    0.801079    11.00000   -1.20000
AFIX   0
C01M  1    0.309902    0.569087    0.566807    11.00000    0.00850    0.04961 =
         0.01873   -0.01270    0.00264    0.00050
AFIX  43
H01M  2    0.310682    0.588798    0.524179    11.00000   -1.20000
AFIX   0
C01N  1    0.416361    0.806089    0.683027    11.00000    0.00867    0.02736 =
         0.02967    0.02103    0.00053   -0.00266
C01O  1    0.272570    0.540290    0.868822    11.00000    0.01565    0.01479 =
         0.03263    0.00219    0.01207    0.00186
AFIX  43
H01O  2    0.208043    0.559510    0.855484    11.00000   -1.20000
AFIX   0
C01P  1    0.309742    0.509214    0.694171    11.00000    0.01256    0.01979 =
         0.03138   -0.01162    0.00226    0.00464
AFIX  43
H01P  2    0.310136    0.488970    0.736577    11.00000   -1.20000
AFIX   0
C01Q  1    0.988346    0.651955    0.922324    11.00000    0.01184    0.01421 =
         0.01480   -0.00149   -0.00328   -0.00356
AFIX  43
H01Q  2    1.059370    0.662891    0.930657    11.00000   -1.20000
AFIX   0
C01R  1    0.630924    0.930185    0.885623    11.00000    0.04723    0.02048 =
         0.01382    0.00056   -0.00503    0.00990
AFIX  43
H01R  2    0.683136    0.959314    0.898902    11.00000   -1.20000
AFIX   0
C01S  1    0.626750    0.902033    0.820906    11.00000    0.02253    0.02081 =
         0.01194    0.00481   -0.00314    0.00932
AFIX  43
H01S  2    0.675440    0.912795    0.790565    11.00000   -1.20000
AFIX   0
C01T  1    0.376021    0.463626    0.936710    11.00000    0.03488    0.01239 =
         0.01941    0.00447    0.01022   -0.00269
AFIX  43
H01T  2    0.379998    0.431610    0.968985    11.00000   -1.20000
AFIX   0
C01U  1    0.589767    0.495804    0.653080    11.00000    0.01740    0.02158 =
         0.02609   -0.01453   -0.00559    0.00220
AFIX  43
H01U  2    0.555048    0.490459    0.608583    11.00000   -1.20000
AFIX   0
C01V  1    0.466209    0.483157    0.909482    11.00000    0.02112    0.01264 =
         0.02330    0.00166   -0.00364   -0.00100
AFIX  43
H01V  2    0.530804    0.464154    0.923201    11.00000   -1.20000
AFIX   0
C01W  1    0.293056    0.476070    0.632215    11.00000    0.01909    0.02643 =
         0.04076   -0.02012    0.00059    0.00227
AFIX  43
H01W  2    0.281228    0.433636    0.633243    11.00000   -1.20000
AFIX   0
C01X  1    0.480890    0.870795    0.911696    11.00000    0.04893    0.03822 =
         0.01830    0.01570    0.02120    0.02334
AFIX  43
H01X  2    0.431839    0.860781    0.942074    11.00000   -1.20000
AFIX   0
C01Y  1    0.557456    0.914934    0.930375    11.00000    0.06538    0.03336 =
         0.00709    0.00517    0.00992    0.01791
AFIX  43
H01Y  2    0.559629    0.934509    0.973280    11.00000   -1.20000
AFIX   0
C01Z  1    0.294008    0.505929    0.569372    11.00000    0.01683    0.05057 =
         0.02685   -0.02722   -0.00060    0.00898
AFIX  43
H01Z  2    0.283849    0.483330    0.528293    11.00000   -1.20000
AFIX   0

B1    3    0.409945    0.695813    1.039742    11.00000    0.00871    0.02352 =
         0.01512   -0.00287    0.00017   -0.00209
C021  1    0.588054    0.448655    0.702574    11.00000    0.01579    0.01481 =
         0.04042   -0.01369    0.00001   -0.00280
AFIX  43
H021  2    0.551493    0.412109    0.691304    11.00000   -1.20000
AFIX   0
C022  1    0.299253    0.765356    0.586245    11.00000    0.01502    0.03628 =
         0.03445    0.02309   -0.00586   -0.00752
AFIX  43
H022  2    0.288081    0.740050    0.547267    11.00000   -1.20000
AFIX   0
C023  1    0.232019    0.837611    0.663937    11.00000    0.01141    0.03706 =
         0.04046    0.02695    0.00224    0.00067
AFIX  43
H023  2    0.176212    0.860682    0.677608    11.00000   -1.20000
AFIX   0
C024  1    0.215735    0.800254    0.606879    11.00000    0.01329    0.03945 =
         0.03976    0.02783   -0.00351   -0.00378
AFIX  43
H024  2    0.149066    0.798035    0.581748    11.00000   -1.20000
AFIX   0

B2    3    0.539404    0.634813    0.481419    11.00000    0.03184    0.04948 =
         0.01411   -0.01185    0.01102   -0.01840
PART 1
F1AA  4    0.526525    0.713767    0.478500    10.25000    0.04742    0.00926 =
         0.02069    0.00653    0.00945    0.00627
F2AA  4    0.551068    0.626989    0.543978    10.25000    0.03360    0.02221 =
         0.02181    0.00715   -0.00735   -0.01016
F0AA  4    0.422902    0.628951    0.452009    10.25000    0.03103    0.04624 =
         0.02345    0.01842   -0.01152   -0.01312
F3AA  4    0.587183    0.628288    0.430934    10.25000    0.05850    0.03411 =
         0.03406   -0.00189    0.03257    0.00869
HKLF 4

REM  hyh-20190514-1_a.res in P2(1)/n
REM R1 =  0.0439 for    8187 Fo > 4sig(Fo)  and  0.0449 for all    8426 data
REM    731 parameters refined using    157 restraints

END

WGHT      0.0786      7.2548

REM Highest difference peak  2.248,  deepest hole -3.615,  1-sigma level  0.167
Q1    1   0.6699  0.6798  0.7317  11.00000  0.05    2.25
;
_shelx_res_checksum                3647
_shelx_hkl_file
;
   0   0   2 8584.39   28.44
   0   0   3    8.94    1.07
   0   0   3    4.27    0.87
   0   0   4 1428.51   15.70
   0   0   4 1388.71   16.13
   0   0   5    8.58    1.37
   0   0   5    7.53    1.34
   0   0   6 2924.17   28.58
   0   0   6 2962.55   27.58
   0   0   7    2.32    1.04
   0   0   7    2.24    1.05
   0   0   8 3557.78   35.50
   0   0   9    6.11    1.65
   0   0  10  579.86   16.58
   0   0  11    6.65    2.15
   0   0  11    0.87    1.19
   0   0  12  207.95   11.67
   0   0  13    2.83    1.84
   0   0  14   14.92    3.12
   0   0 -14   13.49    3.42
   0   0  15    0.40    1.43
   0   0 -15    0.26    1.54
   0   0 -16   16.70    3.89
   0   0  16   20.99    4.23
   0   0 -17    0.90    1.51
   0   0  17    3.51    1.94
   0   0 -18  268.73   15.31
   0   0  18  187.33   12.31
   0   0 -19    2.11    1.66
   0   0 -20  326.45   16.69
   0   0 -21    2.46    1.84
   0   1   2  338.00    6.48
   0  -1   2  329.51    4.81
   0  -1   3   19.34    1.38
   0   1   3   22.13    1.96
   0  -1   3   21.33    1.61
   0  -1   4   89.11    3.84
   0  -1   4   94.07    3.63
   0   1   4   91.82    4.39
   0  -1   5  285.13    7.84
   0   1   5  288.23    8.41
   0   1   5  281.72    8.43
   0  -1   5  273.87    7.03
   0  -1   6 1390.12   17.84
   0   1   6 1441.24   20.32
   0   1   6 1413.15   20.72
   0  -1   6 1400.90   19.70
   0   1   7   25.48    3.08
   0   1   7   22.81    2.81
   0  -1   7   28.85    2.87
   0   1   8 2769.19   32.51
   0  -1   8 2791.56   30.24
   0  -1   9    9.27    2.08
   0   1   9    6.99    1.90
   0   1  10 3566.93   41.74
   0  -1  10 3497.01   41.31
   0  -1  11   49.02    5.58
   0   1  11   53.48    5.78
   0   1  11   57.51    5.73
   0  -1  12 1029.87   25.83
   0   1  12 1057.44   26.29
   0   1 -13  139.21    9.84
   0   1  13  131.72    9.65
   0  -1  13  128.34    9.42
   0   1 -14  869.07   25.03
   0   1  14  853.63   25.03
   0  -1  14  841.60   24.57
   0  -1 -15  101.62    8.89
   0   1  15  106.48    9.14
   0  -1  15   91.57    8.41
   0   1 -15   99.87    8.74
   0   1  16 2108.74   41.16
   0  -1  16 2076.90   40.13
   0  -1 -16 2458.12   44.34
   0   1 -16 2319.98   43.07
   0   1  17   23.89    4.60
   0   1 -17   27.76    4.91
   0  -1 -17   27.87    4.94
   0  -1  17   25.13    4.60
   0  -1  18  638.85   22.41
   0   1  18  679.33   23.64
   0   1 -18  952.53   28.97
   0  -1 -18  978.57   28.99
   0  -1 -19  174.28   12.42
   0   1 -19  173.54   12.52
   0   1 -20  703.50   24.60
   0  -1 -20  705.30   24.61
   0  -1 -21   24.44    4.41
   0   1 -21   20.09    4.07
   0  -1 -22  396.54   16.22
   0   2   0 5669.13   19.00
   0   2   1 2257.65   15.62
   0   2  -1 2181.41   16.26
   0   2   2 3163.45   21.64
   0   2   3 2608.36   22.23
   0  -2   3 2052.60   13.27
   0  -2   4 3969.64   21.79
   0   2   4 4031.47   30.45
   0   2   5  255.29    8.36
   0   2   5  255.20    8.31
   0  -2   5  259.37    6.50
   0   2   6 1481.42   21.90
   0   2   6 1496.84   21.75
   0  -2   6 1498.12   17.72
   0   2   7 1080.53   19.96
   0   2   7 1083.78   20.13
   0  -2   7 1138.09   17.58
   0   2   8 3559.21   39.37
   0   2   8 3556.26   38.05
   0  -2   9 1643.15   25.84
   0   2   9 1649.54   27.53
   0   2  10  392.04   14.23
   0  -2  11  244.05   12.29
   0   2  11  269.46   13.02
   0   2  12   38.68    5.15
   0  -2  12   28.19    4.33
   0   2  12   33.54    4.82
   0  -2  13   15.69    3.48
   0   2  13    8.01    2.58
   0   2 -13    9.80    2.75
   0   2  14  281.95   14.50
   0  -2  14  263.75   13.78
   0   2 -14  275.47   14.19
   0  -2  15   30.52    4.84
   0   2  15   27.40    4.71
   0  -2 -15   34.32    5.33
   0   2 -15   27.77    4.80
   0   2  16   43.33    6.09
   0  -2  16   46.03    5.99
   0  -2 -16   60.45    7.16
   0   2 -16   50.73    6.55
   0   2 -17   13.21    3.67
   0  -2 -17   12.74    3.67
   0  -2  17    5.89    2.31
   0   2  17    6.03    2.64
   0  -2 -18   68.43    7.78
   0   2 -18   56.77    7.19
   0  -2 -19   20.47    4.75
   0   2 -19   14.08    3.74
   0  -2 -20  194.55   12.88
   0   2 -20  178.33   12.40
   0  -2 -21   88.60    8.33
   0  -2 -22  312.01   14.28
   0   3   0    2.61    0.54
   0   3  -1   75.78    1.85
   0   3   1   81.96    3.37
   0   3   2   68.53    3.51
   0   3  -2   68.54    3.69
   0   3   3  363.40    8.68
   0   3   4   16.92    2.14
   0   3   5  537.68   12.64
   0  -3   5  310.60    6.54
   0   3   6 1221.62   20.35
   0   3   6 1240.83   20.60
   0   3   7  439.98   13.17
   0   3   7  440.77   13.21
   0   3   8 1648.23   26.88
   0   3   8 1582.68   26.76
   0   3   9   34.20    4.06
   0   3  10 3304.17   42.47
   0   3  11  274.94   13.28
   0   3 -11  238.53   11.93
   0  -3  11  241.61   12.34
   0   3 -12 1019.59   25.45
   0  -3  12 1037.66   26.11
   0   3  13   97.34    8.44
   0   3 -13   88.15    7.81
   0  -3  13   92.00    8.05
   0   3  13  106.53    9.55
   0   3 -14 2294.13   40.75
   0   3  14 2369.27   42.75
   0  -3 -15   46.09    6.12
   0   3  15   37.46    5.64
   0   3 -15   40.05    5.60
   0  -3  15   42.41    5.69
   0  -3  16 1052.45   28.41
   0   3 -16 1250.32   32.59
   0  -3 -16 1282.22   31.99
   0   3  16 1092.54   30.48
   0   3 -17   65.29    7.69
   0  -3 -17   71.54    7.74
   0  -3  17   50.52    6.38
   0   3 -18  973.49   29.79
   0  -3 -18  974.30   28.43
   0  -3 -19  432.68   19.24
   0   3 -19  390.26   18.77
   0  -3 -20 1173.41   31.21
   0  -3 -21  311.11   15.34
   0  -3 -22  411.31   16.25
   0   4   0  439.26    7.41
   0   4  -1  212.39    4.10
   0   4   1  228.61    6.28
   0   4   2 1725.63   18.85
   0   4  -2 1590.44   19.51
   0   4  -3  481.90   11.36
   0   4   3  461.81   10.54
   0   4   4   99.94    5.30
   0   4   5 1343.01   20.64
   0   4   6 1531.31   23.65
   0   4   6 1535.40   23.65
   0   4   7  786.89   18.02
   0   4   7  729.13   17.46
   0   4   8  558.62   16.30
   0   4   8  524.39   15.80
   0   4   9  550.01   16.93
   0   4  10  221.87   11.39
   0   4  11  838.42   23.56
   0   4  11  856.52   23.69
   0   4  12   16.17    3.77
   0  -4  12   16.14    3.13
   0   4  12   19.07    3.68
   0   4 -12   14.13    2.99
   0  -4  13   35.81    5.00
   0   4  13   38.11    5.54
   0   4 -13   34.26    4.91
   0   4  13   31.91    5.34
   0   4  14   37.98    5.65
   0  -4  14   39.24    5.59
   0   4 -14   32.42    4.97
   0   4 -15    6.20    2.58
   0  -4 -15    4.38    2.34
   0  -4  15    5.83    2.56
   0   4  15    5.20    2.41
   0  -4 -16   49.05    6.39
   0  -4  16   43.45    5.83
   0   4 -16   52.45    6.83
   0  -4 -17    2.64    2.08
   0  -4 -18   17.71    4.11
   0  -4 -19   36.50    5.75
   0  -4 -20  141.48   10.75
   0  -4 -21    9.62    3.17
   0  -4 -22  358.06   15.07
   0   5   0    3.98    0.91
   0   5  -1  941.87   10.29
   0   5   1  990.08   14.05
   0   5   2  412.69    9.98
   0   5  -2  406.16   10.71
   0   5  -3    8.03    0.71
   0   5  -3   11.09    1.90
   0   5   3   10.69    1.73
   0   5   4  312.12    9.83
   0   5   5  624.49   14.68
   0   5   6 2961.32   34.35
   0   5   6 2768.84   33.05
   0   5   7  112.34    7.03
   0   5   7  106.97    6.96
   0   5   8  964.88   21.81
   0   5   8  936.57   21.69
   0   5   9  393.57   14.88
   0   5  10  288.09   13.52
   0   5  10  265.66   13.03
   0  -5  11 1210.53   28.26
   0   5  11 1275.47   29.37
   0   5  11 1256.54   29.34
   0   5  12 1210.07   29.59
   0   5  12 1273.09   31.70
   0   5  13 1160.85   32.27
   0   5  13 1084.63   28.98
   0  -5  13 1070.66   27.45
   0   5  14 1953.39   45.61
   0  -5  14 1825.35   36.58
   0  -5  15  841.06   25.17
   0  -5 -15  952.13   27.39
   0  -5  16  505.06   19.55
   0  -5 -16  644.66   22.65
   0  -5 -17  725.86   24.06
   0  -5 -18 1086.20   29.76
   0  -5 -19  801.50   25.71
   0  -5 -20  674.34   23.08
   0  -5 -21  584.71   20.43
   0  -5 -22  439.60   16.47
   0   6   0   61.79    3.45
   0   6  -1  304.82    6.70
   0   6   1  342.07    9.02
   0   6   2  458.25   11.21
   0   6  -2  484.23   12.73
   0   6   3 1848.14   24.24
   0   6  -3 1896.34   25.86
   0   6   4  646.06   15.01
   0   6   5   19.18    2.86
   0   6   6  340.75   12.29
   0   6   6  329.70   11.89
   0   6   7  128.80    7.72
   0   6   7  132.10    7.94
   0   6   8  705.07   19.40
   0   6   8  687.33   19.25
   0   6   9  194.95   10.77
   0  -6  10  220.33   11.94
   0   6  10  231.70   12.39
   0   6  11  681.93   22.38
   0  -6  11  688.32   21.40
   0   6  12   62.72    7.25
   0  -6  12   64.28    6.78
   0  -6  13   73.42    7.38
   0   6  13   70.19    8.11
   0   6  14  154.31   13.11
   0  -6  14  151.57   10.61
   0  -6 -15    4.85    2.46
   0  -6  15    6.03    2.66
   0  -6 -16  380.49   17.57
   0  -6 -17   10.92    3.71
   0  -6 -18   16.90    4.00
   0  -6 -19  232.04   13.68
   0  -6 -20   94.51    8.53
   0  -6 -21  209.59   12.08
   0   7   0    2.61    0.94
   0   7   1   77.04    4.67
   0   7   2  220.80    8.36
   0   7  -2  253.87   10.00
   0   7   3  575.98   14.29
   0   7  -3  539.63   14.74
   0   7  -4   34.97    3.95
   0   7   4   38.26    3.93
   0   7   5  949.14   20.08
   0   7   5  911.53   19.77
   0   7   6  363.60   13.03
   0   7   6  364.98   13.21
   0   7   7 1164.93   24.81
   0   7   7 1115.91   23.91
   0   7   8  187.05   10.38
   0   7   8  190.94   10.68
   0   7   9 3221.57   45.68
   0   7  10  145.06   10.15
   0   7 -10  118.10    8.91
   0   7  11  963.86   27.38
   0  -7  11 1005.50   26.42
   0   7  12  185.77   12.84
   0  -7  12  189.94   11.73
   0  -7  13 1249.73   30.42
   0   7  13 1271.55   35.28
   0   7  14   52.31    7.90
   0  -7  14   55.62    6.59
   0  -7  15  774.67   24.25
   0   7  15  744.01   32.12
   0  -7 -16   11.42    3.39
   0  -7 -17 1734.59   37.53
   0  -7 -18   95.17    8.84
   0  -7 -19 1094.26   29.35
   0  -7 -19 1083.53   28.65
   0  -7 -20  119.70    9.50
   0  -7 -21  441.04   16.98
   0   8   0 1527.28   20.69
   0   8   1 1742.39   23.64
   0   8  -2   77.39    5.93
   0   8  -2   66.27    4.20
   0   8   2   63.48    4.79
   0   8  -3 1744.46   28.33
   0   8   3 1657.93   25.64
   0   8  -4  435.10   14.47
   0   8   4  417.75   13.47
   0   8   4  400.90   13.58
   0   8   5 1372.10   25.79
   0   8   5 1399.96   25.68
   0   8   6  585.84   17.40
   0   8   6  574.71   17.25
   0   8   7 2575.88   38.55
   0   8   7 2640.65   39.05
   0   8   8  519.80   18.04
   0   8  -9  266.06   12.94
   0   8   9  343.97   15.54
   0   8 -10   39.77    5.27
   0   8  10   53.50    6.42
   0   8  11  200.52   12.96
   0  -8  11  218.00   12.51
   0  -8  12  210.27   12.48
   0   8  12  185.75   13.27
   0   8  13   65.90    8.38
   0  -8  13   75.48    7.63
   0  -8  14  123.41    9.76
   0   8  14  121.84   12.24
   0  -8 -15    4.64    2.12
   0   8  15    5.82    3.02
   0  -8 -16   74.14    7.77
   0  -8 -17   74.64    8.04
   0  -8 -18  233.30   13.85
   0  -8 -19  261.82   14.16
   0  -8 -19  261.48   14.47
   0  -8 -20   29.13    4.69
   0  -8 -20   23.12    4.17
   0  -8 -21  133.18    9.32
   0   9   0    4.77    1.40
   0   9  -1   51.14    4.37
   0   9   1   47.26    4.28
   0   9  -2  436.70   15.06
   0   9   2  464.42   14.51
   0   9  -2  443.66   11.93
   0   9  -3 1211.25   25.14
   0   9   3 1150.08   22.62
   0   9   3 1156.42   23.51
   0   9   4   54.94    5.37
   0   9  -4   54.64    5.57
   0   9   4   55.22    5.23
   0   9   5  245.89   11.41
   0   9   5  252.45   11.70
   0   9   6   30.44    4.35
   0   9   6   26.81    4.01
   0   9  -7  576.72   17.86
   0   9   7  699.91   21.12
   0   9  -8   26.16    3.99
   0   9   8   33.06    4.89
   0   9  -9  670.72   20.94
   0   9   9  823.25   24.93
   0   9  10  341.58   16.83
   0   9 -10  291.93   14.45
   0   9  11 1088.71   30.94
   0   9 -11  966.64   27.43
   0  -9  12   12.24    3.23
   0   9 -12    9.38    3.13
   0   9  12   19.35    4.75
   0   9  13  794.95   29.72
   0  -9  13  802.99   25.08
   0   9  14    3.41    2.70
   0  -9 -14    4.82    2.07
   0  -9  14    7.01    2.11
   0  -9 -15  324.92   16.51
   0  -9 -16   81.14    8.27
   0  -9 -17  909.28   27.53
   0  -9 -18    7.80    2.89
   0  -9 -19  836.25   24.91
   0  -9 -19  829.54   25.50
   0  -9 -20    9.03    2.67
   0  -9 -20    9.75    2.86
   0  -9 -21  449.67   16.62
   0  10   0  911.67   20.53
   0  10   1 2908.60   37.48
   0  10  -1 2946.22   35.33
   0  10   2   72.08    6.13
   0  10  -2   78.35    6.81
   0  10  -2   73.28    5.26
   0  10  -3 4097.35   49.10
   0  10   3 4246.02   47.72
   0  10   4   73.65    6.43
   0  10  -4   86.40    7.21
   0  10   4   74.07    6.70
   0  10   5 1334.10   28.17
   0  10   5 1311.18   28.25
   0  10  -6  129.41    8.53
   0  10   6  156.92   10.23
   0  10  -7 1920.22   33.43
   0  10   7 2098.66   38.32
   0  10   8   45.49    5.83
   0  10  -8   43.51    5.34
   0  10   9 1116.84   30.32
   0  10  -9 1012.09   26.42
   0  10 -10   11.87    3.01
   0  10  10   11.64    3.35
   0  10 -11  417.37   18.39
   0  10  11  477.51   21.57
   0  10  12   77.86    9.30
   0  10 -12   62.11    7.35
   0 -10  12   80.15    8.01
   0 -10  13  162.56   11.41
   0  10 -13  140.43   11.65
   0  10  13  143.25   13.18
   0 -10 -14    8.32    2.97
   0 -10 -15   62.92    7.30
   0 -10 -16   38.48    5.79
   0 -10 -17   98.20    9.10
   0 -10 -18   94.27    8.88
   0 -10 -18   91.36    8.54
   0 -10 -19  161.48   10.93
   0 -10 -19  154.40   10.92
   0 -10 -20   66.25    6.56
   0 -10 -20   75.34    7.26
   0  11   0    3.37    1.72
   0  11  -1   32.78    4.86
   0  11  -1   28.13    3.66
   0  11   1   32.24    4.25
   0  11  -2   36.43    4.00
   0  11  -2   45.38    5.47
   0  11   2   48.52    5.30
   0  11   3  720.16   20.96
   0  11  -3  751.34   22.60
   0  11  -4  133.05    9.71
   0  11  -4  120.78    7.97
   0  11   4  124.11    9.06
   0  11  -5  445.17   15.62
   0  11   5  498.01   18.66
   0  11  -6   15.02    3.66
   0  11   6    9.84    2.75
   0  11  -6   14.20    2.99
   0  11   7 2121.98   40.51
   0  11  -7 1971.56   34.56
   0  11   8  164.46   11.70
   0  11  -8  151.76   10.01
   0  11   9 1338.42   34.13
   0  11  -9 1285.88   30.25
   0  11 -10   16.94    3.64
   0  11  10    4.40    2.44
   0  11 -11  640.25   23.15
   0  11  11  698.92   27.08
   0  11  12   15.81    4.85
   0 -11  12   13.80    3.60
   0  11 -12   11.84    3.56
   0 -11 -13  559.54   21.62
   0  11 -13  512.05   22.10
   0  11  13  546.53   26.58
   0 -11 -14    2.99    2.02
   0 -11 -15  928.74   27.92
   0 -11 -16   15.32    3.75
   0 -11 -17  551.72   21.45
   0 -11 -18   31.52    5.13
   0 -11 -18   33.27    5.33
   0 -11 -19  509.20   19.16
   0 -11 -19  503.33   19.26
   0 -11 -20    1.11    1.61
   0  12   0  732.20   20.78
   0  12   1 2018.93   35.73
   0  12  -1 1987.41   33.07
   0  12   2  451.01   17.26
   0  12  -2  439.29   15.27
   0  12  -2  460.71   18.99
   0  12  -3 1360.09   27.36
   0  12   3 1380.04   31.14
   0  12  -3 1413.40   33.26
   0  12  -4  488.15   19.77
   0  12  -4  450.61   15.87
   0  12   4  457.52   18.27
   0  12  -5 1139.28   25.69
   0  12   5 1243.97   30.92
   0  12   6  247.03   14.30
   0  12  -6  225.40   11.71
   0  12  -7 1452.62   30.69
   0  12   7 1413.90   35.09
   0  12  -8  491.46   18.42
   0  12   8  514.18   21.69
   0  12   9  419.36   20.14
   0  12  -9  388.48   17.25
   0  12  10  309.34   17.88
   0  12 -10  322.77   16.16
   0  12  11  788.18   29.96
   0  12 -11  753.57   25.64
   0  12 -12  121.48   10.69
   0 -12  12  149.33   11.15
   0  12  12  109.02   11.73
   0 -12 -12  119.80    9.95
   0 -12 -13  146.77   11.04
   0  12 -13  152.56   12.28
   0  12 -14  290.07   16.98
   0 -12 -14  275.15   15.02
   0 -12 -15   48.36    6.52
   0 -12 -16    6.09    2.64
   0 -12 -17   93.32    8.80
   0 -12 -17   85.15    8.51
   0 -12 -18    5.04    2.28
   0 -12 -18    4.41    2.15
   0 -12 -19  133.38    9.60
   0 -12 -19  133.98    9.75
   0  13   0    2.84    1.54
   0  13   0    3.94    1.60
   0  13  -1  438.03   15.56
   0  13   1  395.05   16.87
   0  13   1  415.53   14.73
   0  13  -2    4.57    1.88
   0 -13  -2    3.08    1.62
   0  13   2    4.57    1.63
   0  13  -2    1.88    1.94
   0  13  -3  909.30   22.96
   0  13   3  853.85   26.14
   0  13  -3  766.03   25.03
   0 -13  -3  743.67   20.50
   0  13  -3  974.93   29.50
   0  13   4  364.57   17.44
   0  13  -4  368.89   14.80
   0  13  -5  227.13   11.73
   0  13   5  258.81   15.14
   0  13  -5  215.19   14.03
   0  13  -6    5.20    2.08
   0  13  -6    3.77    2.49
   0  13   6    8.21    2.64
   0  13   7  729.17   26.47
   0  13  -7  728.73   22.19
   0  13  -8  190.89   11.90
   0  13   8  180.88   13.52
   0  13  -9 1100.94   29.51
   0  13   9 1067.55   33.58
   0  13 -10  181.89   12.41
   0  13  10  183.57   14.66
   0  13 -11 1572.48   37.76
   0  13  11 1563.35   44.22
   0  13 -12  289.59   16.65
   0 -13 -12  266.98   14.62
   0 -13 -13  716.67   24.09
   0  13 -13  798.84   28.04
   0 -13 -14  110.02    9.66
   0  13 -14  112.97   10.70
   0 -13 -15  794.90   25.83
   0 -13 -16  528.96   20.80
   0 -13 -16  470.28   19.76
   0 -13 -17  858.58   26.23
   0 -13 -17  940.34   27.27
   0 -13 -18  239.62   13.24
   0 -13 -18  269.96   14.04
   0 -13 -19  416.46   16.18
   0 -13 -19  358.76   15.17
   0  14   0 1874.04   44.50
   0  14   0 1611.44   30.55
   0  14  -1  245.07   16.01
   0  14   1  219.95   13.42
   0  14   1  233.22   11.48
   0  14  -1  251.06   12.16
   0  14   2   72.93    7.98
   0  14   2   61.26    5.79
   0  14  -2   48.45    7.06
   0  14  -2   71.97    6.63
   0  14  -2   55.99    6.90
   0  14  -3  907.30   23.61
   0  14  -3  741.01   27.61
   0  14   3  898.95   28.61
   0 -14  -3  774.51   22.08
   0  14  -3  830.57   26.87
   0  14  -4  643.33   25.97
   0  14   4  670.88   25.21
   0 -14  -4  608.49   19.70
   0  14  -4  656.99   20.26
   0  14  -5  514.30   18.09
   0  14   5  511.97   22.35
   0  14  -6   83.16    9.16
   0  14   6   92.28    9.73
   0  14  -6   89.52    7.80
   0  14  -7  461.39   18.22
   0  14   7  447.17   21.76
   0  14  -8  388.68   17.54
   0  14   8  382.18   20.72
   0  14   9  132.81   12.88
   0  14  -9  130.57   10.52
   0  14 -10  148.83   11.56
   0  14  10  134.01   12.99
   0  14 -11    5.46    2.58
   0  14 -12  435.61   20.59
   0 -14  12  451.60   19.55
   0 -14 -13   15.43    3.82
   0  14 -13   23.62    5.14
   0  14 -14   27.60    5.41
   0 -14 -14   24.92    4.67
   0 -14 -14   28.46    5.09
   0 -14 -15    1.32    1.97
   0 -14 -15    4.06    1.99
   0 -14 -16   30.33    5.11
   0 -14 -16   37.12    5.71
   0 -14 -17   43.85    6.02
   0 -14 -17   36.46    5.43
   0 -14 -18   62.89    6.63
   0 -14 -18   43.08    5.51
   0  15   0    5.22    1.80
   0  15   0    7.18    2.70
   0  15  -1   53.87    8.15
   0  15  -1   54.04    5.81
   0  15   1   47.39    5.29
   0  15   2   37.24    6.01
   0  15   2   43.87    5.07
   0  15  -2   48.57    5.62
   0  15  -2   42.83    6.25
   0  15  -2   62.39    8.57
   0  15   3  257.69   16.16
   0  15  -3  286.53   13.50
   0  15  -3  259.91   15.58
   0 -15  -3  245.31   13.13
   0  15   4    1.55    2.89
   0 -15  -4   15.78    3.51
   0  15  -4   11.03    2.83
   0  15  -4   11.31    4.38
   0  15  -4    7.10    2.98
   0  15  -5  246.29   16.04
   0  15  -5  294.13   14.27
   0 -15  -5  245.04   13.35
   0  15   5  252.29   16.54
   0  15  -6   34.89    5.04
   0  15   6   35.01    6.30
   0 -15  -6   30.91    4.93
   0  15  -6   39.15    6.66
   0  15  -7   37.12    6.70
   0  15  -7   21.55    4.24
   0 -15  -7   22.94    4.32
   0  15   7   23.50    5.27
   0  15   8  361.77   21.79
   0  15  -8  423.26   18.66
   0  15  -9   69.60    7.89
   0  15   9   67.60    9.63
   0  15 -10  474.44   20.91
   0  15 -11  318.86   17.69
   0 -15 -12  414.20   18.82
   0  15 -12  481.95   21.94
   0 -15 -13  274.02   15.35
   0  15 -13  313.41   18.05
   0  15 -14  396.87   20.04
   0 -15 -14  366.17   17.64
   0 -15 -15  673.91   23.46
   0 -15 -16  816.32   25.36
   0 -15 -17  197.17   11.89
   0 -15 -18  348.14   14.84
   0  16   0  220.74   11.81
   0  16   0  251.79   18.65
   0  16  -1  514.27   18.31
   0  16   1  537.41   18.18
   0  16  -1  503.04   21.70
   0  16  -1  542.84   27.31
   0  16   1  496.19   26.71
   0  16   2  223.52   11.60
   0  16  -2  223.52   14.76
   0  16  -2  249.81   18.49
   0  16  -2  233.93   12.53
   0  16  -3  158.57   12.62
   0  16  -3  165.09   14.98
   0  16   3  149.20   13.25
   0  16  -3  169.06   10.85
   0  16  -4  302.67   17.97
   0  16   4  250.21   17.67
   0 -16  -4  252.49   14.02
   0  16  -4  301.44   14.67
   0  16  -5  363.66   19.99
   0  16   5  342.29   21.06
   0 -16  -5  378.87   17.45
   0  16  -6  299.87   18.66
   0  16   6  314.96   20.46
   0  16  -6  356.82   16.45
   0 -16  -6  323.53   16.17
   0  16  -7  277.84   18.46
   0 -16  -7  301.17   15.75
   0  16   7  296.95   20.36
   0  16  -7  326.64   16.23
   0 -16  -8  154.85   11.57
   0  16  -8  183.84   12.64
   0  16   8  141.88   14.45
   0 -16  -9   73.07    8.05
   0  16  -9   91.41    9.10
   0 -16 -10  257.38   15.06
   0  16 -10  330.60   17.78
   0 -16 -11   20.66    4.46
   0  16 -11   26.91    5.46
   0 -16 -12   28.95    5.03
   0  16 -12   34.88    5.95
   0 -16 -13   50.20    6.76
   0  16 -13   59.60    8.09
   0 -16 -14   -0.46    2.49
   0  16 -14    3.93    2.67
   0 -16 -15    3.39    2.34
   0 -16 -16   79.05    7.65
   0 -16 -17   68.81    6.85
   0  17   0   -0.32    2.15
   0  17   0    0.55    1.83
   0  17   1    6.13    2.18
   0  17  -1    3.16    2.17
   0  17  -1    3.04    1.47
   0  17   1   -1.25    4.20
   0  17  -1    1.18    2.23
   0  17   2   24.98    7.78
   0  17  -2   21.00    3.98
   0  17  -2   35.10    6.29
   0  17  -2   15.92    4.99
   0  17   2   21.21    3.72
   0  17  -3    6.54    4.13
   0  17  -3    4.10    2.01
   0  17  -3    3.01    2.40
   0  17  -4   46.25    5.93
   0  17   4   36.71    7.43
   0 -17  -4   37.49    5.62
   0  17  -4   40.47    6.97
   0  17   5   43.13    8.04
   0  17  -5   52.51    7.90
   0  17  -5   59.04    6.85
   0 -17  -5   52.05    6.62
   0  17  -6  245.52   14.12
   0  17  -6  230.30   16.88
   0 -17  -6  212.74   13.50
   0  17   6  212.95   17.85
   0 -17  -7  104.37    9.62
   0  17  -7  132.00   10.54
   0  17  -8  118.68   10.32
   0 -17  -8  105.83    9.86
   0 -17  -9    3.29    2.22
   0  17  -9    3.27    2.41
   0  17 -10  797.97   27.70
   0 -17 -10  679.20   25.23
   0  17 -11   23.48    5.07
   0 -17 -11   17.09    4.19
   0 -17 -12  660.52   24.87
   0  17 -12  808.89   28.60
   0  17 -13   53.95    7.47
   0 -17 -13   44.36    6.51
   0 -17 -14  744.51   24.79
   0  17 -14  863.51   28.74
   0 -17 -15    3.50    1.88
   0 -17 -16  716.45   22.27
   0  18   0 1214.88   35.50
   0  18   0 1128.53   28.16
   0  18   1  106.89    8.61
   0  18  -1  102.76    8.65
   0  18  -1  108.92   10.85
   0  18   1   91.67   13.55
   0  18   1  112.89   10.97
   0  18  -2 2543.40   52.58
   0  18  -2 2231.93   62.16
   0  18   2 2364.72   39.46
   0  18  -2 2625.74   43.86
   0  18   3  497.73   31.92
   0  18  -3  564.38   25.60
   0  18  -3  576.22   21.05
   0  18  -4 1366.60   39.97
   0  18  -4 1504.94   34.46
   0  18  -5  516.11   25.06
   0  18  -5  560.09   21.55
   0  18  -6  586.59   27.49
   0  18  -6  631.98   22.93
   0  18  -7   26.15    4.88
   0 -18  -7   15.30    3.76
   0  18  -8  291.36   16.43
   0 -18  -8  211.78   13.92
   0  18  -9   46.21    6.73
   0 -18  -9   39.36    6.21
   0 -18 -10  193.37   13.54
   0  18 -10  264.77   15.98
   0 -18 -11  129.08   11.08
   0  18 -11  182.75   13.57
   0 -18 -12   43.23    6.39
   0  18 -12   62.82    8.06
   0  18 -13   45.59    6.74
   0 -18 -13   34.17    5.50
   0 -18 -14    3.33    2.18
   0 -18 -15   82.34    7.86
   0  19   0    1.67    1.51
   0  19   0   11.76    3.68
   0  19   1  140.53   10.03
   0  19  -1  130.26   12.23
   0  19   1  141.13   12.42
   0  19  -1  137.78   10.14
   0  19   2  155.26   12.88
   0  19  -2  155.47   11.00
   0  19  -2  161.41   13.78
   0  19  -3   33.06    6.47
   0  19   3   32.32    6.07
   0  19  -3   34.72    5.32
   0  19  -4  103.86    9.35
   0  19   4  114.43   10.69
   0  19  -4  109.68   11.57
   0  19  -5    3.24    2.60
   0  19  -5    3.66    2.40
   0 -19  -6  184.30   13.05
   0  19  -6  242.11   14.63
   0  19  -7   43.49    6.41
   0 -19  -7   35.13    5.97
   0 -19  -8  266.59   15.82
   0  19  -8  351.07   17.88
   0  19  -9    4.23    2.26
   0 -19  -9    4.20    2.62
   0  19 -10  674.31   25.38
   0 -19 -10  465.13   20.84
   0  19 -11   19.73    4.73
   0 -19 -11    9.90    3.40
   0  19 -12  670.13   25.23
   0 -19 -12  464.49   20.10
   0  19 -13    1.55    1.89
   0 -19 -13   -1.10    2.21
   0 -19 -14  599.33   21.12
   0  20   0 2422.16   51.76
   0  20   0 2376.91   42.19
   0  20  -1  285.68   18.42
   0  20   1  270.48   14.05
   0  20  -1  297.88   15.22
   0  20   1  294.22   17.91
   0  20  -2 1293.33   31.83
   0  20  -2 1286.09   38.81
   0  20   2 1282.87   36.99
   0  20  -3   64.36    7.45
   0  20   3   67.86    8.52
   0  20  -3   65.68    9.09
   0  20  -4 1355.30   41.19
   0  20   4 1448.17   38.25
   0  20  -4 1427.93   34.82
   0  20   5  309.20   17.68
   0  20  -5  311.89   16.46
   0  20  -5  309.45   20.18
   0  20  -6 1388.70   35.14
   0  20   6 1351.15   35.78
   0 -20  -7   15.53    4.18
   0  20  -7   22.02    4.55
   0  20   7   23.24    4.79
   0  20   8  906.41   28.06
   0  20  -8  959.13   29.34
   0  20   9  167.09   11.65
   0  20  -9  175.35   12.66
   0 -20 -10  251.42   15.17
   0  20 -10  384.98   18.87
   0 -20 -11  108.05    9.83
   0  20 -11  148.12   11.85
   0  20 -12   72.46    8.14
   0 -20 -12   41.32    5.98
   0 -20 -13  168.80   11.23
   0  21   0    0.33    1.89
   0  21   0    2.21    2.75
   0  21  -1   24.36    5.51
   0  21   1   29.51    5.65
   0  21  -1   22.88    4.36
   0  21  -2  118.84   11.98
   0  21  -2  108.65    9.41
   0  21   2  115.42   11.26
   0  21   3   66.84    8.42
   0  21  -3   65.01    7.36
   0  21  -3   60.66    8.87
   0  21   4  107.06   10.50
   0  21  -4   99.78    9.41
   0  21  -4  100.61   11.56
   0  21  -5    5.21    2.31
   0  21   5    3.51    1.86
   0  21  -6  402.49   18.82
   0  21   6  385.41   18.96
   0  21   7    2.52    1.70
   0  21  -7    8.29    3.11
   0  21   8  810.08   25.92
   0  21  -8  844.41   27.05
   0  21  -9  163.81   12.17
   0  21   9  139.45   10.31
   0  21 -10 1214.97   32.86
   0 -21 -10  656.95   23.49
   0 -21 -11   69.02    7.56
   0  21 -11  120.12   10.24
   0 -21 -12  616.86   21.21
   0  21 -12 1038.34   29.35
   0  22   0 1353.20   31.90
   0  22   0 1511.68   40.96
   0  22  -1  300.73   15.33
   0  22  -1  296.85   18.40
   0  22   1  310.95   18.54
   0  22  -2 1012.30   28.40
   0  22  -2 1016.49   34.50
   0  22   2 1022.39   33.25
   0  22  -3  271.69   14.93
   0  22  -3  271.19   18.45
   0  22   3  288.88   17.41
   0  22   4 1313.78   36.32
   0  22  -4 1308.40   33.03
   0  22  -5  152.51   11.42
   0  22   5  144.94   11.82
   0  22   6  580.56   22.79
   0  22  -6  602.26   22.73
   0  22  -7   41.33    6.03
   0  22   7   40.03    5.95
   0  22  -8  422.21   19.02
   0  22   8  342.06   16.27
   0  22  -9   11.44    3.25
   0  22 -10  277.81   14.94
   0  22 -11   40.69    5.86
   0  23   0    2.44    2.39
   0  23  -1   37.89    6.57
   0  23  -1   30.17    4.88
   0  23   1   48.20    7.23
   0  23  -2   60.09    6.86
   0  23   2   67.17    8.38
   0  23  -2   56.78    8.29
   0  23   3   45.48    6.85
   0  23  -3   41.19    5.79
   0  23   4   54.34    7.29
   0  23  -4   56.53    6.84
   0  23   5   17.53    4.17
   0  23  -5   14.62    3.47
   0  23  -6  156.29   11.31
   0  23   6  136.81   10.67
   0  23  -7  104.01    9.27
   0  23   7   78.23    7.73
   0  23  -8  908.00   26.64
   0  23  -9  176.48   11.63
   0  24   0  733.97   27.27
   0  24   1  292.12   17.10
   0  24   2  582.69   23.44
   0  24  -2  468.54   18.32
   0  24   3  284.64   16.05
   0  24  -3  263.26   14.01
   0  24   4  475.95   20.15
   0  24  -4  483.08   19.01
   0  24   5  123.32    9.95
   0  24  -5  145.08   10.50
   0  24  -6  183.47   11.69
   0  24  -7   39.75    5.52
   1   0 -21   36.00    5.42
   1   0 -20    0.42    2.15
  -1   0  19  157.37   11.31
   1   0 -19  208.10   13.60
   1   0 -18    0.09    1.49
  -1   0  18    0.52    1.60
   1   0 -17   18.45    4.35
  -1   0  17    8.83    3.14
  -1   0  16    3.05    2.17
   1   0 -16    6.63    2.60
  -1   0  15  933.78   26.84
  -1   0  14    6.75    2.79
  -1   0  13 1333.06   30.24
  -1   0  12    2.39    1.43
  -1   0  11 1761.61   33.98
  -1   0  11 1498.01   30.57
  -1   0  10    8.49    2.22
  -1   0   9 2616.70   35.36
  -1   0   8    6.65    1.70
  -1   0   7 4043.80   37.49
  -1   0   6    8.05    1.65
  -1   0   5 6754.89   41.30
  -1   0   4    2.68    0.87
  -1   0   3 2946.55   23.77
  -1   0   2    2.46    0.78
  -1   0   1 3716.57   25.13
  -1   0   0    1.81    0.56
   1   0   1 2866.77   18.98
   1   0   2    1.30    0.54
   1   0   3 3822.67   25.85
   1   0   4    1.06    0.63
   1   0   5 1277.68   18.29
   1   0   6    0.84    0.54
   1   0   7  410.00   12.04
   1   0   8    2.05    0.90
   1   0   8    0.71    0.66
   1   0   9 1332.67   23.74
   1   0   9 1319.83   25.29
   1   0  10    2.36    1.17
   1   0  10    1.56    1.16
  -1   0 -11  145.94    9.16
  -1   0 -12    1.97    1.29
   1   0  12    4.16    1.79
  -1   0 -13   33.41    4.76
   1   0  13   18.68    3.69
   1   0  14   -0.10    1.49
  -1   0 -14    0.77    1.22
  -1   0 -15   26.11    4.55
  -1   0 -16    3.47    1.95
  -1   0 -17  487.84   20.28
  -1   0 -18    1.32    2.34
  -1   0 -19  573.70   22.39
  -1   0 -20    5.34    2.52
  -1   0 -21   45.96    6.06
   1  -1 -22   95.55    8.03
   1  -1 -21 1753.51   37.17
   1   1 -21 1572.34   35.01
   1  -1 -20   90.44    8.89
   1   1 -20   94.67    9.09
  -1  -1  19 1294.57   31.75
   1   1 -19 1669.32   38.58
  -1   1  19 1258.21   32.07
   1  -1 -19 1689.98   38.26
  -1  -1  18   11.91    3.42
   1   1 -18   10.13    3.07
  -1   1  18   13.94    3.58
   1  -1 -18   14.11    3.70
  -1  -1  17 2030.41   40.40
  -1   1  17 1895.44   39.49
   1   1 -17 2177.12   42.97
   1  -1 -17 2323.44   44.64
  -1   1  16   33.45    5.40
  -1  -1  16   36.64    5.56
   1   1 -16   34.74    5.57
   1  -1 -16   42.29    6.19
  -1   1  15 1082.20   29.09
   1   1 -15 1144.48   30.57
  -1  -1  15 1142.65   29.33
  -1  -1  14  196.10   11.87
  -1   1  14  181.32   11.54
  -1  -1  13 2397.62   40.38
  -1   1  13 2347.04   40.41
  -1   1  12   28.37    4.78
  -1  -1  12   23.58    4.05
  -1   1  12   20.43    3.80
  -1   1  11 1224.97   27.61
  -1  -1  11 1302.78   28.39
  -1   1  10    3.63    1.50
  -1  -1  10    2.06    1.34
  -1  -1   9 1523.89   27.55
  -1   1   9 1388.28   25.34
  -1   1   8    5.10    1.55
  -1  -1   8    6.28    1.84
  -1  -1   7   18.19    2.64
  -1   1   7   15.20    2.31
  -1  -1   6   15.48    2.29
  -1   1   6    9.70    1.76
  -1   1   5  891.70   15.20
  -1  -1   5  966.28   16.21
  -1  -1   4   37.21    3.05
  -1   1   4   32.79    2.71
  -1   1   3 2143.41   19.99
  -1  -1   3 2021.72   21.74
  -1  -1   2   22.82    2.10
  -1   1   2   35.50    2.39
  -1   1   1 1737.31   15.96
  -1  -1   1 1672.20   15.36
   1   1   0  166.49    4.70
  -1   1   0   90.38    3.69
   1   1   1 3495.61   22.26
  -1   1  -1 3475.36   18.45
  -1   1  -1 3496.64   21.22
   1  -1   2   54.04    2.63
   1   1   2   53.72    2.98
   1  -1   3 2334.61   18.84
   1   1   3 2343.14   21.44
   1  -1   4 2607.80   22.00
   1   1   4 2570.23   24.35
   1  -1   5 2107.12   22.27
   1   1   5 2127.40   24.37
   1   1   6    7.48    1.73
   1  -1   6    8.30    1.61
   1   1   7 2004.06   27.40
   1  -1   7 1998.05   23.79
   1  -1   8  487.27   12.67
   1   1   8  516.08   14.44
   1  -1   8  507.35   14.23
   1   1   8  482.07   14.47
   1  -1   9 2553.22   34.20
   1   1   9 2581.95   34.47
   1   1   9 2523.01   35.05
   1   1  10   48.68    5.48
   1   1  10   54.28    5.30
   1   1  11 3805.02   46.57
  -1   1 -11 3678.74   45.40
   1   1  12  171.00   10.54
   1  -1  12  163.69   10.17
  -1   1 -12  188.23   10.57
  -1  -1 -12  189.66   10.81
  -1   1 -13 1061.98   26.09
   1  -1  13  943.68   25.29
   1   1  13  960.45   25.64
  -1  -1 -13 1129.05   26.89
  -1   1 -14   19.24    3.85
   1   1  14   19.04    3.87
  -1  -1 -14   21.87    3.93
  -1   1 -15 1040.32   28.11
  -1  -1 -15 1072.47   28.09
  -1  -1 -16   36.85    5.55
  -1   1 -16   36.03    5.52
  -1  -1 -17  155.41   11.43
  -1   1 -17  137.98   10.91
  -1   1 -18    4.28    2.09
  -1  -1 -18    1.47    1.65
  -1   1 -19   85.68    8.81
  -1  -1 -19   68.01    7.85
  -1   1 -20   18.19    4.06
  -1  -1 -20   18.00    4.11
  -1   1 -21   56.15    6.64
  -1  -1 -21   67.55    7.19
   1  -2 -22  103.51    8.42
   1  -2 -21   52.16    6.63
   1  -2 -20  431.55   19.10
   1   2 -20  386.46   18.27
   1  -2 -19  241.96   14.49
   1   2 -19  257.47   15.26
   1   2 -18  185.44   12.93
   1  -2 -18  187.53   12.71
  -1  -2  18  161.99   11.33
   1  -2 -17  165.93   12.10
  -1   2  17  120.67   10.21
   1   2 -17  145.03   11.16
  -1  -2  17  152.25   11.08
   1   2 -16   22.85    4.50
  -1   2  16   16.44    3.94
  -1  -2  16   28.03    4.84
   1   2 -15  448.68   19.30
  -1   2  15  427.73   18.35
  -1  -2  14  256.72   13.59
  -1   2  14  229.31   13.19
  -1   2  13  469.71   18.29
  -1  -2  13  500.30   18.51
  -1   2  13  501.54   21.11
  -1  -2  12  228.90   12.27
  -1   2  12  203.20   11.77
  -1   2  12  229.44   13.10
  -1   2  11 1646.43   32.47
  -1  -2  11 1596.20   31.55
  -1   2  10  147.87    8.85
  -1   2   9 2933.21   36.96
  -1  -2   9 3323.23   43.71
  -1  -2   8  123.43    7.82
  -1   2   8  107.96    6.61
  -1   2   7 4710.23   41.15
  -1  -2   7 5309.60   47.53
  -1  -2   6   65.30    4.93
  -1   2   6   56.97    4.21
  -1   2   5 2411.37   25.58
  -1  -2   5 2465.46   28.69
  -1   2   4   89.91    4.62
  -1  -2   4   90.16    4.83
  -1  -2   3 1200.30   15.79
  -1   2   3 1753.22   18.55
  -1  -2   2   58.93    3.01
  -1   2   2   73.79    3.59
   1   2  -1 2134.92   12.92
  -1   2   1 2014.42   17.12
   1   2   0   83.39    3.48
  -1   2   0   78.54    3.27
  -1   2  -1 2378.07   20.13
   1   2   1 2487.67   19.86
  -1   2  -2  290.50    7.73
   1   2   2  280.43    7.30
   1  -2   3   22.55    1.71
   1   2   3   23.97    2.34
   1  -2   4 1880.77   17.31
   1   2   4 1893.35   21.80
   1   2   5 1070.94   18.06
   1  -2   5 1100.91   15.21
   1  -2   6   63.47    4.04
   1  -2   6   59.62    3.38
   1   2   6   50.36    4.34
   1   2   7   22.14    3.03
   1  -2   7   26.54    2.52
   1  -2   8  412.68   12.43
   1   2   8  416.03   13.71
   1   2   9   42.56    4.64
   1   2   9   41.93    4.73
   1   2  10  258.72   12.43
   1   2  10  268.96   12.18
   1   2  11  289.51   13.36
   1   2  11  299.63   14.42
  -1   2 -11  226.98   11.22
   1   2  11  224.78   11.71
   1   2  12  445.41   17.76
   1   2  12  394.38   16.10
  -1   2 -12  423.76   15.98
  -1  -2 -12  444.07   16.49
  -1   2 -13  163.01   10.42
  -1  -2 -13  159.41   10.15
   1   2  13  150.14   10.33
  -1   2 -14  260.67   13.62
   1   2  14  236.14   13.34
  -1  -2 -14  274.01   13.69
  -1  -2 -15   61.90    6.80
   1   2  15   54.22    6.59
  -1   2 -15   71.98    7.59
  -1  -2 -16   11.63    3.09
  -1   2 -16   17.04    3.99
  -1   2 -17  175.10   12.33
  -1  -2 -17  187.02   12.37
  -1  -2 -18   63.83    7.50
  -1   2 -18   65.43    7.70
  -1   2 -19 1150.17   31.68
  -1  -2 -19 1161.40   31.77
  -1  -2 -20   26.39    4.78
  -1   2 -20   20.63    4.20
  -1  -2 -21  530.81   19.82
  -1  -2 -22    2.94    1.92
   1  -3 -22  254.10   13.06
   1  -3 -21 1034.06   28.15
   1  -3 -20  357.32   17.26
   1  -3 -19 1136.47   30.86
  -1  -3  19  845.99   25.20
  -1  -3  18  529.80   20.29
   1   3 -18  548.64   22.33
  -1  -3  17  599.10   21.63
   1  -3 -17  630.43   23.26
   1   3 -16   30.27    5.19
  -1   3  16   23.31    4.69
   1   3 -15  647.64   22.99
  -1   3  15  663.72   23.34
  -1  -3  14  117.44    9.29
  -1   3  14   94.84    8.59
   1   3 -14   91.55    8.46
  -1  -3  13  235.86   12.72
  -1   3  13  230.91   14.47
  -1   3  13  201.02   12.11
  -1   3  12  312.21   14.71
  -1  -3  12  338.57   14.95
  -1   3  12  332.53   16.07
  -1   3  11  853.93   23.62
  -1  -3  11  905.66   23.90
  -1   3  11  882.84   23.76
  -1   3  10  166.68    9.56
  -1   3   9  150.47    8.55
  -1   3   8  161.09    8.36
  -1  -3   8  178.30    8.92
  -1  -3   7    8.03    1.96
  -1   3   7    8.15    1.85
  -1   3   6   40.88    3.72
  -1  -3   6   35.74    3.49
  -1   3   5    3.18    1.27
  -1  -3   5    2.73    0.94
  -1   3   4   21.34    2.35
  -1  -3   4   19.30    2.04
  -1   3   3  404.97    9.47
  -1  -3   3  349.38    7.57
  -1   3   2  786.35   12.31
  -1   3   1   69.11    3.39
   1   3  -1   76.32    3.33
   1   3  -1   74.54    3.05
   1   3   0   11.64    1.42
  -1   3   0   11.67    1.33
  -1   3  -1  585.99    9.00
   1   3   1  697.38   11.31
   1  -3   2   84.76    2.71
   1   3   2   75.41    4.10
  -1   3  -2   71.43    2.43
  -1   3  -2   79.09    4.33
   1   3   3  786.76   13.75
   1  -3   3  793.70    8.69
   1   3   4 3720.76   32.21
   1  -3   4 3800.99   22.34
   1   3   5 1272.06   20.32
   1  -3   5 1234.26   14.79
   1   3   6 1074.90   20.03
   1  -3   6 1052.87   15.55
   1  -3   7 2146.14   24.85
   1   3   7 2100.48   29.54
   1   3   8 2016.66   30.82
   1   3   9  768.49   20.40
   1   3   9  849.09   21.03
   1   3  10  252.15   12.28
   1   3  10  245.14   12.46
   1   3  11  794.98   23.06
  -1   3 -11  600.07   18.27
   1   3  11  597.42   19.59
   1   3  11  766.03   23.64
   1   3  12  377.95   16.09
   1   3  12  452.94   18.31
  -1  -3 -12  421.87   15.92
  -1   3 -12  364.96   14.92
  -1  -3 -13  394.35   15.91
  -1   3 -13  372.46   15.93
   1   3  13  358.54   16.08
  -1   3 -14  329.12   15.67
  -1  -3 -14  319.68   14.94
   1   3  14  289.69   14.99
  -1  -3 -15  642.31   21.60
  -1   3 -15  666.55   23.22
  -1  -3 -16  119.58    9.68
  -1   3 -16  132.72   10.70
  -1   3 -17  440.36   19.70
  -1  -3 -17  434.44   18.83
  -1   3 -18    8.97    2.92
  -1  -3 -18   10.61    3.04
  -1  -3 -19  412.98   18.70
  -1   3 -19  373.75   18.22
  -1  -3 -20   19.18    4.29
  -1  -3 -21  229.55   12.96
  -1  -3 -22   11.01    2.86
   1  -4 -22   68.29    6.72
   1  -4 -21   20.01    4.08
   1  -4 -20    2.34    1.60
   1  -4 -19   95.45    9.10
  -1  -4  19   73.14    7.43
  -1  -4  18    3.78    1.80
   1  -4 -18    7.47    3.05
  -1  -4  17   24.80    4.54
   1  -4 -17   30.77    5.39
  -1  -4  16  336.40   16.08
  -1   4  16  260.42   15.17
  -1   4  15   71.18    7.83
   1   4 -15   68.51    7.51
  -1  -4  15   81.82    7.95
  -1   4  14  204.56   14.87
  -1   4  14  176.50   11.88
  -1  -4  14  219.58   12.58
  -1   4  13  136.72   11.12
   1   4 -13   98.88    8.49
  -1  -4  13  149.48   10.23
  -1   4  13  114.60    9.27
  -1   4  12  372.41   16.18
  -1   4  12  384.71   17.28
  -1  -4  11  211.11   11.70
  -1   4  11  188.49   11.17
  -1   4  11  204.45   11.63
  -1   4  10  969.64   23.57
  -1   4  10  910.47   23.72
  -1   4   9 2564.59   35.77
  -1   4   8   68.99    5.55
  -1   4   7 1603.86   25.36
  -1  -4   7  760.13   14.47
  -1  -4   6  101.00    4.75
  -1   4   6  194.36    8.46
  -1   4   5 1535.69   22.15
  -1   4   4   15.45    2.16
  -1   4   3 7969.54   45.20
   1   4  -2 1566.28   15.11
   1   4  -2 1580.86   17.75
  -1   4   1  165.00    5.82
   1   4  -1  185.75    5.46
   1   4   0 2464.94   21.13
  -1   4   0 2287.49   19.70
   1   4   1 1535.69   18.01
  -1   4  -1 1388.40   14.41
  -1   4  -2  101.31    5.32
   1   4   2   96.51    4.85
   1   4   3  477.42   11.26
   1  -4   3  448.17    4.82
   1   4   4    5.20    1.26
   1  -4   4    9.57    0.91
   1   4   5  890.94   17.76
   1  -4   5  816.41   10.44
   1   4   6  260.89   10.17
   1   4   7    8.49    2.11
   1   4   8   76.99    6.28
   1   4   9   82.16    6.84
   1   4   9   70.42    6.40
   1   4  10   55.71    6.03
   1   4  10   62.57    6.52
  -1   4 -11  151.77    9.35
   1   4  11  170.78   10.62
   1   4  11  225.40   13.12
   1   4  11  210.90   12.23
  -1   4 -12   19.13    3.73
   1   4  12   20.66    4.12
   1   4  13  189.84   13.15
  -1  -4 -13  196.45   11.29
  -1   4 -13  195.86   11.80
  -1  -4 -14    2.54    1.46
  -1   4 -14    5.85    2.32
  -1  -4 -15  227.60   12.94
  -1   4 -15  239.96   14.14
  -1  -4 -16   20.12    4.22
  -1   4 -16   22.41    4.53
  -1   4 -17 1137.41   31.87
  -1  -4 -17 1179.05   30.81
  -1  -4 -18   56.25    7.01
  -1  -4 -19 1033.14   29.28
  -1  -4 -20  333.01   16.15
  -1  -4 -21 1232.66   29.51
   1  -5 -22  193.78   10.99
   1  -5 -21  341.85   15.81
   1  -5 -20  271.16   14.70
  -1  -5  19  548.89   19.79
   1  -5 -19  748.87   24.71
  -1  -5  18  276.34   14.48
   1  -5 -18  327.96   16.55
   1  -5 -17  221.61   13.72
  -1  -5  17  204.59   12.47
  -1  -5  16  250.42   13.82
  -1   5  15  532.86   21.66
  -1  -5  15  684.40   22.76
  -1   5  14   42.28    6.84
  -1   5  14   35.53    5.57
  -1   5  13  178.90   11.71
  -1   5  13  205.24   13.99
  -1   5  12   88.28    8.34
  -1   5  12   89.93    8.25
  -1  -5  12  112.55    8.76
  -1   5  11  265.89   13.52
  -1   5  11  268.62   13.51
  -1  -5  11  307.35   14.13
  -1  -5  10   96.53    7.77
  -1   5  10   81.85    7.13
  -1   5  10   81.99    7.30
  -1   5   9   41.44    4.79
  -1   5   8   23.13    3.29
  -1   5   7  247.41   10.31
  -1   5   6  731.24   16.94
  -1   5   5  441.24   12.38
   1   5  -4   35.22    2.32
  -1   5   4   35.73    3.33
   1   5  -3 2128.13   17.04
  -1   5   3 2105.36   24.65
   1   5  -3 2160.12   24.16
   1   5  -2  508.02    8.80
  -1   5   2  493.56   11.29
   1   5  -1   61.82    3.34
  -1   5   1   58.21    3.70
  -1   5   0 3401.85   25.89
   1   5   0 3426.83   27.04
   1   5   1   43.07    3.26
  -1   5  -1   38.99    2.61
   1   5   2 1426.45   19.59
  -1   5  -2 1446.40   21.81
  -1   5  -3  139.73    6.98
   1   5   3  137.32    6.48
   1   5   4  162.03    7.47
   1   5   5  303.65   10.99
   1   5   6   23.65    3.22
   1   5   7  580.21   16.60
   1   5   8  529.80   16.78
   1   5   9  461.72   16.73
   1   5   9  436.76   16.32
   1   5  10  770.32   23.00
   1   5  10  821.65   23.70
   1   5  11 2125.36   40.07
   1   5  11 2170.93   41.69
   1   5  12  627.13   22.95
  -1  -5 -13 1067.84   26.82
   1   5  13 1101.09   32.24
  -1  -5 -14  772.33   23.30
   1   5  14  740.38   28.15
  -1  -5 -15  975.00   26.71
  -1  -5 -16  148.59   10.69
  -1  -5 -17  659.01   23.03
  -1  -5 -18  379.58   17.70
  -1  -5 -19  452.75   19.16
  -1  -5 -20  283.75   14.77
  -1  -5 -21  626.94   20.71
   1  -6 -22   63.07    6.22
   1  -6 -21  139.62    9.91
   1  -6 -20  144.74   10.58
   1  -6 -19    6.66    2.46
   1  -6 -18   11.65    3.46
  -1  -6  18    5.95    2.44
   1  -6 -17   93.42    8.92
  -1  -6  17   92.54    8.41
  -1  -6  16  432.55   18.19
  -1  -6  15  200.05   12.37
  -1   6  15  137.60   13.70
  -1  -6  14  349.96   16.09
  -1   6  14  277.67   17.70
  -1   6  13  277.23   16.32
  -1   6  13  253.67   14.36
  -1   6  12  727.92   24.35
  -1   6  12  695.10   23.19
  -1   6  11   80.04    7.63
  -1  -6  11   86.06    7.62
  -1   6  11   73.22    7.29
  -1   6  10  682.59   21.30
  -1   6  10  663.85   20.69
   1  -6  -9  131.08    8.79
  -1   6   9  152.69    9.35
  -1   6   9  141.48    9.49
  -1   6   8 2137.94   33.00
  -1   6   7   13.98    2.82
  -1   6   6 1255.87   22.87
   1   6  -5  399.43    5.29
  -1   6   5  592.83   15.09
   1   6  -4   23.44    1.42
  -1   6   4   22.97    2.92
  -1   6   3 1112.29   18.97
   1   6  -3 1251.47   19.57
  -1   6   2  519.31   12.48
   1   6  -2  522.70   12.35
   1   6  -2  535.89    9.49
  -1   6   1  886.23   15.60
   1   6  -1  878.19   13.48
   1   6   0  147.36    5.97
  -1   6   0  146.22    5.96
  -1   6  -1 1933.93   20.15
   1   6   1 2094.36   23.70
   1   6   2 1744.04   23.12
  -1   6  -2 1710.08   25.30
   1   6   3   32.69    3.41
  -1   6  -3   33.58    3.73
  -1   6  -4 1137.94   22.12
   1   6   4 1183.31   21.44
   1   6   5  969.25   20.14
   1   6   6  242.61   10.44
   1   6   7  343.53   13.05
   1   6   8   54.84    5.69
   1   6   9    5.17    2.10
   1   6   9    4.70    1.95
   1   6  10  476.85   18.74
   1   6  10  509.31   19.34
   1   6  11    8.34    3.07
   1   6  11   11.34    3.30
  -1   6 -11    5.69    2.24
   1   6  12   25.87    4.83
   1   6  13   16.58    3.99
  -1  -6 -13   16.43    3.52
   1   6  14  301.51   18.60
  -1  -6 -14  327.48   15.46
  -1  -6 -15   11.28    3.27
  -1  -6 -16  531.06   20.29
  -1  -6 -17  136.54   10.61
  -1  -6 -18 1355.49   32.48
  -1  -6 -18 1379.81   33.38
  -1  -6 -19  156.49   11.22
  -1  -6 -20 1230.20   29.99
  -1  -6 -21  483.46   17.85
   1  -7 -21  370.51   15.80
   1  -7 -20  222.62   12.86
   1  -7 -19  238.90   13.68
  -1  -7  18  559.31   20.10
   1  -7 -18  690.07   23.66
   1  -7 -17  123.71   10.40
  -1  -7  17  117.82    9.43
  -1  -7  16  718.88   23.50
  -1   7  15   34.61    7.24
  -1  -7  15   42.13    5.75
  -1  -7  14  405.48   17.47
  -1   7  14  290.46   18.40
  -1   7  13  101.29   10.21
  -1  -7  13  122.20    9.47
  -1  -7  12  216.49   12.39
  -1   7  12  167.53   12.08
  -1  -7  11    6.73    2.35
  -1   7  11    5.16    2.15
   1   7 -10  569.02   19.31
  -1   7  10  898.55   24.84
  -1   7   9   87.89    7.39
   1  -7  -9   81.87    7.12
  -1   7   8   51.92    5.41
  -1   7   7   -0.85    1.30
  -1   7   6   19.31    2.96
  -1   7   5  107.17    6.75
  -1   7   4   17.54    2.67
   1   7  -3    3.10    0.65
   1   7  -3    2.92    1.07
   1   7  -2   61.76    4.68
   1   7  -2   65.19    3.48
  -1   7   1  154.87    6.97
   1   7  -1  155.85    6.07
   1   7   0 1390.69   19.56
  -1   7   0 1288.56   19.17
  -1   7  -1   44.64    3.39
   1   7   1   55.76    4.21
  -1   7  -2 2389.75   32.22
   1   7   2 2558.88   30.03
   1   7   3  124.72    7.05
  -1   7  -3  100.85    6.82
  -1   7  -4 1005.48   21.88
   1   7   4 1004.24   20.79
   1   7   5  850.77   19.60
   1   7   6   57.54    5.33
   1   7   7 1878.21   32.24
   1   7   8 1788.23   33.60
   1   7   8 1834.35   33.34
   1   7   9   22.38    4.09
   1   7   9   24.07    4.37
  -1   7  -9   17.16    3.43
   1   7  10 2109.66   40.82
   1   7  10 2048.04   39.92
  -1   7 -11  306.23   15.49
   1   7  11  404.37   18.65
   1   7  12  988.74   30.43
  -1  -7 -12  967.21   25.54
   1   7  13  516.66   23.45
  -1  -7 -13  528.90   19.54
  -1  -7 -14 1399.08   32.18
   1   7  14 1231.03   38.05
  -1  -7 -15  358.46   16.71
  -1  -7 -16  582.85   21.34
  -1  -7 -17  284.40   15.27
  -1  -7 -18  809.25   25.78
  -1  -7 -18  821.02   25.36
  -1  -7 -19  127.83   10.07
  -1  -7 -20  470.82   18.42
  -1  -7 -21   35.74    4.89
   1  -8 -21  137.63    9.55
   1  -8 -20   10.12    2.86
   1  -8 -20    9.46    2.93
   1  -8 -19  221.52   13.15
   1  -8 -18   37.50    5.66
  -1  -8  17   40.49    5.55
   1  -8 -17   38.61    5.86
  -1  -8  16  262.59   14.12
   1  -8 -16  256.03   14.97
  -1   8  15  263.74   19.33
  -1  -8  15  377.85   17.10
  -1  -8  14  552.88   20.54
  -1   8  14  425.68   23.05
  -1   8  13   58.22    7.87
  -1  -8  13   75.49    7.63
  -1   8  12  698.81   25.29
  -1  -8  12  963.93   26.28
  -1   8  11  189.51   12.35
   1   8 -11  149.15   10.45
  -1   8  10  573.14   20.54
   1   8 -10  411.48   16.69
  -1   8   9   16.87    3.42
   1   8  -9    5.31    1.43
  -1   8   8 1979.86   33.85
  -1   8   7  153.03    9.14
  -1   8   6 1827.36   30.39
  -1   8   5  538.90   15.88
  -1   8   4  906.68   19.96
   1   8  -3  353.23   12.10
  -1   8   3  337.54   11.81
   1   8  -2 1683.04   26.06
  -1   8   2 1656.32   25.06
   1   8  -1 1030.56   16.93
  -1   8   1  996.78   18.96
  -1   8   0  275.10    9.58
   1   8   0  302.72    9.90
   1   8   1  133.00    6.96
  -1   8  -1  116.82    5.97
  -1   8  -2  814.85   20.18
   1   8   2  828.85   18.66
  -1   8  -3    6.75    1.94
  -1   8  -3    3.77    1.00
   1   8   3    5.80    1.72
  -1   8  -4  477.56   16.02
   1   8   4  428.87   14.14
   1   8   5  573.05   17.04
   1   8   6  632.67   18.59
   1   8   7  262.73   12.61
   1   8   8   91.99    7.96
  -1   8  -8   96.91    7.59
   1   8   8   90.02    7.80
   1   8   9  787.26   24.12
  -1   8  -9  720.55   21.56
   1   8  10  357.00   17.33
   1   8  10  370.59   17.70
  -1   8 -10  320.00   15.13
   1   8  11   13.38    3.78
  -1   8 -11    0.61    1.35
  -1   8 -12   33.73    5.47
   1   8  12   45.44    7.00
  -1  -8 -12   38.01    5.26
  -1  -8 -13  193.74   11.90
   1   8  13  194.89   14.75
  -1  -8 -14   94.59    8.57
   1   8  14   82.63   10.20
  -1  -8 -15    1.29    1.49
  -1  -8 -16  322.54   16.06
  -1  -8 -17    4.33    2.20
  -1  -8 -18  973.32   28.27
  -1  -8 -18 1014.00   28.28
  -1  -8 -19   25.88    4.64
  -1  -8 -19   25.24    4.46
  -1  -8 -20  544.71   19.71
  -1  -8 -21  140.45    9.33
   1  -9 -21   33.42    4.68
   1  -9 -20 1381.94   31.37
   1  -9 -20 1274.19   29.29
   1  -9 -19   18.16    3.95
   1  -9 -18 1406.29   33.79
  -1  -9  17  189.82   11.82
   1  -9 -17  202.69   13.25
   1  -9 -16  876.77   27.78
  -1  -9  16  920.05   26.42
  -1  -9  15  134.24   10.20
  -1   9  14 1073.20   37.53
  -1  -9  14 1398.18   32.85
  -1   9  13   27.73    5.78
  -1  -9  13   40.01    5.69
   1   9 -12  640.23   23.06
  -1   9  12  792.54   27.92
  -1   9  11   78.59    8.20
   1   9 -11   56.86    6.58
   1   9 -10  222.69   12.58
  -1   9  10  299.43   15.47
   1   9  -9   16.95    3.33
  -1   9   9   20.02    3.76
   1   9  -8  384.84   15.50
  -1   9   8  478.77   17.41
  -1   9   7  617.26   18.95
   1   9  -7  526.96   17.61
  -1   9   6   14.44    3.06
  -1   9   5   51.01    5.22
   1   9  -4  167.46    9.17
  -1   9   4  165.73    8.99
   1   9  -3    7.48    1.95
  -1   9   3    9.21    2.13
  -1   9   2  964.42   20.51
   1   9  -2  915.49   20.79
   1   9  -1  286.71    9.41
  -1   9   1  297.73   10.98
  -1   9   0 1116.89   20.44
   1   9   0 1180.10   20.63
  -1   9  -1   81.15    5.34
   1   9   1   93.41    6.17
   1   9   2  846.28   19.35
  -1   9  -2  827.07   21.68
   1   9   3    2.98    1.38
  -1   9  -3    3.14    1.42
  -1   9  -4 1262.34   27.49
   1   9   4 1328.80   26.17
   1   9   5    9.27    2.53
   1   9   6 1032.45   25.16
  -1   9  -7   46.51    5.13
   1   9   7   50.00    5.94
   1   9   8 3016.10   46.94
   1   9   8 2998.21   47.43
   1   9   9   99.47    9.08
   1   9   9   79.83    8.17
  -1   9  -9   86.22    7.75
   1   9  10 1864.66   40.78
   1   9  10 1859.36   40.89
   1   9  11   39.81    6.22
  -1  -9 -11   32.72    4.72
  -1   9 -11   29.53    4.91
   1   9  12 1436.83   39.10
  -1  -9 -12 1407.80   31.66
  -1   9 -13    4.89    2.67
  -1  -9 -13    7.70    2.67
   1   9  13    3.06    2.30
  -1  -9 -14  653.95   22.50
   1   9  14  573.34   27.66
  -1  -9 -15  118.73    9.76
  -1  -9 -16  464.66   19.52
  -1  -9 -17   24.16    4.64
  -1  -9 -17   22.50    4.43
  -1  -9 -18  647.15   22.93
  -1  -9 -18  698.17   23.46
  -1  -9 -19  129.42    9.80
  -1  -9 -19  146.87   10.67
  -1  -9 -20  309.43   14.64
   1 -10 -20   59.59    6.36
   1 -10 -20   75.03    7.33
   1 -10 -19   69.99    7.42
   1 -10 -18  113.21    9.77
   1 -10 -17    3.63    1.98
   1 -10 -16  178.19   12.65
  -1 -10  16  179.39   11.64
  -1 -10  15   17.52    3.77
  -1 -10  14 1488.03   34.31
  -1 -10  13    2.44    1.90
  -1  10  13    6.21    3.37
   1  10 -12 1315.76   33.53
  -1  10  12 1540.59   39.94
   1  10 -11    2.69    1.91
  -1  10  11    1.89    1.90
  -1  10  10 1083.17   30.26
   1  10 -10  910.61   25.90
  -1  10   9   23.68    4.51
   1  10  -9   23.37    3.99
  -1  10   8 1441.71   31.60
   1  10  -8 1278.59   29.00
   1  10  -7  238.01   12.18
  -1  10   7  265.91   13.12
  -1  10   6 3787.72   48.68
   1  10  -6 3405.17   44.74
  -1  10   5    2.79    1.40
   1  10  -4 1830.58   31.74
  -1  10   4 1880.10   32.12
  -1  10   3    1.43    0.96
   1  10  -3    7.07    1.93
   1  10  -2 1559.00   28.86
  -1  10   2 1328.17   25.44
   1  10  -1  134.18    8.60
   1  10  -1  122.11    6.60
  -1  10   1  120.66    7.48
  -1  10   0 3556.95   38.99
   1  10   0 3451.93   38.30
  -1  10  -1    4.25    1.36
   1  10   1    2.91    1.38
   1  10   2 1767.06   29.60
  -1  10  -2 1825.45   34.52
  -1  10  -3  161.26   10.45
   1  10   3  140.35    8.76
   1  10   4  356.04   14.36
  -1  10  -4  371.94   15.98
   1  10   5  194.51   11.14
  -1  10  -5  157.67    8.86
  -1  10  -6  447.72   15.51
   1  10   6  511.79   18.70
   1  10   7   17.49    3.55
   1  10   7   18.06    3.80
  -1  10  -7   13.04    2.80
  -1  10  -8   88.05    7.53
   1  10   8   90.14    8.63
   1  10   8   88.03    8.56
   1  10   9  124.03   10.68
   1  10   9  115.22   10.38
  -1  10  -9  103.90    8.50
  -1  10 -10    6.34    2.42
   1  10  10    8.08    3.17
  -1 -10 -10    6.12    2.02
  -1  10 -11   39.14    5.85
   1  10  11   38.12    6.40
  -1 -10 -11   45.92    5.71
  -1 -10 -12   17.89    3.72
  -1  10 -12   16.26    4.01
  -1 -10 -13   51.85    6.39
   1  10  13   51.77    8.40
  -1  10 -13   44.88    6.66
  -1 -10 -14  158.47   11.20
  -1 -10 -15    0.75    1.60
  -1 -10 -16  121.89    9.98
  -1 -10 -16  117.78   10.06
  -1 -10 -17   16.88    3.77
  -1 -10 -17   22.51    4.54
  -1 -10 -18  268.85   14.59
  -1 -10 -18  243.88   14.09
  -1 -10 -19   10.21    2.91
  -1 -10 -19   10.69    3.20
  -1 -10 -20  481.29   17.73
   1 -11 -20 1123.57   26.64
   1 -11 -20 1263.05   28.78
   1 -11 -19  160.40   10.74
   1 -11 -19  154.00   10.71
   1 -11 -18 1342.15   32.59
   1 -11 -17   24.56    4.65
   1 -11 -16  380.32   18.19
  -1 -11  16  390.81   17.02
  -1 -11  15   68.68    7.32
   1 -11 -15   64.08    7.68
  -1 -11  14  704.70   23.68
   1  11 -13   21.33    4.55
  -1 -11  13   24.30    4.50
  -1  11  13   21.49    5.42
  -1  11  12  631.20   26.73
   1  11 -12  529.90   21.74
  -1  11  11   85.39    9.40
   1  11 -11   84.41    8.42
  -1  11  10  443.65   20.23
   1  11 -10  404.59   17.64
  -1  11   9   53.96    6.68
   1  11  -9   47.83    5.95
  -1  11   8  522.68   20.31
   1  11  -8  478.23   18.09
   1  11  -7    4.81    1.83
   1  11  -7    4.60    2.46
  -1  11   7    2.08    1.83
  -1  11   6    6.07    2.20
   1  11  -6    5.67    2.41
   1  11  -6    3.20    1.61
  -1  11   5    4.24    1.77
   1  11  -5    4.93    2.17
   1  11  -5    4.82    1.88
  -1  11   4  471.93   16.85
   1  11  -4  460.08   16.05
   1  11  -3    1.38    0.99
  -1  11   3    2.05    1.41
  -1  11   2   48.96    5.11
   1  11  -2   55.85    5.92
  -1  11   1   71.54    6.07
   1  11  -1   91.68    7.51
   1  11   0  868.71   20.15
  -1  11   0  806.23   20.12
   1  11   1   76.51    6.42
  -1  11  -1   69.88    5.71
   1  11   2 1182.45   25.89
  -1  11  -2 1299.46   31.22
  -1  11  -3  164.42    8.94
  -1  11  -3  153.85   10.31
   1  11   3  187.71   10.63
  -1  11  -3  188.78   12.02
  -1  11  -4 4021.17   55.88
   1  11   4 4079.05   51.42
   1  11   5   10.39    2.89
  -1  11  -5   11.53    2.58
  -1  11  -5    6.75    2.54
   1  11   6 1016.12   28.20
   1  11   6 1000.31   27.95
  -1  11  -6  955.57   23.24
  -1  11  -7  251.08   12.48
   1  11   7  276.57   15.25
   1  11   7  263.96   14.99
   1  11   8 2299.52   45.47
  -1  11  -8 2236.77   38.32
  -1 -11  -9  145.60    9.78
   1  11   9  137.41   11.53
  -1  11  -9  153.74   10.60
  -1 -11 -10 1265.27   29.31
  -1  11 -10 1238.04   31.15
  -1  11 -11  193.85   12.90
   1  11  11  204.69   15.28
  -1 -11 -11  192.68   11.68
  -1 -11 -12 1392.08   32.13
   1  11  12 1328.38   40.38
  -1  11 -12 1351.35   35.61
  -1  11 -13   12.97    3.70
  -1 -11 -13   12.60    3.30
  -1 -11 -14  166.73   11.55
  -1  11 -14  163.26   13.02
  -1 -11 -15    2.78    2.39
  -1 -11 -16  790.71   25.32
  -1 -11 -16  706.20   24.43
  -1 -11 -17  153.09   11.22
  -1 -11 -17  131.27   10.51
  -1 -11 -18  326.74   16.05
  -1 -11 -18  337.37   16.00
  -1 -11 -19    0.13    1.47
  -1 -11 -19    0.04    1.42
   1 -12 -19   39.20    5.37
   1 -12 -19   42.20    5.57
   1 -12 -18   55.57    6.62
   1 -12 -18   55.03    6.70
   1 -12 -17  125.56   10.20
   1 -12 -16  158.15   11.69
   1 -12 -15  234.60   14.36
  -1 -12  15  264.37   14.26
  -1 -12  14  739.78   24.22
   1 -12 -14  571.62   22.58
   1  12 -13  151.83   12.04
  -1 -12  13  198.35   12.74
  -1  12  12 1487.03   42.98
   1  12 -12 1437.64   36.40
   1  12 -11  126.90   10.56
  -1  12  11  124.07   11.94
  -1  12  10 1876.48   43.02
   1  12 -10 1752.64   37.82
   1  12  -9  140.47   10.39
  -1  12   9  142.09   11.65
   1  12  -8 1695.54   34.69
  -1  12   8 1862.77   40.13
   1  12  -7   26.42    5.24
  -1  12   7   32.46    5.34
   1  12  -7   26.90    4.43
  -1  12   6 2513.92   43.82
   1  12  -6 2568.02   40.82
  -1  12   5  199.69   11.98
   1  12  -5  196.71   11.10
   1  12  -4 2711.14   39.80
  -1  12   4 2723.39   42.71
   1  12  -4 2712.72   44.58
   1  12  -3  277.59   14.15
   1  12  -3  304.95   13.37
  -1  12   3  289.69   13.63
   1  12  -2 2613.42   43.08
   1  12  -2 2691.92   39.53
  -1  12   1 1067.25   25.07
   1  12  -1 1051.97   27.48
   1  12  -1 1015.80   25.10
  -1  12   0 1961.62   33.13
   1  12   0 2064.60   34.77
  -1  12  -1  919.63   28.11
  -1  12  -1  952.47   25.58
  -1  12  -1  885.39   20.69
   1  12   1  915.49   23.45
   1  12   2 1695.02   33.12
  -1  12  -2 1766.55   38.90
  -1  12  -2 1647.46   33.97
  -1  12  -2 1685.16   28.95
   1  12   3  271.87   13.78
  -1  12  -3  282.94   12.03
  -1 -12  -3  248.85   11.42
  -1  12  -3  267.49   14.18
  -1 -12  -4  411.71   14.80
   1  12   4  433.54   18.63
   1  12   4  442.45   18.18
  -1  12  -4  420.03   19.39
  -1  12  -4  391.83   17.81
  -1  12  -4  412.61   14.97
   1  12   5  401.21   18.34
  -1  12  -5  392.28   14.80
   1  12   5  432.51   18.72
  -1  12  -6  127.69   10.87
   1  12   6  167.61   12.24
   1  12   6  164.16   12.05
  -1  12  -6  151.35    9.55
  -1  12  -7  163.68   10.32
   1  12   7  193.49   13.59
   1  12   7  181.62   13.11
  -1  12  -8  138.29    9.90
   1  12   8  141.21   12.01
   1  12   9   57.44    7.89
  -1 -12  -9   47.58    5.67
  -1  12  -9   56.95    6.74
   1  12  10    2.49    2.48
  -1 -12 -10    3.36    1.70
  -1  12 -10    3.42    2.10
  -1  12 -11   10.96    3.42
   1  12  11   15.70    4.96
  -1 -12 -11   15.54    3.50
   1  12  12   64.78    9.48
  -1  12 -12   64.34    7.96
  -1 -12 -12   66.44    7.14
  -1 -12 -13   98.50    8.83
  -1  12 -13  104.26   10.26
  -1  12 -14  132.83   11.68
  -1 -12 -14  126.91   10.23
  -1 -12 -15   13.73    3.81
  -1 -12 -15   10.52    3.25
  -1 -12 -16  386.88   17.84
  -1 -12 -16  316.69   16.44
  -1 -12 -17    8.47    2.98
  -1 -12 -17   11.05    3.38
  -1 -12 -18  505.75   19.48
  -1 -12 -18  549.08   19.88
  -1 -12 -19    6.44    2.39
  -1 -12 -19    7.88    2.40
   1 -13 -19   81.52    7.41
   1 -13 -19   68.60    6.80
   1 -13 -18  480.69   18.89
   1 -13 -18  521.54   19.47
   1 -13 -17  267.97   14.62
   1 -13 -17  285.18   14.99
   1 -13 -16  545.22   21.25
  -1 -13  15   70.66    7.35
   1 -13 -15   59.01    7.17
   1  13 -14  434.06   20.85
   1 -13 -14  414.70   19.11
   1  13 -13   81.74    9.54
  -1 -13  13  101.55    9.13
   1 -13 -13   76.56    8.33
   1  13 -12  158.69   12.32
  -1  13  11    1.66    2.27
   1  13 -11    5.99    2.62
   1  13 -10  685.24   24.23
  -1  13  10  681.34   27.57
  -1  13   9  141.90   12.12
   1  13  -9  125.67   10.11
  -1  13   8  267.80   16.34
   1  13  -8  242.66   13.50
  -1  13   7   27.73    5.11
   1  13  -7   35.27    5.11
   1  13  -7   25.64    5.16
   1  13  -6    4.67    2.23
  -1  13   6    2.42    1.49
   1  13  -5  155.11   11.93
  -1  13   5  193.06   12.62
   1  13  -5  183.56   10.96
   1  13  -4  598.01   22.49
   1  13  -4  590.06   19.26
  -1  13   4  605.32   21.77
   1  13  -3    5.71    1.90
   1  13  -3    2.26    1.19
   1  13  -2   44.19    6.10
   1  13  -2   60.26    6.08
  -1  13   2   44.06    4.60
  -1  13   2   52.81    6.33
   1  13  -1   37.41    5.29
   1  13  -1   43.07    5.12
   1  13  -1   47.81    6.35
  -1  13   1   42.22    5.48
  -1  13   1   36.67    4.20
   1  13   0  506.57   19.56
  -1  13   0  496.71   15.70
  -1  13   0  473.90   17.73
   1  13   0  474.69   20.23
   1  13   0  545.95   18.09
   1  13   1  107.84    7.95
  -1  13  -1  102.97   10.05
  -1  13  -1   98.06    7.06
  -1 -13  -1   79.64    6.62
  -1  13  -1  104.33    8.84
   1  13   1   91.83    8.50
  -1 -13  -2  534.97   17.16
   1  13   2  582.76   21.89
  -1  13  -2  568.15   20.77
   1  13   2  567.02   18.21
  -1  13  -2  600.45   17.71
   1  13   3  168.97    9.88
  -1 -13  -3  173.16   10.11
  -1  13  -3  168.78   11.62
  -1  13  -3  180.39    9.95
  -1  13  -3  197.02   13.87
   1  13   3  182.50   12.60
   1  13   4 2077.73   43.31
  -1  13  -4 2083.97   45.73
  -1  13  -4 2047.50   33.86
  -1 -13  -4 2100.59   34.78
   1  13   5   43.04    6.61
  -1  13  -5   37.03    5.70
  -1 -13  -5   36.92    4.82
  -1  13  -5   47.30    5.32
  -1  13  -6  163.47   10.14
  -1  13  -6  135.25   11.49
   1  13   6  169.82   13.02
  -1  13  -7  440.88   17.26
   1  13   7  439.73   21.60
  -1  13  -8  837.23   24.81
   1  13   8  819.39   30.08
   1  13   9  229.96   16.47
  -1  13  -9  237.25   13.84
  -1  13 -10  475.73   20.21
   1  13  10  453.74   23.63
  -1  13 -11  428.33   19.80
  -1 -13 -11  372.11   16.55
   1  13  11  394.22   22.86
  -1  13 -12  893.33   29.57
  -1 -13 -12  832.84   25.28
  -1 -13 -13  376.89   17.34
  -1  13 -13  386.48   19.63
  -1 -13 -13  426.86   18.41
  -1  13 -14  705.99   27.00
  -1 -13 -14  664.39   23.44
  -1 -13 -15  464.07   19.72
  -1 -13 -15  540.65   21.18
  -1 -13 -16  545.12   21.22
  -1 -13 -16  479.17   19.80
  -1 -13 -17  312.04   15.54
  -1 -13 -17  356.52   16.57
  -1 -13 -18   96.69    8.39
  -1 -13 -18  121.91    9.27
   1 -14 -18    2.03    1.59
   1 -14 -18   -0.51    2.02
   1 -14 -17  134.79   10.10
   1 -14 -17  117.74    9.52
   1 -14 -16    8.76    2.89
   1 -14 -16   -0.47    2.39
   1 -14 -15  181.56   12.27
  -1 -14  14  159.56   11.30
   1  14 -14  134.16   11.66
   1  14 -13  216.33   14.56
  -1 -14  13  251.64   14.41
   1 -14 -12  375.34   18.02
   1  14 -12  476.58   21.50
   1  14 -11  410.22   19.65
  -1  14  10  341.57   20.79
   1  14 -10  350.16   17.90
  -1  14   9 1004.77   34.42
   1  14  -9 1044.79   29.68
   1  14  -8  782.68   24.93
  -1  14   8  789.44   29.68
  -1  14   7  595.73   25.07
   1  14  -7  617.87   21.55
  -1  14   6 1311.16   36.12
   1  14  -6 1317.16   30.71
   1  14  -5  457.01   17.81
  -1  14   5  489.77   21.52
  -1  14   4  775.67   26.58
   1  14  -4  789.01   22.90
  -1  14   3  959.32   28.62
   1  14  -3  918.53   24.58
   1  14  -2 1295.41   28.78
  -1  14   2 1282.48   32.66
   1  14  -1 2110.93   44.86
  -1  14   1 2042.59   40.71
  -1  14   1 1970.23   31.81
   1  14   0  466.44   16.91
  -1  14   0  473.79   19.18
   1  14   0  501.38   22.32
  -1  14   0  439.73   15.27
  -1  14   0  431.46   22.29
   1  14   0  418.30   19.05
  -1  14  -1  679.83   23.09
   1  14   1  657.24   20.01
  -1  14  -1  664.65   19.04
  -1  14  -1  713.77   28.29
   1  14   1  644.57   24.23
  -1 -14  -2  366.64   14.87
  -1  14  -2  389.70   14.81
   1  14   2  381.64   15.05
  -1  14  -2  371.28   17.28
   1  14   2  392.07   19.42
   1  14   3  599.67   24.36
  -1  14  -3  599.38   22.63
   1  14   3  567.88   18.15
  -1 -14  -3  598.26   19.26
  -1  14  -3  633.78   19.14
  -1 -14  -4    8.03    2.45
  -1  14  -4    7.48    2.77
  -1  14  -4   11.67    3.87
   1  14   4    9.08    3.07
  -1  14  -4   11.17    2.71
  -1  14  -5  208.75   11.53
  -1 -14  -5  206.84   11.72
  -1  14  -5  177.01   13.01
   1  14   5  206.70   14.83
  -1  14  -6   12.67    3.86
  -1  14  -6    6.82    2.38
  -1 -14  -6    3.61    1.84
   1  14   6    6.01    3.19
  -1 -14  -7  623.63   20.70
  -1  14  -7  618.52   21.07
   1  14   7  609.29   26.77
   1  14   8   60.96    9.02
  -1  14  -8   57.31    6.87
  -1 -14  -8   55.00    6.43
  -1 -14  -9  656.94   22.29
   1  14   9  638.91   28.82
  -1  14  -9  678.76   23.84
  -1 -14 -10    9.92    2.79
  -1  14 -10   14.66    3.83
  -1  14 -11   30.31    5.52
  -1 -14 -11   28.53    4.97
  -1 -14 -12  141.78   10.78
  -1  14 -12  138.95   11.84
  -1  14 -13  160.05   12.86
  -1 -14 -13  146.08   10.91
  -1 -14 -13  165.43   11.72
  -1  14 -14  522.40   23.28
  -1 -14 -14  560.30   21.73
  -1 -14 -15   52.13    6.68
  -1 -14 -15   62.65    7.46
  -1 -14 -16  431.62   18.62
  -1 -14 -16  342.24   16.33
  -1 -14 -17   71.54    7.37
  -1 -14 -17   56.92    6.50
  -1 -14 -18  431.06   16.80
   1 -15 -18  372.86   15.47
   1 -15 -17  294.98   14.63
   1 -15 -16  284.19   14.90
   1 -15 -15   43.12    6.12
   1  15 -14  201.43   14.28
  -1 -15  14  187.87   12.07
   1  15 -13  138.84   11.79
  -1 -15  13  150.83   11.17
   1  15 -12  293.10   17.08
   1  15 -11  142.28   11.83
   1  15 -10  121.10   10.77
   1  15  -9  160.66   12.05
  -1  15   9  158.59   14.53
   1  15  -8   32.00    6.34
   1  15  -8   38.32    5.70
  -1  15   8   25.21    6.06
   1  15  -7    7.88    2.43
   1  15  -7   14.40    4.23
  -1  15   7   11.31    3.91
  -1  15   6   52.06    7.62
   1  15  -6   53.69    6.45
   1  15  -6   43.55    6.96
   1  15  -5   87.83    8.00
   1  15  -5   72.32    8.78
  -1  15   5   72.86    8.90
   1  15  -4   10.45    2.81
   1  15  -4    0.90    1.55
   1 -15  -4    9.58    2.89
  -1  15   4    7.54    2.85
   1  15  -3  570.09   24.81
  -1  15   3  549.51   23.57
   1  15  -3  508.25   22.18
   1  15  -2  119.30    9.02
   1  15  -2  115.24   11.17
  -1  15   2  116.58   10.70
  -1  15   2  106.01    7.59
   1  15  -1   60.28    6.36
   1  15  -1   52.92    7.80
  -1  15   1   56.16    5.59
  -1  15   0  492.66   20.14
   1  15   0  522.53   18.30
   1  15   0  466.05   23.10
  -1  15   0  472.02   16.37
  -1  15   0  463.56   24.49
   1  15   1  156.80   10.21
  -1  15  -1  163.96    9.80
  -1  15  -1  165.44   11.82
   1  15   1  132.41   12.64
   1  15   1  152.47   12.73
  -1  15  -1  187.93   15.59
   1  15   2  907.56   31.42
  -1  15  -2  926.12   34.23
   1  15   2  916.57   24.04
  -1  15  -2  908.26   27.86
  -1 -15  -2  825.80   23.54
  -1  15  -2  928.31   23.54
  -1  15  -3   41.83    6.42
  -1 -15  -3   39.10    5.12
   1  15   3   41.36    5.10
  -1  15  -3   43.16    7.22
  -1  15  -3   42.51    5.22
   1  15   3   41.19    6.77
  -1  15  -4  611.55   20.03
  -1  15  -4  631.79   28.81
  -1  15  -4  592.61   23.98
   1  15   4  604.70   26.54
  -1 -15  -4  626.79   20.78
  -1 -15  -5  154.59   10.46
  -1  15  -5  149.45   10.07
   1  15   5  147.57   13.35
  -1  15  -5  134.03   11.75
  -1  15  -6  896.21   25.17
  -1 -15  -6  894.06   25.71
   1  15   6  879.64   33.40
   1  15   7  230.81   17.56
  -1  15  -7  244.54   13.65
  -1 -15  -7  236.80   13.47
   1  15   8  750.67   32.50
  -1  15  -8  817.66   25.74
  -1 -15  -8  791.08   24.92
  -1  15  -9  386.44   18.49
  -1 -15  -9  377.42   17.49
  -1 -15 -10  498.51   20.32
  -1  15 -10  514.97   21.82
  -1 -15 -11  307.20   16.01
  -1  15 -11  335.27   17.81
  -1 -15 -12  232.46   14.15
  -1  15 -12  247.69   15.91
  -1 -15 -13  220.82   13.78
  -1  15 -13  221.18   15.14
  -1 -15 -14  385.51   17.90
  -1 -15 -15 1060.77   28.88
  -1 -15 -16   46.15    6.06
  -1 -15 -17  557.37   19.60
   1 -16 -17  191.19   11.31
   1 -16 -16  192.44   12.19
   1 -16 -15  183.09   12.37
   1  16 -14  168.40   13.02
   1 -16 -14  130.21   10.69
   1 -16 -13   42.15    6.22
   1  16 -13   63.43    8.10
  -1 -16  13   66.94    7.43
   1  16 -12  170.26   13.21
   1  16 -11  580.98   23.88
   1  16 -10  191.83   13.55
   1  16  -9  713.44   25.82
   1  16  -8    7.50    2.53
  -1  16   8    9.55    4.56
   1  16  -7  806.46   30.99
  -1  16   7  782.86   32.68
   1  16  -7  890.99   27.02
   1  16  -6   61.03    8.64
  -1  16   6   55.18    8.78
   1  16  -6   71.64    7.52
   1 -16  -6   49.31    6.48
  -1  16   5  318.47   20.18
   1  16  -5  330.70   19.31
   1  16  -5  353.60   16.47
   1 -16  -5  283.00   15.04
   1  16  -4    7.45    2.69
  -1  16   4    6.91    3.42
   1  16  -4    7.37    2.92
  -1  16   3  438.24   22.85
   1  16  -3  440.76   23.41
   1  16  -3  454.70   21.78
  -1  16   2   24.00    3.81
   1  16  -2   26.17    5.29
   1  16  -2   16.30    3.42
   1  16  -1  722.62   22.57
  -1  16   1  729.62   25.41
  -1  16   1  787.01   34.77
  -1  16   0   50.26    6.73
   1  16   0   37.52    5.20
   1  16   0   38.63    7.56
  -1  16   0   28.01    6.96
  -1  16   0   28.01    4.17
  -1  16  -1  657.08   20.23
  -1  16  -1  651.52   24.38
   1  16   1  625.36   29.11
   1  16   1  687.13   21.51
  -1  16  -1  649.20   30.91
  -1 -16  -2   45.93    5.71
  -1  16  -2   42.96    8.03
   1  16   2   57.30    6.18
  -1  16  -2   46.15    5.50
  -1  16  -2   52.66    7.16
  -1  16  -3  575.92   19.58
  -1  16  -3  521.81   22.86
   1  16   3  472.22   24.53
   1  16   3  528.26   18.47
  -1 -16  -3  504.01   19.22
  -1  16  -3  598.80   29.46
  -1  16  -4   69.15    7.07
  -1 -16  -4   55.58    6.58
  -1  16  -4   81.48   11.48
  -1  16  -4   61.51    8.16
   1  16   4   67.85    9.73
   1  16   5  719.34   31.58
  -1 -16  -5  749.33   23.88
  -1  16  -5  750.14   28.78
  -1  16  -6   52.11    8.00
   1  16   6   54.32    9.04
  -1  16  -6   51.31    6.30
  -1 -16  -6   59.20    6.96
  -1  16  -7    9.07    2.87
   1  16   7    6.85    2.63
  -1 -16  -7   11.88    3.33
  -1 -16  -8    5.58    2.77
  -1  16  -8    5.27    2.52
  -1 -16  -9   31.24    5.48
  -1  16  -9   34.09    5.71
  -1  16 -10   42.96    6.52
  -1 -16 -10   44.34    6.42
  -1  16 -11   38.37    6.33
  -1 -16 -11   22.20    4.55
  -1  16 -12    8.48    3.20
  -1 -16 -12    3.52    1.88
  -1  16 -13   25.90    5.44
  -1 -16 -13   29.87    5.32
  -1 -16 -14   36.58    5.61
  -1 -16 -15  178.96   11.68
  -1 -16 -16   31.63    4.83
  -1 -16 -17  125.70    9.06
   1 -17 -16   38.81    5.43
   1 -17 -15  707.16   23.82
   1 -17 -14  111.13    9.95
   1  17 -14  127.57   10.97
  -1 -17  13  280.76   14.78
   1 -17 -13  266.54   15.55
   1  17 -12  146.21   12.18
   1 -17 -12  112.80   10.31
   1  17 -11  480.84   21.87
   1 -17 -11  340.15   17.95
   1 -17 -10   65.02    7.93
   1  17 -10   96.93    9.79
   1 -17  -9   11.50    3.40
   1  17  -9   15.69    4.34
   1 -17  -8   42.78    6.28
   1  17  -8   61.96    7.74
   1  17  -7  158.24   11.67
   1 -17  -7  126.64   10.65
   1  17  -7  166.33   14.70
   1  17  -6   35.51    5.38
   1 -17  -6   31.56    5.42
   1  17  -6   38.40    7.05
  -1  17   6   25.26    5.98
  -1  17   5    0.26    4.09
   1 -17  -5    3.10    1.53
   1  17  -5    3.87    1.74
   1  17  -5    2.25    2.34
   1  17  -4   11.30    3.77
   1  17  -4   16.39    3.57
   1  17  -3   22.38    4.17
  -1  17   3   24.59    4.73
   1  17  -3   20.09    4.77
   1  17  -2    8.72    3.55
   1  17  -2   10.45    2.87
  -1  17   2   14.53    3.88
  -1  17   2   15.28    6.02
  -1  17   1  151.45    9.77
  -1  17   1  133.77   15.40
  -1  17   1  139.89   11.46
   1  17  -1  146.00   10.36
  -1  17   0  271.19   16.04
  -1  17   0  255.38   12.90
  -1  17   0  266.43   21.35
   1  17   0  255.45   13.56
  -1  17  -1  529.42   22.76
  -1  17  -1  536.17   18.80
   1  17   1  521.11   19.18
  -1  17  -1  527.65   29.91
   1  17   2   81.21    7.55
  -1  17  -2   78.17    9.02
  -1  17  -2   65.78   10.52
  -1  17  -2   84.37    7.70
  -1  17  -3  507.18   23.09
  -1  17  -3  485.65   28.50
  -1 -17  -3  451.85   18.81
  -1  17  -4  162.48   13.57
  -1  17  -4  175.75   11.48
  -1 -17  -4  158.35   11.30
  -1  17  -5 1018.62   27.89
  -1 -17  -5  951.44   27.76
  -1  17  -5  956.38   33.38
  -1 -17  -6  209.83   13.30
  -1  17  -6  224.63   13.56
  -1 -17  -7 1572.67   36.51
  -1  17  -7 1723.45   37.89
  -1  17  -8  194.39   13.02
  -1 -17  -8  169.37   12.13
  -1 -17  -9 1652.88   38.32
  -1  17  -9 1916.67   41.88
  -1 -17 -10  277.11   15.87
  -1  17 -10  312.03   17.26
  -1 -17 -11  979.70   29.40
  -1  17 -11 1156.80   34.14
  -1 -17 -12  352.39   17.57
  -1  17 -12  401.27   20.00
  -1  17 -13 1082.83   32.84
  -1 -17 -13  918.19   27.76
  -1 -17 -14  171.51   11.76
  -1 -17 -15  912.31   25.76
  -1 -17 -16   94.47    8.04
   1 -18 -15  161.22   10.98
   1 -18 -14   29.64    5.13
   1  18 -14   38.03    5.90
   1  18 -13  186.88   13.45
   1 -18 -13  143.29   11.28
   1  18 -12    6.96    2.90
   1 -18 -12    7.45    2.88
  -1 -18  12    6.74    2.63
   1  18 -11  392.71   19.76
   1 -18 -11  270.06   16.20
   1  18 -10   50.92    7.09
   1 -18 -10   32.51    5.85
  -1  18   9 1115.79   29.66
   1  18  -9 1164.04   33.66
   1  18  -8  101.24    9.81
  -1  18   8  114.25    9.79
   1  18  -7  598.08   27.71
  -1  18   7  663.57   23.84
   1  18  -7  646.01   23.94
   1  18  -6  128.23   10.48
  -1  18   6  118.68   10.26
   1  18  -6  113.92   12.06
   1  18  -5  335.72   20.35
  -1  18   5  369.28   18.28
   1  18  -5  347.95   17.09
   1  18  -4    8.44    3.76
   1  18  -4    2.65    2.07
  -1  18   4    8.79    3.03
   1  18  -3  888.42   26.57
  -1  18   3  859.68   42.83
  -1  18   3  948.81   29.84
  -1  18   2    3.19    2.21
   1  18  -2    3.38    1.97
   1  18  -2    3.73    2.77
  -1  18   2   -4.37    6.78
   1  18  -1 1071.16   28.57
   1  18  -1  987.23   33.22
  -1  18   1 1138.18   33.57
  -1  18   1 1051.39   26.28
  -1  18   1 1028.57   45.25
   1  18   0   72.33    7.40
  -1  18   0   65.12    6.71
  -1  18   0   73.79    8.80
   1  18   1  680.83   22.13
  -1  18  -1  696.32   22.09
  -1  18  -1  724.32   27.43
   1  18   2  121.65    9.27
  -1  18  -2  100.11   13.66
  -1  18  -2  130.76   11.99
  -1  18  -2  131.03    9.78
  -1  18  -3  407.97   17.53
  -1  18  -3  407.57   21.24
  -1  18  -4  313.22   15.62
  -1  18  -4  323.08   19.45
  -1 -18  -4  282.42   15.47
  -1 -18  -5  227.93   14.11
  -1  18  -5  259.42   17.87
  -1  18  -5  266.38   14.55
  -1  18  -6  116.69   10.04
  -1 -18  -6  110.31    9.88
  -1 -18  -7   96.90    9.40
  -1  18  -7  110.20    9.89
  -1 -18  -8  104.83    9.93
  -1  18  -8  122.71   10.57
  -1  18  -9   45.47    6.72
  -1 -18  -9   35.19    5.91
  -1  18 -10   59.60    7.72
  -1 -18 -10   51.65    7.11
  -1  18 -11   22.06    5.02
  -1 -18 -11   24.18    5.01
  -1  18 -12  194.04   13.88
  -1 -18 -12  153.59   11.65
  -1 -18 -13   11.83    3.58
  -1 -18 -14   30.24    5.10
  -1 -18 -15   40.43    5.44
   1  19 -14   24.95    4.77
   1 -19 -14   27.17    4.77
   1  19 -13  497.02   21.13
   1 -19 -13  370.07   17.51
   1 -19 -12   33.63    5.49
   1  19 -12   61.80    7.80
   1  19 -11  307.77   17.29
   1 -19 -11  189.76   13.27
   1 -19 -10    7.53    2.79
   1  19 -10    8.73    3.21
   1 -19  -9   65.14    7.96
   1  19  -9   92.93    9.47
   1 -19  -8    8.79    3.13
  -1  19   8   10.14    3.00
   1  19  -8    6.24    2.51
  -1  19   7  120.40   10.24
   1  19  -7  117.96   10.38
   1  19  -6   28.16    6.26
   1  19  -6   29.18    5.24
  -1  19   6   33.82    5.49
  -1  19   5    6.67    2.55
   1  19  -5    4.25    2.21
   1  19  -5    6.80    2.61
  -1  19   4    8.11    2.75
   1  19  -4    8.74    3.85
   1  19  -4    7.44    2.65
   1  19  -3   69.66    9.33
  -1  19   3   64.76    7.95
   1  19  -3   67.01    7.44
  -1  19   2    3.14    2.03
   1  19  -2    3.79    1.99
   1  19  -2    3.88    2.63
   1  19  -1  855.64   31.32
   1  19  -1  865.40   25.86
  -1  19   1  927.37   30.76
  -1  19   1  840.36   24.03
  -1  19   0  137.67   12.21
   1  19   0  120.74   11.80
  -1  19   0  124.41    9.41
   1  19   0  124.52    9.76
  -1  19  -1  639.24   26.14
   1  19   1  600.09   20.99
  -1  19  -1  582.37   20.46
   1  19   1  603.79   25.80
   1  19   2  400.25   16.89
  -1  19  -2  431.62   21.74
  -1  19  -2  429.63   17.87
  -1  19  -3  750.91   23.96
  -1  19  -3  758.78   29.66
  -1  19  -4   65.59    9.21
  -1  19  -4   63.06    7.13
  -1 -19  -5 1070.32   30.89
  -1  19  -5 1340.55   33.19
  -1 -19  -6  194.64   13.29
  -1  19  -6  252.10   14.63
  -1 -19  -7 1330.50   35.00
  -1  19  -7 1694.44   38.39
  -1 -19  -8    6.19    3.21
  -1  19  -8   15.75    4.22
  -1 -19  -9 1656.72   39.20
  -1  19  -9 2109.65   44.37
  -1  19 -10   12.05    3.91
  -1 -19 -10   11.53    3.69
  -1 -19 -11 1181.18   32.24
  -1  19 -11 1494.48   37.51
  -1 -19 -12   13.55    3.77
  -1  19 -12    9.28    3.42
  -1 -19 -13  874.42   26.12
  -1 -19 -14    9.36    3.17
   1 -20 -13  352.52   16.39
   1  20 -13  537.07   21.18
   1 -20 -12   23.03    4.57
   1  20 -12   33.73    5.77
   1  20 -11 1053.34   31.16
   1 -20 -11  591.63   22.77
   1  20 -10   14.87    3.90
   1 -20 -10    8.25    3.16
   1 -20  -9  885.13   28.67
   1  20  -9 1683.68   39.76
  -1  20   8   24.91    4.63
   1  20  -8   23.29    5.07
   1 -20  -8   12.15    3.72
  -1  20   7 1373.46   34.41
   1  20  -7 1368.01   35.33
   1  20  -6    7.85    3.43
   1  20  -6    5.62    2.58
  -1  20   5 1841.68   41.33
   1  20  -5 1870.47   40.75
   1  20  -5 1750.93   47.75
   1  20  -4   14.70    4.19
   1  20  -4   18.65    5.19
  -1  20   4   20.43    4.80
  -1  20   3  995.10   31.48
   1  20  -3  980.22   28.96
   1  20  -3  945.32   34.47
   1  20  -2    4.48    3.45
   1  20  -2    2.77    2.07
   1  20  -1 1596.56   43.26
  -1  20   1 1562.27   33.10
   1  20   0   21.68    4.24
   1  20   0   26.12    5.87
  -1  20   0   35.40    6.68
  -1  20   0   29.68    4.67
   1  20   1 1100.23   28.62
   1  20   1 1141.73   35.92
  -1  20  -1 1184.20   35.95
  -1  20  -1 1136.94   28.92
  -1  20  -2   24.93    4.36
  -1  20  -2   25.10    5.62
   1  20   2   23.82    5.20
   1  20   3  347.61   19.69
  -1  20  -3  365.61   20.85
  -1  20  -3  364.04   16.94
  -1  20  -4    2.89    3.19
  -1  20  -4    4.02    2.06
  -1  20  -5  200.44   13.01
  -1  20  -6    8.24    3.02
  -1 -20  -6    4.88    2.56
  -1 -20  -7  155.78   12.11
  -1  20  -7  210.77   13.59
  -1  20  -8   31.55    5.47
  -1 -20  -8   30.52    5.54
  -1 -20  -9   67.08    7.91
  -1  20  -9   83.00    8.93
  -1  20 -10   46.14    6.51
  -1 -20 -10   37.92    5.99
   1  20  10   36.30    5.28
  -1  20 -11   10.12    3.09
  -1 -20 -11   13.57    3.63
  -1 -20 -12   24.32    4.58
  -1 -20 -13    8.73    2.82
   1  21 -12  175.66   12.07
   1  21 -11   82.24    8.71
   1 -21 -11   39.38    5.80
   1  21 -10  202.50   13.60
   1 -21 -10   86.68    8.59
   1  21  -9  297.71   16.52
  -1  21   8   82.49    8.12
   1  21  -8   95.28    9.28
   1  21  -7   80.23    8.61
  -1  21   7   80.64    8.37
  -1  21   6   10.07    3.13
   1  21  -6   10.68    3.25
   1  21  -5   23.88    5.77
  -1  21   5   22.00    4.61
   1  21  -5   25.97    5.21
   1  21  -4   47.51    6.64
   1  21  -4   57.48    8.88
  -1  21   4   44.58    6.82
   1  21  -3   41.91    6.11
   1  21  -3   34.21    6.78
  -1  21   3   40.71    6.68
  -1  21   2  194.78   14.36
   1  21  -2  182.87   12.47
   1  21  -2  177.10   15.06
   1  21  -1  150.62   11.08
   1  21  -1  149.40   13.50
  -1  21   1  153.54   12.91
  -1  21   0  121.19   11.74
   1  21   0  119.63    9.83
   1  21   0  114.66   11.67
  -1  21   0  112.00    9.18
   1  21   1  605.37   26.10
   1  21   1  568.60   20.86
  -1  21  -1  592.62   21.19
  -1  21  -1  601.55   26.10
  -1  21  -2  112.10    9.53
   1  21   2  112.21   11.29
  -1  21  -2  125.56   12.15
   1  21   3  350.94   19.57
  -1  21  -3  341.51   16.54
  -1  21  -3  325.76   19.69
   1  21   4  271.38   17.00
  -1  21  -4  263.85   14.85
  -1  21  -5  625.83   22.99
   1  21   5  624.66   25.35
   1  21   6  381.33   19.43
  -1  21  -6  392.03   18.38
  -1  21  -7 1348.04   34.09
   1  21   7 1273.59   34.47
  -1  21  -8  289.55   15.88
   1  21   8  259.31   15.12
  -1  21  -9  788.63   25.77
   1  21   9  689.52   23.48
   1  21  10  236.12   12.90
  -1 -21 -10  216.73   13.47
  -1 -21 -11  459.09   18.94
   1  22 -11 1580.26   35.39
   1  22 -10  351.21   17.10
   1  22  -9 1716.90   37.55
   1  22  -8  366.90   17.63
  -1  22   7 1124.61   29.58
   1  22  -7 1360.59   34.20
   1  22  -6  270.92   15.35
  -1  22   6  228.49   13.96
   1  22  -5 1733.08   39.02
  -1  22   5 1659.11   38.75
   1  22  -4  323.97   20.45
   1  22  -4  332.24   17.14
  -1  22   4  316.05   17.30
  -1  22   3 2088.08   45.42
   1  22  -3 2090.15   42.06
   1  22  -3 2005.06   49.82
   1  22  -2  160.07   14.21
  -1  22   2  167.25   13.31
   1  22  -2  164.66   11.71
   1  22  -1 1586.83   43.27
  -1  22   1 1674.80   41.72
   1  22  -1 1574.30   35.39
   1  22   0  144.83   10.69
   1  22   0  151.78   13.37
  -1  22   0  163.50   13.70
  -1  22  -1 1811.28   45.41
   1  22   1 1771.27   44.48
  -1  22  -1 1704.25   35.74
  -1  22  -2  138.60   10.40
   1  22   2  133.73   12.24
  -1  22  -2  133.90   12.48
  -1  22  -3  641.24   22.52
   1  22   3  658.60   26.48
   1  22   4   41.67    6.73
  -1  22  -4   48.69    6.45
  -1  22  -5  231.75   13.83
   1  22   5  216.84   14.62
   1  22   6   20.89    4.50
  -1  22  -6   20.66    4.30
  -1  22  -7   15.58    3.90
   1  22   7   12.21    3.49
  -1  22  -8    1.89    1.66
   1  22   8    3.12    2.03
  -1  22  -9   13.79    3.44
  -1 -22  -9    7.11    2.86
   1  22   9   10.20    2.87
   1  23  -9   97.10    8.86
   1  23  -8   24.33    4.72
   1  23  -7    3.54    1.98
  -1  23   7    8.06    2.66
   1  23  -6    4.15    2.38
  -1  23   6    1.47    1.47
  -1  23   5    4.72    2.32
   1  23  -5    6.21    2.74
   1  23  -4   16.43    4.02
  -1  23   4   10.13    3.41
   1  23  -3  389.80   21.87
   1  23  -3  399.07   18.15
  -1  23   3  373.33   18.75
  -1  23   2  120.55   11.04
   1  23  -2  126.57   12.33
   1  23  -2  126.27   10.10
   1  23  -1   84.04    8.09
   1  23  -1   77.32    9.68
  -1  23   1   74.32    9.02
   1  23   0  113.50   11.34
   1  23   0  107.16    8.88
  -1  23   0  125.97   11.69
   1  23   1  187.10   14.26
  -1  23  -1  161.01   10.82
  -1  23  -2  140.66   10.28
   1  23   2  163.94   13.34
  -1  23  -3  267.04   14.31
   1  23   3  273.23   16.83
  -1  23  -4   44.88    6.09
   1  23   4   42.26    6.57
   1  23   5  318.72   17.28
  -1  23  -5  306.69   15.57
  -1  23  -6   53.47    6.52
   1  23   6   54.07    6.92
   1  23   7  318.05   15.90
  -1  23  -7  366.54   16.92
  -1  23  -8  179.31   11.84
   1  24  -7  482.17   19.04
   1  24  -6  762.48   24.16
   1  24  -5  346.06   16.13
  -1  24   5  280.89   14.56
  -1  24   4  793.46   25.58
   1  24  -4  832.42   25.01
  -1  24   3  662.03   23.97
   1  24  -3  590.73   20.89
  -1  24   2  806.68   27.03
   1  24  -2  781.27   29.05
   1  24  -1  254.13   13.25
   1  24  -1  323.30   18.67
   1  24   0  506.84   22.80
   1  24   1  270.60   16.28
   1  24   2  337.89   18.04
  -1  24  -2  257.91   13.14
   1  24   3  173.65   12.73
  -1  24  -3  143.30   10.05
   1  24   4  245.66   14.72
  -1  24  -4  206.32   12.11
  -1  24  -5  137.16   10.03
   1  24   5  132.98   10.51
   1  24   6  122.69    9.71
  -1  24  -6  142.12   10.17
   1  25   0   83.33    8.88
   1  25   1  270.02   15.77
   1  25   2   66.02    7.76
   2   0 -21   -0.78    2.29
   2   0 -20  526.71   21.17
  -2   0  20  420.05   17.95
   2   0 -19    0.28    1.86
  -2   0  19    1.70    1.99
  -2   0  18 1339.05   32.77
   2   0 -18 1374.23   34.88
  -2   0  17    5.69    2.66
   2   0 -17    2.94    2.42
  -2   0  16 4291.96   58.16
  -2   0  15    4.68    2.25
  -2   0  14 5466.06   62.50
  -2   0  13    0.47    1.28
  -2   0  12 5000.19   70.15
  -2   0  12 4980.57   56.99
   2   0 -11    2.99    1.63
  -2   0  11    9.68    2.66
  -2   0  10 6348.96   67.17
  -2   0   9    0.63    1.26
  -2   0   8 5001.33   51.61
  -2   0   7    4.19    1.60
  -2   0   6 5799.55   49.86
  -2   0   5   16.21    2.71
  -2   0   4 1568.91   24.39
  -2   0   3    2.93    1.53
  -2   0   2 4429.53   36.82
  -2   0   1   11.71    1.83
  -2   0   0  235.30    7.36
  -2   0   0  221.91    4.65
   2   0   1    3.89    1.06
   2   0   2 2192.78   23.17
   2   0   3    1.91    0.82
   2   0   4   44.03    3.67
   2   0   5    2.48    0.98
   2   0   6  684.01   15.65
   2   0   7    5.13    1.42
   2   0   8   39.00    4.35
   2   0   9    3.30    1.42
   2   0  10  111.40    7.73
  -2   0 -10  106.56    7.23
   2   0  10  110.19    8.24
   2   0  11    6.86    2.59
  -2   0 -11    2.94    1.37
  -2   0 -12 3280.58   43.60
  -2   0 -13    6.99    2.26
  -2   0 -14 1309.05   30.52
  -2   0 -15    1.93    1.59
  -2   0 -16  679.95   23.50
  -2   0 -17    4.52    2.37
  -2   0 -18  317.60   16.53
  -2   0 -19    3.96    2.30
  -2   0 -20  489.07   19.86
  -2   0 -21    0.79    1.45
   2  -1 -22  477.65   17.85
   2  -1 -21   71.02    7.53
   2   1 -21   58.63    6.84
   2  -1 -20 1410.51   34.28
   2   1 -20 1409.64   34.69
   2   1 -19    1.60    1.76
  -2   1  19    3.56    2.01
  -2  -1  19    4.87    2.74
   2  -1 -19    2.31    1.77
  -2   1  18 1218.85   31.68
   2   1 -18 1223.15   32.59
  -2  -1  18 1232.55   31.33
   2  -1 -18 1298.50   34.17
  -2  -1  17   50.87    6.49
   2   1 -17   49.16    6.76
  -2   1  17   46.63    6.33
  -2   1  16   89.04    8.63
  -2  -1  16  106.42    9.21
  -2   1  15   22.42    4.45
  -2  -1  15   26.53    4.69
  -2  -1  14  234.51   12.91
  -2   1  14  202.07   12.12
  -2  -1  13   33.15    4.98
  -2   1  13   26.79    4.46
  -2   1  12   27.73    5.21
  -2  -1  12   19.35    3.68
  -2   1  11   12.48    3.09
  -2  -1  11   13.77    3.06
  -2   1  11    8.70    2.58
   2  -1 -11    4.82    1.77
  -2  -1  11    9.52    3.00
  -2   1  10  793.00   22.57
  -2  -1  10  826.43   25.62
  -2  -1   9   16.74    3.56
  -2   1   9   15.28    2.95
  -2  -1   8  304.85   13.70
  -2   1   8  299.20   12.09
  -2  -1   7  308.08   13.02
  -2   1   7  254.51   10.54
  -2   1   6  720.10   16.86
  -2  -1   6  762.65   19.76
  -2   1   5   28.62    3.23
  -2  -1   5   28.46    3.65
  -2   1   4 1811.65   24.49
  -2  -1   4 1835.49   26.78
  -2   1   3 1131.81   19.09
  -2  -1   3 1084.18   19.25
  -2  -1   2 2452.08   26.61
  -2   1   2 2847.20   31.01
  -2   1   1  144.30    6.49
  -2  -1   1  158.21    6.37
  -2   1   0 1489.31   19.11
  -2   1  -1 1497.85   17.92
  -2   1  -1 1527.40   16.53
   2  -1   2 3778.52   29.70
   2   1   2 3710.05   30.51
   2   1   3 1479.64   20.30
   2  -1   3 1540.65   19.67
   2   1   4  643.54   14.07
   2  -1   4  617.42   12.83
   2  -1   5   38.45    3.43
   2   1   5   46.73    4.11
   2   1   6 3741.84   37.16
   2  -1   6 3662.81   34.98
   2   1   7   27.87    3.48
   2  -1   7   25.74    3.20
   2   1   8 1431.69   26.83
   2  -1   8 1393.60   25.12
   2   1   9   22.22    3.62
   2  -1   9   30.27    4.06
   2  -1   9   24.56    3.31
   2   1  10  224.37   11.92
  -2  -1 -10  220.93   10.31
   2  -1  10  244.11   12.05
   2   1  10  219.01   11.24
  -2   1 -10  204.22   10.05
  -2  -1 -11   29.25    3.97
   2  -1  11   27.66    4.51
  -2   1 -11   23.50    3.64
   2   1  11   25.66    4.12
   2   1  11   25.86    4.61
  -2   1 -12 1148.74   26.29
  -2  -1 -12 1131.20   25.41
  -2   1 -13  141.23    9.64
  -2  -1 -13  118.98    8.63
  -2  -1 -14  933.44   25.47
  -2   1 -14  971.54   26.33
  -2  -1 -15   40.68    5.72
  -2   1 -15   46.37    6.11
  -2  -1 -16  232.42   13.78
  -2   1 -16  229.31   13.76
  -2  -1 -17    4.90    2.56
  -2   1 -17    4.52    2.41
  -2   1 -18   55.03    7.03
  -2  -1 -18   56.11    7.08
  -2  -1 -19   74.32    7.95
  -2   1 -19   72.40    7.93
  -2   1 -20    4.29    2.05
  -2  -1 -20    3.24    2.02
  -2  -1 -21    6.42    2.20
   2  -2 -22  104.15    8.37
  -2  -2  21  218.05   12.05
   2  -2 -21  306.68   15.42
   2  -2 -20  597.59   22.17
  -2  -2  20  503.07   19.01
   2  -2 -19  425.57   19.07
  -2  -2  19  379.25   17.06
  -2   2  19  364.81   17.47
   2   2 -19  412.25   19.16
  -2   2  18  913.89   27.79
  -2  -2  18  975.38   27.65
   2   2 -18  944.85   28.81
   2  -2 -18 1000.11   30.15
  -2   2  17  487.44   20.21
   2   2 -17  467.08   20.31
   2   2 -16  829.02   27.28
  -2   2  16  921.33   27.54
  -2  -2  15  575.53   20.64
  -2   2  15  475.53   19.47
  -2  -2  14 2231.44   39.90
  -2   2  14 1897.82   37.85
  -2   2  13  734.54   27.60
  -2   2  13  672.97   21.74
  -2   2  12 2121.39   42.70
  -2   2  12 1946.65   36.20
  -2   2  11  647.30   21.64
  -2   2  11  609.89   19.70
  -2  -2  10 4124.51   55.24
  -2   2  10 3633.99   47.43
  -2   2   9 1326.32   26.93
  -2  -2   9 1484.10   31.51
  -2   2   8 6212.21   54.63
  -2  -2   8 7446.27   66.27
  -2   2   7  439.10   13.61
  -2  -2   7  495.92   16.10
  -2  -2   6 2980.28   37.35
  -2   2   6 2572.78   31.40
  -2   2   5 3231.89   33.40
  -2  -2   5 3324.28   37.85
  -2  -2   4  625.94   15.20
  -2   2   4  760.68   15.51
  -2  -2   3  127.33    6.32
  -2   2   3  166.17    6.92
  -2  -2   2   82.65    4.78
  -2   2   2   90.49    5.15
  -2   2   1 3285.72   31.97
   2   2   0  630.09   12.96
  -2   2   0  479.53   11.45
  -2   2  -1   61.42    3.81
   2   2   1   58.32    3.87
  -2   2  -1   53.24    3.51
  -2   2  -2 2385.25   24.63
   2   2   2 2341.79   25.36
   2   2   3  555.13   12.72
   2  -2   3  617.87   11.92
   2   2   4  621.14   14.32
   2  -2   4  623.40   12.41
   2   2   5  119.35    6.60
   2  -2   5  115.08    5.65
   2   2   6   86.98    5.90
   2  -2   6   90.43    5.28
   2   2   7  279.10   11.35
   2  -2   7  280.33   10.27
   2   2   8  791.14   20.40
   2  -2   8  777.55   18.15
   2   2   9  483.96   16.71
   2  -2   9  490.97   15.63
   2   2  10  899.96   23.30
   2  -2  10  843.88   21.80
   2   2  10  874.57   23.93
  -2  -2 -10  815.35   19.85
   2   2  11    6.70    2.45
  -2  -2 -11    5.87    1.96
  -2   2 -11    9.36    2.52
   2   2  11    4.47    2.07
  -2  -2 -12  930.46   22.98
  -2   2 -12  974.96   24.58
   2   2  12 1010.59   29.66
  -2  -2 -13   45.43    5.33
  -2   2 -13   47.62    5.81
  -2   2 -14  480.16   18.90
  -2  -2 -14  471.84   18.01
  -2   2 -15  552.27   21.01
  -2  -2 -15  551.07   20.32
  -2  -2 -16  664.99   23.00
  -2   2 -16  646.67   23.18
  -2   2 -17  177.36   12.36
  -2  -2 -17  173.22   12.07
  -2   2 -18  815.03   26.65
  -2  -2 -18  815.01   26.38
  -2   2 -19  224.00   14.00
  -2  -2 -19  220.25   13.58
  -2  -2 -20  544.67   20.69
  -2  -2 -21   60.23    6.64
   2  -3 -22  612.61   20.05
  -2  -3  21   13.75    3.13
   2  -3 -21   20.59    4.09
  -2  -3  20  536.31   19.47
   2  -3 -20  657.85   23.09
   2  -3 -19   85.35    8.58
  -2  -3  19   79.21    7.82
  -2   3  18  151.70   11.55
  -2  -3  18  176.42   11.79
   2  -3 -18  185.17   13.00
  -2  -3  17  147.29   10.72
  -2   3  17  119.23   10.15
   2   3 -17  120.84   10.33
  -2   3  16 1235.45   32.26
   2   3 -16 1182.71   32.36
  -2  -3  15  127.50    9.82
  -2   3  15   91.72    8.69
  -2   3  14  562.96   26.27
  -2   3  14  510.51   19.87
  -2   3  13   95.26    9.88
  -2  -3  13  100.49    8.31
  -2   3  13   71.79    7.25
  -2   3  12   35.80    5.53
  -2  -3  12   42.39    5.35
  -2   3  12   29.22    4.47
  -2   3  11    9.72    2.63
  -2  -3  11   11.00    2.76
  -2   3  11    8.70    2.84
   2  -3 -11    7.60    2.42
   2  -3 -10    5.82    1.95
  -2   3  10   12.66    3.09
  -2   3  10   12.22    3.02
  -2  -3  10    5.66    2.02
  -2   3   9  231.12   11.27
  -2  -3   9  269.83   12.82
  -2  -3   8  832.56   21.50
  -2   3   8  758.28   19.16
  -2  -3   7  466.98   15.23
  -2   3   7  404.56   13.13
  -2  -3   6 1004.91   20.80
  -2   3   6 1177.26   21.21
  -2   3   5   58.79    4.50
  -2  -3   5   36.88    3.70
  -2  -3   4 1570.03   23.25
  -2   3   4 1923.96   24.54
  -2   3   3   15.53    2.21
  -2  -3   3   13.63    2.11
  -2   3   2 6575.47   42.55
  -2   3   1 1219.13   18.70
   2   3  -1 1302.28   19.21
   2   3   0 3717.26   31.62
  -2   3   0 3112.28   31.42
   2   3   1   75.44    4.62
  -2   3  -1   66.62    4.17
  -2   3  -2 6520.82   43.81
   2   3   2 6615.86   43.65
  -2   3  -3   23.28    2.93
   2   3   3   23.65    2.84
   2   3   4 3962.65   37.07
   2  -3   4 3823.31   29.36
   2  -3   5 2126.97   23.24
   2   3   5 2226.34   29.36
   2  -3   6 1434.31   20.28
   2   3   6 1399.72   24.43
   2   3   7  429.13   14.42
   2  -3   7  418.33   12.08
   2   3   8 2122.71   33.82
   2  -3   8 2089.08   28.70
   2   3   9  396.71   15.45
   2  -3   9  392.06   13.47
  -2  -3 -10 1073.27   22.82
   2   3  10 1138.44   27.14
   2   3  10 1076.70   27.26
   2   3  11  343.87   15.98
   2   3  11  330.34   15.97
  -2   3 -11  313.36   13.53
  -2  -3 -11  304.20   12.53
   2   3  12  529.05   21.84
   2   3  12  526.83   20.91
  -2   3 -12  495.83   17.88
  -2  -3 -12  477.83   16.38
  -2   3 -13  302.74   14.50
  -2  -3 -13  300.16   13.55
  -2  -3 -14  429.28   17.05
  -2   3 -14  460.69   18.70
  -2   3 -15  364.73   17.20
  -2  -3 -15  363.73   16.56
  -2  -3 -16  503.95   19.93
  -2   3 -16  500.47   20.68
  -2  -3 -17  262.42   14.69
  -2   3 -17  244.12   14.58
  -2  -3 -18    8.94    3.20
  -2   3 -18    6.25    2.67
  -2  -3 -19   20.88    4.29
  -2  -3 -20   14.88    3.59
  -2  -3 -21   38.32    5.30
   2  -4 -22  162.86   10.32
  -2  -4  21   89.96    7.44
   2  -4 -21  154.37   10.72
  -2  -4  20   38.17    5.28
   2  -4 -20   45.39    6.18
  -2  -4  19  130.95    9.88
   2  -4 -19  132.43   10.62
  -2  -4  18  600.64   21.36
   2  -4 -18  614.12   23.53
  -2   4  17  213.40   13.70
  -2  -4  17  279.38   14.62
  -2  -4  16   63.15    7.08
  -2   4  16   54.48    7.01
  -2   4  15  119.24    9.99
  -2  -4  15  135.55   10.15
  -2   4  14   63.91    7.19
  -2  -4  14   77.49    7.47
  -2   4  14   51.97    8.14
  -2  -4  13   93.30    8.00
  -2   4  13   83.51    9.17
  -2   4  13   65.00    6.98
  -2   4  12  249.63   14.43
  -2  -4  12  271.36   13.25
   2  -4 -11  283.15   13.75
  -2   4  11  326.96   15.46
  -2   4  11  313.75   14.49
  -2   4  10  532.31   18.33
  -2   4  10  487.74   17.51
  -2   4   9  994.33   23.35
  -2  -4   8  304.73   12.19
  -2   4   8  504.04   15.54
  -2  -4   7 1710.67   27.54
  -2   4   7 2808.75   34.66
  -2   4   6 1191.46   21.55
  -2  -4   6  798.04   17.57
  -2  -4   5  724.69   15.94
  -2   4   5  924.46   18.04
  -2   4   4  152.30    6.93
  -2   4   3  362.62   10.38
   2   4  -2   10.92    1.86
  -2   4   2   11.39    1.88
   2   4  -1 1006.44   16.90
  -2   4   1 1024.54   16.97
   2   4   0 3307.52   30.64
  -2   4   0 2987.00   30.17
   2   4   1  105.64    5.67
  -2   4  -1   84.17    5.03
   2   4   2  117.69    6.10
  -2   4  -2  107.98    4.84
  -2   4  -3 1202.92   21.09
   2  -4   3 1147.59   15.20
   2   4   3 1160.15   19.93
   2  -4   4  175.98    5.86
   2   4   4  174.78    8.05
   2  -4   5   78.01    4.12
   2   4   5   90.19    5.99
   2   4   6   68.19    5.60
   2  -4   6   76.56    4.48
   2   4   7  142.43    8.55
   2  -4   7  126.89    6.18
   2   4   8  706.05   20.28
  -2  -4  -9  132.77    7.97
   2   4   9  147.51    9.70
  -2   4 -10   83.83    6.83
   2   4  10   93.98    8.18
   2   4  10  100.46    8.54
  -2  -4 -10   89.46    6.79
   2   4  11  371.25   17.13
   2   4  11  358.74   17.12
  -2  -4 -11  354.98   13.70
  -2   4 -11  323.29   13.94
  -2  -4 -12  484.93   16.63
  -2   4 -12  488.50   17.99
   2   4  12  511.42   21.93
   2   4  12  507.73   21.19
   2   4  13  120.00   10.93
  -2   4 -13  125.61    9.53
  -2  -4 -13  128.23    8.95
  -2   4 -14  746.16   24.10
  -2  -4 -14  683.76   21.44
  -2   4 -15  172.22   11.93
  -2  -4 -15  172.07   11.29
  -2   4 -16  430.65   19.31
  -2  -4 -16  394.45   17.50
  -2   4 -17  374.65   18.34
  -2  -4 -17  389.40   17.80
  -2  -4 -18  564.82   21.57
  -2   4 -18  535.43   22.01
  -2  -4 -19  601.24   21.99
  -2  -4 -20  865.00   25.50
  -2  -4 -21  688.40   21.59
   2  -5 -22  395.18   15.73
   2  -5 -21  334.12   15.51
  -2  -5  20  204.92   11.69
   2  -5 -20  261.80   14.24
  -2  -5  19  454.56   18.17
   2  -5 -19  484.24   20.16
   2  -5 -18  207.04   13.66
  -2  -5  18  220.94   12.88
  -2  -5  17  872.30   25.54
  -2   5  16  264.48   15.40
  -2  -5  16  353.36   16.49
  -2  -5  15   41.12    5.51
  -2   5  15   22.31    4.39
  -2   5  15   30.32    6.70
  -2  -5  14   55.07    6.38
  -2   5  14   42.62    6.08
  -2   5  14   49.54    7.75
  -2   5  13    5.49    2.85
  -2   5  13    4.02    2.10
  -2  -5  13    6.63    2.37
  -2   5  12   12.28    3.61
  -2   5  12   15.55    3.44
  -2   5  11   11.68    3.02
  -2  -5  11    7.37    2.35
  -2   5  11    5.89    2.42
   2  -5 -11    6.40    2.17
  -2   5  10    9.14    2.77
  -2   5  10    3.79    1.41
   2  -5 -10    6.58    2.23
  -2   5   9    6.90    2.18
  -2   5   8  243.84   10.89
  -2   5   7    7.37    1.92
  -2   5   6    9.10    1.96
  -2   5   5  724.00   16.29
  -2   5   4  694.88   15.22
  -2   5   3  724.58   15.30
   2   5  -3  809.33   16.04
   2   5  -2 2341.50   26.45
  -2   5   2 2277.66   26.38
  -2   5   1 3148.33   30.68
   2   5  -1 3244.30   31.04
   2   5   0 4477.54   37.23
  -2   5   0 4273.33   36.00
   2   5   1 9999.00   56.81
  -2   5  -1 8482.07   53.58
  -2   5  -2   55.57    3.80
  -2   5  -2   71.95    5.34
   2   5   2   72.15    5.04
  -2   5  -3 2017.68   18.48
   2   5   3 1993.93   27.22
   2   5   4  228.70    9.60
  -2   5  -4  230.46   10.21
   2   5   5  774.82   18.15
   2  -5   5  701.39   10.74
   2   5   6 2848.48   37.16
   2   5   7 1490.67   28.59
   2   5   8 1919.05   34.13
  -2  -5  -9 2925.24   37.81
   2   5   9 3015.39   45.19
   2   5  10 1267.84   30.88
   2   5  10 1248.43   30.93
  -2  -5 -10 1232.18   25.45
   2   5  11  530.24   21.34
  -2  -5 -11  510.50   16.81
  -2   5 -11  478.47   17.30
   2   5  11  559.35   21.69
   2   5  12  931.01   30.00
   2   5  12  916.28   29.14
  -2  -5 -12  874.02   22.75
  -2   5 -12  846.47   24.12
  -2  -5 -13  573.12   19.23
  -2   5 -13  529.55   19.86
   2   5  13  545.04   23.98
  -2   5 -14  375.90   17.33
  -2  -5 -14  366.50   15.89
  -2   5 -15  350.12   17.21
  -2  -5 -15  338.04   15.89
  -2  -5 -16  784.93   24.29
  -2  -5 -16  741.78   24.13
  -2  -5 -17  183.68   12.21
  -2  -5 -18    3.29    2.00
  -2  -5 -19   12.48    3.46
  -2  -5 -20   43.70    5.83
  -2  -5 -21   26.26    4.33
   2  -6 -22   50.60    5.62
   2  -6 -21  299.48   14.41
  -2  -6  20   57.47    6.15
   2  -6 -20   78.26    7.69
   2  -6 -19  135.03   10.51
  -2  -6  19  123.06    9.38
   2  -6 -18  156.87   11.75
  -2  -6  18  159.92   10.92
  -2  -6  17  417.92   17.66
  -2  -6  16   66.65    7.20
  -2  -6  15  732.41   23.35
  -2   6  15  493.25   26.69
  -2   6  14  510.30   24.64
  -2   6  14  459.08   19.79
  -2  -6  13  147.80   10.19
  -2   6  13  138.94   11.87
  -2   6  12  221.10   12.96
  -2   6  12  239.01   14.49
  -2   6  11  540.00   20.61
  -2   6  11  511.39   19.13
   2  -6 -11  488.79   18.66
  -2   6  10  682.96   21.71
   2  -6 -10  672.83   21.07
  -2   6   9 1052.41   25.93
  -2   6   9 1075.32   25.14
  -2   6   8  338.33   13.26
  -2   6   7  238.17   10.59
  -2   6   6 1447.74   24.57
   2   6  -5   40.20    3.81
  -2   6   5   39.15    3.95
   2   6  -4  138.28    6.62
  -2   6   4  143.17    7.19
   2   6  -3 1995.68   24.74
  -2   6   3 1999.50   26.05
  -2   6   2   17.97    2.47
   2   6  -2   15.13    2.01
   2   6  -1  170.47    7.38
   2   6  -1  176.30    6.47
  -2   6   1  163.23    7.28
  -2   6   0 2148.82   26.14
   2   6   0 2190.87   27.00
  -2   6  -1  170.10    7.61
   2   6   1  186.61    8.22
  -2   6  -2  625.14   16.51
   2   6   2  645.92   15.64
   2   6   3  236.91    9.88
  -2   6  -3  235.53   10.43
  -2   6  -3  206.18    6.23
   2  -6   3  211.07    5.69
  -2   6  -4  234.55   10.77
   2   6   4  205.74    9.39
   2   6   5  121.92    7.59
   2   6   6  115.03    7.76
   2   6   7   14.07    2.97
   2   6   8   69.13    6.70
   2   6   9  322.75   15.18
  -2  -6  -9  319.55   12.71
   2   6  10   55.80    6.58
  -2   6 -10   42.34    5.75
  -2  -6 -10   53.35    5.42
   2   6  10   58.71    6.94
   2   6  11 1006.71   30.27
  -2  -6 -11  941.81   23.18
   2   6  11 1003.07   30.08
  -2  -6 -12  477.21   17.09
   2   6  12  478.27   22.02
   2   6  12  486.89   22.07
  -2  -6 -13  369.15   15.63
   2   6  13  354.51   19.90
  -2  -6 -14  243.52   13.15
   2   6  14  192.00   15.78
  -2  -6 -15 1010.81   27.65
  -2  -6 -16  740.05   23.63
  -2  -6 -16  737.63   24.05
  -2  -6 -17 1279.11   32.32
  -2  -6 -18  339.88   16.58
  -2  -6 -19 1627.93   35.20
  -2  -6 -20  456.83   17.93
  -2  -6 -21  828.58   22.84
   2  -7 -21  696.90   21.49
   2  -7 -20    3.53    1.91
  -2  -7  20   -2.01    2.27
  -2  -7  19  284.56   13.94
   2  -7 -19  316.61   15.78
   2  -7 -18   15.19    3.59
  -2  -7  18   20.54    3.97
  -2  -7  17  300.91   15.05
  -2  -7  16   10.21    2.90
  -2   7  15  145.46   14.61
  -2  -7  15  198.39   12.19
  -2  -7  14   49.32    6.13
  -2   7  14   28.19    6.04
  -2  -7  13   23.03    4.20
  -2   7  13   23.57    5.28
  -2   7  12   11.95    3.63
  -2   7  12    7.35    2.48
  -2  -7  12    9.62    2.77
  -2   7  11   19.45    4.15
  -2   7  11   20.56    4.08
   2  -7 -11   24.54    4.26
  -2   7  10   15.89    3.49
   2  -7 -10   15.27    3.32
  -2   7  10   23.77    4.24
   2  -7  -9  528.43   18.43
  -2   7   9  565.84   18.67
  -2   7   9  549.24   19.34
  -2   7   8   31.66    4.62
  -2   7   8   26.87    3.87
  -2   7   7  252.80   11.25
  -2   7   6  181.62    9.12
   2   7  -5  501.95   11.90
  -2   7   5  586.23   15.71
  -2   7   4    9.98    2.07
   2   7  -4   14.68    2.08
  -2   7   3  134.67    7.18
   2   7  -3  129.90    6.34
   2   7  -2  234.85    8.34
   2   7  -2  241.80    8.83
  -2   7   2  252.92    9.57
  -2   7   1 3464.47   35.17
   2   7  -1 3370.64   31.41
  -2   7   0   92.66    5.75
   2   7   0   98.28    6.09
  -2   7  -1 5270.43   43.68
   2   7   1 5605.33   46.82
  -2   7  -2  546.41   16.49
   2   7   2  556.96   15.28
   2   7   3 3818.08   40.83
  -2   7  -3 3692.44   43.40
  -2   7  -4   41.56    4.79
   2   7   4   44.21    4.66
   2   7   5 2401.12   35.50
   2   7   6  320.09   13.60
   2   7   7 2810.48   42.02
   2   7   8  554.15   19.49
  -2  -7  -8  535.62   16.17
  -2   7  -8  529.83   17.79
  -2  -7  -9 2701.80   37.59
   2   7   9 2741.44   45.76
  -2   7 -10  313.74   15.41
   2   7  10  342.96   17.15
   2   7  10  350.57   17.38
  -2  -7 -10  326.45   13.57
  -2   7 -11  772.70   25.20
   2   7  11  814.19   27.85
  -2  -7 -11  813.50   21.93
   2   7  11  844.64   28.33
   2   7  12  252.34   16.24
   2   7  12  237.21   16.16
  -2  -7 -12  227.44   12.08
  -2  -7 -13  912.81   25.00
   2   7  13  857.24   31.79
  -2  -7 -14  180.93   11.63
   2   7  14  123.47   13.17
  -2  -7 -15  601.16   21.65
  -2  -7 -16  195.05   12.54
  -2  -7 -16  205.25   12.60
  -2  -7 -17  140.01   10.79
  -2  -7 -17  149.31   10.93
  -2  -7 -18   66.80    7.49
  -2  -7 -19   11.96    3.49
  -2  -7 -20   43.83    5.60
  -2  -7 -21   17.73    3.40
  -2  -7 -21   21.67    3.88
   2  -8 -21  175.38   10.61
   2  -8 -20   58.26    6.48
   2  -8 -19  289.54   15.08
  -2  -8  19  254.43   12.97
  -2  -8  18   10.80    2.97
   2  -8 -18    9.92    3.05
  -2  -8  17 1159.09   29.36
  -2  -8  16  299.76   14.94
  -2  -8  15 1318.01   31.67
  -2   8  14  364.85   21.57
  -2  -8  14  543.29   20.19
  -2  -8  13 1519.90   33.14
  -2   8  13 1179.77   36.13
  -2   8  12  101.66   10.04
  -2  -8  12  129.99    9.55
  -2   8  11 1903.02   40.35
  -2   8  10  173.50   11.45
   2  -8 -10  161.56   10.81
   2  -8  -9 2123.59   37.89
  -2   8   9 2207.90   38.51
  -2   8   8  154.19    9.65
   2  -8  -8  127.25    8.95
  -2   8   7 1744.48   30.57
  -2   8   6  178.53    9.47
  -2   8   5  325.84   12.24
  -2   8   4  185.60    9.05
   2   8  -4  159.34    6.61
   2   8  -3  987.06   18.97
   2   8  -3 1034.54   18.14
   2   8  -2  616.65   14.62
  -2   8   2  583.03   15.30
   2   8  -2  623.36   14.65
  -2   8   1 1144.28   21.19
   2   8  -1 1157.65   20.89
  -2   8   0 1152.41   21.20
   2   8   0 1207.80   22.25
   2   8   1  156.48    8.24
  -2   8  -1  150.61    7.75
  -2   8  -2  475.82   16.27
   2   8   2  474.25   14.53
  -2   8  -3   10.62    1.74
   2   8   3    9.12    1.94
  -2   8  -3    5.92    1.94
  -2   8  -4  339.93   14.18
   2   8   4  319.15   13.09
   2   8   5   12.73    2.76
   2   8   6   46.29    5.42
  -2   8  -7  789.63   21.11
   2   8   7  851.42   23.99
  -2   8  -8   17.72    3.33
   2   8   8   18.04    3.83
  -2  -8  -8   21.04    3.31
  -2   8  -9   97.97    8.17
   2   8   9   88.89    8.57
  -2  -8  -9   91.57    7.08
  -2   8 -10    7.22    2.48
   2   8  10    5.53    1.99
   2   8  10    8.20    3.01
  -2  -8 -10    9.51    2.38
  -2  -8 -11  731.63   21.09
   2   8  11  744.04   27.63
  -2   8 -11  719.00   24.32
   2   8  11  732.07   27.31
  -2   8 -12  102.64    9.86
   2   8  12   97.84   10.77
  -2  -8 -12  106.36    8.42
   2   8  12  111.71   11.27
  -2  -8 -13  613.27   20.83
   2   8  13  561.49   26.53
   2   8  14   74.02   10.43
  -2  -8 -14   99.91    8.74
  -2  -8 -15 1400.92   32.37
  -2  -8 -15 1283.17   31.91
  -2  -8 -16  376.20   17.13
  -2  -8 -16  349.30   16.89
  -2  -8 -17 1548.12   35.21
  -2  -8 -17 1406.18   34.02
  -2  -8 -18  122.98   10.02
  -2  -8 -18  114.64    9.37
  -2  -8 -19 1423.19   32.50
  -2  -8 -20  166.91   10.65
   2  -9 -21  286.70   13.33
   2  -9 -20    3.86    2.11
   2  -9 -19  414.77   17.83
  -2  -9  19  339.93   14.68
   2  -9 -18   46.53    6.34
  -2  -9  18   46.85    5.76
   2  -9 -17  333.34   17.35
  -2  -9  17  340.56   15.82
  -2  -9  16  190.16   11.98
  -2  -9  15   17.37    3.96
  -2  -9  14   38.99    5.58
  -2   9  14   27.77    6.37
  -2  -9  13   29.39    4.92
  -2   9  13   27.53    5.86
  -2   9  12   62.10    8.15
  -2   9  11   29.18    5.46
   2   9 -11   20.79    3.98
  -2   9  10    2.72    1.64
   2  -9 -10    1.52    1.49
   2   9 -10    1.74    1.41
  -2   9   9  375.39   16.32
   2  -9  -9  356.40   15.92
  -2   9   8  199.16   11.41
   2   9  -8  164.31   10.33
   2  -9  -8  174.39   10.80
  -2   9   7  880.65   22.88
   2   9  -7  737.92   21.48
  -2   9   6    9.74    2.23
  -2   9   5  105.50    7.49
  -2   9   4  160.05    8.86
  -2   9   3  181.06    9.34
   2   9  -3  174.53    7.51
  -2   9   2    7.77    2.02
   2   9  -2    3.02    1.19
  -2   9   1 1056.95   21.55
   2   9  -1 1099.56   20.95
  -2   9   0   68.14    5.51
   2   9   0   72.71    5.69
   2   9   1 1447.67   26.24
  -2   9  -1 1335.73   24.34
   2   9   2    7.54    2.14
  -2   9  -2    7.10    1.95
  -2   9  -2    7.62    2.15
   2   9   3 1297.58   26.72
  -2   9  -3 1337.75   29.35
  -2   9  -4    3.09    1.76
   2   9   4    4.20    1.69
   2   9   5 2582.70   40.98
  -2   9  -6  175.45    9.65
   2   9   6  188.99   11.39
   2   9   7 1115.49   28.82
  -2   9  -7 1064.47   25.00
  -2   9  -8    8.97    2.55
   2   9   8   12.32    3.51
  -2  -9  -8   10.32    2.34
   2   9   9 2236.16   45.11
   2   9   9 2189.08   44.15
  -2  -9  -9 2134.75   34.48
  -2   9  -9 2251.00   39.21
  -2  -9 -10    3.18    1.48
   2   9  10    2.31    2.37
   2   9  10    2.20    1.97
  -2   9 -11  839.73   26.46
  -2  -9 -11  845.76   23.17
   2   9  11  850.74   30.34
   2   9  11  880.55   31.36
  -2   9 -12   18.28    4.36
  -2  -9 -12   18.86    3.62
   2   9  12   22.80    5.33
  -2  -9 -13  211.50   12.47
   2   9  13  170.50   15.12
  -2  -9 -14  183.00   12.00
  -2  -9 -15   26.24    4.69
  -2  -9 -15   26.79    4.86
  -2  -9 -16    0.56    1.63
  -2  -9 -16    1.02    1.67
  -2  -9 -17  118.48    9.84
  -2  -9 -17  109.79    9.58
  -2  -9 -18    1.24    1.77
  -2  -9 -18    0.94    1.96
  -2  -9 -19   16.84    3.78
  -2  -9 -20   30.13    4.54
   2 -10 -20    3.05    1.71
   2 -10 -19  980.19   26.98
   2 -10 -18    1.82    2.00
  -2 -10  18    4.13    2.05
  -2 -10  17  993.82   26.86
   2 -10 -17  978.27   29.54
  -2 -10  16   11.83    3.24
  -2 -10  15 2068.92   39.60
  -2 -10  14   17.07    3.88
  -2 -10  13 3641.91   52.55
  -2  10  13 2861.25   59.74
   2  10 -12   37.30    5.68
  -2  10  12   46.94    7.21
  -2  10  11 3132.06   55.09
   2  10 -11 2360.52   43.50
   2  10 -10  142.13   10.39
  -2  10  10  183.76   12.54
   2 -10  -9 2566.63   43.53
   2  10  -9 2423.24   41.95
  -2  10   8  139.70    9.99
   2 -10  -8  115.31    8.99
   2  10  -8  112.10    8.85
   2  10  -7 1584.77   32.41
   2 -10  -7 1368.96   29.85
  -2  10   6    6.84    2.08
   2  10  -6    3.23    1.70
   2  10  -5 3138.57   44.71
  -2  10   5 3446.31   44.75
  -2  10   4   15.28    2.96
  -2  10   3  598.78   17.70
   2  10  -3  586.83   16.81
   2  10  -2   74.81    5.60
   2  10  -2   70.31    5.75
  -2  10   2   62.57    5.52
   2  10  -1 1081.73   22.35
   2  10  -1 1110.92   23.35
  -2  10   1 1122.07   23.68
  -2  10   0  546.65   16.53
   2  10   0  567.54   16.89
  -2  10  -1  182.76    9.63
   2  10   1  188.95   10.13
   2  10   2   46.62    5.18
  -2  10  -2   53.58    6.30
   2  10   3  201.18   11.15
  -2  10  -3  180.98   11.58
  -2  10  -4   24.04    4.06
  -2  10  -4   21.10    3.18
   2  10   4   24.32    3.99
  -2  10  -4   18.58    3.91
  -2  10  -5   94.87    6.94
   2  10   5  112.43    8.95
  -2  10  -5  104.81    9.10
  -2  10  -5  121.87   10.05
   2  10   6    1.94    1.24
  -2  10  -6    3.72    1.57
  -2  10  -7   29.31    4.32
   2  10   7   39.39    5.94
  -2 -10  -8  236.00   11.32
   2  10   8  289.24   16.13
  -2  10  -8  269.27   13.27
  -2 -10  -9  349.78   14.25
   2  10   9  359.27   18.86
   2  10   9  344.31   18.27
  -2  10  -9  354.41   15.93
  -2  10 -10  372.88   17.09
   2  10  10  365.46   19.70
   2  10  10  387.46   20.48
  -2 -10 -10  371.27   15.16
  -2  10 -11  795.34   26.22
   2  10  11  798.27   30.68
   2  10  11  865.65   31.84
  -2 -10 -11  829.12   23.41
  -2 -10 -12   17.49    3.65
  -2  10 -12   18.43    4.39
   2  10  12   20.54    5.38
   2  10  13  496.79   26.40
  -2 -10 -13  562.37   20.63
  -2 -10 -14  175.23   11.82
  -2 -10 -14  188.62   12.01
  -2 -10 -15  892.59   26.45
  -2 -10 -15  805.39   25.74
  -2 -10 -16   13.62    3.57
  -2 -10 -16   12.45    3.42
  -2 -10 -17  717.24   24.18
  -2 -10 -17  773.33   24.69
  -2 -10 -18    2.44    1.85
  -2 -10 -18    2.28    1.63
  -2 -10 -19  992.24   25.63
  -2 -10 -19 1263.04   29.80
  -2 -10 -20    1.31    1.38
  -2 -10 -20    1.94    1.55
   2 -11 -20    2.70    1.70
   2 -11 -20    2.65    1.58
   2 -11 -19  687.42   22.30
   2 -11 -18   26.08    4.74
  -2 -11  18   25.97    4.18
  -2 -11  17  242.22   13.08
   2 -11 -17  242.94   14.51
  -2 -11  16   23.38    4.31
  -2 -11  15   14.63    3.45
  -2 -11  14   10.24    3.20
  -2  11  13  148.39   14.27
   2  11 -13  133.07   11.06
  -2  11  12   29.26    6.17
   2  11 -12   18.76    4.09
   2  11 -11    2.56    2.19
  -2  11  11    4.13    3.19
   2  11 -10   59.65    6.84
  -2  11  10   57.40    7.57
  -2  11   9   28.88    5.13
   2  11  -9   28.41    4.84
   2 -11  -8    4.58    1.98
  -2  11   8    4.71    2.27
   2  11  -8    3.06    1.57
   2  11  -7 1031.87   26.65
  -2  11   7 1138.65   29.05
   2 -11  -7  817.11   23.72
   2  11  -7  712.85   24.98
   2  11  -6   12.38    3.02
   2  11  -6    5.59    2.11
  -2  11   6    5.44    2.28
   2  11  -5  915.81   24.87
  -2  11   5  943.72   24.87
   2  11  -4   14.80    3.19
  -2  11   4   17.42    3.41
  -2  11   3 1861.62   33.56
   2  11  -3 1843.99   31.95
  -2  11   2   81.71    6.80
   2  11  -2   84.70    6.85
  -2  11   1 1990.42   33.75
   2  11  -1 1985.97   33.40
   2  11   0   22.09    3.67
  -2  11   0   23.46    3.69
   2  11   1 1759.36   32.71
  -2  11  -1 1856.89   39.00
   2  11   2   46.32    5.55
  -2  11  -2   38.33    5.16
  -2  11  -3 1522.66   27.30
   2  11   3 1565.53   32.56
  -2  11  -3 1593.93   36.46
  -2 -11  -3 1629.27   28.32
  -2 -11  -4    7.00    2.02
  -2  11  -4    3.24    2.08
  -2  11  -4    0.87    1.58
   2  11   4    5.38    2.38
   2  11   5 2681.19   45.89
  -2 -11  -5 2800.41   37.68
  -2  11  -5 2766.60   50.20
  -2 -11  -6    2.27    1.24
   2  11   6    7.79    3.21
  -2  11  -6    5.48    2.04
  -2  11  -7  921.58   24.00
   2  11   7 1034.90   30.86
   2  11   8   31.02    5.61
   2  11   8   24.67    4.96
  -2 -11  -8   25.57    3.83
  -2  11  -8   25.02    4.26
  -2 -11  -9  714.89   20.84
   2  11   9  779.08   28.92
  -2  11  -9  773.48   23.95
   2  11   9  818.78   29.45
  -2 -11 -10   67.49    6.61
   2  11  10   72.20    9.38
  -2  11 -10   63.60    7.28
   2  11  10   73.75    9.21
  -2 -11 -11  789.25   23.45
   2  11  11  819.43   32.27
  -2  11 -11  773.09   26.31
  -2 -11 -12   28.47    4.66
  -2 -11 -12   37.15    5.34
  -2  11 -12   31.26    5.65
   2  11  12   26.82    6.59
  -2 -11 -13  506.95   19.93
  -2 -11 -13  563.90   20.72
  -2 -11 -14   55.51    6.86
  -2 -11 -14   56.03    6.72
  -2 -11 -15   79.16    8.17
  -2 -11 -15   82.63    8.27
  -2 -11 -16    8.42    2.96
  -2 -11 -16    7.48    2.73
  -2 -11 -17   96.16    8.70
  -2 -11 -17   93.59    8.80
  -2 -11 -18    0.41    1.31
  -2 -11 -18   -0.43    1.69
  -2 -11 -19    1.59    1.60
  -2 -11 -19    6.37    2.46
   2 -12 -19  413.17   16.66
   2 -12 -19  394.39   16.62
   2 -12 -18  104.35    9.00
   2 -12 -17 1240.76   32.02
  -2 -12  17 1270.35   29.44
   2 -12 -16  214.70   13.98
  -2 -12  16  242.62   13.35
  -2 -12  15  989.58   27.45
  -2 -12  14  217.20   13.07
  -2 -12  13 2025.59   40.18
   2  12 -13 1579.84   38.52
   2  12 -12  286.05   16.21
  -2  12  12  291.82   19.51
   2  12 -11 1595.19   37.13
  -2  12  11 1769.00   45.39
  -2  12  10  723.38   27.69
   2  12 -10  698.19   23.96
   2  12  -9 1926.23   39.08
  -2  12   9 2112.49   45.31
   2  12  -8 1314.23   31.82
  -2  12   8 1428.07   35.42
  -2  12   7  654.19   23.21
   2  12  -7  594.33   20.85
  -2  12   6  440.81   18.79
   2  12  -6  396.36   16.66
  -2  12   5 1146.71   29.59
   2  12  -5 1083.94   27.24
  -2  12   4  325.30   15.06
   2  12  -4  283.36   14.17
   2  12  -3  476.57   17.39
  -2  12   3  474.47   17.91
   2  12  -3  501.23   18.36
   2  12  -2 1358.34   29.25
  -2  12   2 1334.22   29.71
  -2  12   1  693.63   21.63
   2  12  -1  665.54   20.71
  -2  12   0  422.17   13.88
   2  12   0  422.59   16.84
   2  12   0  421.79   16.30
  -2  12   0  460.25   17.43
  -2  12  -1  254.16   11.04
   2  12   1  247.66   12.92
  -2  12  -1  288.88   16.47
  -2 -12  -1  247.97   11.11
  -2  12  -1  261.24   13.40
  -2  12  -2   58.48    6.58
  -2  12  -2   55.54    5.32
   2  12   2   58.96    6.57
  -2  12  -2   60.34    7.58
  -2 -12  -2   62.09    5.60
  -2  12  -3  174.96   13.02
   2  12   3  170.11   11.51
  -2  12  -3  174.42    9.48
  -2 -12  -3  178.45    9.77
  -2  12  -3  157.74   10.92
  -2  12  -4   46.18    7.03
  -2  12  -4   36.10    5.37
  -2 -12  -4   44.43    4.93
  -2  12  -4   47.21    5.06
   2  12   4   47.05    6.53
  -2  12  -5  113.47   10.07
  -2 -12  -5  134.51    8.69
   2  12   5  131.57   10.80
  -2  12  -5  123.27    8.47
  -2 -12  -6   62.89    6.07
   2  12   6   64.99    7.88
  -2  12  -6   50.41    5.57
   2  12   7   47.52    6.97
  -2  12  -7   47.09    5.59
  -2 -12  -7   44.69    5.14
   2  12   7   40.09    6.21
   2  12   8  142.04   12.48
  -2 -12  -8  142.50    9.34
   2  12   8  129.87   12.08
  -2  12  -8  143.77   10.13
   2  12   9  156.19   13.86
  -2 -12  -9  174.74   10.66
  -2  12  -9  156.00   11.02
   2  12   9  148.05   13.24
  -2 -12 -10    6.40    2.59
  -2  12 -10    3.07    2.00
   2  12  10    2.84    2.39
  -2 -12 -10    6.98    2.43
  -2  12 -11   52.18    7.06
  -2 -12 -11   62.48    6.71
   2  12  11   62.24    9.34
  -2 -12 -11   61.24    6.70
  -2  12 -12   32.04    5.59
  -2 -12 -12   39.44    5.54
  -2 -12 -12   35.30    5.29
  -2 -12 -13  298.12   15.38
  -2 -12 -13  312.58   15.71
  -2 -12 -14   12.14    3.35
  -2 -12 -14   12.24    3.52
  -2 -12 -15  334.59   16.72
  -2 -12 -15  388.01   17.84
  -2 -12 -16  261.20   14.47
  -2 -12 -16  246.57   14.20
  -2 -12 -17  252.53   13.83
  -2 -12 -17  229.69   13.33
  -2 -12 -18  182.24   11.26
  -2 -12 -18  161.84   10.81
  -2 -12 -19  297.97   13.78
  -2 -12 -19  321.01   14.34
   2 -13 -19  719.62   21.45
   2 -13 -19  607.34   19.91
   2 -13 -18  105.23    8.83
   2 -13 -17  565.44   21.10
  -2 -13  17  523.40   18.43
   2 -13 -16   14.89    3.69
  -2 -13  16   17.39    3.73
  -2 -13  15  133.97   10.12
   2 -13 -15  106.33    9.94
  -2 -13  14    2.29    1.87
   2  13 -13  125.85   11.02
  -2 -13  13  153.86   11.13
   2  13 -12    4.84    2.36
  -2  13  11   16.95    5.07
   2  13 -11   18.05    4.41
   2  13 -10  204.38   13.30
  -2  13  10  236.79   16.78
  -2  13   9  144.61   12.58
   2  13  -9  136.35   10.67
   2  13  -8   63.39    7.13
   2  13  -8   49.70    7.15
  -2  13   7  837.82   28.09
   2  13  -7  755.42   24.12
   2  13  -6    7.86    2.91
   2  13  -6   10.69    2.89
  -2  13   6    9.82    2.39
  -2  13   5  653.18   23.57
   2  13  -5  593.76   20.36
  -2  13   4   71.95    7.77
   2  13  -4   71.53    7.03
  -2  13   3 1018.10   28.49
   2  13  -3 1028.51   26.71
   2  13  -3  952.07   26.55
  -2  13   2   49.11    6.29
  -2  13   2   65.26    6.73
   2  13  -2   55.08    6.25
   2  13  -2   59.67    6.65
  -2  13   1 1593.44   27.57
   2  13  -1 1701.58   36.33
  -2  13   0   19.09    3.96
  -2 -13   0   17.39    3.19
  -2  13   0   19.25    3.23
   2  13   0   20.28    4.02
  -2  13  -1 2046.70   38.70
  -2  13  -1 2185.05   48.13
  -2  13  -1 1905.87   31.28
  -2 -13  -1 1805.26   31.69
  -2  13  -2  496.60   23.28
  -2 -13  -2  437.77   15.71
  -2  13  -2  457.70   15.49
  -2  13  -2  436.06   18.37
   2  13   2  423.54   18.81
  -2 -13  -3 1415.29   28.07
  -2  13  -3 1320.77   32.19
   2  13   3 1346.69   34.63
  -2  13  -3 1375.18   27.52
  -2  13  -4   50.94    5.46
  -2  13  -4   43.57    6.12
  -2  13  -4   55.24    7.81
  -2 -13  -4   48.84    5.39
   2  13   4   51.71    7.16
   2  13   5 1547.55   39.38
  -2  13  -5 1518.95   30.23
   2  13   6  434.90   21.94
   2  13   6  500.21   23.29
  -2  13  -6  479.32   17.39
  -2 -13  -6  505.73   17.76
  -2  13  -7 1472.17   31.59
   2  13   7 1511.24   41.72
  -2 -13  -7 1528.69   31.23
   2  13   8 1062.54   36.48
  -2 -13  -8 1088.44   26.99
   2  13   8 1013.69   35.13
  -2  13  -8 1037.13   27.82
  -2 -13  -9 1556.52   32.89
  -2  13  -9 1501.57   34.71
  -2 -13 -10  638.69   21.42
   2  13  10  573.28   28.07
  -2  13 -10  602.15   22.90
  -2  13 -11  412.75   19.80
  -2 -13 -11  423.34   17.85
  -2 -13 -12   44.42    5.93
  -2  13 -12   51.04    7.23
  -2 -13 -12   52.38    6.39
  -2 -13 -13  142.42   10.78
  -2 -13 -13  120.99   10.00
  -2 -13 -14  236.87   13.97
  -2 -13 -14  214.29   13.28
  -2 -13 -15   81.30    8.20
  -2 -13 -15   70.97    7.70
  -2 -13 -16   70.52    7.50
  -2 -13 -16   64.62    7.23
  -2 -13 -17   30.53    4.86
  -2 -13 -17   24.49    4.37
  -2 -13 -18    2.13    1.86
  -2 -13 -18    3.08    1.92
  -2 -13 -18    3.01    1.85
   2 -14 -18   77.97    7.34
   2 -14 -18   91.50    7.95
   2 -14 -17  171.30   11.28
  -2 -14  16  303.03   14.43
   2 -14 -16  258.81   14.37
   2 -14 -15  152.34   11.45
  -2 -14  15  219.32   12.77
   2  14 -14  497.57   21.82
   2 -14 -14  435.92   19.85
   2  14 -13  273.00   16.27
  -2 -14  13  300.85   15.62
   2  14 -12  214.16   14.33
   2  14 -11  293.17   16.67
  -2  14  10  486.01   25.49
   2  14 -10  462.25   20.52
   2  14  -9  442.25   19.67
  -2  14   9  480.41   24.45
   2  14  -8  133.74   12.12
   2  14  -8  143.67   11.12
  -2  14   8  159.45   13.70
  -2  14   7  616.46   26.09
   2  14  -7  583.78   21.84
   2  14  -6  131.22   10.15
   2  14  -6  117.29   10.95
  -2  14   6  139.78   12.05
   2  14  -5  163.68   10.98
  -2  14   5  182.96   13.49
  -2  14   4  528.36   22.52
   2  14  -4  507.44   19.06
  -2  14   3  292.98   16.61
   2  14  -3  266.00   13.75
   2  14  -3  256.82   14.99
   2  14  -2  673.78   23.97
  -2  14   2  947.59   26.55
   2  14  -2  861.41   24.90
  -2  14   2  831.22   27.73
  -2  14   2  667.14   18.30
   2  14  -1   75.49    7.55
  -2  14   1   59.35    5.54
  -2  14   1   87.41    8.14
   2  14  -1   67.48    7.74
  -2 -14   0  195.94   10.91
   2  14   0  233.46   12.99
   2  14   0  202.74   13.40
  -2  14   0  229.69   13.34
  -2  14   0  227.91   16.93
  -2  14   0  202.20   10.35
   2  14   1   47.98    5.88
  -2 -14  -1   42.40    5.07
  -2  14  -1   48.48    6.28
   2  14   1   42.60    6.45
  -2  14  -1   38.99    7.05
  -2  14  -1   49.10    5.16
  -2  14  -2  367.08   17.39
   2  14   2  384.23   16.35
  -2  14  -2  404.87   22.36
  -2  14  -2  382.73   14.68
  -2 -14  -2  368.44   14.97
  -2  14  -3   -1.58    3.01
  -2 -14  -3    3.08    1.59
  -2  14  -3    3.00    1.51
  -2  14  -3    3.41    2.21
   2  14   3    6.28    2.20
   2  14   4  128.09   11.98
   2  14   4  129.01   11.92
  -2  14  -4  135.73    9.11
  -2  14  -4  119.95   10.43
  -2  14  -4  130.60   12.78
  -2 -14  -4  143.50    9.55
   2  14   5  104.48   11.20
   2  14   5   82.96    9.88
  -2  14  -5   97.15    9.76
  -2  14  -5  116.83    8.74
  -2 -14  -5  104.80    8.26
  -2  14  -6  613.07   20.18
  -2 -14  -6  644.16   20.91
   2  14   6  576.08   26.68
   2  14   6  590.05   27.21
  -2 -14  -7  136.05    9.92
  -2  14  -7  122.22    9.60
   2  14   7  120.67   12.72
   2  14   8   11.48    3.49
  -2  14  -8   11.32    3.36
  -2 -14  -8   12.41    3.39
  -2 -14  -9  685.37   22.86
  -2  14  -9  649.96   23.45
  -2  14 -10   29.91    5.56
  -2 -14 -10   23.93    4.42
  -2 -14 -11  363.84   17.01
  -2  14 -11  327.64   17.77
  -2  14 -12   57.76    7.74
  -2 -14 -12   57.85    7.01
  -2 -14 -13  145.20   10.90
  -2 -14 -14   49.78    6.56
  -2 -14 -15  145.66   10.84
  -2 -14 -15  108.17    9.29
  -2 -14 -16  129.42    9.81
  -2 -14 -16  190.26   12.09
  -2 -14 -17  409.36   17.19
  -2 -14 -17  291.47   14.30
   2 -15 -18  260.79   12.96
   2 -15 -17  124.52    9.40
   2 -15 -17   85.35    7.76
  -2 -15  16  143.18    9.62
   2 -15 -16  115.78    9.31
  -2 -15  15   31.89    4.90
   2 -15 -15   18.60    3.99
  -2 -15  14  104.49    9.00
   2  15 -14   83.82    9.05
  -2 -15  13    2.60    1.83
   2  15 -13    3.44    2.19
   2  15 -12  107.18   10.35
   2  15 -11    2.75    1.98
   2  15 -10   50.42    7.04
   2  15  -9    4.00    2.23
  -2  15   9    9.24    4.18
   2  15  -8    2.23    1.85
   2  15  -8    7.51    3.11
  -2  15   8    7.34    3.42
   2  15  -7  330.48   19.16
   2  15  -7  349.53   17.29
  -2  15   7  319.09   20.26
  -2  15   6   79.96    9.68
   2  15  -6   69.86    8.79
   2  15  -6   82.68    8.33
  -2  15   5  407.05   21.84
   2  15  -5  349.91   19.18
   2  15  -5  394.50   17.56
   2  15  -4  287.99   17.23
  -2  15   4  334.62   19.35
   2  15  -4  320.28   15.56
   2  15  -3  346.38   16.01
  -2  15   3  336.11   19.46
  -2  15   2   97.18    8.78
   2  15  -2   93.08    8.40
   2  15  -1  583.72   20.60
  -2  15   1  556.44   17.42
  -2  15   0 1033.18   24.05
  -2  15   0 1122.71   30.14
   2  15   0 1102.62   28.24
  -2  15   0 1036.66   37.84
  -2 -15  -1 1210.16   28.19
   2  15   1 1428.40   32.20
  -2  15  -1 1410.51   34.55
  -2  15  -1 1197.93   40.77
  -2  15  -1 1300.34   27.35
   2  15   1 1181.79   37.23
  -2  15  -2 2037.93   42.20
  -2  15  -2 2030.75   34.80
  -2  15  -2 1979.81   52.29
   2  15   2 2073.89   38.35
  -2 -15  -2 1973.97   35.98
  -2  15  -3  597.43   23.05
  -2  15  -3  608.80   19.34
   2  15   3  629.96   20.92
   2  15   3  579.96   26.92
  -2  15  -3  633.95   29.63
  -2 -15  -3  601.09   20.06
   2  15   4  812.69   32.51
  -2 -15  -4  921.95   24.94
  -2  15  -4  837.89   28.44
  -2  15  -4  847.82   34.71
  -2  15  -4  905.87   24.28
  -2  15  -5  406.81   20.65
  -2  15  -5  464.35   17.80
   2  15   5  452.24   24.65
  -2 -15  -5  449.95   17.70
  -2 -15  -6 2157.18   39.36
   2  15   6 2041.25   53.78
  -2  15  -6 2111.50   38.99
  -2  15  -7  460.50   18.82
  -2 -15  -7  467.08   18.72
  -2 -15  -8  995.94   27.87
  -2  15  -8  991.46   28.19
  -2 -15  -9 1210.48   30.92
  -2  15  -9 1140.17   31.72
  -2 -15 -10  479.61   19.77
  -2  15 -10  502.78   21.61
  -2  15 -11  140.91   11.69
  -2 -15 -11  140.12   10.85
  -2  15 -12  344.28   18.80
  -2 -15 -12  344.56   16.81
  -2 -15 -13  404.58   18.03
  -2 -15 -14  464.83   19.22
  -2 -15 -15   49.41    6.31
  -2 -15 -16   96.90    8.46
  -2 -15 -17   75.37    7.15
   2 -16 -17  181.39   11.26
   2 -16 -16   95.91    8.63
   2 -16 -15  393.78   18.01
  -2 -16  15  411.07   16.65
   2  16 -14   54.00    7.25
  -2 -16  14   60.14    6.76
   2  16 -13  223.10   14.84
  -2 -16  13  244.26   14.07
   2  16 -12  138.08   11.82
   2  16 -11  133.54   11.58
   2  16 -10  282.60   16.51
   2  16  -9  405.08   19.50
   2  16  -8  801.81   26.80
   2  16  -8  791.44   31.04
  -2  16   8  750.48   33.88
  -2  16   7 1115.62   40.32
   2  16  -7 1168.21   36.85
   2  16  -7 1214.38   32.56
  -2  16   6  135.08   10.41
  -2  16   6  124.54   13.38
   2  16  -6  112.32   11.53
   2  16  -6  119.21   10.18
   2  16  -5   84.97    9.90
  -2  16   5   81.06   10.47
  -2  16   5  116.14    9.61
   2  16  -5  100.70    9.18
  -2  16   4  119.93   12.66
   2  16  -4  121.02   11.61
  -2  16   4  146.51   10.92
   2  16  -4  141.48   10.76
  -2  16   3  353.84   17.06
   2  16  -3  315.78   15.84
  -2  16   2  342.53   16.98
   2  16  -2  316.35   15.71
  -2  16   1   14.51    4.80
  -2  16   1   10.50    3.11
  -2  16   1   13.33    2.81
   2  16  -1   12.14    3.18
  -2  16   0  109.56    9.86
   2  16   0  102.91    8.78
  -2  16   0  105.77   13.09
  -2  16   0   99.48    7.75
  -2  16  -1   10.69    3.14
  -2 -16  -1    5.65    2.28
   2  16   1    5.74    2.42
  -2  16  -1    3.16    3.47
  -2  16  -1    8.05    2.51
   2  16   2  101.82    8.64
  -2  16  -2  101.88    8.09
  -2  16  -2   98.24   12.52
  -2  16  -2   99.15    9.76
   2  16   2   87.48   10.98
  -2 -16  -2   96.89    8.39
  -2  16  -3  115.07   13.40
  -2  16  -3  111.26    8.60
   2  16   3  101.69    8.49
   2  16   3   88.87   11.30
  -2 -16  -3  102.48    8.71
  -2  16  -3  110.14   10.36
  -2  16  -4  206.98   18.59
   2  16   4  163.65   15.50
  -2  16  -4  202.35   11.87
  -2  16  -4  204.33   14.68
  -2 -16  -4  202.47   12.29
  -2  16  -5   20.54    3.97
  -2 -16  -5   15.59    3.51
  -2  16  -6   79.64    7.81
  -2 -16  -6   74.27    7.70
   2  16   6   81.17   11.60
   2  16   7   36.42    8.26
  -2  16  -7   48.81    6.40
  -2 -16  -7   41.79    5.97
  -2  16  -8  347.61   16.99
  -2 -16  -8  295.24   15.47
  -2  16  -9   33.78    5.72
  -2 -16  -9   35.29    5.49
  -2 -16 -10  241.84   14.18
  -2  16 -10  259.04   15.66
  -2  16 -11  335.06   18.18
  -2 -16 -11  324.07   16.54
  -2 -16 -12  310.13   16.14
  -2  16 -12  320.16   18.08
  -2 -16 -13  335.09   16.53
  -2 -16 -14   88.06    8.34
  -2 -16 -15  511.69   19.64
  -2 -16 -16  439.49   17.34
   2 -17 -16  176.92   11.35
   2 -17 -15   13.28    3.44
   2  17 -14   46.15    6.71
  -2 -17  14   43.17    5.60
   2 -17 -14   37.24    5.89
   2 -17 -13    2.18    1.80
   2  17 -13    3.98    1.99
  -2 -17  13    3.82    1.88
   2  17 -12    3.46    2.05
   2 -17 -12    0.41    2.39
   2  17 -11   43.58    6.65
   2  17 -10    4.40    2.56
   2  17  -9   98.59    9.91
   2  17  -8   29.46    6.36
   2  17  -8   26.63    5.16
   2  17  -7   16.15    3.89
   2  17  -7   20.48    5.03
  -2  17   7   26.46    4.69
   2 -17  -7   13.18    3.62
  -2  17   6   56.60   10.07
  -2  17   6   77.46    7.98
   2  17  -6   73.48    9.61
   2  17  -6   79.35    8.33
   2  17  -5   23.41    5.64
  -2  17   5   28.74    4.97
   2  17  -5   23.06    4.59
  -2  17   4  324.43   16.53
   2  17  -4  281.47   18.13
   2  17  -4  315.45   16.36
   2  17  -3   31.10    6.21
   2  17  -3   36.67    5.67
  -2  17   3   40.23    5.93
  -2  17   2  237.12   14.56
   2  17  -2  208.43   13.02
  -2  17   1  128.96    8.97
  -2  17   1  149.89   11.78
   2  17  -1  144.23   10.72
  -2  17   0  584.40   19.21
   2  17   0  582.82   21.25
  -2  17   0  624.82   24.25
  -2  17   0  615.38   33.75
  -2  17  -1   62.67    6.42
  -2  17  -1   67.92    8.17
   2  17   1   70.28    7.35
  -2  17  -1   53.80   10.21
  -2  17  -2 1214.86   34.63
   2  17   2 1171.37   29.70
  -2  17  -2 1162.53   27.88
  -2 -17  -2 1098.77   29.20
  -2  17  -3   18.47    4.60
   2  17   3   23.35    4.27
  -2  17  -3   21.14    4.02
  -2  17  -3   29.37    7.75
  -2 -17  -3   29.64    4.98
  -2 -17  -4 1333.54   32.39
  -2  17  -4 1425.88   32.08
  -2  17  -4 1322.00   38.31
  -2  17  -5  207.99   12.62
  -2 -17  -5  189.40   12.44
  -2 -17  -6  433.91   18.89
  -2  17  -6  477.27   19.46
  -2 -17  -7  157.43   11.58
  -2  17  -7  167.93   11.79
  -2 -17  -8  444.42   19.45
  -2  17  -8  490.12   20.51
  -2 -17  -9  168.70   12.19
  -2  17  -9  180.24   12.88
  -2  17 -10 1306.32   35.44
  -2 -17 -10 1191.87   32.12
  -2  17 -11  127.52   11.37
  -2 -17 -11  118.88   10.30
  -2 -17 -12 1096.71   30.34
  -2  17 -12 1221.43   34.74
  -2 -17 -13   94.99    8.81
  -2 -17 -14  856.64   25.33
  -2 -17 -15   45.73    5.72
  -2 -17 -16  402.11   15.94
   2 -18 -15   41.72    5.78
  -2 -18  14  806.64   22.80
   2 -18 -14  795.81   25.82
   2 -18 -13  116.03   10.28
  -2 -18  13  141.57   10.20
   2  18 -13  145.72   11.74
   2  18 -12  705.16   26.29
   2 -18 -12  457.12   20.65
   2  18 -11  146.37   12.09
   2 -18 -11   99.89    9.78
   2 -18 -10  374.96   18.93
   2  18 -10  624.06   24.95
   2  18  -9   38.60    6.52
   2 -18  -9   27.32    5.15
   2  18  -8  782.60   27.23
   2 -18  -8  476.04   21.31
   2  18  -7   67.76    9.22
  -2  18   7   66.16    7.32
   2 -18  -7   37.90    5.95
   2  18  -7   49.17    6.72
   2  18  -6 1044.89   35.95
   2  18  -6 1025.24   30.16
  -2  18   6 1116.26   30.28
   2  18  -5  101.32   11.47
  -2  18   5  118.52   10.06
   2  18  -5  104.61    9.73
   2  18  -4  713.22   29.53
   2  18  -4  761.70   25.70
   2  18  -3   60.34    7.25
   2  18  -3   56.34    8.37
  -2  18   3   63.61    7.70
   2  18  -2  458.27   19.69
   2  18  -2  399.87   21.98
  -2  18   2  361.49   28.04
  -2  18   2  488.71   21.40
  -2  18   1  564.10   23.36
   2  18  -1  529.94   20.90
  -2  18   1  459.07   31.13
  -2  18   1  480.86   17.70
  -2  18   0  755.72   27.30
   2  18   0  698.76   23.86
  -2  18   0  711.47   21.87
  -2  18  -1  287.20   24.19
   2  18   1  335.23   16.34
  -2  18  -1  295.57   14.20
  -2  18  -1  305.02   17.62
  -2  18  -2   32.19    7.70
  -2  18  -2   27.46    4.59
  -2  18  -2   24.78    5.45
  -2 -18  -2   29.52    5.07
   2  18   2   29.88    4.94
  -2  18  -3  259.72   16.87
  -2 -18  -3  240.98   14.17
  -2  18  -3  257.92   13.75
  -2  18  -4   61.80    8.63
  -2  18  -4   62.53    6.97
  -2 -18  -4   51.64    6.75
  -2  18  -5  253.90   14.13
  -2 -18  -5  228.25   13.99
  -2 -18  -6    7.86    2.86
  -2  18  -6    8.04    2.60
  -2 -18  -7   40.30    6.06
  -2  18  -7   41.13    6.01
  -2  18  -8  184.74   12.71
  -2 -18  -8  181.55   12.82
  -2  18  -9    3.00    2.18
  -2 -18  -9    5.78    2.58
  -2  18 -10  844.97   28.08
  -2 -18 -10  707.58   24.95
  -2 -18 -11    7.15    3.20
  -2  18 -11    3.13    2.40
  -2 -18 -12  576.95   21.83
  -2 -18 -13    2.71    2.12
  -2 -18 -14  739.32   23.03
  -2 -18 -15   74.77    7.10
   2  19 -14   24.37    4.53
   2 -19 -14   15.89    3.64
  -2 -19  13   -0.21    1.91
   2 -19 -13   -1.81    1.99
   2  19 -12   17.80    4.13
   2 -19 -12   10.83    3.52
  -2 -19  12   19.57    4.22
   2  19 -11    1.25    2.83
   2 -19 -11    2.20    1.76
   2  19 -10   59.79    7.74
   2 -19 -10   30.45    5.62
   2  19  -9    2.78    2.09
   2 -19  -9    2.08    1.87
   2  19  -8  516.59   22.18
   2 -19  -8  249.83   15.53
  -2  19   7   37.00    5.59
   2  19  -7   31.02    5.53
   2  19  -7   27.84    6.14
   2  19  -6  226.51   17.12
   2  19  -6  227.93   14.64
  -2  19   6  244.14   14.42
   2  19  -5   58.35    7.50
   2  19  -5   55.57    8.74
  -2  19   5   50.47    6.79
   2  19  -4  378.09   18.21
  -2  19   4  400.99   19.05
   2  19  -4  373.05   21.75
   2  19  -3   50.22    6.56
   2  19  -3   39.84    7.32
  -2  19   3   47.76    6.84
   2  19  -2  690.19   29.11
   2  19  -2  736.21   25.06
  -2  19   2  785.58   27.50
  -2  19   1   79.85    9.11
   2  19  -1   79.90    8.16
   2  19  -1   65.63    9.17
  -2  19   1   73.40    7.08
   2  19   0  572.41   21.48
  -2  19   0  569.54   19.77
  -2  19   0  584.21   24.20
  -2  19  -1    7.68    3.41
  -2  19  -1    6.47    2.54
   2  19   1    4.97    2.26
  -2  19  -2  608.85   25.95
   2  19   2  570.02   20.98
  -2  19  -2  579.27   20.39
  -2  19  -3   79.59    9.44
  -2 -19  -3   70.85    7.91
  -2  19  -3   86.78    8.03
  -2  19  -4  739.38   23.93
  -2 -19  -4  641.56   23.67
  -2  19  -5  119.00    9.82
  -2 -19  -5  119.34   10.35
  -2 -19  -6  412.79   19.25
  -2  19  -6  457.94   19.77
  -2  19  -7   41.69    6.15
  -2 -19  -7   37.38    6.06
  -2  19  -8 1007.79   29.69
  -2 -19  -8  808.39   27.00
  -2  19  -9   41.82    6.22
  -2 -19  -9   44.06    6.41
  -2  19 -10  416.88   19.45
  -2 -19 -10  371.73   18.02
  -2  19 -11    7.20    3.03
  -2 -19 -11   10.64    3.47
  -2 -19 -12  454.57   19.05
  -2 -19 -13   18.89    3.89
  -2 -19 -14  179.72   11.05
   2  20 -13   42.78    6.08
   2 -20 -13   23.57    4.36
   2 -20 -12  593.77   21.97
  -2 -20  12  882.26   24.37
   2  20 -11  141.18   11.61
   2 -20 -11   66.73    7.72
   2  20 -10 1786.59   40.79
   2 -20 -10  742.29   25.74
   2  20  -9   47.43    6.99
   2  20  -8  974.01   30.05
  -2  20   7   30.47    5.16
   2  20  -7   29.34    5.36
  -2  20   6 1150.76   31.34
   2  20  -6 1097.27   32.06
   2  20  -6 1127.69   38.65
   2  20  -5  118.38   10.38
   2  20  -5  114.76   12.38
  -2  20   5  120.68   10.38
   2  20  -4  894.84   34.20
  -2  20   4  974.99   29.99
   2  20  -4  977.23   29.54
  -2  20   3   35.96    6.08
   2  20  -3   35.19    5.69
   2  20  -3   36.72    7.23
   2  20  -2  969.17   34.84
   2  20  -2 1017.97   29.42
  -2  20   2 1078.01   32.66
  -2  20   1   38.13    6.37
   2  20  -1   32.27    6.55
   2  20  -1   39.64    5.92
  -2  20   0  407.84   20.71
   2  20   0  377.03   17.42
   2  20   0  351.95   20.68
  -2  20   0  353.72   15.85
  -2  20  -1    5.66    2.51
   2  20   1   -0.26    3.15
  -2  20  -1    0.86    1.53
   2  20   1    0.90    2.19
  -2  20  -2  143.75   12.74
   2  20   2  113.49    9.29
  -2  20  -2  125.59    9.77
  -2  20  -3   48.42    6.22
  -2  20  -4   67.76    7.48
  -2 -20  -4   45.98    6.59
  -2 -20  -5   24.17    4.87
  -2  20  -5   24.44    4.66
  -2  20  -6   10.32    3.19
  -2 -20  -6    4.16    2.40
  -2 -20  -7  164.57   12.31
  -2  20  -7  192.91   13.12
  -2  20  -8  194.94   13.07
  -2 -20  -8  172.12   12.56
  -2  20  -9   99.03    9.28
  -2 -20  -9   76.29    8.23
  -2  20 -10  256.58   15.12
  -2 -20 -10  202.29   13.13
  -2 -20 -11  142.19   10.78
  -2 -20 -12  385.72   17.08
  -2 -20 -13   23.90    4.26
   2  21 -12   21.14    4.45
   2  21 -11    5.24    2.53
  -2 -21  11    2.35    1.89
   2  21 -10   89.82    8.99
   2  21  -9   25.79    4.97
   2  21  -8   63.38    7.78
   2  21  -7    3.81    2.39
  -2  21   7    3.37    2.21
   2  21  -6  377.21   21.99
   2  21  -6  363.89   18.19
  -2  21   6  334.44   16.67
  -2  21   5  142.99   11.24
   2  21  -5  157.58   14.55
   2  21  -5  161.58   12.16
   2  21  -4  663.56   24.52
  -2  21   4  641.07   24.10
   2  21  -4  666.92   29.28
  -2  21   3   15.96    4.33
   2  21  -3   14.71    4.00
   2  21  -3   10.01    4.45
  -2  21   2 1117.94   33.33
   2  21  -2 1103.61   30.60
   2  21  -2 1055.47   36.93
  -2  21   1    1.95    3.15
   2  21  -1    3.48    3.34
   2  21  -1    3.34    2.13
  -2  21   0 1176.60   29.16
   2  21   0 1245.25   38.83
   2  21   0 1245.29   31.73
  -2  21  -1   23.83    4.41
  -2  21  -1   28.81    6.10
   2  21   1   21.96    4.29
   2  21   1   25.37    5.82
   2  21   2  964.02   33.30
  -2  21  -2  968.98   27.30
   2  21   3  139.09   12.59
  -2  21  -3  148.70   10.85
  -2  21  -4  735.37   24.54
  -2  21  -5   61.19    7.23
  -2  21  -6  723.26   24.70
  -2 -21  -6  526.49   21.84
  -2  21  -7    3.21    1.81
  -2 -21  -7    2.34    1.96
  -2  21  -8  218.61   13.57
  -2 -21  -8  159.87   11.85
   2  21   9    3.01    1.52
  -2  21  -9    0.99    2.57
  -2 -21  -9    1.80    2.04
   2  21  10  329.63   15.61
  -2 -21 -10  325.01   16.21
  -2 -21 -11    2.74    1.93
   2  22 -11  520.91   20.23
   2  22 -10 1152.47   30.62
   2  22  -9  455.88   19.61
   2  22  -8  812.75   26.25
   2  22  -7  257.40   15.04
  -2  22   6  665.59   23.04
   2  22  -6  762.17   26.03
   2  22  -5  131.22   10.78
   2  22  -5  110.97   11.99
  -2  22   5  115.39    9.95
   2  22  -4  700.46   29.68
  -2  22   4  746.90   25.99
   2  22  -4  714.47   25.10
  -2  22   3   95.00    9.65
   2  22  -3  103.84   11.56
   2  22  -3   98.21    9.36
  -2  22   2  471.47   21.66
   2  22  -2  437.45   23.32
   2  22  -2  443.67   19.36
  -2  22   1   17.06    4.30
   2  22  -1   11.51    4.27
   2  22  -1    7.68    2.53
  -2  22   0  224.31   15.40
   2  22   0  202.72   12.76
   2  22   0  198.16   15.33
   2  22   1   29.36    4.84
  -2  22  -1   29.47    4.57
   2  22   1   38.83    6.74
  -2  22  -2   33.88    5.17
   2  22   2   29.54    5.63
   2  22   3    1.29    2.14
  -2  22  -3    2.13    1.83
   2  22   4   17.09    4.34
  -2  22  -4   16.09    3.63
  -2  22  -5   47.00    6.28
   2  22   5   48.17    7.10
   2  22   6    6.91    2.74
  -2  22  -6   15.06    3.69
   2  22   7    1.56    1.58
  -2  22  -7    3.84    2.30
   2  22   8   18.80    4.14
  -2  22  -8   17.21    3.95
  -2 -22  -8   11.19    3.34
   2  22   9  140.71   10.17
  -2 -22  -9  109.28    9.31
   2  23  -9   11.93    3.36
   2  23  -8  120.25    9.75
   2  23  -7  107.37    9.44
   2  23  -6  343.93   16.92
  -2  23   5   16.20    3.90
   2  23  -5   16.29    3.97
   2  23  -4  968.16   28.50
   2  23  -4  918.33   33.06
   2  23  -3  244.79   17.26
   2  23  -3  264.29   14.85
   2  23  -2  855.61   26.17
   2  23  -2  887.73   32.22
   2  23  -1  704.14   23.46
   2  23  -1  769.60   29.73
   2  23   0  532.99   19.93
   2  23   0  604.42   26.22
   2  23   1  182.64   14.27
  -2  23  -2 1412.74   31.64
   2  23   2 1607.18   40.90
   2  23   3  278.45   17.01
  -2  23  -3  282.57   14.44
   2  23   4  914.18   29.75
  -2  23  -4  961.31   26.59
   2  23   5   99.14    9.70
  -2  23  -5  108.34    9.13
   2  23   6  621.73   23.20
  -2  23  -6  679.59   22.83
   2  23   7  100.64    9.03
   2  24  -6  250.78   13.80
   2  24  -5  404.38   17.57
   2  24  -4  289.37   14.86
   2  24  -3  359.06   19.79
   2  24  -3  348.68   16.23
   2  24  -2   24.76    4.42
   2  24  -2   31.45    6.32
   2  24  -1  209.30   12.13
   2  24  -1  253.87   16.51
   2  24   0    5.25    2.80
   2  24   1  109.16   10.43
   2  24   2   58.42    7.64
   2  24   3  273.20   16.00
   2  24   4    4.44    2.77
   2  24   5   85.04    8.50
   2  25  -1   96.91    9.78
   2  25   0   95.02    9.58
   2  25   1  824.90   27.13
   2  25   2  262.67   15.03
   3   0 -21  745.94   23.80
  -3   0  20    5.75    2.32
   3   0 -20    0.19    2.06
   3   0 -19 1950.56   41.27
  -3   0  19 1909.36   38.47
   3   0 -18    2.06    1.89
  -3   0  18    1.66    1.95
  -3   0  17 3365.35   51.40
  -3   0  16    5.42    2.72
  -3   0  15 2246.71   40.69
  -3   0  14   15.00    3.61
  -3   0  13 2117.73   37.63
  -3   0  12    3.92    2.17
  -3   0  12    5.98    3.29
   3   0 -12    4.54    2.26
  -3   0  11 1177.38   33.67
  -3   0  11 1244.32   27.39
  -3   0  10    4.46    1.98
  -3   0  10    2.79    1.86
  -3   0   9 1893.65   38.74
  -3   0   8    2.54    1.83
  -3   0   7 1246.58   28.68
  -3   0   6    4.62    1.91
  -3   0   5  452.62   15.69
  -3   0   4    9.20    2.34
  -3   0   3 4691.46   45.67
  -3   0   2    2.37    1.34
  -3   0   1   86.35    5.56
  -3   0   0    3.46    0.80
  -3   0   0    6.23    1.67
   3   0   1 4382.02   41.27
   3   0   2    1.32    0.99
   3   0   3  258.08    9.89
   3   0   4    3.45    1.35
   3   0   5  236.56   10.05
   3   0   6    1.04    1.11
   3   0   7   20.28    3.24
   3   0   8    1.26    1.16
   3   0   9  433.45   16.62
  -3   0  -9  403.24   13.70
  -3   0 -10    6.81    2.00
   3   0  10    3.52    1.59
  -3   0 -11  375.94   14.47
   3   0  11  357.66   16.96
  -3   0 -12    8.15    2.36
   3   0  12    8.42    3.43
  -3   0 -13  147.66    9.92
  -3   0 -14   19.20    3.74
  -3   0 -15   34.87    5.26
  -3   0 -16    1.74    1.52
  -3   0 -17  368.73   17.48
  -3   0 -18    4.87    2.68
  -3   0 -19  640.93   22.96
  -3   0 -20    0.75    2.00
   3  -1 -22   12.71    3.10
  -3  -1  21  100.16    8.27
   3  -1 -21  127.66    9.85
   3   1 -20   53.99    6.68
  -3   1  20   45.63    6.08
  -3  -1  20   47.18    6.00
   3  -1 -20   58.13    6.97
   3   1 -19 1005.60   29.56
   3  -1 -19 1047.41   30.33
  -3   1  19  983.61   27.95
  -3  -1  19  956.16   26.99
   3   1 -18   19.18    4.42
  -3  -1  18   25.24    4.67
  -3   1  18   22.69    4.57
  -3  -1  17   58.33    7.07
  -3   1  17   57.02    7.04
  -3   1  16    5.99    2.60
  -3  -1  16    5.41    2.53
  -3   1  15  295.37   15.08
  -3  -1  15  315.43   15.18
  -3  -1  14  171.53   10.98
  -3   1  14  153.56   10.58
  -3   1  13  665.32   21.17
  -3  -1  13  684.81   21.28
  -3   1  12   51.41    5.87
  -3  -1  12   52.32    5.80
   3  -1 -12   36.94    5.37
   3   1 -12   37.36    5.40
  -3   1  12   46.98    7.16
  -3  -1  11  272.12   15.86
  -3  -1  11  280.28   13.00
  -3   1  11  251.62   12.49
   3   1 -11  161.47   10.63
   3  -1 -11  181.63   11.27
  -3   1  11  270.78   16.29
   3  -1 -10    5.49    2.26
  -3   1  10    3.16    2.02
  -3   1  10    2.42    1.61
  -3  -1  10    1.90    1.60
  -3   1   9 1864.50   37.22
  -3  -1   9 2042.47   39.25
  -3  -1   8  160.02   10.55
  -3   1   8  153.79   10.22
  -3  -1   7 6107.39   62.06
  -3   1   7 5540.90   58.57
  -3  -1   6  672.57   19.75
  -3   1   6  672.74   19.69
  -3   1   5 2379.48   36.22
  -3  -1   5 2638.85   37.49
  -3   1   4  148.18    8.71
  -3  -1   4  154.72    8.59
  -3  -1   3  587.06   15.74
  -3   1   3  705.43   17.91
  -3   1   2 1995.73   28.81
  -3  -1   2 1638.55   25.33
  -3   1   1 4305.69   40.14
  -3  -1   1 4612.71   40.00
  -3   1   0 2403.68   28.72
  -3   1  -1  797.60   16.29
   3   1   1  835.56   17.68
   3   1   2  591.39   14.97
   3  -1   2  589.05   15.19
   3  -1   3  498.24   13.63
   3   1   3  503.86   14.02
   3  -1   4   32.26    3.59
   3   1   4   27.20    3.45
   3  -1   5  511.34   14.35
   3   1   5  526.69   15.20
   3   1   6   32.18    3.94
   3  -1   6   36.77    4.07
   3  -1   7 2085.33   31.57
   3   1   7 2031.28   32.56
   3  -1   8   17.80    3.10
   3   1   8   12.03    2.67
   3   1   9   87.16    7.63
   3  -1   9   87.86    7.42
  -3   1  -9   78.36    6.17
  -3  -1  -9   84.26    6.23
   3   1  10   39.48    5.47
   3  -1  10   41.37    5.33
  -3  -1 -10   39.15    4.48
  -3   1 -10   39.99    4.63
   3  -1  11   59.98    6.91
   3   1  11   64.64    7.35
  -3  -1 -11   70.32    6.29
  -3   1 -11   66.88    6.22
  -3   1 -12   15.54    3.18
  -3  -1 -12   11.28    2.70
   3   1  12    9.87    3.29
   3   1  13   12.34    4.02
  -3  -1 -13   16.64    3.38
  -3   1 -13   17.79    3.59
  -3   1 -14    0.91    1.31
  -3  -1 -14    2.14    1.19
  -3  -1 -15    3.64    2.01
  -3   1 -15    3.46    1.96
  -3  -1 -16    7.24    2.65
  -3   1 -16    2.96    1.76
  -3  -1 -17    4.08    2.30
  -3   1 -17    8.43    2.89
  -3  -1 -18   29.78    5.17
  -3   1 -18   32.50    5.39
  -3  -1 -19  338.41   16.69
  -3   1 -19  327.18   16.04
  -3   1 -20  138.28   10.10
  -3  -1 -20  155.23   10.64
  -3  -1 -21  246.96   12.67
   3  -2 -22   36.38    4.93
  -3  -2  21  756.42   21.92
   3  -2 -21  868.20   25.37
  -3  -2  20  105.26    8.78
   3  -2 -20  107.89    9.42
   3   2 -19  729.90   25.17
   3  -2 -19  822.21   27.04
  -3  -2  19  810.12   24.57
  -3   2  19  777.08   24.94
   3   2 -18   41.36    6.15
  -3   2  18   43.30    6.18
  -3  -2  18   45.40    6.11
  -3  -2  17 2586.86   44.19
  -3   2  17 2409.43   44.08
  -3  -2  16  600.37   21.24
  -3   2  16  544.58   20.88
  -3  -2  15 2483.40   42.28
  -3   2  15 2263.36   42.02
  -3   2  14  515.94   19.49
  -3  -2  14  540.24   19.38
  -3   2  13 1730.92   34.51
  -3   2  13 1646.01   45.48
  -3   2  12  359.40   19.65
  -3   2  12  342.63   15.00
  -3  -2  12  395.15   15.79
   3  -2 -11  755.85   22.89
  -3  -2  11 1067.56   25.29
  -3   2  11  972.89   24.74
  -3   2  11  926.32   29.25
   3   2 -11  609.28   20.76
  -3  -2  10  100.74    9.25
  -3   2  10   85.28    7.22
  -3  -2  10   95.25    7.39
  -3   2  10   84.94    8.24
  -3  -2   9 3105.74   48.24
  -3   2   9 2518.31   41.56
  -3   2   8  312.97   13.98
  -3  -2   8  369.85   15.93
  -3   2   7   82.14    6.85
  -3  -2   7   97.37    7.91
  -3   2   6  416.88   14.76
  -3  -2   6  448.58   16.00
  -3   2   5  366.60   13.52
  -3  -2   5  334.20   13.09
  -3  -2   4  415.31   13.86
  -3   2   4  564.72   16.51
  -3  -2   3  154.50    8.19
  -3   2   3  203.05    9.94
  -3  -2   2  765.31   17.18
  -3   2   2  904.86   19.91
  -3   2   1  101.15    6.43
  -3  -2   1   95.54    5.92
   3   2   0  390.93   12.34
  -3   2   0  324.51   10.89
   3   2   1  115.10    6.57
  -3   2  -1  102.27    5.91
  -3   2  -1  104.91    5.50
   3  -2   2   10.01    1.95
  -3   2  -2    8.94    1.83
  -3   2  -2    9.05    1.85
   3   2   2   10.62    2.11
   3  -2   3  551.05   14.30
   3   2   3  527.94   14.51
   3   2   4   15.22    2.54
   3  -2   4    6.08    1.54
   3  -2   5  459.61   13.23
   3   2   5  453.42   14.40
   3   2   6  384.63   13.89
   3  -2   6  394.97   12.81
   3   2   7  303.45   12.72
   3  -2   7  319.06   12.04
   3  -2   8   97.05    7.12
   3   2   8   86.85    7.35
  -3  -2  -9 2434.20   32.99
  -3   2  -9 2441.46   34.76
   3  -2   9 2540.61   38.49
   3   2  10  117.99    9.38
   3  -2  10  127.70    9.08
  -3  -2 -10  123.07    7.97
  -3   2 -10  127.15    8.30
   3   2  11  815.07   25.42
  -3  -2 -11  797.69   20.70
  -3   2 -11  872.16   22.49
   3   2  11  807.50   26.25
  -3  -2 -12   11.39    2.79
  -3   2 -12    9.67    2.55
   3   2  12    5.51    2.39
  -3   2 -13 1474.49   32.00
  -3  -2 -13 1439.56   30.57
  -3   2 -14    9.27    2.84
  -3  -2 -14    9.94    2.91
  -3  -2 -15  512.84   19.71
  -3   2 -15  508.49   20.05
  -3  -2 -16  155.23   11.05
  -3   2 -16  145.83   10.91
  -3   2 -17  445.01   19.52
  -3  -2 -17  456.64   19.34
  -3  -2 -18  409.34   18.34
  -3   2 -18  435.40   19.47
  -3   2 -19  366.63   17.05
  -3  -2 -19  429.67   18.62
  -3  -2 -20   16.67    3.64
  -3  -2 -21  393.58   15.93
   3  -3 -22   62.44    6.35
   3  -3 -21   41.80    5.64
  -3  -3  21   30.32    4.52
   3  -3 -20   17.91    3.92
  -3  -3  20   12.83    3.05
  -3  -3  19   17.79    3.71
  -3   3  19   13.01    3.52
  -3   3  18    5.93    1.87
  -3  -3  18    4.33    2.18
   3   3 -17   18.69    4.26
  -3  -3  17   14.22    3.64
  -3   3  17   17.42    4.05
  -3   3  16   34.68    5.45
  -3  -3  16   32.24    4.97
  -3   3  15   53.98    6.67
  -3  -3  15   68.61    7.25
  -3   3  14  112.24    9.31
  -3   3  14   95.56   11.93
  -3  -3  14  128.88    9.52
  -3   3  13   72.60    9.38
  -3  -3  13   84.03    7.45
  -3   3  13   71.55    7.23
   3  -3 -13   60.13    7.14
  -3   3  12   30.28    4.69
  -3   3  12   26.93    5.37
  -3  -3  12   39.42    5.10
   3  -3 -12   30.26    4.88
  -3   3  11  235.74   14.32
   3   3 -11  149.24   10.30
  -3   3  11  292.81   13.75
  -3  -3  11  294.94   13.37
   3  -3 -11  203.39   11.97
  -3   3  10   26.87    4.71
  -3  -3  10   29.68    4.20
   3  -3 -10   27.73    4.44
  -3   3  10   24.02    3.90
  -3  -3  10   21.49    4.23
  -3   3   9 1228.41   28.75
  -3  -3   9 1364.85   31.09
  -3   3   8 1422.72   28.90
  -3  -3   8 1487.07   30.94
  -3   3   7 2052.38   33.08
  -3  -3   7 2153.43   35.65
  -3  -3   6  572.02   17.53
  -3   3   6  647.79   17.83
  -3  -3   5  620.99   18.09
  -3   3   5  887.22   20.38
  -3   3   4   30.38    3.73
  -3  -3   4   24.03    3.38
  -3  -3   3 1062.00   21.18
  -3   3   3 1327.65   24.46
  -3   3   2  417.14   14.00
  -3   3   1  392.27   13.02
   3   3  -1  389.21   12.84
  -3   3   0   11.43    2.22
   3   3   0   16.25    2.61
   3   3   1  455.83   13.46
  -3   3  -1  430.64   12.04
   3   3   2 1341.93   23.15
  -3   3  -2 1389.32   21.04
  -3   3  -2 1385.43   22.35
   3  -3   3 1360.98   21.83
   3   3   3 1229.81   22.75
   3  -3   4  919.16   18.10
   3   3   4  832.49   19.14
   3  -3   5 1298.72   21.67
   3   3   5 1310.53   25.07
   3   3   6  340.59   13.24
   3  -3   6  365.79   12.02
   3  -3   7  581.95   15.64
   3   3   7  586.71   18.04
   3  -3   8  261.27   11.32
   3   3   8  255.81   12.77
   3   3   9  478.58   18.59
   3  -3   9  426.60   15.25
  -3  -3  -9  447.79   14.31
  -3  -3 -10   89.88    6.69
   3   3  10   81.50    8.07
  -3   3 -11  236.64   11.93
  -3  -3 -11  211.37   10.69
   3   3  11  229.55   14.28
  -3  -3 -12   38.89    4.81
   3   3  12   25.59    5.30
  -3   3 -12   40.15    5.21
   3   3  12   33.12    5.96
   3   3  13  531.02   24.82
  -3   3 -13  596.03   20.54
  -3  -3 -13  561.70   19.02
  -3   3 -14    7.93    2.61
  -3  -3 -14    5.18    2.34
  -3   3 -15   25.76    4.76
  -3  -3 -15   28.65    4.74
  -3   3 -16  103.84    9.41
  -3  -3 -16   97.09    8.69
  -3   3 -17   11.56    3.51
  -3  -3 -17   12.48    3.36
  -3  -3 -18  177.56   12.04
  -3  -3 -19   67.79    7.35
  -3  -3 -20  374.99   16.31
  -3  -3 -20  403.07   17.24
  -3  -3 -21   30.30    4.48
   3  -4 -22   67.70    6.53
   3  -4 -21  656.37   21.51
  -3  -4  21  506.38   17.48
   3  -4 -20  247.32   14.01
  -3  -4  20  216.33   12.08
   3  -4 -19 1293.91   33.71
  -3  -4  19 1230.60   29.82
  -3  -4  18  140.63   10.25
  -3   4  18  118.85   10.13
  -3  -4  17 1007.79   27.19
  -3   4  17  845.31   26.58
  -3  -4  16  610.48   21.17
  -3   4  16  500.28   20.45
  -3   4  15  393.41   17.95
  -3  -4  15  498.75   18.86
  -3   4  14  601.90   28.77
  -3   4  14  631.83   22.12
  -3   4  13 1121.58   28.65
  -3   4  13 1176.68   36.91
   3  -4 -13 1083.96   29.56
  -3   4  12 1185.65   34.02
  -3   4  12 1104.91   27.95
  -3   4  11  227.77   14.02
  -3   4  11  240.60   12.66
   3  -4 -11  214.90   12.24
  -3   4  10  185.83   11.82
  -3   4  10  188.12   11.03
   3  -4 -10  168.60   10.49
  -3  -4   9  419.22   17.20
  -3   4   9  505.18   18.08
  -3   4   8  880.35   22.60
  -3  -4   8  708.56   21.14
  -3  -4   7    9.36    2.41
  -3   4   7   13.08    2.66
  -3   4   6  894.91   20.72
  -3  -4   6  628.86   18.25
  -3   4   5  336.08   12.22
  -3  -4   5  224.78   10.53
  -3   4   4  240.88   10.19
  -3  -4   4  158.73    8.62
  -3   4   3  290.23   11.23
   3   4  -2  997.64   21.32
  -3   4   2 1003.22   21.49
  -3   4   1   64.34    5.55
   3   4  -1   91.90    6.34
   3   4   0  650.10   16.41
  -3   4   0  655.88   16.64
  -3   4  -1   10.10    2.09
  -3   4  -1    6.80    1.74
   3   4   1   13.80    2.45
  -3   4  -2    2.33    1.07
  -3   4  -2    5.19    1.64
   3   4   2    4.67    1.59
   3  -4   3  180.23    7.90
   3   4   3  163.28    8.34
  -3   4  -3  165.40    8.56
   3   4   4  356.29   12.99
   3  -4   4  395.65   11.60
   3  -4   5 2721.14   30.49
   3   4   5 2582.51   35.87
   3  -4   6   47.23    4.16
   3   4   6    5.45    1.99
   3   4   7 2330.15   37.02
   3  -4   7 2278.39   30.19
   3   4   8  445.98   17.32
  -3  -4  -9 1170.83   23.49
   3   4   9 1250.99   31.05
   3   4  10 1188.09   31.17
  -3   4 -10 1166.34   25.67
  -3  -4 -10 1227.36   24.77
   3   4  11 1411.97   36.31
  -3   4 -11 1478.20   30.19
  -3  -4 -11 1416.21   27.84
   3   4  12 1010.90   32.01
  -3   4 -12 1090.17   27.08
  -3  -4 -12 1032.36   24.75
   3   4  12 1015.89   32.60
  -3  -4 -13 2430.88   39.27
   3   4  13 2419.37   53.52
  -3   4 -13 2553.42   43.06
  -3  -4 -13 2487.34   40.21
  -3   4 -14  738.96   24.16
  -3  -4 -14  700.31   22.20
  -3   4 -15  578.91   21.97
  -3  -4 -15  553.79   20.28
  -3   4 -16  597.69   22.69
  -3  -4 -16  574.97   20.99
  -3  -4 -17  869.17   26.36
  -3  -4 -18  501.97   19.90
  -3  -4 -19 1074.03   28.77
  -3  -4 -20  202.70   12.00
  -3  -4 -20  191.60   11.54
  -3  -4 -21  599.51   19.38
   3  -5 -22   15.43    3.23
  -3  -5  21   34.79    4.57
   3  -5 -21   42.61    5.51
   3  -5 -20    5.29    2.32
  -3  -5  20    3.10    1.53
  -3  -5  19  120.00    9.36
   3  -5 -19  120.54   10.35
  -3  -5  18    4.24    2.19
  -3   5  17  140.86   11.19
  -3  -5  17  182.11   11.68
  -3   5  16    3.58    2.35
  -3  -5  16    4.16    2.21
  -3   5  15   13.26    3.72
  -3  -5  15   16.96    3.73
  -3   5  15   15.42    6.08
  -3   5  14  111.03    9.58
  -3   5  14   98.73   11.77
  -3   5  13  171.36   11.53
  -3  -5  13  218.85   12.10
  -3   5  13  185.22   14.65
   3  -5 -13  181.71   12.06
  -3   5  12   71.18    8.33
  -3  -5  12   79.05    7.10
   3  -5 -12   68.37    7.12
  -3   5  12   75.37    7.38
   3  -5 -11   36.90    5.25
  -3   5  11   50.28    6.59
  -3  -5  11   53.42    5.77
  -3   5  11   49.86    5.88
  -3   5  10  130.76    9.89
  -3   5  10  114.11    8.80
   3  -5 -10  109.50    8.63
  -3   5   9  244.18   12.69
  -3   5   9  234.46   12.26
   3  -5  -9  211.11   11.82
  -3   5   8   13.00    2.83
  -3  -5   8    4.52    1.43
  -3   5   7  309.18   12.83
  -3   5   6  558.31   16.45
  -3   5   5 1595.88   26.93
  -3   5   4  941.32   20.27
  -3   5   3 1091.10   21.87
   3   5  -3 1066.64   22.94
   3   5  -2  277.08   11.27
  -3   5   2  282.66   11.31
   3   5  -1 1819.16   28.24
  -3   5   1 1911.27   30.26
   3   5   0 2529.30   33.02
  -3   5   0 2467.55   33.88
   3   5   1 4708.12   45.27
  -3   5  -1 4176.16   41.60
   3   5   2 3319.88   38.70
  -3   5  -2 3303.01   34.13
  -3   5  -3 1832.05   23.22
  -3   5  -3 1782.15   29.37
   3  -5   3 1825.47   24.99
   3  -5   4 1175.38   19.28
   3   5   4 1103.79   23.43
   3  -5   5  559.95   13.20
   3   5   5  564.70   17.28
   3  -5   6 1150.13   19.21
   3   5   6 1199.63   25.83
   3   5   7   30.07    4.50
   3   5   8  835.50   24.42
  -3  -5  -8  770.28   18.46
  -3  -5  -9  767.36   19.33
   3   5   9  788.19   25.21
  -3  -5 -10  410.80   14.66
  -3   5 -10  396.29   15.34
   3   5  10  391.32   18.38
   3   5  11  264.48   16.10
  -3   5 -11  290.18   13.74
  -3  -5 -11  289.92   12.84
  -3  -5 -12   22.58    3.88
   3   5  12   27.73    5.60
   3   5  12   21.62    4.69
  -3   5 -12   22.82    4.20
  -3  -5 -12   21.67    3.88
  -3  -5 -13  230.80   12.50
  -3   5 -13  245.24   13.76
  -3  -5 -13  247.89   12.84
   3   5  13  228.30   16.98
   3   5  13  209.52   15.91
  -3  -5 -14   80.26    7.60
  -3   5 -14   81.12    8.27
  -3  -5 -14   79.37    7.71
  -3  -5 -15   67.38    7.18
  -3  -5 -16   56.54    6.79
  -3  -5 -17    4.02    2.23
  -3  -5 -18  113.05    9.34
  -3  -5 -19  136.96   10.17
  -3  -5 -20  108.03    8.67
  -3  -5 -20  103.30    8.49
  -3  -5 -21   50.84    5.66
   3  -6 -21  155.32   10.17
  -3  -6  21  111.73    7.92
   3  -6 -20  597.58   21.13
  -3  -6  20  536.25   18.52
  -3  -6  19  601.02   20.26
   3  -6 -19  624.79   22.99
  -3  -6  18 1004.43   26.91
  -3  -6  17  193.37   12.04
  -3  -6  16  670.51   22.10
  -3   6  15   49.23    9.44
  -3   6  15   51.78    6.83
  -3   6  14  688.42   24.15
  -3   6  14  700.73   30.88
  -3   6  13  359.10   16.97
  -3   6  13  397.15   21.38
  -3   6  12  703.54   26.30
  -3   6  12  639.37   21.97
   3  -6 -12  694.30   23.30
  -3   6  11  279.95   15.45
  -3   6  11  260.97   13.74
   3  -6 -11  278.88   14.38
  -3   6  10  916.85   25.48
   3  -6 -10  950.53   25.53
  -3   6  10 1006.63   27.67
  -3   6   9  748.50   22.48
  -3   6   9  733.26   22.22
  -3   6   8 1173.05   26.80
  -3   6   7 1073.79   24.26
  -3   6   6 1919.06   30.89
  -3   6   5   36.48    4.34
   3   6  -5   36.67    4.53
  -3   6   4  224.79   10.18
   3   6  -4  224.77   10.75
   3   6  -3   29.50    3.77
  -3   6   3   36.94    4.10
   3   6  -2   17.75    2.95
  -3   6   2   18.91    3.01
   3   6  -1 1443.97   25.69
  -3   6   1 1501.61   27.01
  -3   6   0  262.03   11.54
   3   6   0  283.52   11.46
  -3   6  -1  168.76    8.74
   3   6   1  182.83    9.30
   3   6   2 1689.67   28.70
  -3   6  -2 1640.98   24.92
  -3   6  -3   52.70    5.32
  -3   6  -3   50.62    4.00
   3   6   3   49.38    5.09
   3  -6   3   53.51    4.28
   3  -6   4 1070.47   17.66
   3   6   4 1116.02   24.34
   3   6   5  157.82    9.37
   3   6   6 1061.92   25.07
   3   6   7  526.10   18.86
  -3  -6  -8 1488.08   26.36
  -3   6  -8 1561.33   31.84
   3   6   8 1594.57   34.82
  -3   6  -9  219.16   12.71
  -3  -6  -9  218.59   10.55
   3   6   9  213.85   13.37
   3   6  10 2034.07   43.22
  -3  -6 -10 2102.65   33.67
   3   6  11 1006.97   31.90
   3   6  11  979.99   31.49
  -3  -6 -11 1016.37   24.38
   3   6  12 2219.10   50.35
   3   6  12 2254.91   50.58
  -3  -6 -12 2348.67   38.76
  -3  -6 -13  973.70   25.89
   3   6  13  918.98   34.66
  -3  -6 -14 1535.59   33.16
  -3  -6 -14 1417.02   32.37
  -3  -6 -15  258.44   14.15
  -3  -6 -15  253.63   13.90
  -3  -6 -16 2058.27   40.14
  -3  -6 -17  587.10   21.65
  -3  -6 -18 1018.36   27.99
  -3  -6 -19  593.63   20.89
  -3  -6 -20  592.90   19.77
  -3  -6 -20  579.47   19.45
   3  -7 -21   34.52    4.81
  -3  -7  21   19.56    3.28
  -3  -7  20  247.02   12.30
   3  -7 -20  271.24   13.95
   3  -7 -19  217.73   13.41
  -3  -7  19  200.87   11.66
  -3  -7  18    1.70    2.01
  -3  -7  17  192.88   11.96
  -3  -7  16   14.68    3.54
  -3  -7  15  106.19    8.90
  -3   7  15   71.15   11.43
  -3   7  14  386.40   23.12
  -3  -7  14  543.95   19.69
  -3   7  13    5.89    2.72
  -3  -7  13    5.49    2.22
  -3   7  13    8.79    3.69
  -3   7  12   31.43    5.72
  -3   7  12   26.25    4.69
  -3  -7  12   35.33    4.90
   3  -7 -12   27.51    5.21
  -3   7  11   24.83    4.42
   3  -7 -11   21.83    4.16
  -3   7  11   20.37    4.22
  -3   7  10 1043.42   28.64
  -3   7  10 1005.65   27.28
   3  -7 -10 1004.41   26.78
  -3   7   9  596.42   20.59
   3  -7  -9  548.39   19.54
  -3   7   9  555.46   19.89
   3  -7  -8  326.24   14.94
  -3   7   8  335.98   15.08
  -3   7   7  609.94   18.71
  -3   7   6 2214.41   34.70
   3   7  -6 1938.62   33.38
   3   7  -5  808.73   20.53
  -3   7   5  856.34   20.84
  -3   7   4  691.33   18.53
   3   7  -4  586.43   17.23
   3   7  -3  863.41   20.47
  -3   7   3  943.61   21.24
  -3   7   2 3353.15   40.01
   3   7  -2 3125.34   38.94
   3   7  -1 1207.94   24.06
  -3   7   1 1205.92   24.61
  -3   7   0 3846.02   45.73
   3   7   0 3848.48   43.39
  -3   7  -1 1378.17   26.25
   3   7   1 1505.95   27.48
  -3   7  -2 4772.89   45.26
   3   7   2 4875.83   50.76
  -3   7  -2 4874.01   52.99
  -3   7  -3  559.80   13.51
  -3   7  -3  612.47   19.03
   3   7   3  607.94   18.18
   3  -7   3  553.58   13.30
   3   7   4 1830.97   32.27
  -3   7  -4 1950.10   34.85
   3   7   5  188.83   10.57
   3   7   6 1172.89   27.72
  -3   7  -7  827.36   22.39
   3   7   7  782.61   23.89
  -3  -7  -8  653.02   17.84
  -3   7  -8  697.34   21.29
   3   7   8  687.98   23.69
  -3  -7  -9  591.94   17.56
  -3   7  -9  582.18   20.45
   3   7   9  570.36   22.36
  -3  -7 -10 1380.26   27.84
   3   7  10 1297.64   35.37
  -3  -7 -11   88.25    7.28
  -3  -7 -11   82.76    7.14
   3   7  11   83.95    9.60
   3   7  11   74.64    9.08
  -3  -7 -12   77.85    7.22
   3   7  12   90.32   10.68
   3   7  12   74.87    9.57
  -3  -7 -12   82.18    7.35
   3   7  13   10.68    4.30
   3   7  13   10.96    4.51
  -3  -7 -13    7.85    2.59
  -3  -7 -13   10.16    2.91
  -3  -7 -14  149.01   10.53
  -3  -7 -14  139.35   10.34
  -3  -7 -15    8.31    2.83
  -3  -7 -15    6.90    2.64
  -3  -7 -16    8.68    3.22
  -3  -7 -16    9.20    2.93
  -3  -7 -17   72.15    7.70
  -3  -7 -18  117.76    9.59
  -3  -7 -19  510.30   19.18
  -3  -7 -20   67.90    6.64
  -3  -7 -20   65.62    6.63
   3  -8 -21   75.82    6.87
   3  -8 -20  819.21   23.67
  -3  -8  20  669.88   19.77
   3  -8 -19   20.83    4.22
  -3  -8  19   23.75    4.04
  -3  -8  18  707.91   22.20
  -3  -8  17   36.37    5.20
  -3  -8  16  681.42   22.22
  -3  -8  15  121.92    9.48
  -3   8  14  570.27   28.50
  -3  -8  14  759.45   23.46
  -3   8  13   49.95    7.98
  -3  -8  13   69.97    7.06
  -3   8  12  821.37   29.39
   3  -8 -12  903.08   27.51
  -3   8  11   13.83    3.61
   3  -8 -11   17.85    4.05
  -3   8  10 1968.83   40.42
   3  -8 -10 1925.13   37.92
  -3   8   9  376.54   16.78
   3  -8  -9  357.59   16.04
  -3   8   8  356.22   15.48
   3  -8  -8  334.51   15.30
  -3   8   7  279.48   13.12
  -3   8   6  660.74   19.57
  -3   8   5  545.13   17.43
   3   8  -5  469.14   15.26
  -3   8   4   60.20    5.66
   3   8  -4   34.46    4.12
  -3   8   3  420.58   14.76
   3   8  -3  401.77   14.09
  -3   8   2   59.29    5.54
   3   8  -2   49.63    3.81
   3   8  -2   56.88    5.42
   3   8  -1 1806.59   22.56
   3   8  -1 1774.39   30.01
   3   8   0  233.48   11.14
  -3   8   0  223.90   11.35
  -3   8  -1  117.24    8.16
   3   8   1  112.25    7.89
   3   8   2 1013.42   23.88
  -3   8  -2  989.22   25.06
  -3   8  -3  187.48   11.09
   3   8   3  181.46   10.31
  -3   8  -3  163.14    7.65
  -3   8  -4  469.20   18.07
   3   8   4  416.63   15.97
   3   8   5  116.99    8.91
  -3   8  -6  324.44   13.35
  -3  -8  -6  326.51   11.99
  -3   8  -7  582.95   18.90
   3   8   7  563.35   21.28
  -3  -8  -7  585.99   16.55
  -3   8  -8  522.83   18.80
   3   8   8  518.06   21.11
  -3  -8  -8  518.60   16.12
  -3  -8  -8  470.72   15.57
  -3   8  -9   97.25    8.41
  -3  -8  -9   97.05    7.32
   3   8   9   85.63    8.97
  -3  -8  -9   87.57    6.94
  -3   8 -10 1796.24   37.85
  -3  -8 -10 1820.64   32.66
   3   8  11  215.25   15.86
  -3  -8 -11  214.56   11.70
   3   8  11  210.62   15.54
  -3  -8 -11  226.21   11.80
   3   8  12  756.63   30.98
   3   8  12  761.70   31.27
  -3  -8 -12  803.21   23.49
   3   8  13  121.99   13.25
   3   8  13  127.54   13.74
  -3  -8 -13  151.28   10.46
  -3  -8 -13  147.44   10.45
  -3  -8 -14  800.40   24.78
  -3  -8 -14  843.62   25.00
  -3  -8 -15   65.67    7.11
  -3  -8 -15   63.05    7.10
  -3  -8 -16 1445.67   33.23
  -3  -8 -16 1392.50   33.33
  -3  -8 -17  106.61    9.13
  -3  -8 -17   95.93    8.86
  -3  -8 -18  621.50   21.81
  -3  -8 -19   49.77    6.09
  -3  -8 -20  841.50   22.74
   3  -9 -21    3.04    1.64
   3  -9 -20  262.79   13.39
  -3  -9  20  187.27   10.25
   3  -9 -19   43.12    5.93
  -3  -9  19   40.41    5.17
  -3  -9  18   94.15    8.13
   3  -9 -18   94.88    9.08
  -3  -9  17    3.22    1.82
  -3  -9  16   78.17    7.66
  -3  -9  15   68.55    7.20
  -3   9  14  136.21   14.37
  -3  -9  14  213.33   12.59
  -3   9  13   46.13    7.81
  -3  -9  13   59.92    6.68
  -3   9  12   99.55   10.56
  -3   9  11   55.33    7.36
   3   9 -11   43.82    5.88
   3  -9 -11   54.34    6.79
   3  -9 -10  862.09   26.00
  -3   9  10  811.78   26.71
  -3   9   9  188.17   12.21
   3  -9  -9  182.60   11.57
   3   9  -8 1297.27   30.50
   3  -9  -8 1442.35   32.22
   3  -9  -7   34.14    5.05
   3   9  -7   37.50    5.21
  -3   9   7   43.50    5.43
  -3   9   6 2962.95   43.41
  -3   9   5  143.25    9.41
   3   9  -4 1906.67   30.56
  -3   9   4 2294.70   36.51
   3   9  -3   58.27    5.50
  -3   9   3   59.32    5.79
   3   9  -2 2871.96   31.28
   3   9  -2 2867.44   39.18
  -3   9   2 2832.00   39.71
  -3   9   1   67.39    6.32
   3   9  -1   74.48    6.44
   3   9  -1   79.89    5.28
  -3   9   0 2992.41   43.26
   3   9   0 3059.39   41.60
   3   9   1   51.73    5.56
  -3   9  -1   42.88    5.70
  -3   9  -1   48.40    5.51
   3   9   2 1827.54   33.33
  -3   9  -2 1811.57   36.19
   3   9   3   51.81    5.72
  -3   9  -3   59.69    6.71
  -3   9  -4 1817.30   37.29
   3   9   4 1808.06   35.29
  -3  -9  -5   44.91    4.55
   3   9   5   50.20    6.30
  -3   9  -5   43.97    4.80
  -3   9  -6 2181.77   34.60
  -3  -9  -6 2213.38   32.00
   3   9   6 2166.80   41.84
  -3   9  -7  174.77   10.35
  -3  -9  -7  168.85    9.15
   3   9   7  170.18   12.27
  -3  -9  -7  146.06    8.58
   3   9   8  695.31   25.18
  -3  -9  -8  668.32   18.99
  -3  -9  -8  748.43   19.79
  -3   9  -8  746.98   22.36
  -3   9  -9    2.84    1.90
   3   9   9    7.71    3.05
  -3  -9  -9    6.52    2.00
  -3  -9  -9    2.47    1.38
  -3   9 -10   68.72    7.51
  -3  -9 -10   65.33    6.39
   3   9  10   54.66    7.75
  -3  -9 -10   64.70    6.32
   3   9  11   76.41    9.70
  -3  -9 -11   99.69    8.05
  -3  -9 -11   97.11    8.04
   3   9  11   73.47    9.74
   3   9  12   41.84    7.74
   3   9  12   54.51    8.85
  -3  -9 -12   47.40    5.89
  -3  -9 -12   48.70    5.81
  -3  -9 -13   12.51    3.18
   3   9  13   12.42    5.26
  -3  -9 -13   11.31    2.94
  -3  -9 -14   12.35    3.32
  -3  -9 -14    7.14    2.56
  -3  -9 -15   35.35    5.38
  -3  -9 -15   40.95    5.85
  -3  -9 -16  110.39    9.28
  -3  -9 -16  106.74    9.33
  -3  -9 -17  204.29   12.50
  -3  -9 -17  197.88   12.62
  -3  -9 -18  180.73   11.67
  -3  -9 -19   77.91    7.36
  -3  -9 -19   82.03    7.64
  -3  -9 -20  357.71   14.72
  -3 -10  20 1063.80   23.41
   3 -10 -20 1664.58   32.76
   3 -10 -19    4.35    2.05
  -3 -10  19    4.70    2.05
  -3 -10  18  995.43   25.60
   3 -10 -18 1006.94   29.14
  -3 -10  17    6.83    2.40
  -3 -10  16 1995.58   38.04
  -3 -10  15   77.94    7.63
  -3 -10  14 1326.70   31.15
  -3  10  13   44.81    8.09
  -3 -10  13   62.26    6.91
   3  10 -12 1452.31   35.26
  -3  10  12 1808.48   46.23
   3  10 -11   49.31    6.34
   3 -10 -11   65.13    7.63
  -3  10  11   55.52    7.78
  -3  10  10 1188.81   33.37
   3 -10 -10 1183.89   31.11
   3  10  -9   58.16    6.74
   3 -10  -9   65.82    7.32
  -3  10   9   58.88    7.22
   3  10  -8  408.36   17.44
   3 -10  -8  467.07   18.53
   3  10  -7  105.49    8.95
   3 -10  -7   96.22    8.41
  -3  10   6  653.29   21.59
   3 -10  -6  445.00   17.85
  -3  10   5  655.14   21.06
  -3  10   4  206.79   11.62
  -3  10   3  124.38    8.80
   3  10  -2   77.54    5.68
  -3  10   2   79.23    6.95
   3  10  -2   71.96    6.44
  -3  10   1    6.68    2.17
   3  10  -1    3.31    1.35
   3  10  -1    4.29    1.73
   3  10   0    8.49    1.94
  -3  10   0    3.10    1.74
   3  10   0    4.90    1.95
  -3  10  -1   76.64    7.34
  -3  10  -1   96.67    8.87
   3  10   1  100.18    7.98
   3  10   2   12.21    2.96
  -3  10  -2    9.72    3.16
  -3 -10  -3  123.27    7.46
  -3  10  -3  125.37    9.48
  -3  10  -3  113.69    7.41
  -3  10  -3  136.75   10.70
   3  10   3  121.08    9.35
  -3  10  -4   79.01    6.35
  -3  10  -4   78.00    8.26
   3  10   4   76.26    7.79
  -3 -10  -4   75.68    5.98
   3  10   5  219.06   13.54
  -3  10  -5  206.89   10.47
  -3 -10  -5  223.83   10.53
  -3  10  -6  326.19   13.75
   3  10   6  332.23   17.35
  -3 -10  -6  355.45   13.34
  -3 -10  -7    8.42    2.31
  -3  10  -7    3.01    1.56
   3  10   7    4.94    2.53
  -3 -10  -7    3.67    1.64
  -3  10  -8  161.51   10.62
   3  10   8  151.92   12.42
  -3 -10  -8  171.41    9.68
  -3 -10  -8  135.93    8.86
   3  10   9   19.14    4.34
  -3  10  -9   12.51    3.24
  -3 -10  -9   22.24    3.75
  -3 -10  -9   20.89    3.63
  -3  10 -10  710.55   24.09
  -3 -10 -10  776.71   22.04
   3  10  10  667.29   28.62
  -3 -10 -10  735.35   21.86
   3  10  10  663.14   28.10
  -3 -10 -11   15.37    3.40
  -3  10 -11   11.35    3.53
   3  10  11   11.82    4.56
   3  10  11   11.12    4.66
  -3 -10 -11   16.05    3.46
   3  10  12  292.66   20.76
  -3 -10 -12  292.81   14.76
   3  10  12  255.97   19.30
  -3 -10 -12  318.63   15.13
  -3 -10 -13   15.27    3.45
  -3 -10 -13    9.94    2.96
  -3 -10 -14  794.78   25.09
  -3 -10 -14  857.82   25.62
  -3 -10 -15    2.59    1.90
  -3 -10 -15    2.12    1.63
  -3 -10 -16 1183.16   30.27
  -3 -10 -16 1106.92   30.00
  -3 -10 -17    3.21    2.14
  -3 -10 -17    6.53    2.49
  -3 -10 -18  554.76   20.27
  -3 -10 -18  506.22   18.68
  -3 -10 -19    3.38    1.93
  -3 -10 -19    1.96    1.72
   3 -11 -20  181.20   10.70
   3 -11 -19   47.11    5.82
  -3 -11  19   35.74    4.58
  -3 -11  18  230.17   12.15
   3 -11 -18  239.19   13.89
  -3 -11  17   64.15    6.67
  -3 -11  16   98.15    8.61
  -3 -11  15   -0.37    2.27
  -3 -11  14  361.56   16.38
  -3 -11  13   81.57    8.01
   3  11 -12  489.15   20.66
  -3  11  12  510.88   25.48
   3  11 -11   64.11    7.42
  -3  11  11   66.90    8.82
   3  11 -10  961.01   28.29
   3 -11 -10 1066.43   30.47
  -3  11  10 1042.20   32.45
   3 -11  -9  553.58   21.25
   3  11  -9  511.99   20.26
   3  11  -8 1084.18   28.89
   3 -11  -8 1060.26   28.72
   3 -11  -7  162.20   11.05
   3  11  -7  183.69   11.92
  -3  11   6 1168.85   30.39
   3  11  -6 1003.16   27.53
   3 -11  -6  730.95   22.95
  -3  11   5   22.01    4.18
  -3  11   4 1823.30   36.46
  -3  11   3  489.60   18.61
   3  11  -2 1779.09   29.29
  -3  11   2 1699.63   34.61
   3  11  -1  204.70   11.53
  -3  11   1  235.43   13.02
  -3  11   1  230.00   11.96
   3  11  -1  198.96    9.90
   3  11   0 2922.95   44.55
  -3  11   0 2932.81   47.58
  -3  11  -1   43.05    5.39
  -3  11  -1   34.51    4.09
  -3  11  -1   39.72    6.42
  -3 -11  -1   43.54    4.58
   3  11   1   40.16    5.47
   3  11   2 1955.45   38.63
  -3  11  -2 2136.67   38.53
  -3  11  -2 1951.04   30.66
  -3  11  -2 2145.35   44.07
  -3 -11  -2 2163.51   32.04
   3  11   3  499.79   20.15
  -3 -11  -3  485.74   15.39
  -3  11  -3  451.39   15.11
  -3  11  -3  484.36   19.09
  -3  11  -3  440.53   20.18
  -3  11  -4 1293.00   35.00
  -3  11  -4 1268.49   25.95
   3  11   4 1323.70   34.07
  -3 -11  -4 1365.37   25.99
  -3 -11  -5  170.60    9.32
  -3  11  -5  155.71    9.35
   3  11   5  167.99   12.58
   3  11   6  708.82   26.12
  -3  11  -6  695.59   20.15
  -3 -11  -6  754.95   20.25
  -3  11  -7   55.29    6.09
   3  11   7   55.18    7.72
  -3 -11  -7   63.41    5.98
  -3  11  -8  145.27   10.19
   3  11   8  125.29   12.19
  -3 -11  -8  155.67    9.56
  -3 -11  -9    2.88    1.59
   3  11   9    5.89    2.89
  -3  11  -9    3.71    1.52
  -3 -11  -9    5.04    2.01
   3  11  10  106.57   11.96
  -3  11 -10   98.30    9.20
  -3 -11 -10   96.71    8.15
   3  11  10   87.51   10.78
  -3 -11 -10  100.47    8.27
  -3  11 -11   15.99    3.99
  -3 -11 -11   13.73    3.05
   3  11  11    8.16    3.43
  -3 -11 -11   21.29    4.10
   3  11  11   16.68    4.98
  -3 -11 -12   82.27    7.93
  -3 -11 -12   90.15    8.31
  -3 -11 -13    6.10    2.05
  -3 -11 -13    6.98    2.40
  -3 -11 -14  178.83   11.98
  -3 -11 -14  184.61   12.07
  -3 -11 -15   32.28    5.15
  -3 -11 -15   26.71    4.81
  -3 -11 -16   94.24    8.63
  -3 -11 -16   81.74    8.21
  -3 -11 -17   84.08    8.01
  -3 -11 -17   72.63    7.54
  -3 -11 -18   14.36    3.47
  -3 -11 -18   17.43    3.72
  -3 -11 -18   14.81    3.26
  -3 -11 -19   56.51    6.08
  -3 -12  19   21.30    3.48
   3 -12 -19   36.85    5.11
  -3 -12  18 1471.54   29.66
   3 -12 -18 1564.11   34.43
   3 -12 -17  172.42   12.24
  -3 -12  17  183.17   11.07
  -3 -12  16 2763.05   44.42
  -3 -12  15  345.27   16.00
  -3 -12  14 2036.43   38.94
  -3 -12  13   63.73    7.13
   3  12 -13   44.68    6.43
  -3  12  12 2314.70   56.78
   3  12 -12 2400.37   46.79
  -3  12  11  181.61   15.03
   3  12 -11  178.71   12.67
   3  12 -10 1180.52   32.06
  -3  12  10 1325.25   38.78
   3  12  -9  144.17   11.09
   3 -12  -9  130.97   10.63
  -3  12   9  152.57   12.69
   3  12  -8  807.72   25.44
   3 -12  -8  729.02   24.43
   3  12  -7   78.17    8.56
   3  12  -7   84.38    8.21
   3 -12  -7   77.22    7.77
   3  12  -6  440.37   19.90
   3  12  -6  536.14   20.77
  -3  12   5   68.17    6.51
  -3  12   5   75.63    7.93
   3  12  -5   69.74    7.32
  -3  12   4  345.23   14.60
  -3  12   4  353.90   17.13
  -3  12   3   75.56    7.80
  -3  12   3   76.44    6.96
  -3  12   2   48.79    6.36
  -3  12   2   50.89    5.73
  -3 -12   2   43.48    4.92
  -3  12   1  213.33   13.43
  -3  12   1  224.78   12.25
  -3 -12   1  203.59   10.34
  -3  12   0  390.79   18.51
  -3  12   0  365.21   13.17
   3  12   0  393.84   17.43
  -3 -12   0  402.33   14.44
  -3  12  -1   24.74    4.25
  -3  12  -1   16.44    2.88
   3  12   1   18.72    3.99
  -3  12  -1   19.87    4.32
  -3 -12  -1   22.99    3.63
  -3 -12  -2   75.59    6.30
  -3  12  -2   87.15    8.07
   3  12   2   78.23    8.27
  -3  12  -2   67.29    8.39
  -3  12  -2   79.89    6.38
  -3  12  -3    6.02    2.33
  -3  12  -3    7.79    2.20
  -3  12  -3    8.40    3.14
   3  12   3   11.68    3.62
  -3 -12  -3    7.70    2.20
   3  12   4   38.23    6.14
  -3 -12  -4   34.19    4.31
  -3  12  -4   34.97    4.50
  -3  12  -4   35.66    6.21
   3  12   5   68.51    8.32
  -3  12  -5   66.58    6.23
  -3 -12  -5   71.59    6.26
  -3 -12  -6  791.75   21.25
   3  12   6  747.93   28.53
  -3  12  -6  729.25   21.00
  -3  12  -7   36.36    5.10
  -3 -12  -7   36.80    4.79
   3  12   7   37.22    6.72
   3  12   8 1208.58   38.74
  -3 -12  -8 1284.25   28.28
  -3  12  -8 1214.39   29.94
   3  12   9   68.62    9.46
  -3  12  -9   75.25    7.87
   3  12   9   72.87    9.86
  -3 -12  -9   81.09    7.42
  -3  12 -10 1066.53   30.36
   3  12  10 1030.53   38.52
  -3 -12 -10 1047.35   27.05
   3  12  10 1078.48   39.52
  -3 -12 -11   12.04    3.02
  -3  12 -11    3.79    2.37
   3  12  11    3.37    3.19
   3  12  11    8.11    3.73
  -3 -12 -11    3.12    2.05
  -3 -12 -12  566.20   20.55
  -3 -12 -12  519.37   19.95
  -3 -12 -13    8.65    2.85
  -3 -12 -13    6.13    2.21
  -3 -12 -14  941.21   27.54
  -3 -12 -14 1037.74   28.37
  -3 -12 -15  341.51   16.42
  -3 -12 -15  312.08   15.75
  -3 -12 -16  867.15   25.70
  -3 -12 -16  753.88   24.11
  -3 -12 -17   20.86    4.04
  -3 -12 -17   22.13    4.12
  -3 -12 -17   28.75    4.65
  -3 -12 -18  574.19   19.77
  -3 -12 -18  543.40   18.56
   3 -13 -19  115.31    8.58
   3 -13 -19  136.42    9.28
   3 -13 -18    6.42    2.50
  -3 -13  18    2.04    1.43
   3 -13 -17   22.98    4.50
  -3 -13  17   25.37    4.23
   3 -13 -16   47.28    6.72
  -3 -13  16   60.79    6.62
  -3 -13  15   13.13    3.35
  -3 -13  14  263.14   14.19
   3  13 -13   23.63    4.93
  -3 -13  13   28.95    4.85
   3  13 -12  407.74   19.62
   3  13 -11    6.61    2.81
  -3  13  11   16.02    4.91
  -3  13  10  740.90   30.59
   3  13 -10  676.63   24.75
  -3  13   9  263.36   17.76
   3  13  -9  233.75   14.49
  -3  13   8  320.07   18.84
   3  13  -8  274.34   15.30
   3  13  -7  113.39   10.66
  -3  13   7  145.98   12.51
   3  13  -7  125.11   10.17
  -3  13   6  372.02   19.37
   3  13  -6  336.26   16.40
  -3  13   5   90.80    7.71
   3  13  -5   86.81    8.47
  -3  13   5   94.44    9.58
  -3  13   4  320.56   17.37
  -3  13   4  346.96   15.18
   3  13  -4  319.26   15.71
  -3  13   3  234.97   14.93
  -3  13   3  271.97   13.49
  -3 -13   2 1142.46   25.98
  -3  13   2 1193.43   33.72
  -3  13   1  826.65   28.47
  -3 -13   1  792.67   21.50
  -3  13   0 1525.49   27.90
  -3  13   0 1612.29   43.21
  -3 -13   0 1608.21   30.25
  -3  13  -1  497.47   16.12
  -3  13  -1  552.15   20.37
  -3  13  -1  536.48   24.80
   3  13   1  466.10   20.51
  -3 -13  -1  519.49   17.12
  -3  13  -2  773.02   24.53
  -3  13  -2  754.02   20.12
  -3 -13  -2  804.79   21.27
  -3  13  -2  771.56   29.89
   3  13   2  738.43   26.43
  -3  13  -3  608.26   26.53
  -3  13  -3  596.23   22.28
  -3  13  -3  594.62   18.22
   3  13   3  566.84   23.95
  -3 -13  -3  623.48   18.92
  -3  13  -4  644.63   19.38
  -3  13  -4  640.58   27.58
   3  13   4  643.42   26.42
  -3 -13  -4  687.01   19.98
   3  13   5  152.75   13.32
  -3  13  -5  140.59    9.33
  -3 -13  -5  150.97    9.48
  -3  13  -6  397.22   16.09
  -3 -13  -6  440.62   16.44
   3  13   6  417.52   22.58
  -3  13  -7  469.22   18.04
   3  13   7  469.94   24.79
  -3 -13  -7  502.80   17.99
   3  13   8  188.94   16.23
   3  13   8  155.75   14.79
  -3  13  -8  187.66   12.07
  -3 -13  -8  200.16   11.52
  -3  13  -9  242.57   14.26
  -3 -13  -9  253.57   13.34
   3  13   9  214.53   17.93
   3  13   9  221.78   18.00
  -3  13 -10  240.58   14.71
   3  13  10  235.13   19.70
   3  13  10  223.96   18.83
  -3 -13 -10  271.08   14.02
  -3  13 -11   78.82    8.85
  -3 -13 -11   90.43    8.29
  -3 -13 -12    8.13    2.61
  -3 -13 -12   11.80    3.19
  -3 -13 -13    2.66    1.85
  -3 -13 -13    4.02    2.21
  -3 -13 -14  109.63    9.42
  -3 -13 -14   95.65    8.75
  -3 -13 -15    8.21    2.93
  -3 -13 -15   10.58    2.90
  -3 -13 -16    1.74    1.76
  -3 -13 -16   -0.41    1.77
  -3 -13 -16    4.61    2.35
  -3 -13 -17   84.07    7.85
  -3 -13 -17   97.66    8.24
   3 -14 -18  483.04   17.68
   3 -14 -17  489.72   18.85
  -3 -14  17  542.82   17.97
   3 -14 -16  779.61   25.18
  -3 -14  16  967.42   25.45
  -3 -14  15  775.63   23.62
  -3 -14  14  424.49   17.92
   3  14 -13  259.62   15.74
  -3 -14  13  277.00   14.68
   3  14 -12  943.07   29.98
   3  14 -11  625.60   24.31
   3  14 -10  417.86   19.76
  -3  14  10  438.48   25.03
  -3  14   9 1345.63   42.64
   3  14  -9 1300.86   34.71
   3  14  -8  283.28   16.07
  -3  14   8  301.80   19.55
  -3  14   7 1476.53   42.24
   3  14  -7 1382.88   34.58
   3  14  -6   19.23    4.59
  -3  14   6   20.31    3.84
   3  14  -6   18.88    4.09
  -3  14   6   22.91    5.42
  -3  14   5  520.41   24.10
  -3  14   5  562.97   19.72
   3  14  -5  451.54   21.40
   3  14  -5  456.10   19.32
   3  14  -4    9.96    2.87
  -3  14   4    9.18    2.47
  -3  14   4   12.97    3.97
   3  14  -3  497.02   20.13
  -3  14   3  505.80   23.66
  -3  14   2  187.14   14.71
  -3  14   2  214.52   12.55
  -3 -14   2  178.16   10.80
  -3  14   1   24.48    3.77
  -3 -14   1   23.36    3.91
  -3  14   1   33.05    5.10
  -3  14   0  212.19   12.88
  -3  14   0  188.45   10.09
  -3 -14   0  186.72   10.74
  -3  14   0  204.14   16.31
  -3  14  -1   25.07    3.83
  -3  14  -1   28.82    4.90
  -3  14  -1   36.47    6.95
  -3 -14  -1   32.58    4.58
  -3  14  -2  131.05    8.68
  -3  14  -2  134.53   10.59
  -3 -14  -2  142.16    9.36
  -3  14  -2  114.41   12.38
  -3  14  -3   34.73    6.83
   3  14   3   38.00    6.95
  -3 -14  -3   41.41    5.13
  -3  14  -3   37.98    5.93
  -3  14  -3   41.26    5.06
  -3 -14  -4  398.85   15.97
  -3  14  -4  367.23   15.10
   3  14   4  342.91   20.46
  -3  14  -4  396.56   23.28
   3  14   5  165.90   14.75
  -3 -14  -5  163.75   10.34
  -3  14  -5  151.75    9.97
   3  14   6  346.24   21.79
  -3 -14  -6  371.63   15.75
  -3  14  -6  358.45   15.71
  -3  14  -7  714.24   23.00
   3  14   7  636.41   30.61
   3  14   7  655.53   30.79
   3  14   8  839.28   35.95
  -3 -14  -8  952.97   26.10
   3  14   8  829.79   36.16
  -3  14  -8  933.49   27.29
  -3 -14  -9  865.21   25.00
   3  14   9  714.37   34.68
   3  14   9  729.37   34.04
  -3  14  -9  858.94   27.02
  -3  14 -10  967.38   29.67
  -3 -14 -10 1041.13   27.70
  -3  14 -11 1038.52   31.61
  -3 -14 -11 1101.67   28.81
  -3 -14 -12  516.63   20.24
  -3 -14 -13  394.43   17.91
  -3 -14 -13  458.49   19.10
  -3 -14 -14  653.76   22.70
  -3 -14 -14  529.37   20.62
  -3 -14 -15  335.33   16.15
  -3 -14 -15  402.56   17.58
  -3 -14 -16  545.75   20.00
  -3 -14 -16  768.60   23.47
  -3 -14 -17  555.92   18.98
  -3 -14 -17  406.00   16.32
   3 -15 -18   11.52    2.93
   3 -15 -17    1.47    1.61
  -3 -15  17    1.39    1.22
   3 -15 -16    9.62    2.88
  -3 -15  16   11.12    2.83
   3 -15 -15   71.43    7.64
  -3 -15  15  108.97    8.74
  -3 -15  14  315.62   15.30
   3  15 -14  267.67   15.75
   3  15 -13    2.87    2.02
  -3 -15  13    3.79    2.36
   3  15 -12  107.23   10.28
   3  15 -11   25.88    5.14
   3  15 -10  510.83   22.15
   3  15  -9   47.66    6.68
   3  15  -8  284.79   16.34
  -3  15   8  296.04   20.76
   3  15  -8  280.48   17.57
  -3  15   7  124.06   13.36
   3  15  -7  115.62   11.34
   3  15  -7  119.67   10.56
   3  15  -6  358.50   19.81
   3  15  -6  381.80   18.21
  -3  15   6  383.28   22.63
  -3  15   5  608.13   28.16
   3  15  -5  572.36   24.78
   3  15  -5  614.51   22.73
  -3  15   4  243.58   17.87
  -3  15   4  290.93   14.81
   3  15  -4  250.61   14.55
  -3  15   3  287.23   19.49
  -3  15   3  332.61   15.88
   3  15  -3  322.36   16.43
  -3  15   2  650.11   22.56
   3  15  -2  594.57   22.59
  -3 -15   1  802.94   23.48
  -3  15   1  909.32   27.00
   3  15  -1  867.30   26.91
  -3  15   1  847.94   36.00
  -3  15   1  803.38   21.09
  -3  15   0  463.53   19.52
   3  15   0  444.47   19.13
  -3 -15   0  429.96   16.97
  -3  15   0  402.59   24.66
  -3  15   0  394.60   14.98
  -3  15  -1 1568.13   36.33
  -3  15  -1 1543.30   48.19
  -3  15  -1 1461.93   29.24
  -3 -15  -1 1455.73   30.98
  -3 -15  -2  838.38   23.59
  -3  15  -2  777.52   21.64
  -3  15  -2  836.32   27.33
  -3  15  -2  758.16   33.51
  -3  15  -3  784.95   27.17
  -3  15  -3  692.77   32.22
  -3 -15  -3  764.11   22.62
  -3  15  -3  748.28   21.76
  -3  15  -4  856.57   23.83
  -3  15  -4  891.10   37.07
  -3 -15  -4  915.38   24.93
   3  15   5  601.22   30.13
  -3 -15  -5  687.84   21.93
  -3  15  -5  695.49   21.93
   3  15   5  564.35   28.73
  -3 -15  -6  721.82   22.82
   3  15   6  616.75   31.07
  -3  15  -6  692.22   22.44
   3  15   6  558.80   29.70
  -3  15  -7  605.54   21.46
   3  15   7  543.12   29.84
  -3 -15  -7  610.62   21.30
  -3  15  -8  956.24   27.99
  -3 -15  -8  952.02   26.87
  -3  15  -9  184.17   12.79
  -3 -15  -9  183.29   11.98
  -3  15 -10  210.19   13.90
  -3 -15 -10  219.11   13.11
  -3  15 -11  227.79   14.95
  -3 -15 -11  233.32   13.56
  -3 -15 -12   54.03    6.72
  -3 -15 -13   25.88    4.62
  -3 -15 -14   43.11    5.95
  -3 -15 -15   25.65    4.47
  -3 -15 -16   12.07    3.10
   3 -16 -17  364.39   15.61
  -3 -16  16   48.51    5.43
   3 -16 -16   43.12    5.78
  -3 -16  15  169.89   10.61
   3  16 -14  215.17   13.98
  -3 -16  14  242.88   13.23
   3  16 -13  307.53   17.18
  -3 -16  13  309.60   15.43
   3  16 -12  574.14   23.82
   3  16 -11  554.17   23.51
   3  16 -10  124.39   11.03
   3  16  -9 1022.81   31.28
   3  16  -8   32.96    5.57
   3  16  -8   30.20    6.11
  -3  16   7  193.81   17.95
   3  16  -7  200.29   15.24
   3  16  -7  207.66   13.97
   3  16  -6   32.85    6.38
  -3  16   6   30.87    4.92
   3  16  -6   31.23    5.53
  -3  16   6   29.22    7.36
  -3  16   5  234.87   18.98
  -3  16   5  304.66   15.39
   3  16  -5  254.68   17.11
   3  16  -5  259.40   15.18
   3  16  -4   41.02    7.05
   3  16  -4   32.83    5.53
  -3  16   4   36.29    5.43
  -3  16   3   68.18    7.47
   3  16  -3   71.00    7.93
  -3  16   2   24.22    7.60
  -3  16   2   13.61    3.66
   3  16  -2   12.35    3.55
  -3  16   1    1.88    1.40
   3  16  -1    3.28    2.13
  -3  16   1    2.11    2.88
  -3  16   0   22.83    6.38
  -3  16   0   33.22    5.57
   3  16   0   34.34    5.47
  -3 -16   0   33.31    4.98
  -3  16   0   32.19    4.52
  -3  16  -1    6.09    2.95
  -3  16  -1    2.94    1.73
  -3 -16  -1    4.93    2.20
  -3  16  -1   -0.22    4.02
  -3  16  -2   19.31    4.72
   3  16   2   17.73    3.98
   3  16   2   11.47    4.28
  -3  16  -2   15.97    5.33
  -3  16  -2   18.77    3.69
  -3 -16  -2   21.23    4.00
  -3  16  -3  407.90   16.45
  -3  16  -3  411.32   20.15
   3  16   3  434.56   19.02
  -3  16  -3  387.72   25.82
  -3 -16  -3  423.51   17.51
  -3  16  -4   34.42    5.06
   3  16   4   32.64    5.15
   3  16   4   23.14    6.41
  -3 -16  -4   42.95    5.77
  -3 -16  -5  599.38   21.22
  -3  16  -5  563.52   20.18
  -3 -16  -6  132.94   10.25
   3  16   6  126.89   15.27
  -3  16  -6  129.12   10.00
  -3  16  -7  653.12   22.78
  -3 -16  -7  657.62   22.77
  -3 -16  -8  104.24    9.21
  -3  16  -8   92.46    8.88
  -3 -16  -9 1427.05   33.88
  -3  16  -9 1422.08   35.43
  -3  16 -10   77.25    8.86
  -3 -16 -10   94.27    8.94
  -3 -16 -11 1865.87   38.55
  -3 -16 -12  156.75   11.24
  -3 -16 -13 1624.34   35.43
  -3 -16 -14  290.92   14.73
  -3 -16 -15  815.32   23.84
  -3 -16 -16  482.22   17.55
   3 -17 -16   -0.20    1.91
  -3 -17  15    1.79    1.44
   3 -17 -15    0.26    1.93
  -3 -17  14    4.24    1.72
   3  17 -14    5.88    2.61
   3 -17 -14    5.12    2.34
  -3 -17  13  153.50   10.67
   3  17 -13  157.31   12.24
   3  17 -12   17.57    4.35
   3  17 -11  429.76   20.75
   3  17 -10  296.24   17.14
   3  17  -9  403.82   19.81
   3  17  -8    8.27    3.64
   3  17  -8    1.18    2.54
   3  17  -7  321.27   17.42
   3  17  -7  340.12   19.96
   3  17  -6  301.78   19.11
  -3  17   6  338.09   16.34
   3  17  -6  310.10   16.95
   3  17  -5  387.84   21.52
   3  17  -5  412.39   19.72
  -3  17   4  315.21   16.18
   3  17  -4  266.76   17.89
   3  17  -4  284.54   16.17
  -3  17   3 1707.37   37.88
   3  17  -3 1587.90   37.67
  -3  17   2  973.38   29.18
  -3  17   2  866.35   41.42
   3  17  -2  900.92   28.08
  -3  17   1 1131.06   26.59
  -3  17   1 1387.86   35.08
  -3  17   1 1234.29   49.25
   3  17  -1 1302.31   33.41
  -3  17   0  241.84   12.47
  -3  17   0  278.49   16.02
   3  17   0  266.58   15.11
  -3 -17   0  237.97   13.67
  -3 -17  -1 1833.21   37.89
   3  17   1 1899.65   39.84
  -3  17  -1 1846.04   59.21
  -3  17  -1 1845.82   34.67
  -3  17  -2  772.93   28.21
   3  17   2  764.28   25.04
  -3  17  -2  676.86   35.97
  -3 -17  -2  756.51   24.10
  -3  17  -2  713.52   21.93
  -3  17  -3 1058.53   27.12
   3  17   3 1065.81   29.14
  -3  17  -3  993.01   43.77
  -3 -17  -3 1079.82   28.97
  -3 -17  -4  574.75   21.36
  -3  17  -4  579.24   20.61
  -3  17  -5  745.32   23.95
  -3 -17  -5  767.06   24.84
  -3 -17  -6  419.36   18.45
  -3  17  -6  420.99   18.17
  -3  17  -7  837.61   26.32
  -3 -17  -7  854.02   26.31
  -3  17  -8   21.27    4.43
  -3 -17  -8   23.73    4.68
  -3  17  -9  645.52   24.02
  -3 -17  -9  614.26   22.52
  -3  17 -10   59.50    7.66
  -3 -17 -10   56.27    7.01
  -3 -17 -11  280.36   15.22
  -3 -17 -12   41.25    5.97
  -3 -17 -13  104.98    8.92
  -3 -17 -14   16.71    3.60
  -3 -17 -15    4.93    2.09
  -3 -18  15  417.87   15.20
   3 -18 -15  427.34   17.83
   3  18 -14   33.13    5.40
  -3 -18  14   33.83    4.72
   3 -18 -14   22.81    4.54
   3  18 -13  372.06   18.32
  -3 -18  13  360.12   15.87
   3  18 -12  246.67   15.36
   3 -18 -12  140.36   11.34
   3  18 -11  209.85   14.36
   3 -18 -11  104.98    9.91
   3  18 -10  201.27   14.21
   3 -18 -10  101.75    9.93
   3  18  -9  913.30   29.81
   3 -18  -9  442.85   20.49
   3  18  -8   65.41    8.01
   3  18  -8   63.51    8.80
   3  18  -7  249.60   17.45
   3  18  -7  245.59   15.34
  -3  18   6  153.71   11.05
   3  18  -6  156.26   13.89
   3  18  -6  134.44   11.26
  -3  18   5  123.08   10.11
   3  18  -5  110.16   11.85
   3  18  -5  106.17   10.24
   3  18  -4    3.16    2.94
  -3  18   4    4.73    2.16
   3  18  -4    2.76    1.88
  -3  18   3    2.96    2.06
   3  18  -3    9.45    3.79
   3  18  -3    4.09    2.80
  -3  18   2   75.77    8.46
   3  18  -2   68.95    7.91
  -3  18   1   10.29    3.62
   3  18  -1    8.51    3.07
  -3  18   0  142.18   11.74
   3  18   0  140.59   10.99
  -3  18   0  120.53    9.04
  -3  18  -1    6.61    2.30
   3  18   1    7.64    2.82
  -3 -18  -1    5.94    2.68
  -3  18  -2   18.46    4.87
  -3  18  -2   18.26    3.80
   3  18   2   16.06    3.92
  -3 -18  -2   14.85    3.71
   3  18   3  343.46   16.54
  -3 -18  -3  346.30   16.90
  -3  18  -3  327.28   15.42
  -3  18  -4   20.57    4.13
  -3 -18  -4   25.04    4.86
  -3 -18  -5  240.35   14.24
  -3  18  -5  257.31   14.19
  -3  18  -6    1.78    1.70
  -3 -18  -6    1.81    1.81
  -3 -18  -7  352.96   17.35
  -3  18  -7  345.30   16.93
  -3 -18  -8  234.12   14.26
  -3  18  -8  261.23   14.88
  -3  18  -9  586.58   22.67
  -3 -18  -9  562.27   21.94
  -3 -18 -10   51.27    6.68
  -3 -18 -11  676.44   23.45
  -3 -18 -12   15.36    3.68
  -3 -18 -13  801.94   24.00
  -3 -18 -14   22.76    4.18
  -3 -19  14    8.78    2.67
   3 -19 -14    6.49    2.36
   3  19 -13   78.94    8.27
  -3 -19  13   78.62    7.17
  -3 -19  12  104.37    8.67
   3  19 -12  107.87   10.14
   3  19 -11  256.99   15.81
   3 -19 -11  120.58   10.53
   3  19 -10  190.82   13.64
   3 -19 -10   73.66    8.42
   3  19  -9  510.67   22.54
   3  19  -8  121.03   10.93
   3  19  -7 1272.59   40.02
   3  19  -7 1224.37   34.05
  -3  19   6   23.48    4.51
   3  19  -6   26.11    6.12
   3  19  -6   27.21    5.34
  -3  19   5 1402.01   34.16
   3  19  -5 1354.43   41.63
   3  19  -5 1387.28   35.98
  -3  19   4    8.62    3.20
   3  19  -4    9.40    4.16
   3  19  -4   11.14    3.76
   3  19  -3 2826.04   51.48
   3  19  -3 2752.93   58.98
  -3  19   2   45.66    6.62
   3  19  -2   45.72    7.90
   3  19  -2   43.26    6.41
  -3  19   1 2322.80   47.26
   3  19  -1 2171.19   44.02
  -3  19   0  130.10   11.49
   3  19   0  104.35    9.57
  -3  19   0  106.77    8.69
   3  19   1 1002.68   29.05
  -3  19  -1  960.89   25.92
   3  19   2   43.60    6.07
  -3  19  -2   30.97    4.94
  -3 -19  -2   33.20    5.46
  -3  19  -3  969.33   26.85
  -3 -19  -3  914.49   28.18
   3  19   3  897.31   26.75
  -3  19  -4  133.91   10.25
  -3 -19  -4  126.55   10.47
  -3  19  -5  749.96   24.44
  -3 -19  -5  710.52   24.91
  -3  19  -6   74.19    8.18
  -3 -19  -6   71.82    8.11
  -3  19  -7  749.96   24.95
  -3 -19  -7  684.79   24.60
  -3  19  -8    2.79    2.03
  -3 -19  -8    1.48    1.70
  -3  19  -9  371.17   17.97
  -3 -19  -9  324.05   16.74
  -3 -19 -10    3.51    2.19
  -3 -19 -11   95.79    8.79
  -3 -19 -12   44.58    5.89
  -3 -19 -13    2.56    1.69
   3  20 -13  602.73   21.64
   3  20 -12   32.69    5.47
  -3 -20  12   33.84    4.77
   3  20 -11  554.49   22.42
   3  20 -10    6.95    3.05
   3  20  -9  671.72   25.44
   3  20  -8    5.42    2.75
   3  20  -7  344.16   20.52
   3  20  -7  347.69   17.93
  -3  20   6   78.30    7.99
   3  20  -6   90.59   10.85
   3  20  -6   79.22    8.71
  -3  20   5   13.50    3.48
   3  20  -5   21.71    4.69
   3  20  -5   12.87    4.39
  -3  20   4  382.87   18.26
   3  20  -4  351.79   21.57
   3  20  -4  369.58   18.74
  -3  20   3   65.22    7.74
   3  20  -3   64.44    9.14
   3  20  -3   70.63    8.14
  -3  20   2   26.18    5.09
   3  20  -2   26.39    5.04
   3  20  -2   22.00    5.55
  -3  20   1  172.82   13.22
   3  20  -1  147.14   13.75
   3  20  -1  169.20   12.32
  -3  20   0   29.51    5.75
   3  20   0   29.97    5.15
  -3  20   0   27.44    4.47
   3  20   0   26.03    5.85
  -3  20  -1   12.15    3.16
   3  20   1   17.03    4.09
  -3  20  -2   26.78    4.52
   3  20   2   27.29    4.77
  -3 -20  -3  176.85   12.62
  -3  20  -3  208.81   12.55
  -3  20  -4    4.87    2.16
  -3 -20  -4    9.08    3.00
  -3  20  -5   52.19    6.59
  -3 -20  -5   53.16    6.97
  -3  20  -6    6.23    2.53
  -3 -20  -6    3.94    2.17
  -3  20  -7  277.83   15.22
  -3 -20  -7  248.83   14.84
  -3  20  -8   14.32    3.82
  -3 -20  -8   13.02    3.56
  -3 -20  -9  207.34   13.20
  -3 -20 -10    0.34    2.13
  -3 -20 -11  314.13   15.44
  -3 -20 -12    7.95    2.62
  -3 -21  11  100.33    8.25
   3  21 -11  133.61   10.61
   3  21 -10  498.02   20.80
   3  21  -9  583.61   22.75
   3  21  -8  221.72   14.21
   3  21  -7  628.42   24.00
   3  21  -6  216.61   16.36
   3  21  -6  214.29   14.11
   3  21  -5  445.00   20.28
  -3  21   5  416.94   18.71
   3  21  -5  444.10   23.49
   3  21  -4   19.31    5.28
   3  21  -4   16.79    4.13
  -3  21   4   15.43    3.85
  -3  21   3  621.55   23.82
   3  21  -3  596.36   27.87
   3  21  -3  601.16   23.33
  -3  21   2  246.37   15.31
   3  21  -2  245.21   17.74
   3  21  -2  250.49   14.94
   3  21  -1  307.27   19.70
   3  21  -1  330.45   16.94
   3  21   0   28.34    6.02
   3  21   0   26.45    4.84
   3  21   1  313.54   15.97
   3  21   1  319.95   19.73
  -3  21  -1  303.62   14.83
  -3  21  -2  150.67   10.52
  -3  21  -3  367.57   16.61
  -3  21  -4   74.09    7.64
  -3 -21  -4   59.48    7.39
  -3 -21  -5  203.63   13.45
  -3  21  -5  266.16   14.55
  -3  21  -6   44.77    6.09
  -3 -21  -6   48.92    6.68
  -3 -21  -7  374.90   17.99
  -3 -21  -8    9.52    3.14
  -3 -21  -9  120.53    9.98
  -3 -21 -10    3.76    2.23
  -3 -21 -11   34.53    5.09
   3  22 -10  351.84   16.72
   3  22  -9  600.81   22.34
   3  22  -8   75.49    8.13
   3  22  -7  181.37   12.56
   3  22  -6   22.13    4.52
   3  22  -5   69.40    9.35
   3  22  -5   59.62    7.28
   3  22  -4   -1.40    2.88
   3  22  -4    4.72    3.21
   3  22  -3   80.28    9.98
   3  22  -3   73.54    8.06
   3  22  -2   34.29    5.38
   3  22  -2   19.33    5.09
   3  22  -1   36.01    6.64
   3  22  -1   39.39    5.83
   3  22   0   -0.44    2.47
   3  22   0   -1.62    2.49
   3  22   1  124.99    9.84
   3  22   1  125.18   12.15
   3  22   2   26.74    5.84
   3  22   3  243.19   16.22
   3  22   4   77.07    9.03
   3  22   5  208.15   14.56
   3  22   6   21.98    4.53
  -3 -22  -6   13.24    3.47
  -3 -22  -7  157.82   11.42
   3  22   7  221.93   14.15
   3  22   8    6.36    2.11
  -3 -22  -8    7.29    2.79
   3  22   9  251.85   13.63
   3  23  -8   75.42    7.73
   3  23  -7  439.11   18.66
   3  23  -6  274.52   15.02
   3  23  -5  269.53   15.02
   3  23  -4  132.88   12.40
   3  23  -4  128.72   10.38
   3  23  -3  280.91   18.03
   3  23  -3  294.70   15.58
   3  23  -2  135.70   10.49
   3  23  -2  139.55   12.73
   3  23  -1  494.65   19.69
   3  23  -1  514.87   24.33
   3  23   0  140.06   10.31
   3  23   0  156.06   13.42
   3  23   1  536.27   24.22
   3  23   2  249.15   16.13
   3  23   3  247.03   15.77
   3  23   4  328.56   17.85
   3  23   5  178.67   12.90
   3  23   6  144.66   11.21
   3  23   7  119.91    9.79
   3  24  -5   13.02    3.23
   3  24  -4  253.82   13.84
   3  24  -3    2.45    2.56
   3  24  -3    0.40    1.56
   3  24  -2  156.45   12.89
   3  24  -2  130.15    9.74
   3  24  -1   35.13    6.33
   3  24  -1   23.11    4.22
   3  24   0    3.69    2.43
   3  24   1    6.67    3.12
   3  24   2    3.33    1.99
   3  24   3   45.81    6.63
   3  24   4   98.23    9.38
   3  24   5  213.70   13.37
   4   0 -21    2.05    1.60
  -4   0  21    5.84    2.23
   4   0 -20 1476.33   34.29
  -4   0  20 1415.55   31.29
   4   0 -19    3.30    2.01
  -4   0  19    2.30    1.76
  -4   0  18 3360.71   50.19
  -4   0  17    3.14    1.84
  -4   0  16 1862.56   37.09
  -4   0  15    1.39    1.83
  -4   0  14 1090.20   27.36
   4   0 -13    3.30    2.00
  -4   0  13   17.78    3.63
  -4   0  12  527.09   24.55
  -4   0  12  532.71   18.17
  -4   0  11    0.52    1.25
   4   0 -11    3.61    1.96
  -4   0  11    5.23    2.79
  -4   0  10   45.06    6.65
  -4   0  10   43.03    5.04
   4   0 -10   33.94    5.01
  -4   0   9    6.94    3.11
  -4   0   8  631.38   22.20
  -4   0   7    3.62    2.17
  -4   0   6    6.46    2.45
  -4   0   5    1.29    1.21
  -4   0   4 1275.46   27.12
  -4   0   3    1.68    1.57
  -4   0   2 2716.26   36.76
  -4   0   1    0.64    1.05
  -4   0   0  153.01    8.47
  -4   0   0  132.66    5.12
   4   0   1    7.88    2.23
   4   0   2 1422.15   26.77
   4   0   3    3.71    1.72
   4   0   4 2762.89   38.38
   4   0   5    4.93    1.69
   4   0   6  288.01   13.03
   4   0   7    0.47    1.18
   4   0   8 1277.53   29.10
  -4   0  -8 1287.47   24.04
  -4   0  -9    7.07    1.99
   4   0   9    5.11    2.44
   4   0  10 1841.03   39.84
  -4   0 -10 1878.79   31.44
  -4   0 -11    6.78    2.28
   4   0  11    3.47    2.29
  -4   0 -12  508.58   17.94
  -4   0 -13    2.60    1.78
  -4   0 -14 1611.06   34.19
  -4   0 -15    4.63    2.22
  -4   0 -16 2034.04   40.38
  -4   0 -17    4.79    2.08
  -4   0 -18  299.67   15.45
  -4   0 -19   -0.04    1.93
  -4   0 -20   57.96    6.35
   4  -1 -21    2.57    1.44
  -4  -1  21    3.45    1.97
   4   1 -20  146.63   10.84
   4  -1 -20  154.79   11.25
  -4   1  20  154.16   10.52
  -4  -1  20  146.70   10.15
   4   1 -19    2.16    1.80
   4  -1 -19    3.17    2.21
  -4   1  19    2.80    1.88
  -4  -1  19    1.73    2.03
  -4  -1  18  154.11   10.91
  -4   1  18  162.07   11.28
  -4   1  17  140.76   10.53
  -4  -1  17  147.95   10.55
  -4   1  16  416.70   17.84
  -4  -1  16  441.16   17.96
  -4   1  15   81.73    7.87
  -4  -1  15   90.48    8.16
  -4  -1  14  872.85   24.28
  -4   1  14  852.46   24.41
   4   1 -13   17.18    4.11
   4  -1 -13   24.54    4.73
  -4   1  13   21.34    3.89
  -4  -1  13   25.93    4.19
  -4   1  13   27.01    6.31
  -4   1  12 2590.54   54.01
  -4  -1  12 2663.65   54.48
  -4  -1  12 2758.24   40.98
  -4   1  12 2796.39   41.97
   4  -1 -12 2127.19   40.63
  -4   1  11    2.57    1.83
  -4  -1  11    4.88    1.80
   4   1 -11    5.58    2.49
  -4  -1  11    1.18    2.32
   4  -1 -10 1021.40   27.27
  -4   1  10 1288.67   35.13
  -4  -1  10 1474.11   36.87
  -4   1  10 1393.86   29.05
  -4  -1  10 1439.83   28.73
  -4   1   9  152.27   11.46
  -4  -1   9  167.00   12.04
  -4   1   8 6513.94   71.77
  -4  -1   8 7364.53   75.62
  -4   1   7   50.03    6.13
  -4  -1   7   54.94    6.38
  -4   1   6 1563.91   32.13
  -4  -1   6 1603.53   32.76
  -4   1   5   45.04    5.41
  -4  -1   5   25.35    4.16
  -4   1   4  810.67   21.81
  -4  -1   4  725.07   20.21
  -4  -1   3 3029.79   40.36
  -4   1   3 3661.15   44.01
  -4  -1   2 1855.79   30.42
  -4   1   2 2198.29   33.08
  -4  -1   1   48.96    4.91
  -4   1   1   47.26    4.86
  -4   1   0 1492.89   26.22
  -4   1   0 1422.20   19.40
   4   1   1    8.57    2.39
  -4   1  -1   14.72    2.17
  -4   1  -1    9.86    2.18
   4   1   2   41.07    4.60
   4  -1   2   18.65    3.24
   4  -1   3   34.43    4.24
   4   1   3   18.45    3.25
   4  -1   4   62.07    5.74
   4   1   4   64.64    5.95
   4   1   5  290.35   12.57
   4  -1   5  312.51   12.92
   4  -1   6  505.50   17.01
   4   1   6  510.63   17.56
   4   1   7  148.43    9.84
   4  -1   7  157.31    9.66
  -4  -1  -8  392.35   13.15
   4  -1   8  380.74   15.58
  -4   1  -8  383.94   13.35
   4   1   8  389.43   16.47
  -4  -1  -9    4.64    1.68
   4   1   9    1.79    1.85
   4  -1   9    1.28    1.13
  -4   1  -9    1.97    1.31
   4   1  10   87.90    8.89
   4  -1  10   92.35    8.79
  -4   1 -10   98.10    7.27
  -4  -1 -10   95.01    7.04
  -4  -1 -11    7.42    2.23
   4   1  11    5.12    2.57
  -4   1 -11    8.96    2.41
   4   1  12  235.98   16.14
  -4  -1 -12  248.67   12.36
  -4   1 -12  257.01   12.66
  -4   1 -13   17.19    3.54
  -4  -1 -13   17.80    3.67
  -4   1 -14   26.82    4.60
  -4  -1 -14   31.59    4.91
  -4   1 -15  214.90   13.09
  -4  -1 -15  221.72   13.02
  -4   1 -16   17.79    4.19
  -4  -1 -16   10.93    3.20
  -4   1 -17    7.11    2.57
  -4  -1 -17   12.87    3.46
  -4   1 -18  746.04   24.34
  -4  -1 -18  703.09   23.27
  -4   1 -19   22.54    4.23
  -4  -1 -19   30.65    4.94
  -4  -1 -20  807.90   23.39
   4  -2 -21  322.97   14.99
  -4  -2  21  295.34   13.41
  -4   2  20  870.32   24.98
  -4  -2  20  882.72   24.32
  -4  -2  19   93.30    8.21
  -4   2  19   86.51    8.16
  -4   2  18  948.56   27.18
  -4  -2  18  967.16   26.62
   4   2 -18  892.92   28.83
  -4  -2  17  185.91   11.62
  -4   2  17  172.03   11.61
  -4   2  16  599.46   21.62
  -4  -2  16  643.01   21.49
  -4   2  15 2594.38   44.12
  -4  -2  15 2564.48   42.43
  -4   2  14  142.64   10.25
  -4  -2  14  134.98    9.61
   4  -2 -14  126.96   10.76
  -4   2  13  811.27   32.34
   4   2 -13  722.90   24.91
   4  -2 -13  772.24   25.25
  -4   2  12   85.91    7.59
  -4  -2  12   78.85    7.00
   4  -2 -12   67.78    7.36
  -4   2  12   78.34    9.83
  -4   2  11  494.07   22.82
  -4  -2  11  555.55   23.49
  -4   2  11  538.69   18.53
  -4  -2  11  559.74   18.09
  -4   2  10  233.98   15.06
  -4  -2  10  268.79   15.73
  -4   2  10  292.28   13.44
  -4  -2  10  278.41   12.58
   4  -2 -10  212.49   12.45
  -4   2   9  201.09   13.44
  -4  -2   9  214.61   13.48
  -4  -2   9  227.04   11.10
  -4   2   8    3.05    2.17
  -4  -2   8   13.69    3.58
  -4   2   7  338.97   15.94
  -4  -2   7  383.15   16.39
  -4   2   6  484.02   18.19
  -4  -2   6  528.74   18.65
  -4   2   5  847.67   23.31
  -4  -2   5  784.98   22.05
  -4   2   4  171.28   10.00
  -4  -2   4  142.17    9.12
  -4   2   3  169.38    9.67
  -4  -2   3  122.23    8.17
  -4   2   2   57.66    5.54
  -4  -2   2   41.70    4.78
  -4   2   1  187.17    9.61
   4   2   0  355.60   13.79
  -4   2   0  352.75   12.95
  -4   2   0  329.98   10.40
   4   2   1  125.49    8.12
  -4   2  -1  115.47    6.35
  -4   2  -1  121.52    7.48
   4   2   2 4131.62   46.34
   4  -2   2 4182.63   47.16
   4  -2   3 1014.96   22.46
   4   2   3  940.24   22.40
   4   2   4 1867.55   32.03
   4  -2   4 1948.15   31.39
   4  -2   5  146.25    8.79
   4   2   5  143.30    9.12
   4  -2   6  977.29   23.29
   4   2   6  962.67   24.56
   4  -2   7  414.04   15.47
   4   2   7  404.42   16.54
   4   2   8 2237.50   39.93
  -4  -2  -8 2298.06   31.85
  -4   2  -8 2151.22   32.18
   4  -2   8 2242.47   37.33
   4   2   9  147.66   11.13
  -4   2  -9  165.16    9.21
  -4  -2  -9  150.91    8.58
   4  -2   9  168.50   10.93
   4   2  10 1238.37   33.72
  -4   2 -10 1246.05   26.26
  -4  -2 -10 1195.74   24.65
   4   2  11  643.96   25.40
  -4   2 -11  632.36   19.35
  -4  -2 -11  622.72   18.59
   4   2  12  744.03   28.94
  -4   2 -12  836.06   23.18
  -4  -2 -12  787.43   21.93
  -4   2 -13  439.94   17.55
  -4  -2 -13  413.79   16.56
  -4   2 -14 1074.74   28.63
  -4  -2 -14 1033.89   27.39
  -4   2 -15  125.88   10.04
  -4  -2 -15  124.56    9.69
  -4  -2 -16 1113.47   29.37
  -4   2 -16 1081.96   29.16
  -4   2 -17    4.46    1.93
  -4  -2 -17    6.21    2.63
  -4   2 -18  751.84   24.53
  -4  -2 -18  738.90   23.90
  -4  -2 -18  754.73   24.61
  -4  -2 -19    3.84    2.25
  -4  -2 -20  160.32   10.54
  -4  -3  22    1.54    1.66
  -4  -3  21   10.20    2.67
   4  -3 -21    8.00    2.77
   4  -3 -20   41.22    5.84
  -4  -3  20   42.23    5.37
  -4   3  19    4.65    2.32
  -4  -3  19    7.88    2.93
  -4  -3  18   92.91    8.25
  -4   3  18   92.08    8.62
  -4   3  17  416.02   18.22
  -4  -3  17  419.89   17.30
  -4   3  16 1520.71   34.45
  -4  -3  16 1610.03   33.83
  -4   3  15    6.18    2.79
  -4  -3  15    9.37    2.88
  -4   3  14 1051.69   27.80
   4  -3 -14  984.24   29.49
  -4   3  13   35.09    7.07
  -4   3  13   40.35    5.52
  -4  -3  13   43.16    5.33
   4  -3 -13   37.10    5.70
  -4   3  12 1755.81   34.65
  -4   3  12 1697.02   45.16
  -4   3  11  484.23   17.81
  -4  -3  11  476.89   16.64
  -4   3  11  407.25   21.11
   4  -3 -11  385.37   16.95
  -4   3  10 2540.80   40.14
  -4  -3  10 2638.11   38.27
   4  -3  -9  137.00    9.75
  -4  -3   9  183.75   12.40
  -4  -3   9  178.37    9.86
  -4   3   9  160.75   11.91
  -4   3   9  164.06   10.03
  -4  -3   8 3166.88   49.79
  -4   3   8 3026.58   49.18
  -4   3   7  429.74   17.70
  -4  -3   7  408.89   17.27
  -4   3   6 1574.64   33.19
  -4  -3   6 1567.16   32.75
  -4   3   5  993.89   25.35
  -4  -3   5  790.16   22.23
  -4   3   4 1634.20   31.52
  -4  -3   4 1272.25   27.14
  -4   3   3 1743.43   31.23
  -4  -3   3 1283.85   26.70
  -4   3   2 1819.96   31.68
  -4   3   1  509.19   16.22
   4   3  -1  435.19   15.82
   4   3   0 3223.64   42.07
  -4   3   0 3099.47   38.76
   4   3   1 1075.66   23.78
  -4   3  -1 1134.14   22.92
  -4   3  -1 1062.64   20.62
  -4   3  -2  522.39   15.13
   4   3   2  545.31   16.98
  -4   3  -2  603.59   16.14
   4  -3   2  614.19   18.02
   4   3   3  768.40   20.38
   4  -3   3  807.29   20.10
   4  -3   4   48.27    5.00
   4   3   4   40.99    4.85
   4  -3   5   71.83    6.03
   4   3   5   71.63    6.56
   4  -3   6  297.28   12.68
   4   3   6  282.21   13.51
   4  -3   7   39.60    4.84
   4   3   7   36.04    5.10
  -4   3  -8  324.20   12.75
  -4  -3  -8  351.46   12.63
   4  -3   8  321.93   13.86
   4   3   8  346.04   16.08
  -4   3  -9    8.68    2.44
   4   3   9    8.72    2.60
  -4  -3 -10  166.71    9.37
   4   3  10  167.97   12.69
  -4   3 -10  173.88   10.01
   4   3  11   82.38    9.16
  -4  -3 -11   81.22    6.78
  -4   3 -11   81.86    7.17
   4   3  12   97.82   10.78
  -4  -3 -12  107.93    8.14
  -4   3 -12  110.80    8.63
  -4  -3 -13  424.58   16.82
  -4   3 -13  444.61   17.92
   4   3  14   80.71   11.37
  -4   3 -14  100.29    8.80
  -4  -3 -14   91.44    8.10
  -4   3 -15  211.98   12.90
  -4  -3 -15  203.41   12.28
  -4  -3 -16  303.75   15.24
  -4   3 -16  303.47   15.55
  -4  -3 -17   77.11    7.81
  -4   3 -17   66.40    7.46
  -4  -3 -18  637.24   21.92
  -4  -3 -18  666.84   22.85
  -4  -3 -19  179.15   11.38
  -4  -3 -20  706.77   21.63
   4  -4 -21  232.77   12.61
  -4  -4  21  197.16   10.67
   4  -4 -20  357.78   16.88
  -4  -4  20  306.88   14.00
  -4  -4  19  782.46   23.18
  -4   4  18  583.23   21.83
  -4  -4  18  596.63   20.42
  -4   4  17  264.55   14.61
  -4  -4  17  317.59   14.97
  -4   4  16  241.97   14.03
  -4  -4  16  256.10   13.53
  -4   4  15   45.49    6.07
  -4  -4  15   43.21    5.45
  -4   4  14   47.49    8.61
  -4   4  14   53.52    6.45
  -4  -4  14   63.85    6.62
   4  -4 -14   68.48    7.88
  -4   4  13  740.28   31.46
   4  -4 -13  746.87   24.89
  -4   4  12   50.06    7.89
  -4   4  12   54.37    6.31
  -4  -4  12   64.06    6.31
   4  -4 -12   49.99    6.28
  -4   4  11  508.77   18.72
  -4   4  11  476.44   22.40
  -4  -4  11  538.17   17.59
  -4   4  10   11.06    3.57
   4  -4 -10   18.44    3.82
  -4  -4  10   16.97    3.30
  -4   4  10   20.09    3.82
  -4   4   9   20.30    4.46
  -4   4   9   22.27    3.88
  -4  -4   9   12.50    3.35
  -4   4   8    5.80    2.47
  -4  -4   8    0.96    1.26
  -4  -4   7    8.01    2.90
  -4   4   7   11.11    3.21
  -4   4   6 1110.85   27.11
  -4  -4   6  733.48   22.54
  -4   4   5   18.24    3.63
  -4  -4   5   11.59    2.69
  -4   4   4   25.39    4.22
  -4   4   3   25.00    4.19
  -4   4   2 2618.36   38.49
   4   4  -2 2314.82   37.65
  -4   4   1  246.26   11.62
   4   4  -1  216.56   11.40
   4   4   0  585.74   17.94
  -4   4   0  631.99   17.98
   4   4   1  666.16   19.19
  -4   4  -1  657.37   17.62
  -4   4  -1  638.55   17.07
  -4   4  -2  551.51   16.26
   4   4   2  541.40   17.36
  -4   4  -2  571.12   16.11
   4  -4   3  132.31    8.16
  -4   4  -3  126.13    8.13
   4   4   3  117.28    8.13
   4  -4   4 1430.77   26.52
   4   4   4 1175.81   26.52
   4  -4   5  758.28   19.40
   4   4   5  740.92   21.45
   4  -4   6 2633.54   36.88
   4   4   6 2664.28   42.26
   4   4   7 2008.42   38.38
   4  -4   7 1922.85   32.22
   4   4   8  629.77   22.40
  -4  -4  -8  627.83   17.08
  -4  -4  -9  439.49   14.79
  -4   4  -9  425.93   15.35
   4   4   9  434.14   19.56
  -4  -4  -9  402.66   14.28
   4   4  10 2060.09   45.29
  -4   4 -10 2106.91   35.49
  -4  -4 -10 1998.19   32.64
  -4   4 -11  858.80   23.56
   4   4  11  786.76   28.94
  -4  -4 -11  774.77   21.33
  -4  -4 -11  814.03   21.69
  -4  -4 -12 1355.04   29.08
   4   4  12 1324.54   39.79
  -4   4 -13  756.70   23.12
  -4  -4 -13  731.72   22.22
  -4   4 -14 1439.03   33.02
  -4  -4 -14 1409.58   31.82
  -4  -4 -15  339.57   15.74
  -4  -4 -16  626.37   21.69
  -4  -4 -17  477.09   19.15
  -4  -4 -18  562.56   20.74
  -4  -4 -18  552.50   20.24
  -4  -4 -19   87.89    7.97
  -4  -4 -20  275.90   13.44
   4  -5 -21   33.32    4.84
  -4  -5  21   25.39    3.82
   4  -5 -20    9.37    2.91
  -4  -5  20    8.27    2.45
  -4  -5  19    4.33    2.31
  -4  -5  18  130.27    9.60
  -4  -5  17   55.66    6.41
  -4   5  17   51.11    6.67
  -4   5  16  359.68   17.19
  -4  -5  16  392.77   16.63
  -4   5  15  658.43   23.24
  -4  -5  15  755.69   22.90
  -4   5  14   88.22    8.46
  -4  -5  14  109.31    8.72
   4  -5 -14   93.84    9.06
  -4   5  13  953.97   36.25
  -4   5  13 1005.17   27.70
   4  -5 -13  956.19   28.24
  -4   5  12  499.65   24.32
   4  -5 -12  488.25   19.40
  -4   5  11  515.60   23.31
  -4   5  11  560.81   20.02
   4  -5 -11  529.13   19.86
  -4   5  10 2069.16   43.76
  -4   5  10 2061.95   38.15
   4  -5 -10 1990.95   38.43
   4  -5  -9 3012.63   46.07
  -4   5   9 3060.64   46.06
  -4   5   8 1036.92   28.02
   4  -5  -8  919.05   25.12
  -4   5   7 2195.98   39.12
  -4   5   6 2156.06   37.36
  -4   5   5 3240.99   45.37
  -4   5   4 1180.05   27.32
  -4   5   3 3050.60   44.34
   4   5  -3 2754.23   42.90
  -4   5   2 2821.30   41.62
   4   5  -2 2596.42   40.11
   4   5  -1 3374.40   44.73
  -4   5   1 4004.28   48.04
  -4   5   0  817.52   20.91
   4   5   0  748.73   20.92
  -4   5  -1 1372.87   26.19
  -4   5  -1 1402.91   26.73
   4   5   2 3731.87   46.26
  -4   5  -2 3658.99   44.27
  -4   5  -3  841.80   21.81
   4  -5   3  840.61   20.79
   4  -5   4 1067.02   22.79
   4   5   4 1109.91   26.03
   4   5   5 1504.98   31.23
   4  -5   5 1532.36   26.95
   4   5   6  198.67   11.84
  -4  -5  -7  509.70   15.09
   4   5   7  496.91   19.36
   4   5   8  246.41   14.36
  -4  -5  -8  247.17   10.98
  -4  -5  -8  254.20   11.07
  -4  -5  -9   24.10    3.68
  -4  -5  -9   26.22    3.79
   4   5   9   24.71    4.95
  -4  -5 -10  190.33   10.27
   4   5  10  177.21   13.58
  -4  -5 -10  190.22   10.35
   4   5  11  190.11   14.63
  -4  -5 -11  195.02   10.80
  -4  -5 -11  197.60   10.92
   4   5  12  395.67   22.28
  -4  -5 -12  435.76   16.67
  -4  -5 -12  419.24   16.49
   4   5  13  908.02   35.66
  -4  -5 -13  961.91   25.54
   4   5  14   43.47    8.70
  -4  -5 -14   48.31    6.03
  -4  -5 -15  378.17   16.72
  -4  -5 -16  477.14   18.95
  -4  -5 -17  385.23   17.22
  -4  -5 -18  598.79   20.89
  -4  -5 -18  609.74   21.24
  -4  -5 -19  341.53   15.39
  -4  -5 -20  444.60   16.77
   4  -6 -21  128.79    9.08
  -4  -6  21   92.37    7.11
  -4  -6  20  287.92   13.20
   4  -6 -20  308.42   15.24
  -4  -6  19  615.97   20.02
  -4  -6  18  463.97   17.77
  -4  -6  17  738.58   22.74
  -4  -6  16  362.59   15.86
  -4   6  16  322.13   16.49
  -4   6  15  243.98   14.42
  -4  -6  15  297.11   14.40
  -4   6  14  326.73   16.40
   4  -6 -14  321.17   16.99
  -4   6  13   29.41    6.83
  -4  -6  13   28.54    4.41
   4  -6 -13   29.32    5.21
  -4   6  13   29.20    4.93
  -4   6  12  643.01   27.64
  -4   6  12  695.80   23.26
   4  -6 -12  667.81   23.24
  -4   6  11  796.39   24.51
   4  -6 -11  795.81   24.59
  -4   6  11  819.51   29.26
  -4   6  10  164.12   12.38
  -4   6  10  153.45   10.62
   4  -6 -10  152.57   10.91
  -4   6   9  179.11   12.32
  -4   6   9  170.40   10.94
   4  -6  -9  174.45   11.33
  -4   6   8  577.52   20.98
   4  -6  -8  541.20   19.70
  -4   6   7   31.00    4.77
  -4   6   6    5.66    2.26
   4   6  -5   16.02    3.60
  -4   6   5   25.91    4.29
  -4   6   4  154.59    9.99
   4   6  -4  120.51    9.22
   4   6  -3   20.98    3.69
  -4   6   3   22.25    4.05
   4   6  -2 1415.72   29.88
  -4   6   2 1540.27   31.80
   4   6  -1  342.54   14.46
  -4   6   1  370.71   15.18
   4   6   0 3023.36   42.72
  -4   6   0 3224.18   43.28
   4   6   1  989.29   24.41
  -4   6  -1  931.89   22.35
  -4   6  -1  930.05   23.09
   4   6   2 2003.41   35.15
  -4   6  -2 2067.01   35.40
   4  -6   3 1132.35   24.16
  -4   6  -3 1100.84   22.05
  -4   6  -3 1085.65   26.19
   4  -6   4  506.15   15.32
   4   6   4  446.65   17.29
   4   6   5 1236.31   29.12
   4   6   6 3482.46   50.45
   4   6   7 2329.99   42.97
  -4  -6  -7 2358.26   32.98
  -4  -6  -7 2358.72   33.08
   4   6   8  746.55   25.84
  -4  -6  -8  782.29   19.77
  -4  -6  -8  792.18   19.98
  -4  -6  -9 2634.12   37.68
  -4  -6  -9 2530.12   36.59
   4   6  10  937.87   31.66
  -4  -6 -10  977.49   23.56
   4   6  11 1636.02   43.84
  -4  -6 -11 1692.90   32.16
  -4  -6 -12 1060.04   26.34
  -4  -6 -12 1021.02   26.00
   4   6  13 1987.50   54.17
  -4  -6 -13 2263.81   39.99
   4   6  13 1801.67   50.65
  -4  -6 -13 2333.42   40.00
  -4  -6 -14  920.73   26.20
  -4  -6 -14  936.22   25.90
  -4  -6 -15 1177.01   29.76
  -4  -6 -16   33.26    5.25
  -4  -6 -17  524.47   20.05
  -4  -6 -18   90.32    8.21
  -4  -6 -18   87.44    8.23
  -4  -6 -19  341.10   15.23
  -4  -6 -20   10.79    2.80
  -4  -7  21   -1.09    1.50
   4  -7 -21    2.24    1.72
   4  -7 -20    0.43    1.45
  -4  -7  20   -2.05    1.78
  -4  -7  19   26.93    4.36
  -4  -7  18   67.32    6.88
  -4  -7  17  170.48   10.96
  -4  -7  16   35.62    5.09
  -4  -7  15  811.59   23.75
  -4   7  14    1.92    3.48
  -4  -7  14    6.62    2.49
  -4   7  13  941.13   28.38
   4  -7 -13 1008.04   29.89
  -4   7  13  920.20   35.72
  -4   7  12   20.60    4.29
  -4  -7  12   16.63    3.49
  -4   7  12   17.86    5.08
   4  -7 -12   15.94    3.86
  -4   7  11 1319.78   37.25
  -4   7  11 1255.67   31.56
   4  -7 -11 1339.13   32.42
  -4   7  10   31.54    5.10
  -4   7  10   28.60    5.22
   4  -7 -10   40.11    5.71
  -4   7   9 3125.61   51.77
   4  -7  -9 3100.06   48.37
  -4   7   9 3028.95   47.09
  -4   7   8  337.65   16.14
  -4   7   8  315.72   15.27
   4  -7  -8  330.70   15.68
  -4  -7   8  324.83   13.09
   4  -7  -7 2125.27   39.13
   4   7  -7 2099.81   42.98
  -4   7   6  136.09    9.73
   4   7  -6  144.38   10.86
  -4   7   5 3627.86   49.37
   4   7  -5 3293.42   49.87
   4   7  -4  235.81   12.79
  -4   7   4  253.40   12.95
   4   7  -3 1907.08   35.95
  -4   7   3 2157.34   38.21
   4   7  -2   54.55    5.96
  -4   7   2   54.79    6.27
   4   7  -1 3059.32   44.50
  -4   7   1 3257.52   46.82
   4   7   0   18.63    3.41
  -4   7   0   11.44    3.01
  -4   7  -1 1453.59   29.27
   4   7   1 1391.07   29.93
  -4   7  -1 1397.19   30.02
  -4   7  -2  312.04   12.81
   4   7   2  303.32   14.08
  -4   7  -2  310.06   14.41
  -4   7  -3 1025.78   26.65
   4  -7   3  967.61   22.17
  -4   7  -3 1002.04   21.49
   4   7   3  949.64   25.31
  -4   7  -4  278.78   14.34
   4   7   4  249.30   13.31
   4   7   5 1167.62   29.68
  -4   7  -5 1274.19   26.07
  -4   7  -6  196.46   10.87
  -4  -7  -6  197.86    9.40
   4   7   6  186.17   12.02
  -4   7  -7  376.11   15.86
   4   7   7  343.30   17.04
  -4  -7  -7  381.54   13.50
  -4  -7  -7  344.04   12.94
   4   7   8   23.61    4.80
  -4  -7  -8   30.38    4.09
  -4  -7  -8   27.68    3.89
   4   7   9   68.26    8.67
  -4  -7  -9   66.05    6.10
  -4  -7  -9   67.07    6.10
  -4  -7 -10  100.04    7.71
   4   7  10   84.15    9.86
  -4  -7 -10  100.48    7.69
  -4  -7 -11   13.19    3.12
   4   7  11    9.44    3.97
  -4  -7 -11    9.99    2.71
  -4  -7 -12    9.91    2.89
   4   7  12    9.59    4.10
   4   7  12   12.16    4.63
  -4  -7 -12   13.07    3.10
   4   7  13   50.86    9.16
   4   7  13   45.57    8.67
  -4  -7 -13   53.02    6.18
  -4  -7 -13   50.36    6.23
  -4  -7 -14  114.82    9.20
  -4  -7 -14  102.77    8.85
  -4  -7 -15  232.30   13.16
  -4  -7 -15  243.73   13.73
  -4  -7 -16   64.33    7.16
  -4  -7 -17  577.42   21.05
  -4  -7 -18  116.99    9.11
  -4  -7 -18  121.55    9.51
  -4  -7 -19  327.68   14.68
  -4  -7 -20  139.04    9.04
   4  -8 -21  895.99   22.57
   4  -8 -20  157.74   10.31
  -4  -8  20  149.69    9.15
  -4  -8  19 1332.71   28.62
  -4  -8  18  383.06   15.88
  -4  -8  17  798.95   23.45
  -4  -8  16  268.67   13.64
  -4  -8  15 1430.99   31.39
  -4  -8  14  423.51   17.15
  -4   8  14  309.16   22.65
  -4  -8  13  994.53   25.87
   4  -8 -13  913.05   28.99
  -4  -8  12  363.30   15.35
   4  -8 -12  315.94   16.66
  -4   8  12  304.07   19.39
   4  -8 -11  759.13   24.96
  -4   8  11  741.47   28.39
   4   8 -10   23.55    4.39
   4  -8 -10   31.13    5.14
  -4   8  10   24.95    5.11
   4  -8  -9   53.83    6.61
   4   8  -9   35.86    5.36
  -4   8   9   46.30    6.34
   4  -8  -8   32.60    5.09
  -4   8   8   31.49    5.06
  -4  -8   8   32.37    4.25
  -4   8   7   20.44    4.10
   4  -8  -7   17.39    3.77
   4  -8  -6  683.89   22.23
  -4   8   6  866.54   25.04
   4   8  -5  301.41   15.10
  -4   8   5  347.31   15.69
  -4   8   4   14.00    3.21
   4   8  -4    7.58    2.52
  -4   8   3  707.54   22.42
   4   8  -3  635.23   20.99
   4   8  -2  677.02   21.46
  -4   8   2  801.51   24.22
  -4   8   1 2343.70   41.01
   4   8  -1 2084.07   37.43
  -4   8   0  287.35   13.88
   4   8   0  257.69   13.12
  -4   8  -1 1910.70   34.48
  -4   8  -1 1823.24   36.16
  -4   8  -2    5.81    2.40
   4   8   2    7.22    2.55
  -4   8  -2    3.31    1.26
  -4   8  -3 1658.45   35.67
   4   8   3 1595.33   34.05
  -4   8  -4  621.78   17.78
  -4  -8  -4  635.25   16.34
   4   8   4  603.95   21.64
  -4   8  -4  651.94   22.98
  -4   8  -5 4348.01   48.57
  -4  -8  -5 4288.52   43.42
  -4   8  -6   19.09    3.51
  -4  -8  -6   22.34    3.39
  -4  -8  -6   19.59    3.07
   4   8   7 1866.61   41.53
  -4   8  -7 2017.15   35.88
  -4  -8  -7 1986.44   31.44
  -4  -8  -7 1805.83   30.18
  -4  -8  -8  589.41   17.61
  -4  -8  -8  563.81   17.40
  -4  -8  -9 2136.27   34.94
  -4  -8  -9 2164.56   35.01
   4   8  10  290.31   18.56
  -4  -8 -10  322.20   14.04
  -4  -8 -10  333.30   14.11
  -4  -8 -11 1402.55   30.28
  -4  -8 -11 1387.88   29.95
   4   8  12   27.89    6.47
   4   8  12   34.94    7.48
  -4  -8 -12   42.67    5.56
  -4  -8 -12   43.44    5.50
  -4  -8 -13  937.10   25.56
  -4  -8 -13  894.13   25.58
  -4  -8 -14    3.76    2.15
  -4  -8 -14    5.54    2.57
  -4  -8 -15 1405.94   32.55
  -4  -8 -15 1357.11   32.49
  -4  -8 -16    7.72    2.86
  -4  -8 -16    5.12    2.18
  -4  -8 -17  545.14   20.36
  -4  -8 -18   15.37    3.60
  -4  -8 -18   20.12    3.96
  -4  -8 -19  182.97   11.01
   4  -9 -20   35.67    4.90
  -4  -9  20   30.93    4.22
   4  -9 -19  128.56   10.05
  -4  -9  19  127.61    8.79
  -4  -9  18    5.59    2.42
  -4  -9  17  279.92   13.82
  -4  -9  16    9.80    2.67
  -4  -9  15  759.53   22.93
  -4  -9  14  313.34   14.81
  -4  -9  13  871.31   24.47
   4  -9 -13  847.88   28.51
  -4   9  12   65.52    9.50
   4  -9 -12   82.93    8.88
  -4   9  11  381.58   21.05
   4  -9 -11  404.15   18.61
   4   9 -10   14.55    3.60
  -4   9  10   14.91    4.20
   4  -9 -10   11.07    3.28
  -4   9   9  978.65   30.13
   4  -9  -9 1000.42   28.42
  -4   9   8  516.22   21.15
   4  -9  -8  511.02   20.11
  -4   9   7 1514.00   35.26
  -4  -9   7 1451.56   29.18
  -4   9   6  161.14   11.31
  -4  -9   6  144.95    9.57
   4  -9  -6  126.90    9.78
  -4   9   5 1548.07   34.49
   4   9  -4    5.15    2.27
  -4   9   4    6.08    2.31
   4   9  -3  235.98   13.08
  -4   9   3  265.53   14.18
  -4   9   2   54.98    6.73
   4   9  -2   51.41    6.08
   4   9  -1 1104.60   28.04
  -4   9   1 1174.93   30.38
  -4   9   0  208.41   12.37
   4   9   0  194.62   11.93
  -4   9  -1  454.59   17.66
  -4   9  -1  462.82   19.33
   4   9   1  438.58   18.03
   4   9   2  141.77   10.43
  -4  -9  -2  144.08    7.84
  -4   9  -2  150.67    9.42
  -4   9  -2  141.92   11.00
  -4   9  -3  854.51   20.81
  -4   9  -3  895.60   27.59
  -4  -9  -3  890.88   19.61
   4   9   3  812.60   25.47
  -4   9  -4   23.53    4.76
  -4   9  -4   23.79    3.72
  -4  -9  -4   25.62    3.43
   4   9   4   20.77    4.19
   4   9   5  174.62   12.34
  -4   9  -5  194.17   10.38
  -4  -9  -5  204.93    9.80
   4   9   6   31.48    5.65
  -4  -9  -6   38.06    4.39
  -4   9  -6   36.40    4.76
  -4  -9  -6   30.57    3.96
  -4   9  -7   73.17    6.99
   4   9   7   71.54    8.58
  -4  -9  -7   75.21    6.24
  -4  -9  -7   69.58    6.12
  -4   9  -8   17.28    3.74
  -4  -9  -8   18.20    3.30
  -4  -9  -8   17.12    3.17
   4   9   8   22.89    5.16
  -4  -9  -9   18.35    3.47
  -4  -9  -9   17.05    3.29
   4   9  10   21.83    5.52
  -4  -9 -10   25.20    4.12
  -4  -9 -10   15.86    3.36
  -4  -9 -11    5.72    2.15
   4   9  11   -1.76    2.07
   4   9  11    3.00    2.81
  -4  -9 -11    1.35    1.41
   4   9  12  137.91   14.91
   4   9  12  158.37   15.79
  -4  -9 -12  172.03   11.10
  -4  -9 -12  165.93   10.78
  -4  -9 -13   24.63    4.36
  -4  -9 -13   30.92    5.01
  -4  -9 -14  261.97   13.98
  -4  -9 -14  244.11   13.77
  -4  -9 -15   74.30    7.58
  -4  -9 -15   69.04    7.51
  -4  -9 -16   15.16    3.59
  -4  -9 -16   16.35    3.64
  -4  -9 -17  269.31   14.15
  -4  -9 -17  274.89   14.45
  -4  -9 -18   84.74    7.78
  -4  -9 -19  411.46   16.16
   4 -10 -20   98.48    7.85
  -4 -10  20   78.51    6.37
   4 -10 -19 1381.77   31.87
  -4 -10  19 1293.00   27.04
  -4 -10  18    4.88    2.26
  -4 -10  17 1876.94   35.18
  -4 -10  16   18.23    3.84
  -4 -10  15 2276.91   39.75
  -4 -10  14    5.92    2.20
  -4 -10  13  640.16   21.15
  -4  10  13  487.28   27.72
  -4  10  12    4.27    3.35
   4 -10 -12    3.03    2.61
  -4  10  11  849.30   32.16
   4 -10 -11  896.20   28.38
   4 -10 -10   16.52    3.88
   4  10 -10   16.20    3.87
  -4  10  10    7.51    3.17
  -4  10   9  150.91   12.37
   4  10  -9  141.90   10.83
   4 -10  -9  159.24   11.48
   4  10  -8    5.83    2.46
  -4  10   8    7.70    3.11
   4 -10  -8   12.75    3.56
  -4  10   7   55.43    7.12
   4 -10  -7   43.04    5.94
  -4  10   6    8.29    2.57
   4 -10  -6    9.10    2.59
  -4 -10   6    9.39    2.55
  -4 -10   5  681.67   20.40
  -4  10   5  735.51   24.86
  -4 -10   4  225.81   11.33
  -4  10   4  254.64   14.50
  -4  10   3  413.56   18.64
   4  10  -3  395.87   17.30
  -4 -10   3  382.77   14.27
   4  10  -2    0.28    1.07
  -4  10   2    0.52    1.73
  -4 -10   2    2.92    1.36
  -4  10   1  130.17   10.53
   4  10  -1  133.14   10.17
  -4 -10   1  127.84    7.99
  -4  10   0   57.00    7.06
   4  10   0   51.81    6.46
  -4 -10   0   59.94    5.32
  -4 -10  -1 2444.24   33.55
   4  10   1 2346.40   43.60
  -4  10  -1 2627.74   42.34
  -4  10  -1 2303.71   41.56
  -4  10  -1 2503.31   47.62
  -4  10  -1 2257.11   33.10
   4  10   2  418.92   18.71
  -4  10  -2  479.42   21.20
  -4  10  -2  417.95   14.49
  -4 -10  -2  464.76   14.58
  -4  10  -3  991.06   30.66
  -4  10  -3  977.16   22.74
  -4 -10  -3 1041.51   21.98
   4  10   4   42.41    6.31
  -4  10  -4   37.55    4.54
  -4 -10  -4   44.19    4.57
  -4  10  -4   43.00    6.75
   4  10   5  654.60   25.20
  -4  10  -5  637.99   19.24
  -4 -10  -5  681.21   18.21
  -4 -10  -5  607.65   17.76
  -4  10  -6    8.69    2.37
  -4 -10  -6    7.50    2.22
  -4  10  -7 1441.42   30.68
   4  10   7 1427.00   39.90
  -4 -10  -7 1489.74   28.04
   4  10   8   23.70    5.34
  -4  10  -8   17.06    3.70
  -4 -10  -8   23.87    3.81
  -4 -10  -8   14.89    3.04
  -4 -10  -9  886.31   23.07
  -4 -10  -9  863.48   23.19
   4  10  10   27.09    6.30
  -4 -10 -10   24.84    4.02
  -4 -10 -10   26.45    4.35
   4  10  11  474.38   26.55
  -4 -10 -11  540.14   19.18
  -4 -10 -11  516.95   19.06
   4  10  11  471.97   26.74
  -4 -10 -12    6.11    2.35
  -4 -10 -12    5.58    2.27
  -4 -10 -13  730.51   23.01
  -4 -10 -13  694.43   22.89
  -4 -10 -14   25.68    4.51
  -4 -10 -14   27.57    4.78
  -4 -10 -15  825.26   25.18
  -4 -10 -15  774.42   24.64
  -4 -10 -16    8.30    2.72
  -4 -10 -16    6.84    2.46
  -4 -10 -16    9.12    2.82
  -4 -10 -17  517.19   19.16
  -4 -10 -17  520.20   19.68
  -4 -10 -17  536.24   20.01
  -4 -10 -18   29.60    4.69
  -4 -10 -19  231.44   11.90
   4 -11 -20    7.45    2.40
   4 -11 -19  335.07   15.28
  -4 -11  19  290.81   12.56
  -4 -11  18    7.90    2.44
   4 -11 -18   12.46    3.43
  -4 -11  17  438.47   16.87
  -4 -11  16   75.12    7.25
  -4 -11  15  664.87   21.60
  -4 -11  14   15.71    3.56
  -4 -11  13  643.03   21.37
   4 -11 -12    9.95    3.57
   4  11 -12    6.69    2.65
  -4  11  12    9.18    5.31
  -4  11  11  867.30   33.42
   4 -11 -11  934.57   29.55
  -4  11  10    8.47    3.28
   4 -11 -10   12.67    3.54
  -4  11   9 1426.14   39.52
   4 -11  -9 1403.55   34.52
  -4  11   8  176.10   13.55
   4  11  -8  153.62   11.49
   4 -11  -8  167.21   11.84
   4 -11  -7 1048.98   29.74
   4  11  -7 1057.26   30.17
   4 -11  -6    7.83    2.81
  -4  11   6    1.75    1.96
  -4 -11   5 1192.24   27.82
  -4  11   5 1291.09   34.57
  -4  11   4   20.76    4.50
  -4 -11   4   15.36    3.08
  -4 -11   3  129.84    8.60
  -4  11   3  135.57   11.33
  -4  11   3  130.07    8.89
  -4 -11   2  148.81    8.90
  -4  11   2  146.15   12.05
   4  11  -2  141.86   10.73
  -4  11   2  137.00    9.25
  -4  11   1 1279.96   28.64
  -4  11   1 1240.99   34.38
  -4 -11   1 1303.41   25.81
   4  11  -1 1190.80   31.49
  -4  11   0   19.70    4.35
  -4  11   0   22.48    3.99
   4  11   0   27.75    4.89
  -4  11   0   17.26    2.95
  -4 -11   0   27.42    3.85
  -4  11  -1 2379.86   34.71
  -4  11  -1 2666.21   44.06
  -4  11  -1 2516.34   50.67
  -4 -11  -1 2654.89   36.29
   4  11   1 2321.88   45.09
  -4  11  -2   14.53    2.93
   4  11   2   13.65    3.50
  -4  11  -2   14.89    4.22
  -4 -11  -2   16.34    3.08
   4  11   3  553.81   23.02
  -4  11  -3  565.19   24.36
  -4  11  -3  572.20   17.66
  -4 -11  -3  587.29   17.03
  -4  11  -4   57.45    8.22
  -4 -11  -4   59.78    5.64
  -4  11  -4   57.12    5.76
   4  11   4   48.34    7.13
  -4  11  -5   87.67    7.29
   4  11   5   81.02    9.44
  -4 -11  -5   83.55    6.61
  -4  11  -6   46.63    5.43
  -4 -11  -6   45.93    5.28
   4  11   6   41.29    6.96
  -4 -11  -6   56.70    5.63
  -4  11  -7   33.84    4.83
   4  11   7   25.29    5.50
  -4 -11  -7   32.15    4.39
  -4  11  -8   43.91    5.66
   4  11   8   34.12    6.85
  -4 -11  -8   35.37    4.70
  -4  11  -9   10.00    3.10
   4  11   9   19.94    5.46
  -4 -11  -9   19.09    3.65
  -4 -11  -9   21.35    3.80
   4  11  10   33.68    7.54
  -4 -11 -10   36.23    5.05
  -4 -11 -10   38.24    5.16
   4  11  11   47.05    9.24
  -4 -11 -11   65.73    6.83
  -4 -11 -11   57.63    6.51
  -4 -11 -12    3.31    1.78
  -4 -11 -12    2.46    1.81
  -4 -11 -13   39.58    5.56
  -4 -11 -13   38.45    5.53
  -4 -11 -14   15.12    3.63
  -4 -11 -14   16.60    3.80
  -4 -11 -15  107.64    9.31
  -4 -11 -15  111.91    9.49
  -4 -11 -15  115.29    9.44
  -4 -11 -16    6.38    2.45
  -4 -11 -16    5.04    1.97
  -4 -11 -16    7.62    2.58
  -4 -11 -17  206.94   12.33
  -4 -11 -17  192.58   11.53
  -4 -11 -18    2.30    1.69
   4 -12 -19  614.82   19.82
  -4 -12  19  516.82   16.04
  -4 -12  18  651.35   19.31
   4 -12 -18  675.74   22.62
  -4 -12  17  652.77   20.22
  -4 -12  16  729.59   22.14
  -4 -12  15 1113.92   27.94
  -4 -12  14  566.11   20.03
  -4 -12  13  137.67    9.95
   4  12 -12   99.23    9.52
   4  12 -11   62.34    7.56
   4 -12 -11   67.35    8.16
  -4  12  11   57.76    9.10
   4  12 -10  311.21   16.86
   4 -12 -10  310.98   17.16
  -4  12  10  296.85   19.92
   4  12  -9    6.71    2.74
  -4  12   9    7.81    3.30
   4 -12  -9    7.45    2.91
   4  12  -8  363.06   17.86
   4 -12  -8  359.04   17.54
   4  12  -7  352.53   17.91
   4 -12  -7  307.71   16.10
   4 -12  -6   23.91    4.72
  -4  12   6   32.80    5.83
  -4  12   5    0.89    1.95
  -4 -12   5    8.55    2.70
  -4  12   4    3.98    1.91
  -4  12   4    5.00    2.23
  -4  12   3   19.04    3.57
  -4  12   3   10.27    3.45
  -4  12   2  164.67   13.47
  -4  12   2  155.62   10.15
  -4 -12   2  159.77    9.56
  -4 -12   1  489.42   16.42
  -4  12   1  459.48   22.04
  -4  12   1  491.49   18.29
   4  12   0  600.97   23.77
  -4  12   0  681.13   22.18
  -4  12   0  571.29   17.21
  -4  12   0  614.58   26.54
  -4 -12   0  674.80   18.92
  -4  12  -1  582.45   17.57
  -4  12  -1  667.08   22.53
   4  12   1  600.67   24.29
  -4  12  -1  628.40   26.99
  -4 -12  -1  668.76   18.92
   4  12   2  716.32   27.24
  -4  12  -2  697.76   19.48
  -4  12  -2  710.94   28.73
  -4 -12  -2  765.13   20.24
   4  12   3  559.33   24.62
  -4  12  -3  578.92   18.14
  -4  12  -3  581.39   26.19
  -4 -12  -3  577.66   17.53
   4  12   4  904.37   32.27
  -4  12  -4  893.52   23.04
  -4 -12  -4  954.85   22.85
  -4  12  -4  887.10   32.85
  -4  12  -5   91.72    7.63
   4  12   5   87.34   10.15
  -4 -12  -5  100.08    7.55
  -4  12  -6  120.79    8.85
   4  12   6  117.62   12.17
  -4 -12  -6  130.32    8.66
  -4  12  -7  311.19   14.78
  -4 -12  -7  315.59   14.42
   4  12   7  326.23   20.92
  -4 -12  -7  351.84   14.48
  -4  12  -8   79.85    7.83
  -4 -12  -8   89.04    7.86
   4  12   8   80.08   10.71
  -4 -12  -8   83.67    7.36
  -4  12  -9  728.94   24.72
  -4 -12  -9  796.76   23.02
   4  12  10  450.84   27.29
  -4 -12 -10  585.78   20.27
  -4 -12 -10  537.70   19.40
   4  12  10  463.71   27.76
  -4 -12 -11 1638.92   34.50
  -4 -12 -11 1488.23   32.70
  -4 -12 -12   77.07    7.59
  -4 -12 -12   70.82    7.33
  -4 -12 -13  583.99   21.51
  -4 -12 -13  647.83   22.22
  -4 -12 -13  588.02   21.28
  -4 -12 -14    6.69    2.30
  -4 -12 -14    7.35    2.62
  -4 -12 -14   11.72    3.03
  -4 -12 -15  609.57   21.90
  -4 -12 -15  599.74   21.42
  -4 -12 -16    4.81    2.29
  -4 -12 -16    8.24    2.70
  -4 -12 -17  407.36   16.33
  -4 -12 -17  403.98   16.85
   4 -13 -18    9.50    2.82
  -4 -13  18    6.86    2.11
  -4 -13  17  293.29   13.32
   4 -13 -17  288.46   15.31
  -4 -13  16   18.45    3.56
  -4 -13  15 1122.41   27.86
  -4 -13  14   80.11    7.66
   4  13 -13 1191.15   32.98
  -4 -13  13 1419.90   31.99
   4  13 -12   26.33    5.13
   4  13 -11  607.60   23.81
   4  13 -10  103.25    9.93
   4 -13 -10   97.09    9.73
  -4  13  10   96.83   12.15
  -4  13   9 1178.56   40.67
   4  13  -9 1125.33   32.38
  -4  13   8  452.03   24.40
   4  13  -8  419.06   19.69
  -4  13   7 1800.19   47.36
   4  13  -7 1597.37   38.25
   4  13  -6  592.83   23.18
  -4  13   6  666.77   28.58
  -4  13   5 1559.02   42.86
  -4  13   4  347.61   20.44
  -4  13   4  348.58   15.35
  -4 -13   4  350.40   15.60
  -4 -13   3  632.77   20.43
  -4  13   3  636.90   27.75
  -4  13   3  640.72   20.86
  -4 -13   2  509.09   17.86
  -4  13   2  499.11   25.17
  -4  13   2  543.01   19.48
  -4  13   1 1561.63   33.69
  -4 -13   1 1496.06   29.76
  -4  13   0  381.16   17.16
  -4  13   0  336.65   13.54
  -4  13   0  345.97   20.93
  -4 -13   0  383.09   14.95
   4  13   1 1070.92   34.68
  -4  13  -1 1204.05   31.01
  -4  13  -1 1096.24   37.24
  -4  13  -1 1133.96   25.04
  -4 -13  -1 1253.50   26.84
  -4  13  -2  154.40    9.43
   4  13   2  158.04   13.59
  -4 -13  -2  160.49    9.60
  -4  13  -2  157.51   14.08
   4  13   3  353.51   20.76
  -4  13  -3  377.94   14.92
  -4  13  -3  364.12   21.84
  -4 -13  -3  407.49   15.39
  -4  13  -4  321.48   20.82
  -4  13  -4  311.12   13.89
   4  13   4  300.35   19.53
  -4 -13  -4  333.94   14.00
  -4  13  -5  109.10    8.50
   4  13   5  102.98   11.70
  -4 -13  -5  107.92    8.11
  -4  13  -6  111.13    8.77
   4  13   6  118.07   12.88
  -4 -13  -6  131.57    9.13
  -4  13  -7    3.24    1.66
  -4 -13  -7    1.02    1.70
   4  13   8    8.72    3.97
  -4  13  -8    7.80    2.47
  -4 -13  -8    8.25    2.67
   4  13   9   66.80   10.63
   4  13   9   64.42   10.60
  -4  13  -9   83.71    8.60
  -4 -13  -9   74.73    7.53
  -4 -13  -9   90.97    8.02
  -4 -13 -10  210.39   12.70
  -4 -13 -10  224.90   12.68
  -4 -13 -11  152.58   10.91
  -4 -13 -11  169.37   11.26
  -4 -13 -12   53.69    6.61
  -4 -13 -12   59.12    6.86
  -4 -13 -13  221.64   13.37
  -4 -13 -13  191.10   12.19
  -4 -13 -13  223.11   13.17
  -4 -13 -14  164.14   11.54
  -4 -13 -14  177.08   11.71
  -4 -13 -15  336.57   15.83
  -4 -13 -15  319.07   15.74
  -4 -13 -16  161.93   10.90
  -4 -13 -16  194.84   11.68
  -4 -13 -17  409.71   16.41
  -4 -13 -17  476.97   17.28
   4 -14 -18  407.03   15.84
  -4 -14  18  403.22   14.11
   4 -14 -17   81.26    7.69
  -4 -14  17   91.03    7.23
  -4 -14  16  569.90   18.92
  -4 -14  15  192.35   11.46
  -4 -14  14  205.61   12.02
   4  14 -13   25.13    4.95
  -4 -14  13   21.26    4.25
   4  14 -12  413.00   19.72
   4  14 -11   24.85    4.92
   4  14 -10  319.55   17.62
   4  14  -9   40.32    6.38
  -4  14   9   42.19    8.42
  -4  14   8   74.76   10.80
   4  14  -8   62.59    7.81
  -4  14   7  199.32   16.95
   4  14  -7  151.13   11.99
  -4  14   6  198.86   16.79
   4  14  -6  162.39   12.92
   4  14  -6  163.53   12.53
  -4  14   5  166.99   15.27
  -4  14   5  177.25   11.04
   4  14  -5  168.32   12.53
  -4  14   4   70.52    9.89
  -4  14   4   86.15    7.85
  -4 -14   3  240.79   13.07
  -4  14   3  223.11   17.72
  -4  14   3  258.06   13.62
  -4  14   2    6.20    2.46
  -4 -14   2    5.32    2.16
  -4  14   1  549.57   20.47
  -4  14   1  495.74   26.85
  -4 -14   1  516.77   18.12
  -4  14   0   64.29    6.13
  -4  14   0   69.87    7.56
  -4 -14   0   64.65    6.37
  -4  14   0   55.09    8.81
  -4  14  -1  422.07   18.63
  -4  14  -1  396.55   15.27
  -4  14  -1  401.85   24.09
  -4 -14  -1  428.96   16.29
  -4 -14  -2  227.15   11.87
  -4  14  -2  209.51   11.23
  -4  14  -2  207.98   17.40
  -4 -14  -3  117.03    8.65
  -4  14  -3  111.10   12.94
   4  14   3   97.71   11.42
  -4  14  -3  114.54    8.50
  -4  14  -4  271.10   13.31
   4  14   4  230.03   18.01
  -4  14  -4  277.94   20.52
  -4 -14  -4  285.95   13.50
  -4  14  -5  189.36   11.43
   4  14   5  168.59   15.98
  -4 -14  -5  209.92   11.78
  -4  14  -6   30.69    4.83
  -4 -14  -6   31.26    4.70
   4  14   6   26.60    6.73
  -4  14  -7  683.37   22.53
   4  14   7  606.71   31.84
   4  14   8  841.46   38.45
  -4  14  -8  963.69   28.01
  -4 -14  -8 1039.22   27.13
   4  14   8  837.28   37.83
  -4 -14  -9  906.19   25.37
  -4  14  -9  885.21   27.68
  -4 -14 -10  604.55   21.01
  -4 -14 -11  457.50   18.62
  -4 -14 -12  280.72   15.13
  -4 -14 -12  314.67   15.68
  -4 -14 -13  409.94   18.15
  -4 -14 -13  463.92   18.94
  -4 -14 -14  205.92   12.74
  -4 -14 -14  233.58   13.34
  -4 -14 -15  712.09   22.65
  -4 -14 -15  564.55   20.39
  -4 -14 -16   65.61    6.73
  -4 -14 -16   89.47    7.79
  -4 -15  17  149.74    8.88
   4 -15 -16   13.83    3.41
  -4 -15  16   19.01    3.46
  -4 -15  15  533.78   18.61
  -4 -15  14   36.40    5.14
   4  15 -13  456.05   20.76
  -4 -15  13  504.64   19.13
   4  15 -12 1010.75   31.23
   4  15 -11  192.09   13.66
   4  15 -10 1449.75   37.64
   4  15  -9  507.23   22.51
   4  15  -8 1311.70   36.32
  -4  15   8 1201.98   45.44
  -4  15   7  241.82   20.26
   4  15  -7  256.69   15.75
   4  15  -6  839.92   30.07
   4  15  -6  880.75   28.99
  -4  15   6  896.91   38.22
  -4  15   5 1055.81   41.15
  -4  15   5 1156.69   28.95
   4  15  -5 1050.31   34.05
   4  15  -5 1096.48   32.02
  -4  15   4 1177.26   43.66
   4  15  -4 1295.67   34.90
  -4 -15   3  178.93   11.70
  -4  15   3  209.44   12.57
   4  15  -3  188.50   13.46
  -4  15   2 1145.56   29.99
  -4 -15   2 1059.28   27.74
  -4  15   1  887.05   22.84
  -4 -15   1 1020.77   26.72
  -4  15   1 1099.67   30.06
  -4  15   1  906.38   38.01
  -4 -15   0 1062.28   26.79
  -4  15   0 1004.17   24.58
  -4  15   0 1021.61   40.23
  -4  15  -1  566.49   22.30
  -4  15  -1  542.37   18.21
  -4  15  -1  512.56   28.57
  -4 -15  -1  573.55   19.70
  -4  15  -2  541.83   29.31
  -4  15  -2  533.63   18.37
  -4 -15  -2  554.59   19.35
  -4  15  -3  114.38    8.70
  -4 -15  -3  123.17    9.19
  -4  15  -3  105.66   13.40
  -4  15  -4  317.66   23.21
  -4  15  -4  320.26   14.80
  -4 -15  -4  313.35   14.70
  -4  15  -5   88.84    8.00
  -4 -15  -5   92.86    8.11
   4  15   5   72.63   11.42
  -4  15  -6   12.96    3.54
  -4 -15  -6    9.36    2.64
   4  15   6    7.32    3.59
  -4  15  -7  172.42   11.62
  -4 -15  -7  172.03   11.24
  -4  15  -8    7.74    2.97
  -4 -15  -8    7.18    2.75
  -4 -15  -9   10.15    3.07
  -4 -15 -10   24.48    4.44
  -4 -15 -11  112.87    9.34
  -4 -15 -12  216.15   12.97
  -4 -15 -13   14.19    3.58
  -4 -15 -14  451.92   18.18
  -4 -15 -15   17.38    3.70
  -4 -15 -16  456.15   16.91
   4 -16 -17  104.21    8.22
  -4 -16  16   49.54    5.32
  -4 -16  15  112.20    8.35
  -4 -16  14  109.54    8.53
   4  16 -13  124.36   10.78
  -4 -16  13  120.35    9.34
   4  16 -12  117.91   10.87
   4  16 -11   38.58    6.33
   4  16 -10   18.21    4.60
   4  16  -9   29.22    5.42
   4  16  -8   35.22    6.15
   4  16  -7   30.70    5.68
   4  16  -6   13.35    4.10
   4  16  -6   16.26    4.15
  -4  16   6   14.67    5.45
  -4  16   5    9.17    2.84
   4  16  -5    6.65    3.09
   4  16  -5   13.12    3.70
  -4  16   4   63.35    7.13
   4  16  -4   65.64    8.12
  -4  16   3  220.45   13.24
   4  16  -3  204.75   14.13
  -4 -16   2  219.89   13.10
  -4  16   2  218.53   13.45
   4  16  -2  221.11   14.70
  -4  16   2  217.86   20.03
  -4  16   1   37.09    4.85
  -4 -16   1   46.75    6.11
  -4  16   1   39.47    6.09
   4  16  -1   39.98    6.20
  -4  16   1   33.23    7.23
  -4  16   0  234.84   14.49
  -4  16   0  207.03   11.45
  -4  16   0  221.39   20.21
  -4 -16   0  226.86   12.93
  -4  16  -1  607.09   19.69
  -4  16  -1  596.37   32.57
  -4 -16  -1  641.00   21.61
  -4  16  -2  365.21   15.57
  -4 -16  -2  402.12   17.15
  -4  16  -2  350.13   25.21
  -4  16  -3  517.56   18.76
  -4  16  -3  506.45   30.50
  -4 -16  -3  550.02   20.04
  -4  16  -4 1058.78   27.42
  -4 -16  -4 1117.41   28.80
  -4  16  -5 1075.86   28.10
  -4 -16  -5 1127.07   29.07
  -4  16  -6 1090.44   28.76
  -4 -16  -6 1112.50   29.11
  -4  16  -7 1111.90   29.74
  -4 -16  -7 1119.67   29.32
  -4  16  -8 1012.44   29.23
  -4 -16  -8 1036.04   28.24
  -4 -16  -9  697.83   23.45
  -4 -16 -10  618.10   21.89
  -4 -16 -11  504.75   19.62
  -4 -16 -12 1272.24   30.89
  -4 -16 -13  370.47   16.54
  -4 -16 -14  443.02   17.57
  -4 -16 -15  199.41   11.46
   4 -17 -16   87.01    7.69
  -4 -17  15    9.48    2.55
   4 -17 -15    8.11    2.75
  -4 -17  14  136.77    9.31
   4  17 -13   24.32    4.95
  -4 -17  13   28.65    4.71
   4  17 -12 1312.85   35.38
   4  17 -11   22.05    5.04
   4  17 -10 1311.65   36.24
   4  17  -9   62.72    8.12
   4  17  -8  928.09   30.44
   4  17  -7  137.32   12.40
   4  17  -7  168.42   12.96
   4  17  -6  519.79   24.62
   4  17  -6  497.92   22.18
  -4  17   5  269.12   14.52
   4  17  -5  252.85   17.35
   4  17  -5  241.01   15.15
   4  17  -4  866.14   32.36
   4  17  -4  862.63   28.64
  -4  17   3  251.30   14.62
   4  17  -3  216.96   14.50
  -4  17   2 1904.52   40.79
   4  17  -2 1821.49   42.10
  -4 -17   1  160.33   11.54
  -4  17   1  171.95   12.48
   4  17  -1  151.80   12.21
  -4  17   1  136.03   16.82
  -4 -17   0  837.92   25.83
  -4  17   0  749.42   21.99
   4  17   0  851.35   28.57
  -4  17   0  724.05   38.44
   4  17   1   19.84    4.60
  -4  17  -1    7.70    4.23
  -4 -17  -1   20.30    4.18
  -4  17  -1   24.35    4.23
  -4  17  -2  424.06   16.98
  -4 -17  -2  449.89   18.62
   4  17   2  462.83   20.82
   4  17   3  297.54   16.43
  -4 -17  -3  290.99   15.13
  -4  17  -3  276.29   13.86
  -4  17  -4  599.74   20.91
   4  17   4  581.70   22.67
  -4 -17  -4  641.18   22.46
  -4  17  -5   47.28    6.16
  -4 -17  -5   50.09    6.41
  -4  17  -6  251.61   14.08
  -4 -17  -6  258.36   14.34
  -4  17  -7    2.63    2.13
  -4 -17  -7    2.95    1.88
  -4 -17  -8   23.32    4.79
  -4 -17  -9   10.00    3.33
  -4 -17 -10    9.65    3.23
  -4 -17 -11   44.48    6.00
  -4 -17 -12   18.02    3.90
  -4 -17 -13   -0.64    2.00
  -4 -17 -14  134.21    9.46
   4 -18 -15  398.83   16.50
  -4 -18  14  395.64   15.27
   4 -18 -14  272.40   14.30
   4  18 -13  301.93   16.01
  -4 -18  13  301.69   14.02
   4  18 -12  240.00   14.86
   4 -18 -12  131.19   10.67
   4  18 -11  146.33   11.98
   4 -18 -11   58.08    7.37
   4  18 -10  229.82   15.05
   4  18  -9   33.79    6.00
   4  18  -8    6.35    3.18
   4  18  -7   30.50    6.05
   4  18  -7   34.16    6.09
   4  18  -6  100.69   11.03
   4  18  -6   97.28    9.89
  -4  18   5   19.76    4.24
   4  18  -5   18.31    4.95
   4  18  -5   21.15    4.79
   4  18  -4   13.69    4.23
  -4  18   4   23.53    4.57
   4  18  -4   20.09    4.46
  -4  18   3    1.52    1.63
   4  18  -3    0.75    2.50
   4  18  -3    2.53    1.77
  -4  18   2  645.24   23.84
   4  18  -2  623.65   24.34
   4  18  -1   31.87    5.59
  -4 -18   0  564.91   21.76
  -4  18   0  520.32   18.66
   4  18   0  572.92   22.97
  -4 -18  -1  105.49    9.37
   4  18   1   95.02    9.31
  -4  18  -1   96.58    8.18
  -4 -18  -2 1668.89   36.77
   4  18   2 1663.57   38.12
  -4  18  -2 1570.21   32.84
  -4  18  -3  104.89    8.74
   4  18   3  114.48    9.83
  -4 -18  -3  109.72    9.63
  -4  18  -4  726.61   23.21
  -4 -18  -4  729.89   24.50
  -4  18  -5  212.50   12.98
  -4 -18  -5  218.87   13.58
  -4 -18  -6  787.07   25.58
  -4  18  -6  810.19   25.57
  -4 -18  -7   82.91    8.43
  -4 -18  -8 1560.97   36.00
  -4 -18  -9   18.09    4.17
  -4 -18 -10 1703.95   36.71
  -4 -18 -11  155.56   10.91
  -4 -18 -12  941.92   25.94
  -4 -18 -13  149.63   10.03
  -4 -18 -14  753.14   21.52
   4  19 -13    3.11    2.15
  -4 -19  13    1.98    1.67
   4 -19 -13    0.79    1.52
  -4 -19  12   82.69    7.52
   4  19 -12  114.40   10.02
   4  19 -11    6.34    2.57
   4  19 -10  688.31   25.65
   4  19  -9   11.11    3.84
   4  19  -8  967.25   30.61
   4  19  -7    4.14    2.87
   4  19  -7    6.53    3.25
   4  19  -6  888.76   32.60
   4  19  -6  882.90   29.36
   4  19  -5   67.05    9.22
   4  19  -5   62.40    7.92
   4  19  -4  959.41   34.51
   4  19  -4 1015.45   31.72
   4  19  -3   17.42    5.02
   4  19  -3   19.66    4.62
   4  19  -2  743.64   30.86
   4  19  -2  778.82   27.43
   4  19  -1    2.61    2.29
   4  19   0   82.46    8.73
   4  19   1   29.90    5.34
  -4 -19  -1   28.69    5.16
  -4  19  -1   21.03    4.04
  -4 -19  -2 1030.84   29.77
   4  19   2 1080.49   30.66
  -4  19  -3    3.24    2.28
   4  19   3    4.50    2.41
  -4 -19  -3    6.57    2.63
  -4  19  -4  167.04   11.39
  -4 -19  -4  173.93   12.22
  -4  19  -5   12.30    3.41
  -4 -19  -5   11.15    3.28
  -4 -19  -6  321.92   16.65
  -4 -19  -7    6.98    2.70
  -4 -19  -8   11.67    3.41
  -4 -19  -9   42.67    6.07
  -4 -19 -10   15.23    3.75
  -4 -19 -11   28.46    4.67
  -4 -19 -12   19.58    3.65
  -4 -19 -13   69.13    6.71
   4  20 -12  227.91   13.56
  -4 -20  12  219.27   11.54
   4  20 -11   46.27    6.40
   4  20 -10  145.76   11.53
   4  20  -9    9.93    3.24
   4  20  -8  119.87   10.60
   4  20  -7   36.90    5.78
   4  20  -6   45.45    7.43
   4  20  -6   50.13    7.08
   4  20  -5    4.80    3.37
   4  20  -5    4.47    2.53
   4  20  -4    4.06    2.73
   4  20  -4    5.71    2.62
   4  20  -3    4.65    2.14
   4  20  -3    5.49    2.47
   4  20  -2   82.62   10.26
   4  20  -2   79.72    8.81
   4  20  -1   62.54    9.01
   4  20  -1   77.54    8.56
   4  20   0  134.70   11.19
   4  20   1  471.96   20.54
   4  20   2  481.42   20.37
  -4 -20  -2  434.96   19.73
  -4 -20  -3   23.83    4.82
  -4 -20  -4  426.49   19.34
  -4 -20  -5    5.39    2.49
  -4 -20  -6  690.27   24.30
  -4 -20  -7   13.57    3.76
  -4 -20  -8  440.03   18.95
  -4 -20  -9   65.57    7.30
  -4 -20 -10  889.09   25.69
  -4 -20 -11   72.96    7.22
   4  21 -11   10.99    3.07
  -4 -21  11    8.98    2.52
   4  21 -10  527.03   21.05
   4  21  -9   86.76    8.86
   4  21  -8  799.64   26.76
   4  21  -7   84.51    8.75
   4  21  -6  652.33   27.13
   4  21  -6  687.24   24.96
   4  21  -5   31.25    6.40
   4  21  -5   23.39    4.62
   4  21  -4  550.86   25.80
   4  21  -4  533.33   22.22
   4  21  -3    4.52    2.67
   4  21  -3    3.18    2.26
   4  21  -2  556.14   26.29
   4  21  -2  544.91   22.34
   4  21  -1    0.64    2.66
   4  21  -1    0.67    1.58
   4  21   0   78.04    9.93
   4  21   0   76.60    8.20
   4  21   1   10.44    3.56
   4  21   1   15.68    3.77
   4  21   2   42.76    5.90
  -4 -21  -3    1.62    2.19
  -4 -21  -4   79.38    8.44
  -4 -21  -5   21.81    4.53
  -4 -21  -6   66.07    7.52
  -4 -21  -7    2.00    1.87
  -4 -21  -8    3.08    1.69
  -4 -21  -9    7.04    2.54
  -4 -21 -10   52.81    6.18
   4  22 -10   14.42    3.64
   4  22  -9   34.04    5.36
   4  22  -8    7.62    2.79
   4  22  -7   18.94    4.07
   4  22  -6   22.56    4.54
   4  22  -5   33.73    5.46
   4  22  -5   30.31    6.02
   4  22  -4    5.80    3.28
   4  22  -4    6.49    2.43
   4  22  -3    4.40    3.05
   4  22  -3    0.25    2.10
   4  22  -2   19.05    4.78
   4  22  -2   17.81    3.93
   4  22  -1    7.42    3.42
   4  22  -1    4.52    1.82
   4  22   0  116.46    9.77
   4  22   0  133.87   12.53
   4  22   1   38.31    5.47
   4  22   1   49.20    7.58
   4  22   2  244.71   16.63
   4  22   3  122.19   11.61
   4  22   4  187.81   13.90
  -4 -22  -5   21.82    4.46
  -4 -22  -6   32.36    5.18
  -4 -22  -7    2.02    1.52
   4  22   8  292.83   15.31
   4  23  -8  675.84   22.36
   4  23  -7  254.26   13.90
   4  23  -6  502.24   19.79
   4  23  -5  376.58   17.41
   4  23  -4  712.52   27.40
   4  23  -4  844.37   26.09
   4  23  -3  188.19   14.15
   4  23  -3  192.08   12.54
   4  23  -2  237.78   13.76
   4  23  -2  255.42   16.73
   4  23  -1   11.45    3.64
   4  23  -1    9.70    2.87
   4  23   0  470.49   18.69
   4  23   0  571.81   24.90
   4  23   1  117.38   11.21
   4  23   2  260.18   16.35
   4  23   3  150.99   12.19
   4  23   4  168.34   12.48
   4  23   5   17.41    4.06
   4  23   6   66.59    7.49
   4  24  -2  157.47   12.53
   4  24  -1    3.06    2.55
   4  24   0  142.37   11.80
   4  24   1   34.61    6.02
   4  24   2  182.99   13.09
   4  24   3   19.04    4.48
  -5   0  21  884.75   22.71
   5   0 -20    2.48    1.86
  -5   0  20    3.21    1.73
  -5   0  19  822.26   23.60
  -5   0  18    0.44    1.75
  -5   0  17  335.04   15.58
  -5   0  16    0.93    1.87
  -5   0  15   37.53    5.18
  -5   0  14    3.96    2.22
   5   0 -14    3.31    2.20
  -5   0  13   55.94    6.20
   5   0 -13   32.35    5.41
  -5   0  12   -0.90    2.95
  -5   0  12    2.72    1.88
   5   0 -12    2.73    2.00
  -5   0  11   41.29    5.05
  -5   0  11   31.14    5.97
   5   0 -11   27.45    4.95
  -5   0  10    2.40    2.45
  -5   0  10    0.30    1.78
   5   0  -9  142.20   10.42
  -5   0   9  124.03   10.91
  -5   0   9  137.89    8.98
  -5   0   8    3.18    2.35
  -5   0   7  151.32   11.21
  -5   0   6    4.99    2.49
  -5   0   5   41.64    5.54
  -5   0   4    2.49    1.90
  -5   0   3  436.12   16.68
  -5   0   2    0.19    1.19
  -5   0   1   26.97    4.20
  -5   0   1   21.13    2.15
  -5   0   0    4.31    1.78
   5   0   1 2116.47   38.08
   5   0   2    9.86    2.80
   5   0   3  213.88   12.05
   5   0   4   10.23    2.77
   5   0   5  446.69   17.72
   5   0   6    0.36    1.68
  -5   0  -7 1798.16   28.20
  -5   0  -7 1819.37   28.54
  -5   0  -8    4.14    1.62
   5   0   8    7.61    2.96
   5   0   9 1477.96   36.77
  -5   0  -9 1450.12   27.17
   5   0  10    7.75    3.16
  -5   0 -10    3.39    1.72
   5   0  11 1061.55   35.05
  -5   0 -11 1124.05   25.95
  -5   0 -12    4.06    2.07
  -5   0 -13 1030.20   27.05
  -5   0 -14    3.00    1.40
  -5   0 -14    2.32    2.01
  -5   0 -15  244.89   13.35
  -5   0 -16    1.62    1.80
  -5   0 -17  211.16   12.95
  -5   0 -18    4.34    2.49
  -5   0 -19   47.95    5.88
   5  -1 -21  578.77   19.34
  -5  -1  21  635.74   18.97
  -5   1  20   41.47    5.32
  -5  -1  20   47.71    5.67
   5  -1 -20   53.13    6.58
   5   1 -19 1667.54   38.11
  -5   1  19 1732.64   34.50
  -5  -1  19 1736.18   33.86
  -5   1  18  111.26    9.02
  -5  -1  18  101.25    8.55
  -5   1  17 1369.45   31.47
  -5  -1  17 1370.74   30.79
  -5   1  16  386.51   16.70
  -5  -1  16  360.57   15.82
  -5   1  15 1097.43   27.98
  -5  -1  15 1140.33   27.65
  -5   1  14  120.87    9.19
  -5  -1  14  115.13    8.78
   5   1 -14   99.81    9.71
   5  -1 -14   92.27    9.26
  -5   1  13  763.02   31.96
  -5   1  13  911.19   24.72
  -5  -1  13  901.89   24.13
   5   1 -13  765.86   25.99
   5  -1 -13  785.34   25.87
  -5  -1  12   13.62    4.56
   5   1 -12    5.18    2.15
  -5   1  12    8.59    2.62
  -5  -1  12   12.44    2.79
   5  -1 -12   13.19    3.66
  -5   1  12    7.66    3.04
   5  -1 -11 1599.30   36.11
  -5   1  11 1784.63   44.84
  -5  -1  11 1815.77   44.56
  -5   1  11 1905.21   34.76
  -5  -1  11 1927.18   33.98
   5   1 -11 1451.69   34.21
   5   1 -10   56.33    6.63
   5  -1 -10   60.50    6.87
  -5   1  10   72.68    8.92
  -5  -1  10   67.28    8.53
  -5   1  10   74.70    6.86
  -5  -1  10   75.37    6.76
   5   1  -9 1050.94   28.08
  -5   1   9 1457.25   37.51
  -5   1   9 1523.89   30.16
  -5  -1   9 1499.39   29.24
   5  -1  -9 1172.89   29.60
  -5  -1   9 1514.63   37.86
  -5   1   8   26.37    5.06
  -5  -1   8   31.41    5.54
  -5   1   7 2015.68   40.75
  -5  -1   7 1981.12   39.94
  -5   1   6    2.24    1.57
  -5  -1   6    6.77    2.66
  -5   1   5 1529.60   32.94
  -5  -1   5 1429.96   32.14
  -5   1   4  271.47   13.57
  -5  -1   4  240.78   13.16
  -5   1   3 1603.69   31.69
  -5  -1   3 1412.58   30.21
  -5   1   2  114.32    8.40
  -5  -1   2   87.87    7.62
  -5   1   1  493.29   17.11
  -5  -1   1  473.08   16.86
  -5   1   0  524.38   17.59
   5   1   0  501.05   18.62
   5  -1   1  260.55   13.51
   5   1   1  230.16   12.71
   5  -1   2   11.72    3.03
   5   1   2    6.35    2.25
   5  -1   3   37.72    5.16
   5   1   3   31.82    4.85
   5  -1   4  111.66    8.68
   5   1   4  104.96    8.54
   5  -1   5    5.80    2.35
   5   1   5    5.09    1.66
   5  -1   6   50.43    6.02
   5   1   6   42.28    5.79
  -5   1  -7  124.51    7.50
   5  -1   7  142.74   10.56
   5   1   7  136.08   10.62
  -5  -1  -7  127.57    7.57
   5   1   8   37.50    5.84
  -5   1  -8   32.45    4.02
   5  -1   8   35.16    5.48
  -5   1  -8   37.17    4.30
  -5  -1  -8   33.26    3.97
   5   1   9  303.30   16.82
  -5   1  -9  296.47   12.35
   5  -1   9  301.88   16.40
  -5   1  -9  301.76   12.62
  -5  -1  -9  322.57   12.67
   5   1  10   85.04    9.59
   5  -1  10   74.68    8.72
  -5   1 -10   89.95    7.24
  -5  -1 -10   81.33    6.67
  -5   1 -11  764.94   21.59
   5   1  11  703.40   28.90
  -5  -1 -11  699.81   20.35
  -5   1 -12  133.60    9.26
   5   1  12  102.22   11.64
  -5   1 -12  132.98    9.40
  -5  -1 -12  122.92    8.89
  -5   1 -13 1205.10   28.74
  -5   1 -13 1304.09   30.44
  -5  -1 -13 1240.09   29.07
  -5  -1 -14  489.16   18.94
  -5   1 -14  493.09   18.86
  -5  -1 -15 1071.53   28.33
  -5   1 -15 1036.45   27.87
  -5  -1 -15 1047.53   27.53
  -5   1 -16  159.22   11.26
  -5  -1 -16  156.96   10.92
  -5  -1 -17 1573.28   34.76
  -5   1 -17 1640.09   35.79
  -5   1 -18   28.31    4.80
  -5  -1 -18   33.20    5.10
  -5   1 -19 1318.17   30.18
  -5  -1 -19 1528.19   32.34
   5  -2 -21  238.59   12.59
  -5  -2  21  249.45   11.84
  -5   2  20  211.03   11.92
  -5  -2  20  210.22   11.38
   5  -2 -20  231.91   13.65
  -5   2  19  446.11   17.69
  -5  -2  19  454.79   17.29
  -5   2  18   19.42    3.96
  -5  -2  18   18.18    3.83
  -5   2  17  187.85   11.79
  -5  -2  17  200.28   11.83
  -5   2  16  137.57   10.22
  -5  -2  16  141.99    9.88
  -5   2  15   76.31    7.58
  -5  -2  15   83.55    7.75
   5  -2 -15   76.97    8.65
  -5   2  14  252.58   13.59
  -5  -2  14  248.68   12.77
   5  -2 -14  227.78   14.54
   5   2 -13   13.13    3.41
  -5   2  13   18.68    3.91
  -5  -2  13   16.58    3.34
   5  -2 -13   24.70    4.86
  -5   2  13   15.32    5.01
  -5   2  12  593.50   27.14
  -5   2  12  630.03   20.54
  -5  -2  12  611.63   19.30
   5  -2 -11   88.97    8.53
  -5   2  11   99.55   10.78
  -5  -2  11  100.48   10.69
  -5  -2  11  109.14    8.09
   5   2 -11   74.37    7.80
   5  -2 -10   48.43    6.28
  -5   2  10   62.04    8.17
  -5   2  10   55.24    5.99
  -5  -2  10   66.62    6.29
  -5  -2  10   71.04    8.45
   5   2 -10   40.64    5.64
  -5   2   9  322.23   17.49
  -5  -2   9  367.56   18.62
  -5   2   9  338.52   14.53
  -5  -2   9  340.48   13.82
   5  -2  -8   53.15    6.21
  -5   2   8   71.63    7.96
  -5  -2   8   67.27    7.84
  -5   2   7  398.61   18.10
  -5  -2   7  393.59   18.15
  -5   2   6  184.80   11.96
  -5  -2   6  174.90   11.91
  -5   2   5 1433.09   32.03
  -5  -2   5 1216.35   30.05
  -5   2   4   60.56    6.49
  -5  -2   4   40.83    5.35
  -5   2   3 1105.73   26.61
  -5  -2   3  814.87   23.51
  -5  -2   2    7.54    2.09
  -5   2   2   14.17    3.34
  -5   2   1 1891.74   34.18
  -5   2   0    5.46    1.88
   5   2   0    5.73    1.76
  -5   2   0    9.10    1.95
   5   2   1  904.57   24.61
  -5   2  -1  951.82   23.29
   5   2   2  583.10   19.82
   5  -2   2  607.00   20.48
   5  -2   3 2345.10   39.72
   5   2   3 2246.12   39.41
   5  -2   4  133.61    9.60
   5   2   4  124.89    9.46
   5  -2   5 1280.01   29.75
   5   2   5 1227.51   30.17
  -5  -2  -6  137.57    7.49
   5  -2   6  153.38   10.39
   5   2   6  153.26   11.15
  -5  -2  -6  146.42    7.84
  -5   2  -7 1470.48   26.17
   5  -2   7 1627.93   35.24
   5   2   7 1661.28   37.21
  -5  -2  -7 1520.75   25.95
  -5   2  -8    9.26    2.15
  -5  -2  -8    6.71    1.86
   5  -2   8    7.56    2.69
   5   2   8    9.62    3.45
   5   2   9 1147.68   33.41
   5  -2   9 1116.18   31.10
  -5   2  -9 1130.02   24.39
  -5  -2  -9 1101.12   23.57
  -5  -2 -10   12.55    2.72
  -5   2 -10    5.64    1.94
   5   2  10    8.89    3.40
  -5   2 -11 1109.87   25.99
   5   2  11 1070.56   36.02
  -5  -2 -11 1066.66   24.99
  -5   2 -12    2.21    1.08
   5   2  12   -1.35    3.06
  -5  -2 -12    2.44    1.53
  -5   2 -13  799.19   23.75
  -5  -2 -13  808.48   23.40
  -5  -2 -14    7.27    2.53
  -5   2 -14    4.71    2.20
  -5   2 -15  347.48   16.41
  -5  -2 -15  356.15   16.00
  -5  -2 -15  357.72   16.30
  -5   2 -16    1.59    1.52
  -5  -2 -16    1.47    1.60
  -5   2 -17   17.46    4.03
  -5  -2 -17   19.32    4.01
  -5  -2 -18   20.01    3.93
  -5   2 -18   16.44    3.85
  -5  -2 -19   18.47    3.80
  -5  -3  21  374.51   14.26
   5  -3 -21  379.84   15.73
   5  -3 -20   77.30    8.01
  -5  -3  20   64.93    6.38
  -5   3  19  605.79   20.78
  -5  -3  19  595.01   19.59
  -5   3  18  131.79   10.05
  -5  -3  18  137.51    9.68
  -5   3  17  356.59   16.40
  -5  -3  17  358.98   15.57
  -5   3  16   53.85    6.43
  -5  -3  16   61.32    6.61
  -5   3  15 1126.52   29.06
  -5  -3  15 1122.07   27.28
   5  -3 -15 1104.92   32.37
  -5   3  14  965.06   26.79
  -5  -3  14  978.06   24.93
   5  -3 -14  913.59   28.82
  -5   3  13 1373.58   43.20
  -5   3  13 1574.37   33.64
  -5  -3  13 1558.73   31.13
   5  -3 -13 1413.81   34.87
  -5   3  12  464.32   24.00
  -5   3  12  520.23   19.03
  -5  -3  12  537.31   17.96
   5   3 -12  379.46   17.90
   5  -3 -12  437.01   18.99
  -5   3  11 1993.07   47.20
  -5   3  11 2367.54   39.79
  -5  -3  11 2344.58   36.82
   5  -3 -11 2008.55   40.36
   5  -3 -10 1571.79   34.89
  -5   3  10 1541.98   40.19
  -5   3  10 1880.79   34.91
  -5  -3  10 1942.67   33.07
  -5  -3  10 1666.95   42.09
  -5   3   9 1075.14   32.15
  -5   3   9 1105.95   26.75
  -5  -3   9 1027.42   31.83
  -5  -3   9 1137.69   25.07
  -5   3   8 1422.04   35.57
  -5  -3   8 1416.08   35.95
  -5  -3   8 1431.41   27.74
  -5  -3   7 1399.09   34.37
  -5   3   7 1421.68   34.01
  -5  -3   6    8.41    3.01
  -5   3   6   11.53    3.46
  -5   3   5  575.72   20.37
  -5  -3   5  499.39   19.55
  -5   3   4  169.68   10.88
  -5  -3   4  101.65    8.64
  -5   3   3 1408.23   30.30
  -5   3   2  785.42   22.41
  -5   3   1  187.91   10.78
   5   3  -1  160.35   10.96
   5   3   0   32.40    4.98
  -5   3   0   29.31    4.33
  -5   3   0   27.43    3.60
  -5   3  -1   28.05    4.29
  -5   3  -1   24.51    3.54
   5   3   1   28.46    4.47
  -5   3  -2   52.15    5.31
   5   3   2   57.22    6.25
   5  -3   2   64.79    6.66
   5   3   3    9.46    2.56
   5  -3   3   14.37    3.29
   5  -3   4   74.13    7.11
   5   3   4   67.81    7.06
   5  -3   5   11.38    2.96
   5   3   5    8.26    2.46
   5  -3   6  431.07   17.26
   5   3   6  434.89   18.88
  -5  -3  -6  410.70   13.21
  -5   3  -7   72.45    5.99
   5  -3   7   81.17    7.81
   5   3   7   83.77    8.53
  -5  -3  -7   78.83    6.01
   5   3   8  623.51   24.20
  -5   3  -8  578.77   17.33
   5  -3   8  607.16   21.87
  -5  -3  -8  633.01   17.31
   5   3   9  221.49   15.00
  -5   3  -9  215.70   10.88
  -5  -3  -9  209.16   10.32
   5   3  10  241.96   16.49
  -5   3 -10  226.14   11.54
  -5  -3 -10  221.22   11.05
   5   3  11  215.04   16.40
  -5   3 -11  222.86   11.93
  -5  -3 -11  205.67   10.99
  -5   3 -12  645.21   20.86
   5   3  12  564.97   27.81
  -5  -3 -12  600.19   19.55
   5   3  13   25.47    6.40
  -5   3 -13   31.07    4.86
  -5  -3 -13   29.20    4.61
  -5   3 -14  479.98   19.08
  -5  -3 -14  451.92   17.88
  -5   3 -15  307.51   15.50
  -5  -3 -15  292.43   14.63
  -5   3 -16  479.27   19.59
  -5  -3 -16  456.00   18.56
  -5  -3 -17  784.16   24.25
  -5  -3 -18  357.63   16.26
  -5  -3 -19  773.98   22.78
  -5  -3 -20  331.49   14.10
   5  -4 -21  360.65   15.20
  -5  -4  21  343.52   13.51
   5  -4 -20  338.99   16.32
  -5  -4  20  294.23   13.21
  -5  -4  19  310.77   14.07
  -5   4  18  708.20   23.22
  -5  -4  18  725.31   21.79
  -5   4  17  174.76   11.61
  -5  -4  17  171.91   10.77
  -5   4  16  367.97   16.85
  -5  -4  16  373.33   15.85
  -5   4  15  118.63    9.75
  -5  -4  15  133.91    9.47
   5  -4 -15  119.28   10.76
  -5   4  14  268.03   14.34
  -5  -4  14  255.14   12.78
   5  -4 -14  261.98   15.55
   5  -4 -13    6.01    2.58
  -5   4  13    0.90    1.77
  -5  -4  13    2.58    2.03
  -5   4  13    5.29    3.43
  -5   4  12  126.51   12.70
  -5   4  12  147.74   10.44
  -5  -4  12  146.31    9.41
   5  -4 -12  133.43   10.45
  -5   4  11   48.53    5.96
  -5  -4  11   35.27    4.74
   5  -4 -11   35.04    5.53
  -5   4  11   28.38    5.93
  -5   4  10  255.67   16.58
   5  -4 -10  262.69   14.24
  -5   4  10  318.72   14.82
  -5  -4  10  213.24   15.13
  -5  -4  10  288.28   12.80
   5  -4  -9  823.19   24.70
  -5   4   9  819.45   28.72
  -5   4   9  928.69   25.01
  -5  -4   9  724.85   26.73
  -5  -4   9  943.88   22.78
  -5   4   8  841.57   27.81
  -5   4   8  907.50   24.29
  -5  -4   8  905.03   29.00
   5  -4  -8  819.03   24.28
  -5  -4   7  954.31   28.71
   5  -4  -7  953.29   25.66
  -5   4   6 1118.57   29.89
  -5  -4   6  876.13   26.77
  -5   4   5 3708.29   52.00
  -5   4   4 1042.41   27.16
  -5   4   3  982.88   25.96
  -5   4   2  814.29   23.17
   5   4  -2  644.82   22.56
  -5   4   1 7181.55   66.78
   5   4  -1 6002.04   67.06
   5   4   0 2210.01   39.98
  -5   4   0 2167.46   33.34
   5   4   1 1724.23   35.19
  -5   4  -1 1754.88   30.79
   5   4   2 2481.14   41.73
  -5   4  -2 2604.26   38.83
   5  -4   2 2603.21   43.22
   5  -4   3 2665.31   42.69
   5   4   3 2544.66   42.57
   5  -4   4 1939.12   36.18
   5   4   4 1828.29   36.79
   5  -4   5 2117.97   37.90
   5   4   5 2059.62   40.44
   5   4   6  854.67   26.84
  -5  -4  -6  811.05   18.94
  -5   4  -7 2132.59   32.78
   5  -4   7 2264.24   40.18
   5   4   7 2462.00   47.26
  -5  -4  -7 2191.85   31.94
  -5  -4  -7 2463.05   33.62
  -5   4  -8  232.56   11.18
  -5  -4  -8  231.60   10.70
  -5  -4  -8  256.85   11.19
   5   4   8  260.21   15.81
   5   4   9 1211.95   35.58
  -5   4  -9 1125.81   25.40
  -5  -4  -9 1102.77   24.18
  -5  -4  -9 1187.73   24.70
   5   4  10   53.41    8.31
  -5  -4 -10   55.94    5.66
  -5  -4 -10   58.38    5.72
  -5   4 -10   67.13    6.51
   5   4  11 1053.99   36.96
  -5   4 -11 1003.09   25.85
  -5  -4 -11  996.46   24.47
   5   4  12   22.26    5.97
  -5  -4 -12   24.66    4.13
  -5   4 -12   32.50    4.89
  -5   4 -13  564.79   20.58
  -5  -4 -13  543.85   19.23
  -5   4 -14    8.02    2.80
  -5  -4 -14   12.05    3.17
  -5  -4 -15  256.83   13.79
  -5  -4 -16   52.89    6.39
  -5  -4 -16   55.84    6.60
  -5  -4 -17   42.65    5.76
  -5  -4 -18    8.64    2.63
  -5  -4 -19   18.60    3.76
   5  -5 -21  192.94   11.01
  -5  -5  21  166.00    9.20
   5  -5 -20   33.34    5.17
  -5  -5  20   27.42    4.12
  -5  -5  19  258.42   12.69
  -5  -5  18  375.76   15.61
  -5   5  17  603.01   21.91
  -5  -5  17  617.01   20.17
  -5   5  16  621.65   22.18
  -5  -5  16  617.41   20.12
  -5   5  15 1482.07   34.72
  -5  -5  15 1572.31   32.11
   5  -5 -15 1539.64   38.07
  -5   5  14  437.89   18.76
  -5  -5  14  453.33   17.05
   5  -5 -14  412.43   19.51
  -5   5  13 1186.11   30.34
  -5  -5  13 1150.60   26.79
   5  -5 -13 1119.40   31.06
  -5   5  12  516.96   19.82
  -5  -5  12  551.12   18.20
   5  -5 -12  503.58   20.37
  -5   5  11 2512.48   42.82
  -5  -5  11 2462.69   37.61
  -5   5  10  925.81   32.02
  -5   5  10 1106.59   28.17
  -5  -5  10 1062.33   24.46
   5  -5 -10  966.84   27.34
  -5   5   9  138.07   12.09
   5  -5  -9  146.03   10.60
  -5   5   9  151.22   10.48
  -5   5   8 1557.95   38.54
   5  -5  -8 1530.49   33.55
  -5   5   8 1519.14   32.11
  -5   5   7 3595.59   56.27
   5  -5  -7 3502.02   50.10
  -5   5   6 1701.83   37.35
  -5   5   5 1937.37   38.75
  -5   5   4  294.70   14.74
  -5   5   3 2787.87   44.58
   5   5  -3 2250.62   43.44
  -5   5   2  172.46   11.05
   5   5  -2  142.18   10.75
  -5   5   1  525.47   18.75
   5   5  -1  444.45   18.35
   5   5   0 2188.16   40.35
  -5   5   0 2066.70   34.67
   5   5   1  510.18   19.31
  -5   5  -1  531.00   18.22
  -5   5  -1  497.02   17.39
  -5   5  -2   49.66    5.71
   5   5   2   55.14    6.42
  -5   5  -2   54.65    5.71
   5  -5   2   71.19    7.20
  -5   5  -3    7.56    2.38
   5   5   3    2.73    1.46
   5  -5   3    5.33    1.21
   5   5   4  261.47   14.24
   5  -5   4  272.62   13.60
  -5  -5  -5   50.97    4.70
   5  -5   5   52.52    6.00
   5   5   5   46.65    6.24
   5   5   6   43.14    6.30
  -5  -5  -6   44.74    4.53
  -5  -5  -6   44.55    4.51
   5   5   7   59.63    7.57
  -5  -5  -7   50.26    4.95
  -5  -5  -7   51.32    4.99
  -5   5  -8   25.13    3.84
  -5  -5  -8   32.92    4.19
  -5  -5  -8   29.12    3.91
   5   5   8   27.14    5.46
   5   5   9  462.02   22.77
  -5   5  -9  400.51   15.46
  -5  -5  -9  443.84   15.51
  -5  -5  -9  451.46   15.53
   5   5  10  216.67   16.32
  -5  -5 -10  212.66   11.11
  -5  -5 -10  210.08   11.01
   5   5  11  176.81   15.37
  -5  -5 -11  174.85   10.44
  -5  -5 -11  176.70   10.41
   5   5  12  305.05   21.19
  -5  -5 -12  311.69   14.36
  -5  -5 -13  168.87   10.83
   5   5  13  144.24   15.74
  -5  -5 -14  200.10   12.01
  -5  -5 -15  495.09   19.22
  -5  -5 -16  496.27   19.17
  -5  -5 -16  511.98   19.59
  -5  -5 -17  243.41   13.29
  -5  -5 -18  380.21   16.42
  -5  -5 -19  319.77   14.35
  -5  -6  21   94.31    6.82
   5  -6 -21  108.05    8.07
   5  -6 -20  472.46   18.60
  -5  -6  20  425.99   15.39
  -5  -6  19  239.64   12.01
  -5  -6  18  768.01   22.06
  -5  -6  17  254.66   12.98
  -5   6  16  141.55   10.92
  -5  -6  16  137.94    9.67
  -5   6  15   14.63    4.04
  -5  -6  15    9.66    2.86
  -5   6  14    9.33    4.44
  -5   6  14   14.62    4.00
   5  -6 -14   14.92    4.15
  -5   6  13  129.08   14.08
  -5   6  13  151.05   11.23
  -5  -6  13  165.13   10.18
   5  -6 -13  148.90   11.51
   5  -6 -12   11.76    3.34
  -5   6  12   20.35    4.18
  -5  -6  12   10.30    2.73
  -5   6  11  115.36   12.09
  -5   6  11  141.99   10.52
  -5  -6  11  148.44    9.38
   5  -6 -11  135.34   10.59
   5  -6 -10   37.62    5.60
  -5   6  10   31.64    6.51
  -5   6  10   52.83    6.38
  -5   6   9  121.04   11.50
  -5   6   9  125.45    9.62
   5  -6  -9  120.48    9.84
  -5   6   8  910.90   30.05
   5  -6  -8  944.33   26.75
  -5  -6   8  968.65   22.67
  -5  -6   7  276.32   12.00
  -5   6   7  253.77   15.44
   5  -6  -7  251.46   13.72
  -5   6   6  643.16   23.78
  -5   6   5  607.70   22.37
   5   6  -5  526.44   22.65
  -5   6   4  473.95   19.39
   5   6  -4  412.46   19.34
  -5   6   3   12.19    3.09
   5   6  -3   11.66    3.36
   5   6  -2 2183.01   41.91
  -5   6   2 2778.40   45.10
   5   6  -1  809.19   25.32
  -5   6   1  940.86   25.86
   5   6   0 4519.77   58.78
  -5   6   0 4550.72   54.76
   5   6   1 1197.90   30.59
  -5   6  -1 1189.94   28.09
  -5   6  -1 1181.51   28.00
   5   6   2 1972.00   39.30
  -5   6  -2 2017.73   37.13
  -5   6  -3 1966.41   37.82
   5   6   3 1885.21   38.43
   5  -6   3 1962.40   36.96
   5   6   4  721.82   24.50
   5  -6   4  768.14   22.57
  -5  -6  -5  961.26   20.65
   5   6   5  951.94   28.60
  -5  -6  -5  937.74   20.27
  -5  -6  -6 2717.74   35.62
   5   6   6 2601.66   48.64
  -5  -6  -6 2710.64   35.45
  -5  -6  -6 2568.11   34.61
  -5  -6  -7 1041.55   22.78
   5   6   7 1009.58   31.38
  -5  -6  -7 1045.96   22.59
  -5  -6  -8 3285.53   41.37
  -5  -6  -8 3272.74   40.97
   5   6   9  482.54   23.62
  -5  -6  -9  513.52   16.89
  -5  -6  -9  491.40   16.42
   5   6  10  978.38   35.60
  -5  -6 -10 1051.20   24.97
  -5  -6 -10  977.74   24.00
   5   6  11  110.23   12.41
  -5  -6 -11  125.38    8.99
  -5  -6 -11  109.68    8.45
   5   6  12  162.03   15.84
  -5  -6 -12  185.58   11.16
  -5  -6 -12  180.10   11.05
  -5  -6 -13  618.65   20.77
  -5  -6 -13  604.54   20.62
  -5  -6 -14  288.70   14.58
  -5  -6 -15  322.06   15.19
  -5  -6 -15  338.48   15.99
  -5  -6 -16  258.05   13.66
  -5  -6 -16  266.19   14.19
  -5  -6 -17    5.57    2.13
  -5  -6 -18   60.13    6.44
  -5  -6 -19   18.15    3.52
  -5  -7  21   26.89    3.60
   5  -7 -21   33.73    4.45
   5  -7 -20  331.93   15.30
  -5  -7  20  296.09   12.62
  -5  -7  19   44.05    5.16
  -5  -7  18  437.82   16.49
  -5  -7  17  452.95   17.21
  -5  -7  16 2278.51   38.57
  -5  -7  15  328.57   14.66
  -5  -7  14 2038.37   36.20
   5  -7 -14 1989.60   43.14
  -5   7  13  599.63   22.80
  -5  -7  13  649.28   20.15
   5  -7 -13  617.28   23.64
  -5   7  12 1150.84   31.18
  -5  -7  12 1189.06   26.82
   5  -7 -12 1152.48   31.38
  -5   7  11 1988.65   40.09
  -5  -7  11 2035.07   34.56
   5  -7 -11 1967.47   41.06
  -5   7  10 1604.39   35.65
   5  -7 -10 1621.76   36.66
   5  -7  -9  996.37   28.42
  -5   7   9  957.48   27.14
   5  -7  -8 3090.55   49.73
  -5  -7   8 3203.32   41.59
  -5  -7   7 2169.11   34.12
  -5   7   7 2024.18   44.29
  -5   7   7 1615.83   34.40
   5  -7  -7 2050.10   39.66
   5   7  -7 1763.27   44.65
  -5   7   6 1168.16   33.10
   5  -7  -6 1078.15   28.38
  -5  -7   6 1183.12   25.81
   5   7  -6 1045.49   33.24
  -5   7   5  501.88   21.21
  -5  -7   5  466.42   16.39
   5   7  -5  436.61   20.71
   5   7  -4 1284.79   33.97
  -5   7   4 1475.40   35.51
   5   7  -3  522.12   21.29
  -5   7   3  642.70   22.75
  -5   7   2  609.01   21.67
   5   7  -2  508.04   20.65
   5   7  -1   70.75    7.53
  -5   7   1   76.10    7.64
   5   7   0 1180.50   31.20
  -5   7   0 1118.14   28.60
   5   7   1  125.23   10.15
  -5   7  -1  141.38    9.95
  -5   7  -1  142.86   10.35
   5   7   2   40.77    5.92
  -5   7  -2   58.41    6.15
  -5   7  -2   63.59    7.00
   5   7   3  200.81   13.19
  -5  -7  -3  204.92    9.26
  -5   7  -3  208.04   12.91
   5  -7   3  213.49   12.18
  -5  -7  -4  145.86    8.18
   5   7   4  144.79   11.44
  -5  -7  -4  154.73    8.23
  -5  -7  -5   34.95    4.07
   5   7   5   47.22    6.60
  -5  -7  -5   32.20    3.86
  -5  -7  -5   38.10    4.22
  -5  -7  -6   38.74    4.43
   5   7   6   31.54    5.67
  -5  -7  -6   35.26    4.17
  -5  -7  -6   34.02    4.08
  -5  -7  -7  402.17   14.37
  -5  -7  -7  378.24   13.96
   5   7   7  365.02   19.13
   5   7   8  107.69   11.15
  -5  -7  -8  133.85    8.54
  -5  -7  -8  126.95    8.38
   5   7   9 2101.25   50.88
  -5  -7  -9 2253.43   35.86
  -5  -7  -9 2170.98   35.03
   5   7  10  570.04   27.73
  -5  -7 -10  620.32   19.40
  -5  -7 -10  579.97   18.78
   5   7  11  762.56   33.20
  -5  -7 -11  839.88   23.32
  -5  -7 -11  790.97   22.78
   5   7  12  193.25   17.75
  -5  -7 -12  232.28   12.63
  -5  -7 -12  228.73   12.72
  -5  -7 -13  220.49   12.48
  -5  -7 -13  199.48   12.06
  -5  -7 -14  384.68   16.61
  -5  -7 -14  378.54   16.78
  -5  -7 -15  126.32    9.70
  -5  -7 -15  117.37    9.62
  -5  -7 -16  521.41   19.52
  -5  -7 -17   68.74    7.07
  -5  -7 -18  594.99   19.87
  -5  -7 -19  169.02   10.07
   5  -8 -20  347.85   15.16
  -5  -8  20  305.16   12.48
  -5  -8  19  215.74   11.11
  -5  -8  18  464.15   16.77
  -5  -8  17  426.55   16.53
  -5  -8  16  298.12   13.96
  -5  -8  15  123.35    8.91
  -5  -8  14   50.14    5.90
   5  -8 -14   63.69    8.21
  -5  -8  13   51.57    5.91
   5  -8 -13   58.87    7.67
  -5  -8  12   47.69    5.58
   5  -8 -12   52.88    6.92
   5  -8 -11   35.16    5.65
  -5   8  11   21.45    5.76
   5   8 -10    5.80    2.36
   5  -8 -10   13.23    3.62
  -5   8  10    9.30    4.00
  -5   8   9  195.98   14.83
   5  -8  -9  203.61   13.13
  -5   8   8  347.26   19.29
  -5  -8   8  373.08   14.49
   5  -8  -8  359.70   17.25
  -5   8   7    8.81    3.34
   5  -8  -7    2.95    1.99
  -5  -8   7    3.86    1.79
  -5   8   6  482.94   21.97
   5  -8  -6  427.11   18.43
  -5  -8   6  459.10   16.59
  -5  -8   5   22.11    3.69
  -5   8   5   33.40    6.05
   5   8  -5   24.14    5.10
  -5  -8   4  261.37   11.90
   5   8  -4  229.85   14.76
  -5   8   4  266.12   15.77
   5   8  -3   74.43    8.22
  -5   8   3   95.82    9.35
  -5  -8   3   79.90    6.41
  -5  -8   2  563.70   16.43
   5   8  -2  550.32   22.10
  -5   8   1  147.16   10.86
   5   8  -1  119.56   10.19
  -5  -8   1  132.38    7.71
   5   8   0 1696.87   38.39
  -5   8   0 1725.51   37.60
  -5  -8   0 1728.30   27.41
  -5   8  -1    4.80    2.63
   5   8   1    5.48    2.23
  -5   8  -1    4.10    2.32
  -5  -8  -1    3.88    1.46
  -5   8  -2 1886.77   36.18
   5   8   2 1933.06   41.68
  -5   8  -2 1955.89   40.82
  -5  -8  -2 1871.36   28.14
  -5   8  -3  144.79   11.43
   5   8   3  162.09   12.41
  -5  -8  -3  150.03    8.13
  -5  -8  -4 1379.30   25.91
  -5  -8  -4 1470.53   25.90
   5   8   4 1437.39   37.00
   5   8   5  177.57   13.43
  -5  -8  -5  186.07    9.72
  -5  -8  -5  192.19    9.57
  -5  -8  -6 1386.21   26.23
  -5  -8  -6 1391.56   26.66
  -5  -8  -6 1220.99   24.97
   5   8   6 1232.71   35.48
   5   8   7   58.36    7.97
  -5  -8  -7   60.76    5.78
  -5  -8  -7   64.27    5.91
  -5  -8  -7   59.44    5.70
  -5  -8  -8 1959.65   32.67
  -5  -8  -8 1941.75   33.00
  -5  -8  -9    8.01    2.60
   5   8   9    6.63    3.04
  -5  -8  -9   12.30    3.05
   5   8  10 2092.48   54.32
  -5  -8 -10 2145.53   36.98
  -5  -8 -11    6.20    2.51
   5   8  11    6.86    4.06
  -5  -8 -11    6.00    2.35
  -5  -8 -12  670.08   21.43
  -5  -8 -12  627.52   21.08
  -5  -8 -13    4.86    2.16
  -5  -8 -13    6.39    2.48
  -5  -8 -14  359.29   16.45
  -5  -8 -14  389.21   16.85
  -5  -8 -14  356.75   16.47
  -5  -8 -15   76.72    7.68
  -5  -8 -15   75.17    7.54
  -5  -8 -15   82.68    8.04
  -5  -8 -16  340.00   15.83
  -5  -8 -17   42.45    5.58
  -5  -8 -18  253.55   12.91
  -5  -8 -19    1.24    1.43
   5  -9 -20  505.56   17.68
  -5  -9  20  457.47   14.89
  -5  -9  19    3.43    1.84
  -5  -9  18 1266.02   27.30
  -5  -9  17    6.84    2.53
  -5  -9  16 1709.84   33.15
  -5  -9  15   68.72    6.84
  -5  -9  14 1675.87   33.06
   5  -9 -14 1634.97   39.91
  -5  -9  13   66.87    6.69
   5  -9 -13   72.48    8.54
  -5  -9  12 1688.72   32.69
   5  -9 -12 1756.11   40.34
  -5   9  11   14.13    5.17
   5  -9 -11    6.64    3.04
  -5   9  10 1865.73   48.56
   5   9 -10 1680.56   38.14
   5  -9  -9  143.15   11.21
  -5   9   9  133.77   12.78
   5   9  -9  120.74   10.36
  -5   9   8 2624.13   53.73
   5  -9  -8 2756.88   48.38
   5  -9  -7  224.88   13.75
  -5   9   7  228.62   15.91
  -5  -9   7  249.94   12.21
  -5  -9   6 1980.89   35.41
  -5   9   6 1896.37   44.51
  -5   9   5  411.97   20.65
   5   9  -5  331.22   18.17
  -5  -9   5  430.20   16.29
   5  -9  -5  358.50   17.06
  -5  -9   4 1290.13   27.07
  -5   9   4 1288.71   35.55
  -5   9   3  332.37   17.82
  -5  -9   3  331.37   13.23
  -5  -9   2  294.08   12.12
  -5   9   2  314.27   16.71
   5   9  -2  271.70   15.83
  -5   9   1   97.44    9.32
   5   9  -1   85.14    8.87
  -5  -9   1   86.48    6.42
   5   9   0  551.26   22.64
  -5   9   0  586.68   23.27
  -5  -9   0  622.65   16.92
   5   9   1   10.26    3.52
  -5   9  -1    9.20    3.20
  -5   9  -1   12.62    3.43
  -5  -9  -1   10.23    2.27
  -5  -9  -2  408.83   13.60
   5   9   2  371.50   19.11
  -5   9  -2  371.36   18.84
  -5  -9  -3   12.45    2.63
  -5   9  -3   15.82    3.87
   5   9   3   17.10    4.29
  -5  -9  -3   13.32    2.57
  -5   9  -4    6.85    2.88
   5   9   4    8.16    3.22
  -5  -9  -4    9.67    2.39
  -5  -9  -5  421.03   14.97
  -5  -9  -5  436.95   14.63
   5   9   5  400.59   20.63
   5   9   6  546.63   24.62
  -5  -9  -6  600.26   18.15
  -5  -9  -6  513.81   16.60
  -5  -9  -6  582.89   17.34
   5   9   7   93.93   10.71
  -5  -9  -7  108.17    7.89
  -5  -9  -7  105.42    7.59
  -5  -9  -7   97.94    7.50
  -5  -9  -8  931.16   23.51
   5   9   8  875.23   33.56
  -5  -9  -8  935.23   23.22
  -5  -9  -8  908.48   23.06
  -5  -9  -9  290.55   13.43
   5   9   9  268.64   19.34
  -5  -9  -9  285.38   13.26
  -5  -9  -9  282.76   13.25
  -5  -9 -10 1368.15   29.61
  -5  -9 -10 1359.21   29.80
   5   9  11  143.39   15.44
  -5  -9 -11  157.05   10.31
  -5  -9 -11  143.86   10.07
  -5  -9 -12 1060.05   27.55
  -5  -9 -12 1116.58   27.82
  -5  -9 -12 1038.82   27.51
  -5  -9 -13   62.13    6.95
  -5  -9 -13   69.70    7.17
  -5  -9 -13   66.99    7.25
  -5  -9 -14 1028.75   27.95
  -5  -9 -14 1066.58   28.00
  -5  -9 -14 1026.94   28.05
  -5  -9 -15   68.16    7.34
  -5  -9 -15   61.69    6.84
  -5  -9 -16  672.16   22.30
  -5  -9 -17   22.23    4.18
  -5  -9 -18 1023.18   25.67
   5 -10 -20  354.03   14.38
   5 -10 -19  116.37    9.14
  -5 -10  19  108.20    7.59
  -5 -10  18  359.82   14.42
  -5 -10  17   63.18    6.35
  -5 -10  16  230.04   12.21
  -5 -10  15    1.35    2.39
  -5 -10  14  267.36   13.19
  -5 -10  13  298.35   14.08
   5 -10 -13  338.18   18.34
  -5 -10  12   24.98    4.23
   5 -10 -12   32.17    5.78
  -5  10  12   17.82    5.77
   5  10 -11    7.41    2.80
  -5  10  11   11.39    5.15
   5 -10 -11    4.88    3.02
  -5  10  10   53.03    8.70
   5  10 -10   43.59    6.27
   5 -10 -10   54.39    7.14
  -5  10   9    1.34    2.31
   5  10  -9    2.95    1.75
   5 -10  -9    5.75    2.73
  -5 -10   8   74.34    6.80
  -5  10   8   63.98    8.85
   5 -10  -8   64.39    7.62
  -5  10   7   49.11    7.87
   5 -10  -7   56.29    7.29
  -5 -10   7   53.75    5.88
   5 -10  -6   68.01    7.72
  -5  10   6   81.65    9.57
  -5 -10   6   73.47    7.02
  -5  10   5    2.13    2.28
   5 -10  -5    7.13    2.40
  -5 -10   5    6.50    2.13
  -5  10   4  310.60   18.36
  -5 -10   4  319.85   13.79
  -5 -10   3   39.97    4.76
  -5  10   3   37.23    6.42
   5  10  -3   42.05    6.56
  -5  10   2  266.88   16.29
   5  10  -2  243.40   15.56
  -5 -10   2  267.03   11.88
   5  10  -1   15.95    4.20
  -5  10   1   15.08    3.93
  -5 -10   1    9.17    2.19
  -5  10   0 1288.03   34.07
   5  10   0 1146.05   34.06
  -5  10   0 1207.93   35.21
  -5 -10   0 1330.67   25.60
  -5  10  -1    5.76    2.34
  -5  10  -1   10.89    2.53
   5  10   1    8.25    2.93
  -5 -10  -1   10.31    2.44
  -5  10  -2 1846.52   31.76
  -5  10  -2 1817.32   43.64
  -5 -10  -2 1901.23   30.10
  -5  10  -3    7.79    3.45
  -5  10  -3   10.64    2.75
   5  10   3    5.58    3.07
  -5 -10  -3   17.69    3.03
  -5  10  -4  565.03   18.36
  -5 -10  -4  568.66   17.67
  -5 -10  -4  582.28   16.89
  -5  10  -4  589.75   26.02
   5  10   4  559.15   24.85
   5  10   5    9.24    3.30
  -5 -10  -5   17.15    3.30
  -5 -10  -5   13.40    2.71
   5  10   6  292.11   18.81
  -5 -10  -6  313.22   13.60
  -5 -10  -6  307.95   12.77
  -5 -10  -7   60.77    6.18
   5  10   7   67.52    9.34
  -5 -10  -7   50.53    5.51
  -5 -10  -7   60.10    5.82
  -5 -10  -8  514.20   17.91
   5  10   8  457.49   25.48
  -5 -10  -8  495.84   17.52
  -5 -10  -8  505.27   17.49
  -5 -10  -9    9.34    2.78
   5  10   9    7.88    3.75
  -5 -10  -9    9.72    2.84
  -5 -10  -9   11.36    3.04
  -5 -10 -10  657.61   21.24
  -5 -10 -10  700.15   21.67
  -5 -10 -10  661.65   21.27
  -5 -10 -11    9.00    2.77
  -5 -10 -11    8.56    2.65
  -5 -10 -11    7.23    2.46
  -5 -10 -12  569.68   20.65
  -5 -10 -12  611.76   20.67
  -5 -10 -12  583.49   20.67
  -5 -10 -13  109.27    9.18
  -5 -10 -13  104.13    8.88
  -5 -10 -13  111.43    9.29
  -5 -10 -14  419.07   18.08
  -5 -10 -14  435.28   17.99
  -5 -10 -15    3.16    2.01
  -5 -10 -15    2.18    1.62
  -5 -10 -16  603.38   21.09
  -5 -10 -16  550.15   19.69
  -5 -10 -17  228.62   12.59
  -5 -10 -18   74.63    6.97
   5 -11 -19    2.23    1.86
  -5 -11  19    1.38    1.16
  -5 -11  18  939.35   22.75
  -5 -11  17  352.46   14.48
  -5 -11  16  674.74   20.58
  -5 -11  15  120.62    8.90
  -5 -11  14 1491.89   31.31
  -5 -11  13   30.77    4.68
   5 -11 -13   36.55    6.23
   5 -11 -12  968.05   30.98
  -5  11  11   33.41    7.31
   5  11 -11   36.80    5.84
   5  11 -10 1166.36   32.56
  -5  11  10 1227.26   42.41
  -5  11   9  494.16   26.27
   5  11  -9  475.71   21.08
   5 -11  -9  518.05   21.85
  -5  11   8 1551.37   44.90
   5  11  -8 1430.16   36.62
   5 -11  -8 1569.05   38.05
   5 -11  -7  448.11   19.95
  -5  11   7  454.04   24.08
  -5 -11   6 1080.45   27.30
  -5  11   6 1029.02   35.42
   5 -11  -5   44.09    6.25
  -5 -11   5   55.41    6.19
  -5  11   4  652.72   27.55
  -5 -11   4  675.46   20.57
  -5  11   3    7.45    3.03
  -5 -11   3    3.34    1.61
  -5  11   2  139.25   12.34
   5  11  -2  113.47   11.15
  -5 -11   2  140.68    8.90
  -5 -11   1  151.16    9.03
  -5  11   1  139.05   12.15
   5  11  -1  115.22   11.09
   5  11   0   25.22    5.37
  -5  11   0   23.24    3.60
  -5  11   0   27.41    6.07
  -5 -11  -1  160.01    9.08
  -5  11  -1  140.70    8.77
   5  11   1  147.61   12.80
  -5  11  -1  140.13   12.85
  -5  11  -2   77.25    6.68
  -5  11  -2   95.95   10.81
  -5 -11  -2   90.06    6.87
   5  11   2   78.66    9.48
  -5  11  -3   60.65    6.09
  -5  11  -3   63.75    8.80
  -5 -11  -3   72.26    6.17
   5  11   3   69.73    8.94
  -5  11  -4   82.25   10.17
   5  11   4   66.59    9.00
  -5  11  -4   70.77    6.53
  -5 -11  -4   76.33    6.35
   5  11   5  116.45   12.33
  -5  11  -5  115.32    8.55
  -5 -11  -5  110.67    8.31
  -5 -11  -5  124.29    8.18
  -5 -11  -6   20.49    3.70
   5  11   6   18.39    5.04
  -5 -11  -6   22.23    3.58
  -5 -11  -7  275.73   13.46
   5  11   7  248.20   19.05
  -5 -11  -7  272.74   12.74
  -5 -11  -8    3.76    1.87
   5  11   8    7.12    3.77
  -5 -11  -8    8.02    2.59
  -5 -11  -9  610.92   20.57
   5  11   9  544.59   29.56
  -5 -11  -9  577.81   19.63
  -5 -11  -9  605.22   20.11
  -5 -11 -10   10.83    2.89
  -5 -11 -10   12.99    3.14
  -5 -11 -10   10.10    3.02
  -5 -11 -11  166.77   11.15
  -5 -11 -11  163.39   10.93
  -5 -11 -11  171.67   11.00
  -5 -11 -12 1012.52   27.92
  -5 -11 -12 1026.48   27.63
  -5 -11 -12 1081.00   27.84
  -5 -11 -13  193.22   12.36
  -5 -11 -13  195.80   12.10
  -5 -11 -14 1186.44   30.53
  -5 -11 -14 1257.97   30.52
  -5 -11 -15  141.40   10.30
  -5 -11 -15  127.94   10.00
  -5 -11 -16  621.98   21.26
  -5 -11 -16  581.49   20.03
  -5 -11 -17   53.90    6.14
   5 -12 -19   22.33    3.78
  -5 -12  19   17.48    3.00
  -5 -12  18  284.73   12.23
  -5 -12  17   46.37    5.26
  -5 -12  16  146.42    9.53
  -5 -12  15  250.86   12.73
  -5 -12  14   39.57    5.32
  -5 -12  13   42.55    5.26
   5  12 -12   27.44    5.13
   5 -12 -12   33.00    5.94
   5  12 -11   48.05    6.85
   5 -12 -11   52.12    7.62
   5  12 -10    5.59    2.89
  -5  12  10    1.27    3.42
   5 -12 -10    2.10    1.96
  -5  12   9   46.07    8.63
   5  12  -9   46.58    6.81
   5 -12  -9   48.51    6.84
  -5  12   8  194.26   17.21
   5  12  -8  192.96   13.80
   5 -12  -8  184.29   13.17
  -5  12   7    3.10    2.68
  -5 -12   7    1.88    1.67
  -5  12   6  135.36   13.68
  -5 -12   6  135.75    9.99
   5 -12  -6  115.07   10.31
  -5  12   5   35.55    7.20
   5 -12  -5   27.36    5.03
  -5 -12   5   43.69    5.65
  -5  12   4  473.09   24.79
  -5 -12   4  507.18   18.23
  -5  12   3   39.37    7.01
  -5 -12   3   31.82    4.58
  -5 -12   2  943.86   23.67
  -5  12   2  901.36   32.89
  -5 -12   1  383.79   14.84
  -5  12   1  368.35   20.95
  -5  12   1  375.28   21.94
  -5  12   0  869.32   21.95
   5  12   0  908.56   32.70
  -5  12   0  925.94   34.53
  -5  12  -1   77.69    6.75
  -5  12  -1   74.34    9.78
  -5 -12  -1   77.49    6.58
   5  12   1   75.08    9.45
   5  12   2 1734.19   46.07
  -5  12  -2 1743.77   31.66
  -5  12  -3   62.85    9.36
   5  12   3   60.47    8.94
  -5  12  -3   71.99    6.59
  -5 -12  -3   71.77    6.35
  -5  12  -4 1534.93   30.91
  -5  12  -4 1537.55   46.12
  -5 -12  -4 1625.06   30.14
  -5  12  -5   36.80    5.08
   5  12   5   31.41    7.33
  -5 -12  -5   43.06    5.08
   5  12   6 1066.98   40.24
  -5 -12  -6 1057.74   25.08
   5  12   7   17.02    5.16
  -5 -12  -7   17.45    3.77
  -5 -12  -7   15.47    3.31
  -5 -12  -8  393.99   16.71
   5  12   8  364.83   24.52
  -5 -12  -8  402.92   16.21
  -5 -12  -9  274.87   14.22
   5  12   9  241.50   20.77
  -5 -12  -9  258.31   13.23
  -5 -12 -10  864.05   25.43
  -5 -12 -10  891.82   24.91
  -5 -12 -11   75.43    7.66
  -5 -12 -11   67.69    7.19
  -5 -12 -12 1008.52   28.19
  -5 -12 -12 1015.08   27.42
  -5 -12 -13   30.98    5.12
  -5 -12 -13   33.67    5.20
  -5 -12 -14  333.97   16.16
  -5 -12 -14  337.52   15.80
  -5 -12 -15   41.33    5.61
  -5 -12 -15   43.22    5.84
  -5 -12 -16  350.56   15.64
  -5 -12 -16  331.81   14.85
  -5 -12 -17    9.25    2.67
   5 -13 -18  443.15   17.12
  -5 -13  18  446.47   14.77
  -5 -13  17  501.34   16.53
  -5 -13  16  395.55   15.31
  -5 -13  15  163.58   10.17
  -5 -13  14  799.46   22.81
  -5 -13  13   48.47    5.84
   5  13 -12  610.45   23.65
   5  13 -11  401.66   19.61
   5 -13 -11  400.66   20.01
   5  13 -10  873.95   29.08
   5 -13 -10  850.42   29.03
  -5  13   9  709.92   34.90
   5  13  -9  674.10   25.51
   5 -13  -9  718.91   26.29
  -5  13   8  202.00   18.22
   5  13  -8  198.25   14.03
   5 -13  -8  191.88   13.57
  -5  13   7  505.51   28.31
   5  13  -7  475.40   21.98
   5 -13  -7  418.70   19.88
  -5  13   6  369.80   23.92
  -5 -13   6  419.22   17.63
  -5 -13   5  381.53   16.97
  -5  13   5  383.30   23.78
  -5  13   4  973.59   37.37
  -5 -13   4 1118.05   28.03
  -5  13   3  411.73   23.67
  -5 -13   3  443.20   17.27
  -5 -13   2   94.87    7.81
  -5  13   1   45.38    7.94
  -5 -13   1   50.77    5.64
  -5  13   0  809.79   21.71
  -5  13   0  874.91   35.37
   5  13   1   58.94    8.89
  -5  13  -1   57.97    5.94
  -5 -13  -1   70.35    6.71
  -5  13  -1   59.60    9.21
  -5  13  -2  120.55    8.55
   5  13   2  112.85   12.68
  -5 -13  -2  131.09    8.89
  -5  13  -2  125.50   13.57
  -5  13  -3   84.20    7.26
   5  13   3   95.64   11.99
  -5 -13  -3  105.69    7.95
  -5  13  -3   91.64   11.66
  -5 -13  -4  484.91   17.13
  -5  13  -4  447.84   17.04
   5  13   4  420.00   25.25
  -5  13  -5   83.08    7.68
   5  13   5   97.33   12.57
  -5 -13  -5  107.74    8.26
  -5 -13  -6  553.23   18.69
   5  13   6  482.80   28.03
   5  13   7   61.41   10.59
  -5 -13  -7   67.78    6.70
   5  13   8   74.24   11.78
  -5 -13  -8   77.69    7.31
  -5 -13  -9  604.20   21.28
  -5 -13  -9  633.52   21.01
  -5 -13 -10  190.53   12.16
  -5 -13 -10  200.01   12.05
  -5 -13 -11  487.16   19.51
  -5 -13 -11  497.31   19.13
  -5 -13 -12  441.81   18.72
  -5 -13 -12  472.78   18.80
  -5 -13 -13  255.48   14.18
  -5 -13 -13  264.06   14.09
  -5 -13 -14  150.40   10.73
  -5 -13 -14  170.65   11.16
  -5 -13 -15  390.35   16.73
  -5 -13 -15  449.46   17.65
  -5 -13 -16  250.06   12.87
  -5 -13 -16  273.00   13.16
   5 -14 -17  789.15   23.53
  -5 -14  17  905.66   21.64
  -5 -14  16   11.85    2.78
  -5 -14  15   73.59    6.83
  -5 -14  14    5.32    2.20
   5  14 -13   70.33    8.02
  -5 -14  13   83.45    7.53
   5  14 -12    2.27    1.49
   5  14 -11   15.86    4.09
   5 -14 -10    3.98    2.00
   5  14 -10   11.84    3.74
   5 -14  -9   24.61    5.00
   5  14  -9   36.97    6.27
  -5  14   8 1032.30   43.64
   5  14  -8 1148.58   33.82
  -5  14   7  476.78   29.14
   5  14  -7  499.18   22.78
   5  14  -6  727.15   27.37
  -5  14   6  694.28   34.41
  -5  14   5  248.71   20.39
  -5 -14   5  314.46   15.94
  -5 -14   4 1193.78   29.96
  -5  14   4  942.35   38.83
  -5 -14   3  292.24   14.56
  -5 -14   2 1061.89   27.09
  -5  14   2  962.52   39.30
  -5  14   1  302.04   21.91
  -5 -14   1  327.74   14.80
  -5  14   0 1303.36   27.93
  -5  14   0 1341.10   45.96
  -5  14  -1 1102.70   26.01
  -5  14  -1 1096.94   41.72
  -5  14  -2 1249.65   44.89
  -5  14  -2 1181.57   27.36
  -5  14  -3  789.74   36.07
  -5  14  -3  760.73   22.23
  -5 -14  -3  790.34   22.61
  -5  14  -4 1084.86   27.23
  -5 -14  -4 1181.00   27.82
  -5  14  -5 1039.87   27.22
  -5 -14  -5 1118.61   27.17
   5  14   6 1076.38   44.42
  -5 -14  -6 1462.28   31.38
  -5 -14  -7  954.95   25.51
  -5 -14  -8  724.65   22.44
  -5 -14  -9  272.36   13.88
  -5 -14 -10  394.65   17.02
  -5 -14 -11   22.57    4.20
  -5 -14 -12  236.91   13.64
  -5 -14 -12  295.30   14.92
  -5 -14 -13  196.48   12.30
  -5 -14 -13  220.31   12.74
  -5 -14 -14  280.72   14.14
  -5 -14 -14  235.33   13.12
  -5 -14 -15    7.01    2.61
  -5 -14 -15    2.49    1.44
  -5 -15  17   93.89    6.77
   5 -15 -16  288.04   14.34
  -5 -15  16  383.60   14.34
  -5 -15  15  189.94   10.59
  -5 -15  14  630.52   19.84
   5  15 -13  325.61   17.10
  -5 -15  13  338.60   14.92
   5  15 -12  285.48   16.40
   5  15 -11  774.44   27.44
   5  15 -10  773.09   27.85
   5  15  -9 1037.51   32.48
   5  15  -8 1072.20   33.16
  -5  15   7  354.18   26.08
   5  15  -7  412.59   20.50
  -5  15   6  352.42   25.74
   5  15  -6  390.92   20.12
  -5  15   5   83.97   12.59
   5  15  -5   94.92   10.04
  -5 -15   4  458.62   19.25
  -5 -15   3  470.52   19.07
  -5 -15   2  161.69   11.01
  -5  15   2  127.04   15.16
  -5 -15   1  675.93   21.99
  -5  15   1  604.48   32.75
  -5  15   0  453.12   28.44
  -5 -15   0  496.66   18.68
  -5  15  -1    4.96    4.66
  -5  15  -1    5.92    2.18
  -5  15  -2   32.85    4.68
  -5  15  -2   31.50    7.81
  -5 -15  -2   48.19    5.80
  -5  15  -3  141.32   16.37
  -5  15  -3  124.93    9.18
  -5 -15  -3  145.61   10.14
  -5  15  -4   33.01    5.02
  -5 -15  -4   51.38    6.15
   5  15   5   20.33    7.51
  -5 -15  -5    3.62    2.10
  -5 -15  -6   28.87    4.75
  -5 -15  -7  177.30   11.39
  -5 -15  -8   12.17    3.07
  -5 -15  -9  158.80   10.71
  -5 -15 -10   25.28    4.45
  -5 -15 -11  355.06   16.36
  -5 -15 -12  129.87    9.88
  -5 -15 -13  377.45   16.48
  -5 -15 -14  113.64    8.81
  -5 -15 -15  208.30   11.49
  -5 -16  16    4.79    1.91
  -5 -16  15  102.62    7.60
  -5 -16  14   -0.63    2.01
   5  16 -13   16.44    4.06
  -5 -16  13   17.29    3.58
   5  16 -12    6.68    3.10
   5  16 -11  175.74   13.19
   5  16 -10  329.42   18.25
   5  16  -9  306.73   17.89
   5  16  -8   67.86    8.46
   5  16  -7  385.32   19.77
   5  16  -6   35.50    6.28
   5  16  -5  797.19   29.94
   5  16  -5  780.77   28.28
   5  16  -4  251.45   16.28
  -5 -16   3 1203.62   31.25
   5  16  -3 1140.22   34.59
  -5  16   3 1104.55   47.08
  -5  16   2  109.29   15.05
  -5 -16   2  161.72   11.39
  -5 -16   1 1979.22   38.91
  -5  16   1 1763.07   58.98
  -5  16   0  477.78   30.84
  -5 -16   0  642.21   22.03
  -5  16  -1 2178.20   64.97
  -5 -16  -1 2393.01   42.08
  -5  16  -2  352.70   26.39
  -5 -16  -2  370.31   16.49
  -5 -16  -3 2640.45   44.31
  -5 -16  -4  315.37   15.36
  -5 -16  -5 1189.49   29.68
  -5 -16  -6  444.90   18.25
  -5 -16  -7 1145.89   29.32
  -5 -16  -8  207.83   12.62
  -5 -16  -9  888.89   25.89
  -5 -16 -10  453.76   18.40
  -5 -16 -11  490.11   19.01
  -5 -16 -12  223.59   12.70
  -5 -16 -13  269.78   13.69
  -5 -16 -14  164.05   10.38
  -5 -17  15  886.33   21.24
   5 -17 -15  666.83   21.30
  -5 -17  14  404.31   15.14
   5  17 -13  733.80   24.60
  -5 -17  13  731.43   21.14
   5  17 -12  477.62   20.86
  -5 -17  12  445.52   16.97
   5  17 -11 1073.85   31.95
   5  17 -10  134.73   11.64
   5  17  -9 1761.56   42.43
   5  17  -8  270.86   16.75
   5  17  -7 1762.12   42.52
   5  17  -6  221.41   15.17
   5  17  -5  719.65   28.62
   5  17  -5  693.40   26.25
   5  17  -4  538.86   25.23
   5  17  -4  522.07   23.08
   5  17  -3  783.43   28.42
   5  17  -2  131.70   11.88
  -5 -17   2  121.77   10.06
  -5 -17   1  578.13   21.66
   5  17  -1  576.45   24.64
   5  17   0   88.88    9.68
  -5 -17   0   75.83    7.87
   5  17   1   98.20   10.10
  -5 -17  -1   99.00    8.89
   5  17   2    9.58    3.19
  -5 -17  -2    8.02    2.74
   5  17   3    5.81    2.56
  -5 -17  -3    5.44    2.26
   5  17   4   17.49    4.15
  -5 -17  -4   18.97    3.99
  -5 -17  -5   41.30    5.79
  -5 -17  -6   14.57    3.42
  -5 -17  -7    4.58    2.01
  -5 -17  -8   97.46    8.79
  -5 -17  -9  177.16   11.69
  -5 -17 -10  122.08    9.60
  -5 -17 -11  482.04   18.57
  -5 -17 -12  242.14   12.96
  -5 -17 -13  511.32   18.29
  -5 -17 -14  344.53   14.44
  -5 -18  14   28.08    4.03
   5 -18 -14   17.99    3.84
   5  18 -13   46.04    6.11
  -5 -18  13   49.97    5.45
   5  18 -12   18.55    4.22
  -5 -18  12   18.79    3.57
   5  18 -11   39.78    6.24
   5  18 -10    6.30    3.15
   5  18  -9   12.45    3.61
   5  18  -8    3.10    2.08
   5  18  -7   65.59    8.35
   5  18  -6  109.68   10.65
   5  18  -5  729.22   29.01
   5  18  -5  739.01   27.31
   5  18  -4   19.39    5.16
   5  18  -4   16.22    4.03
   5  18  -3  462.11   21.59
   5  18  -2    7.10    2.52
   5  18  -1  849.57   29.24
  -5 -18   1  817.34   26.45
   5  18   0   16.32    3.99
  -5 -18   0   12.28    3.30
   5  18   1  975.00   30.84
  -5 -18  -1  958.81   28.08
  -5 -18  -2  162.97   11.72
   5  18   2  153.00   12.10
  -5 -18  -3 1594.99   36.13
   5  18   3 1647.74   39.11
  -5 -18  -4   33.65    5.43
   5  18   4   37.99    6.03
  -5 -18  -5 1411.88   33.71
  -5 -18  -6   99.50    9.11
  -5 -18  -7 1008.83   28.36
  -5 -18  -8   18.62    4.10
  -5 -18  -9  938.07   26.85
  -5 -18 -10   28.67    4.77
  -5 -18 -11  542.30   19.41
  -5 -18 -12    2.03    1.52
  -5 -18 -13  391.89   15.44
  -5 -19  13  789.69   20.48
   5  19 -12   10.59    3.17
  -5 -19  12   13.33    2.92
   5  19 -11 1308.01   33.63
   5  19 -10   82.44    8.80
   5  19  -9  602.95   23.99
   5  19  -8   23.85    5.25
   5  19  -7  736.34   26.98
   5  19  -6   60.53    7.94
   5  19  -5  324.17   19.49
   5  19  -5  315.93   17.80
   5  19  -4    8.38    3.35
   5  19  -4   12.05    3.48
   5  19  -3  999.30   34.96
   5  19  -3 1011.29   31.89
   5  19  -2    6.78    2.93
   5  19  -1  247.62   15.51
   5  19   0    3.93    2.16
  -5 -19   0    5.34    2.06
   5  19   1  163.54   12.43
  -5 -19  -1  168.37   12.11
   5  19   2    2.14    1.51
  -5 -19  -2    3.07    2.06
   5  19   3    8.40    2.65
  -5 -19  -3   11.38    3.48
  -5 -19  -4   10.12    3.08
  -5 -19  -5   27.38    4.94
  -5 -19  -6  102.52    9.21
  -5 -19  -7  132.79   10.28
  -5 -19  -8  111.77    9.41
  -5 -19  -9  679.25   22.49
  -5 -19 -10   99.67    8.47
  -5 -19 -11  495.18   18.12
  -5 -19 -12   21.77    3.87
  -5 -20  12   -0.10    2.02
   5  20 -11    2.33    2.09
  -5 -20  11   -0.55    1.89
   5  20 -10   81.48    8.50
   5  20  -9   30.54    5.31
   5  20  -8   -0.47    2.65
   5  20  -7  102.17    9.83
   5  20  -6    3.76    2.36
   5  20  -5  183.34   14.35
   5  20  -5  186.88   13.49
   5  20  -4    6.25    3.05
   5  20  -4    7.41    3.23
   5  20  -3  103.50   11.23
   5  20  -3  106.52   10.41
   5  20  -2  121.14   12.41
   5  20  -2  127.14   11.29
   5  20  -1  360.45   18.69
   5  20   0   85.75    9.00
  -5 -20  -1  446.71   19.83
   5  20   1  471.66   20.75
  -5 -20  -2   83.01    8.56
   5  20   2   82.71    8.61
  -5 -20  -3  773.81   25.82
   5  20   3  667.02   23.69
  -5 -20  -4    6.25    2.80
  -5 -20  -5  865.77   26.81
  -5 -20  -6    6.84    2.65
  -5 -20  -7  534.20   20.59
  -5 -20  -8   14.97    3.62
  -5 -20  -9  842.03   24.68
  -5 -20 -10   38.73    5.25
   5  21 -10  114.32    9.50
   5  21  -9  328.91   16.47
   5  21  -8  128.84   10.59
   5  21  -7  523.70   21.22
   5  21  -6   14.69    3.74
   5  21  -5  237.64   15.67
   5  21  -5  245.71   14.89
   5  21  -4   67.26    8.83
   5  21  -4   72.96    8.25
   5  21  -3   73.81    9.40
   5  21  -3   72.56    8.25
   5  21  -2   50.22    7.77
   5  21  -2   52.24    7.00
   5  21  -1   22.57    5.54
   5  21  -1   13.72    3.79
   5  21   0   53.07    8.17
   5  21   0   58.86    7.27
   5  21   1    4.53    2.34
   5  21   2    2.62    1.80
  -5 -21  -2   -0.26    2.21
  -5 -21  -3   15.34    3.77
  -5 -21  -4    8.14    3.00
  -5 -21  -5    4.11    2.30
  -5 -21  -6    4.64    2.21
  -5 -21  -7   21.47    4.09
  -5 -21  -8   63.06    6.88
  -5 -21  -9  309.98   14.53
   5  22  -9   41.49    5.61
   5  22  -8   10.68    3.13
   5  22  -7   98.48    8.90
   5  22  -6   14.36    3.61
   5  22  -5  298.83   15.77
   5  22  -4    9.36    3.52
   5  22  -4    4.86    2.11
   5  22  -3  490.36   22.89
   5  22  -3  515.05   20.91
   5  22  -2   57.07    8.08
   5  22  -2   59.52    7.21
   5  22  -1  734.66   28.50
   5  22  -1  741.39   24.70
   5  22   0  100.96   10.64
   5  22   0  100.23    8.98
   5  22   1  229.51   15.92
   5  22   1  211.97   12.68
   5  22   2   49.18    7.41
   5  22   3  369.10   19.71
  -5 -22  -4   -1.75    2.48
  -5 -22  -5  374.45   17.01
  -5 -22  -6   66.83    7.14
   5  23  -6  120.30    9.44
   5  23  -5  258.01   14.11
   5  23  -4  104.09    9.02
   5  23  -3  228.41   14.59
   5  23  -3  268.30   14.34
   5  23  -2    2.67    2.06
   5  23  -2    3.54    1.64
   5  23  -1  299.38   17.45
   5  23  -1  259.50   13.76
   5  23   0    7.06    3.11
   5  23   0    5.96    2.24
   5  23   1    3.84    2.20
   5  23   2   21.00    4.66
   5  23   3    2.12    1.97
   5  23   4    2.54    1.77
  -6   0  21    2.22    1.54
   6   0 -20  734.33   22.87
  -6   0  20  784.25   21.16
  -6   0  19    0.97    1.53
  -6   0  18   51.09    5.99
  -6   0  17    3.16    2.06
  -6   0  16    1.76    1.85
  -6   0  15    0.13    1.74
   6   0 -15    4.97    2.27
  -6   0  14  235.85   12.63
   6   0 -14  210.13   14.01
   6   0 -13    5.82    2.48
  -6   0  13   -0.08    1.83
  -6   0  13   -0.29    3.09
  -6   0  12  422.65   23.75
  -6   0  12  435.78   16.80
   6   0 -12  398.29   18.70
   6   0 -11    3.15    1.78
  -6   0  11    1.33    1.42
  -6   0  11    0.19    2.55
  -6   0  10  315.68   18.81
  -6   0  10  342.42   14.39
   6   0 -10  287.64   15.55
  -6   0   9    1.30    1.18
  -6   0   9    0.40    2.77
   6   0  -9    2.68    1.81
  -6   0   8 1203.20   34.37
  -6   0   8 1148.06   25.75
  -6   0   7   11.50    2.51
  -6   0   7    4.97    2.74
  -6   0   6 4229.16   46.58
  -6   0   6 4935.90   65.36
  -6   0   5    7.58    2.83
  -6   0   4 1198.69   31.28
  -6   0   3    1.22    1.77
  -6   0   2  486.23   19.00
  -6   0   1   13.14    3.54
   6   0   0 5299.56   68.29
   6   0   1    6.67    3.70
   6   0   2 2375.76   45.37
   6   0   3    3.97    2.80
  -6   0  -4 3215.93   37.38
   6   0   4 3453.49   55.47
   6   0   5    7.27    3.22
  -6   0  -5    4.96    1.65
  -6   0  -6 1317.70   24.85
   6   0   6 1368.89   36.09
  -6   0  -7    3.45    1.44
   6   0   7    4.62    2.38
  -6   0  -8 1019.26   23.04
   6   0   8 1078.00   34.16
   6   0   9    3.95    2.72
  -6   0  -9    7.16    2.26
   6   0  10  325.86   20.47
  -6   0 -10  368.16   14.75
  -6   0 -11    2.59    1.58
  -6   0 -12   58.40    6.35
  -6   0 -13    3.28    1.99
  -6   0 -14   53.81    6.32
  -6   0 -15    2.33    1.71
  -6   0 -16   44.85    5.97
  -6   0 -17    1.39    1.88
  -6   0 -18  531.95   19.28
  -6  -1  21   17.09    3.12
   6  -1 -20  599.27   21.15
  -6   1  20  570.22   18.22
  -6  -1  20  551.77   17.58
  -6   1  19   25.17    4.19
  -6  -1  19   24.03    4.04
  -6   1  18  852.76   23.90
  -6  -1  18  847.10   23.23
  -6   1  17   27.30    4.51
  -6  -1  17    6.85    2.77
  -6   1  16  789.73   23.43
  -6  -1  16  763.10   22.48
  -6   1  15  101.00    8.48
  -6  -1  15   97.82    8.25
   6   1 -15  101.22   10.00
   6  -1 -15  100.81    9.92
  -6   1  14  118.53    9.13
  -6  -1  14  116.59    8.89
   6   1 -14  114.04   10.49
   6  -1 -14  121.97   10.70
  -6   1  13    2.75    3.37
  -6   1  13    7.97    2.74
  -6  -1  13    6.84    2.33
   6  -1 -13    6.11    2.51
   6   1 -13    8.02    3.01
  -6   1  12  465.60   24.87
  -6  -1  12  475.68   25.54
  -6   1  12  546.69   18.88
  -6  -1  12  529.61   18.18
   6   1 -12  466.03   20.30
   6  -1 -12  486.59   20.64
  -6   1  11   25.86    5.98
  -6   1  11   28.66    4.29
  -6  -1  11   26.83    4.10
  -6  -1  11   21.51    5.59
   6   1 -11   21.54    4.25
   6  -1 -11   30.60    5.21
   6   1 -10 1376.50   34.12
  -6   1  10 1604.03   42.75
  -6  -1  10 1717.01   44.45
  -6   1  10 1798.69   33.48
  -6  -1  10 1711.23   31.85
   6  -1 -10 1487.54   35.03
   6   1  -9   44.78    6.05
  -6   1   9   54.91    7.89
  -6  -1   9   55.33    7.91
  -6   1   9   57.92    6.13
  -6  -1   9   55.58    5.78
   6  -1  -9   48.14    6.24
   6   1  -8  859.73   25.81
  -6   1   8 1130.72   33.41
  -6  -1   8 1103.43   33.64
  -6   1   8 1062.15   25.28
  -6  -1   8 1054.55   24.48
   6  -1  -8  946.36   26.86
  -6   1   7  275.73   16.04
  -6  -1   7  282.13   16.63
  -6   1   7  226.86   11.00
  -6  -1   7  247.99   11.54
  -6   1   6  499.95   16.05
  -6  -1   6  509.05   15.64
  -6   1   6  565.19   21.93
  -6  -1   6  566.09   22.75
  -6  -1   5    5.59    2.64
  -6   1   5   11.15    3.55
  -6   1   4  408.72   17.88
  -6  -1   4  378.55   17.54
  -6   1   3   60.34    6.87
  -6  -1   3   44.21    5.97
  -6   1   2  375.28   16.66
  -6  -1   2  326.41   15.69
  -6   1   1    3.97    2.00
  -6   1   0  230.34   12.87
   6   1   0  245.75   14.72
   6   1   1  482.21   21.17
   6  -1   1  461.25   20.18
   6   1   2   70.09    7.82
   6  -1   2   83.81    8.58
   6  -1   3   56.65    7.14
   6   1   3   52.23    6.90
  -6  -1  -4  288.78   10.98
   6  -1   4  326.19   16.88
   6   1   4  312.20   16.88
  -6   1  -5   11.21    2.38
   6  -1   5   19.09    4.42
  -6  -1  -5   14.66    2.65
  -6   1  -6 1616.82   27.72
  -6  -1  -6 1612.22   27.22
   6  -1   6 1661.03   39.36
   6   1   6 1729.56   40.95
  -6  -1  -7   15.72    2.91
   6  -1   7   13.17    3.70
   6   1   7   15.01    4.20
  -6   1  -8 1094.85   23.96
  -6  -1  -8 1028.02   23.12
   6  -1   8 1103.29   34.16
   6   1   8 1122.75   34.94
  -6   1  -9   70.47    6.34
  -6  -1  -9   73.54    6.41
   6  -1   9   74.42    9.18
   6   1   9   76.64    9.50
  -6   1 -10 2118.04   35.60
  -6  -1 -10 2079.04   34.71
   6   1  11    1.49    2.72
  -6  -1 -11    4.72    1.55
  -6   1 -12 1967.71   36.34
  -6  -1 -12 1908.51   35.76
  -6   1 -13   22.18    4.06
  -6  -1 -13   20.56    3.94
  -6   1 -14 1581.10   33.74
  -6  -1 -14 1565.10   33.60
  -6   1 -15    3.74    1.96
  -6  -1 -15    4.01    1.92
  -6  -1 -16 1710.40   35.72
  -6   1 -16 1741.76   36.40
  -6   1 -17  232.55   13.26
  -6  -1 -17  213.28   12.52
  -6   1 -18 1740.38   34.97
  -6  -1 -18 2005.37   37.19
  -6  -1 -19  133.91    9.17
   6  -2 -21  362.99   14.63
  -6  -2  21  407.12   14.24
  -6  -2  20    2.93    1.70
  -6   2  19  343.62   14.83
  -6  -2  19  334.05   14.07
  -6   2  18    9.81    3.03
  -6  -2  18    6.56    2.62
  -6   2  17  101.72    8.51
  -6  -2  17   94.88    7.84
  -6   2  16   48.58    6.16
  -6  -2  16   47.59    5.78
  -6   2  15  172.08   11.20
  -6  -2  15  168.33   10.62
   6  -2 -15  181.33   13.13
  -6   2  14  335.82   15.65
  -6  -2  14  348.82   15.19
   6   2 -14  320.22   17.66
   6  -2 -14  343.45   17.86
  -6   2  13   87.50   11.56
  -6   2  13  116.41    9.11
  -6  -2  13  103.23    8.10
   6   2 -13  101.58    9.73
   6  -2 -13  100.88    9.48
  -6   2  12   49.72    8.36
  -6   2  12   54.19    6.20
  -6  -2  12   53.43    5.77
   6   2 -12   52.10    6.84
   6  -2 -12   52.37    6.94
  -6  -2  11   23.37    5.81
   6  -2 -11   20.00    4.33
  -6   2  11   18.51    3.64
  -6  -2  11   14.40    3.10
  -6   2  11   12.81    4.39
   6   2 -11   18.45    4.31
  -6   2  10 1289.57   38.14
   6  -2 -10 1264.17   32.13
  -6   2  10 1474.60   30.69
  -6  -2  10 1409.33   41.16
  -6  -2  10 1419.63   28.72
   6   2 -10 1144.56   31.01
   6   2  -9   32.37    5.19
  -6   2   9   33.38    5.94
  -6   2   9   41.46    5.29
  -6  -2   9   39.20    6.88
  -6  -2   9   45.90    5.21
   6  -2  -9   31.78    5.08
  -6   2   8 2099.35   45.45
  -6   2   8 2024.67   35.22
  -6  -2   8 2130.00   47.16
  -6  -2   8 2085.63   34.01
  -6   2   7   41.86    6.47
  -6  -2   7   45.41    6.88
  -6   2   7   34.76    4.42
  -6  -2   7   40.99    4.82
  -6   2   6  938.98   21.81
  -6  -2   6  976.43   30.00
  -6  -2   6  962.63   21.45
  -6   2   5  243.82   14.23
  -6  -2   5  182.29   12.69
  -6   2   4 1170.04   29.86
  -6  -2   4  982.10   28.92
  -6   2   3  624.25   21.85
  -6  -2   3  489.84   19.87
  -6   2   2  764.18   24.10
  -6   2   1  734.51   23.12
   6   2  -1  668.80   24.63
  -6   2   0 2021.69   38.18
   6   2   0 1867.05   40.78
   6   2   1 1029.47   29.80
   6  -2   1 1120.57   31.63
   6   2   2 1182.55   32.18
   6  -2   2 1139.29   31.81
   6  -2   3   25.41    5.02
   6   2   3   27.44    5.04
  -6  -2  -4 2997.75   35.31
   6  -2   4 3089.56   51.91
   6   2   4 3171.96   53.63
  -6   2  -5   23.55    3.45
  -6  -2  -5   23.39    3.24
   6  -2   5   26.92    4.92
   6   2   5   26.87    5.32
  -6   2  -6 3215.53   39.66
  -6  -2  -6 3260.28   38.32
   6  -2   6 3371.91   55.74
   6   2   6 3354.16   57.76
  -6  -2  -7   21.69    3.28
  -6   2  -7   19.48    3.27
   6  -2   7   18.35    4.37
   6   2   7   22.53    5.02
   6  -2   8 1127.25   34.33
  -6  -2  -8 1056.33   23.24
   6   2   8 1135.05   35.66
  -6   2  -8 1140.12   24.94
  -6   2  -9    3.11    1.52
  -6  -2  -9    0.60    1.09
   6   2  10  256.21   18.55
  -6   2 -10  270.40   12.89
  -6  -2 -10  252.87   12.10
  -6  -2 -11    1.11    1.41
   6   2  11   -1.07    3.12
  -6   2 -11    6.37    2.18
  -6   2 -12  405.13   16.67
  -6  -2 -12  412.70   16.44
  -6   2 -13  187.90   11.96
  -6  -2 -13  168.60   10.98
  -6   2 -14    3.04    1.67
  -6  -2 -14    6.11    2.68
  -6   2 -15   40.01    5.68
  -6  -2 -15   37.36    5.32
  -6   2 -16  141.26   10.50
  -6  -2 -16  131.14    9.90
  -6   2 -17  358.00   16.50
  -6  -2 -17  377.72   16.55
  -6  -2 -18  127.43    9.40
  -6  -2 -19  125.53    8.82
  -6  -3  21   48.59    4.96
   6  -3 -21   46.03    5.28
  -6  -3  20  724.97   19.63
  -6   3  19  219.08   12.12
  -6  -3  19  202.96   10.94
  -6   3  18  900.87   24.97
  -6  -3  18  895.94   23.39
  -6   3  17  199.00   12.06
  -6  -3  17  189.41   10.95
  -6   3  16 1315.85   31.01
  -6  -3  16 1286.48   28.56
  -6   3  15  556.15   20.24
  -6  -3  15  530.43   18.54
   6  -3 -15  549.32   23.00
  -6   3  14 2006.92   56.75
  -6   3  14 2765.16   45.38
  -6  -3  14 2762.64   41.89
   6   3 -14 2262.14   46.92
   6  -3 -14 2650.37   49.38
  -6   3  13  457.74   25.87
  -6   3  13  544.85   20.06
  -6  -3  13  560.05   18.75
   6   3 -13  461.23   20.78
   6  -3 -13  508.95   21.40
  -6   3  12 1057.76   37.45
  -6   3  12 1234.65   29.57
  -6  -3  12 1260.45   27.66
   6   3 -12  987.07   29.46
   6  -3 -12 1136.47   31.76
   6  -3 -11  377.93   17.92
  -6   3  11  382.89   21.81
  -6   3  11  445.68   17.40
  -6  -3  11  421.70   15.67
  -6  -3  11  347.87   21.38
   6   3 -11  346.63   17.50
  -6   3  10 1810.51   45.73
  -6  -3  10 1903.90   48.38
  -6  -3  10 1953.88   33.56
   6  -3 -10 1824.65   38.68
   6  -3  -9  482.89   19.47
  -6   3   9  498.65   23.20
  -6   3   9  538.22   18.84
  -6  -3   9  517.76   24.42
  -6  -3   9  539.80   17.41
   6  -3  -8  391.36   17.31
  -6   3   8  402.31   20.17
  -6   3   8  371.94   15.38
  -6  -3   8  392.18   20.36
  -6  -3   8  356.83   14.04
  -6   3   7   52.50    7.20
  -6  -3   7   46.63    7.00
  -6  -3   7   53.61    5.38
  -6  -3   7   54.99    5.29
  -6  -3   7   52.00    5.42
  -6  -3   6 1356.70   36.06
  -6  -3   6 1305.72   25.25
  -6   3   6 1303.82   26.18
  -6   3   5   16.76    3.85
  -6  -3   5   11.02    3.30
  -6   3   4   16.17    3.83
  -6   3   3  151.61   10.81
  -6   3   2   59.21    6.80
   6   3  -2   53.11    7.21
  -6   3   1  270.01   11.77
   6   3  -1  282.20   16.16
   6   3   0  482.36   20.55
  -6   3   0  493.35   19.05
  -6   3   0  429.13   15.00
   6   3   1  223.80   13.98
  -6   3  -1  235.20   13.04
  -6   3  -1  217.37   11.04
   6   3   2  112.37   10.02
   6  -3   2  116.43   10.33
   6  -3   3  792.59   26.33
   6   3   3  790.38   26.77
   6  -3   4 1424.26   35.27
  -6  -3  -4 1341.45   23.89
   6   3   4 1393.76   36.08
  -6   3  -5  494.86   15.60
   6  -3   5  566.26   22.48
   6   3   5  556.64   23.06
  -6  -3  -5  506.31   15.04
  -6   3  -6  703.33   18.99
  -6  -3  -6  743.55   18.30
   6  -3   6  765.04   26.53
   6   3   6  796.13   28.71
  -6   3  -7   96.15    7.24
  -6  -3  -7  107.23    7.15
   6  -3   7   99.49    9.89
   6   3   7   95.32   10.25
  -6  -3  -7   79.70    6.40
  -6   3  -8  873.54   22.09
  -6  -3  -8  828.99   20.29
   6   3   8  887.25   31.78
  -6   3  -9  769.39   21.33
  -6  -3  -9  715.31   19.41
   6   3   9  727.31   29.57
   6   3  10 1325.27   42.43
  -6   3 -10 1369.80   29.26
  -6  -3 -10 1252.72   26.73
  -6   3 -11  404.88   16.47
  -6  -3 -11  378.46   15.22
   6   3  11  357.12   23.41
  -6   3 -12 1949.80   37.24
  -6  -3 -12 1870.94   34.84
  -6   3 -13  443.81   18.14
  -6  -3 -13  418.97   16.89
  -6   3 -14 1680.51   35.85
  -6  -3 -14 1606.09   33.60
  -6   3 -15  552.73   20.82
  -6  -3 -15  510.45   19.41
  -6  -3 -16  713.34   23.09
  -6   3 -16  705.07   23.60
  -6  -3 -17  150.03   10.37
  -6  -3 -18  603.72   20.07
  -6  -3 -19   38.16    4.85
   6  -4 -21  167.01    9.91
  -6  -4  21  173.41    9.04
  -6  -4  20    7.49    2.33
  -6  -4  19   91.28    7.34
  -6   4  18    5.02    2.69
  -6  -4  18    4.85    2.30
  -6   4  17   45.78    6.15
  -6  -4  17   47.83    5.63
  -6   4  16   63.13    7.14
  -6  -4  16   71.34    6.83
   6  -4 -15   13.39    4.16
  -6   4  15    5.86    2.74
  -6  -4  15   12.20    3.48
  -6   4  14  306.92   15.33
  -6  -4  14  296.49   13.72
   6  -4 -14  284.33   16.22
  -6   4  13   61.09    9.89
  -6   4  13   80.53    7.92
  -6  -4  13   75.67    7.01
   6  -4 -13   72.53    8.20
  -6   4  12  912.96   26.00
  -6  -4  12  888.37   23.15
   6  -4 -12  850.59   27.26
   6  -4 -11  129.26   10.42
  -6   4  11  123.16   12.64
  -6   4  11  145.80   10.26
  -6  -4  11  132.08    8.86
  -6   4  10  739.83   29.43
  -6  -4  10  777.90   21.03
  -6  -4  10  753.67   30.67
   6  -4 -10  745.97   24.76
   6  -4  -9  614.16   22.10
  -6   4   9  624.77   26.10
  -6   4   9  692.07   21.74
  -6  -4   9  665.27   19.37
  -6  -4   9  663.74   27.82
  -6   4   8  900.03   30.34
  -6   4   8  879.06   24.27
  -6  -4   8  947.89   22.82
  -6  -4   8  854.41   30.88
   6  -4  -8  818.81   25.01
  -6   4   7 1045.38   31.57
  -6  -4   7 1029.08   22.79
  -6   4   6 2086.66   43.11
  -6  -4   6 2054.25   31.97
  -6   4   6 1963.94   32.80
  -6   4   5  827.57   20.99
  -6  -4   5  812.83   20.24
  -6   4   4 2016.88   40.98
  -6   4   3  473.06   19.40
   6   4  -3  370.28   19.56
  -6   4   2 2601.31   44.64
   6   4  -2 2075.40   45.27
   6   4  -1  902.68   29.11
  -6   4   1  875.91   22.59
   6   4   0 1076.75   31.37
  -6   4   0 1162.34   29.32
   6   4   1 1138.10   31.87
  -6   4  -1 1139.40   28.81
   6   4   2  505.09   21.26
   6  -4   2  492.72   21.20
   6  -4   3  790.25   26.38
  -6  -4  -3  757.72   18.16
   6   4   3  753.54   26.26
   6  -4   4 2826.53   49.79
  -6  -4  -4 2701.13   34.59
   6   4   4 2766.09   51.41
  -6   4  -5  480.69   15.75
  -6  -4  -5  527.09   15.49
   6  -4   5  547.51   22.24
   6   4   5  540.68   23.30
  -6  -4  -5  491.12   15.15
  -6   4  -6  233.72   11.16
  -6  -4  -6  244.79   10.72
   6  -4   6  256.61   15.22
   6   4   6  260.04   16.65
  -6  -4  -6  226.73   10.54
  -6   4  -7  807.18   21.24
  -6  -4  -7  831.51   20.11
   6   4   7  866.46   31.05
  -6  -4  -7  766.73   19.90
  -6   4  -8 1367.72   28.33
  -6  -4  -8 1391.78   26.58
  -6  -4  -8 1297.87   26.55
   6   4   8 1371.58   40.47
   6   4   9  114.69   12.02
  -6   4  -9  124.38    8.79
  -6  -4  -9  116.54    7.95
  -6  -4  -9  108.29    7.94
  -6   4 -10  348.05   15.09
   6   4  10  317.05   21.12
  -6  -4 -10  314.99   13.46
  -6  -4 -11    5.05    2.01
   6   4  11    3.40    3.19
  -6   4 -12  128.68    9.82
  -6  -4 -12  124.31    9.00
   6   4  12  106.90   13.59
  -6   4 -13    4.78    2.34
  -6  -4 -13    0.22    1.78
  -6   4 -14   90.76    8.55
  -6  -4 -14   93.16    8.23
  -6  -4 -15  115.06    9.31
  -6  -4 -16   32.07    4.96
  -6  -4 -17  179.38   11.25
  -6  -4 -18   17.63    3.66
  -6  -4 -19  230.46   11.69
   6  -5 -21  676.88   19.73
  -6  -5  21  658.98   17.19
  -6  -5  20  817.59   20.42
  -6  -5  19  879.81   22.12
  -6  -5  18 1193.20   26.51
  -6   5  17 1259.74   31.10
  -6  -5  17 1327.27   28.34
  -6   5  16  495.50   19.83
  -6  -5  16  501.78   17.65
  -6   5  15 1717.17   36.75
  -6  -5  15 1664.35   32.05
   6  -5 -15 1775.41   40.85
  -6   5  14 2183.78   41.64
  -6  -5  14 2129.44   36.40
   6  -5 -14 2176.62   44.77
  -6   5  13 1349.58   32.56
  -6  -5  13 1277.75   27.97
   6  -5 -13 1281.61   33.58
  -6   5  12 1816.49   37.13
  -6  -5  12 1839.67   33.40
   6  -5 -12 1748.58   39.27
   6  -5 -11 1839.24   39.19
  -6  -5  11 1882.97   33.10
   6  -5 -10  385.71   17.76
  -6   5  10  365.17   20.73
  -6   5  10  437.07   17.96
  -6  -5  10  388.86   14.89
  -6   5   9  881.82   31.01
  -6   5   9  913.48   25.59
  -6  -5   9  858.67   21.85
   6  -5  -9  851.39   26.02
  -6   5   8  842.51   29.46
  -6   5   8  844.65   24.40
   6  -5  -8  844.02   25.65
  -6   5   7  627.85   20.51
  -6  -5   7  658.58   19.62
  -6  -5   6 1084.96   23.64
  -6   5   6 1093.75   31.92
  -6   5   5  540.41   22.01
  -6  -5   5  482.26   16.05
  -6   5   5  500.87   16.59
  -6  -5   4    9.80    2.41
   6   5  -4    8.76    2.99
  -6   5   4   10.69    3.76
  -6   5   3  104.55    9.48
  -6  -5   3   88.05    6.66
   6   5  -3   86.54    9.62
   6   5  -2  296.89   17.29
  -6   5   2  361.35   16.92
   6   5  -1   58.75    7.47
  -6   5   1   59.50    6.37
   6   5   0  102.85   10.00
  -6   5   0  111.09    9.42
  -6   5   0   95.85    8.08
   6   5   1  651.11   24.79
  -6   5  -1  646.96   22.13
  -6   5  -1  607.23   20.35
  -6   5  -2  620.76   21.18
  -6  -5  -2  623.25   16.68
   6   5   2  664.10   25.21
  -6  -5  -2  627.60   16.59
   6  -5   2  678.09   25.15
   6  -5   3  603.24   23.21
  -6  -5  -3  585.82   16.26
   6   5   3  578.53   23.44
  -6  -5  -3  565.21   15.97
   6  -5   4 1325.39   34.33
  -6  -5  -4 1418.51   25.38
   6   5   4 1367.37   36.51
  -6  -5  -4 1369.94   25.10
  -6   5  -5  216.33   10.95
  -6  -5  -5  255.27   10.95
   6  -5   5  249.70   14.86
   6   5   5  250.46   16.16
  -6  -5  -5  243.95   10.79
  -6   5  -6  458.40   16.16
  -6  -5  -6  527.49   15.96
   6   5   6  499.60   23.34
  -6  -5  -6  510.34   15.88
  -6  -5  -7 1565.58   28.07
   6   5   7 1573.37   42.57
  -6  -5  -7 1567.52   28.62
  -6   5  -8   23.03    3.91
  -6  -5  -8   29.13    4.04
  -6  -5  -8   26.10    3.95
   6   5   8   34.08    6.46
   6   5   9  601.41   28.22
  -6   5  -9  598.15   19.68
  -6  -5  -9  598.75   18.21
  -6  -5  -9  582.69   18.48
  -6   5 -10  189.13   11.47
  -6  -5 -10  184.14   10.47
   6   5  10  190.98   16.91
  -6  -5 -10  187.82   10.87
  -6  -5 -11 1014.03   25.14
   6   5  11  970.97   39.71
  -6  -5 -12  538.08   18.69
   6   5  12  461.45   28.20
  -6  -5 -13  476.06   17.86
  -6  -5 -14  709.24   22.24
  -6  -5 -15  662.07   21.96
  -6  -5 -16  463.80   18.21
  -6  -5 -17  431.76   17.17
  -6  -5 -18  381.21   15.66
  -6  -5 -19  181.71   10.29
  -6  -6  20    2.39    1.44
  -6  -6  19   54.07    5.61
  -6  -6  18   64.29    6.31
  -6  -6  17   12.50    3.50
  -6  -6  16    7.07    2.69
  -6   6  15  335.15   16.56
  -6  -6  15  335.84   14.43
   6  -6 -15  354.06   18.24
  -6   6  14  442.24   19.04
  -6  -6  14  438.29   16.55
   6  -6 -14  420.12   19.83
  -6   6  13  158.79   11.44
  -6  -6  13  146.17    9.56
   6  -6 -13  152.60   11.71
  -6   6  12  835.31   26.02
  -6  -6  12  842.70   22.69
   6  -6 -12  830.60   27.10
  -6   6  11  188.50   15.82
  -6   6  11  230.31   13.51
  -6  -6  11  214.53   11.26
   6  -6 -11  228.28   14.16
  -6   6  10 1153.06   29.81
  -6  -6  10 1147.72   25.54
   6  -6 -10 1095.69   30.55
  -6   6   9  517.02   24.12
  -6   6   9  553.77   20.44
  -6   6   8 1072.66   33.41
  -6   6   8 1103.94   28.56
  -6   6   7 2091.53   45.73
  -6   6   7 1767.08   35.43
   6  -6  -7 2122.72   40.61
   6   6  -7 1838.15   50.72
  -6  -6   7 1910.10   33.82
  -6  -6   6  556.82   18.17
  -6   6   6  658.48   25.19
  -6  -6   6  657.84   18.84
   6   6  -6  531.47   26.29
  -6  -6   5 1315.05   27.22
  -6   6   5 1299.24   27.37
  -6   6   4  347.23   13.98
  -6  -6   4  376.99   14.39
   6   6  -4  326.13   19.40
   6   6  -3 2617.67   52.86
  -6  -6   3 2766.04   37.49
   6   6  -2  912.48   30.83
  -6  -6   2  969.82   21.66
   6   6  -1 1997.97   45.00
  -6   6   1 1934.31   37.91
  -6  -6   1 1969.60   30.10
  -6  -6   0 1756.01   28.00
   6   6   0 1733.05   41.33
   6   6   1 3101.61   55.85
  -6   6  -1 3138.26   49.90
  -6  -6  -1 3089.42   36.96
  -6   6  -2  274.23   14.77
  -6  -6  -2  283.61   11.48
   6   6   2  291.99   17.03
  -6   6  -2  274.31   14.72
  -6  -6  -2  273.63   11.04
   6  -6   2  321.26   17.67
   6  -6   3  495.86   21.22
  -6  -6  -3  465.20   14.77
   6   6   3  448.74   21.27
  -6  -6  -3  467.16   14.60
   6  -6   4  702.20   24.93
  -6  -6  -4  735.51   18.79
   6   6   4  711.03   27.16
  -6  -6  -4  706.45   18.23
  -6  -6  -5  705.95   18.53
  -6  -6  -5  689.84   18.29
   6   6   6   24.79    5.44
  -6  -6  -6   29.65    3.98
  -6  -6  -6   24.85    3.63
  -6  -6  -7  511.43   16.44
  -6  -6  -7  521.32   16.67
   6   6   7  504.56   24.71
  -6  -6  -8  311.30   13.17
  -6  -6  -8  308.76   13.17
   6   6   8  315.28   19.94
   6   6   9  171.55   15.65
  -6  -6  -9  169.26   10.02
  -6  -6  -9  173.21   10.16
  -6  -6 -10   32.14    4.60
   6   6  10   32.66    7.12
  -6  -6 -10   34.77    4.77
  -6  -6 -11   68.76    6.79
   6   6  11   60.50   10.07
  -6  -6 -11   78.88    7.32
  -6  -6 -12   20.95    4.00
  -6  -6 -13  186.80   11.51
  -6  -6 -14  197.15   12.04
  -6  -6 -15   50.85    6.14
  -6  -6 -16    6.18    2.38
  -6  -6 -17  141.82    9.76
  -6  -6 -18   45.44    5.40
  -6  -7  20   39.87    4.46
  -6  -7  19 1315.65   26.21
  -6  -7  18  215.81   11.01
  -6  -7  17 2116.94   35.35
  -6  -7  16  448.20   16.45
  -6  -7  15 2079.16   35.40
   6  -7 -15 2222.66   45.60
   6  -7 -14   24.51    4.80
  -6  -7  14   20.96    3.81
  -6  -7  13 1555.33   30.96
   6  -7 -13 1678.44   39.12
  -6  -7  12   23.50    3.86
  -6   7  12   20.18    5.84
   6  -7 -12   23.22    4.75
   6  -7 -11 1313.65   34.63
  -6   7  11 1255.35   32.20
  -6  -7  11 1251.97   27.37
  -6   7  10  168.62   11.72
   6  -7 -10  178.28   12.55
  -6   7   9 1035.27   28.88
   6  -7  -9 1077.90   30.39
   6  -7  -8   58.59    7.07
  -6   7   8   55.86    8.17
  -6   7   8   56.38    6.76
  -6  -7   8   66.89    6.08
  -6  -7   7 1121.72   24.72
  -6   7   7 1041.46   33.04
   6  -7  -7 1093.44   29.96
   6   7  -6   23.93    6.13
  -6  -7   6   17.84    3.31
  -6   7   6   23.21    5.25
   6   7  -5  142.53   13.29
  -6   7   5  183.64   13.60
  -6  -7   5  160.64    9.81
  -6  -7   4  277.36   12.50
   6   7  -4  251.03   17.09
  -6   7   4  258.77   12.40
   6   7  -3  305.38   18.65
  -6  -7   3  324.01   12.97
   6   7  -2   81.99    9.49
  -6   7   2   95.56    9.26
  -6  -7   2   91.63    6.80
  -6   7   1   12.72    3.27
  -6   7   1   20.71    4.42
  -6  -7   1   16.79    2.97
   6   7  -1   18.10    4.97
   6   7   0  314.48   18.30
  -6   7   0  325.64   16.64
  -6   7   0  277.80   15.37
  -6  -7   0  290.41   11.51
  -6  -7  -1   36.63    4.41
   6   7   1   30.14    5.66
  -6   7  -1   35.00    5.51
  -6   7  -1   37.65    5.69
  -6  -7  -1   34.11    4.02
  -6   7  -2  291.39   16.03
  -6  -7  -2  283.26   11.79
   6   7   2  292.09   17.58
  -6   7  -2  292.11   15.45
  -6  -7  -2  291.38   11.49
   6  -7   2  327.80   18.00
  -6  -7  -3 1044.50   22.79
   6   7   3 1090.55   34.06
  -6  -7  -3 1076.20   22.44
  -6  -7  -4   97.01    7.03
   6   7   4  103.34   10.90
  -6  -7  -4   93.23    6.68
  -6  -7  -5  342.15   13.28
   6   7   5  319.23   19.09
  -6  -7  -5  354.65   13.26
  -6  -7  -6   62.23    5.75
  -6  -7  -6   60.15    5.62
   6   7   6   57.38    8.42
  -6  -7  -7  434.73   15.50
  -6  -7  -7  439.10   15.40
   6   7   7  408.17   22.37
   6   7   8  267.34   18.88
  -6  -7  -8  293.76   13.02
  -6  -7  -8  275.79   12.59
   6   7   9  746.96   33.05
  -6  -7  -9  755.19   21.46
  -6  -7  -9  765.02   21.52
  -6  -7 -10   96.76    7.95
   6   7  10   81.37   11.60
  -6  -7 -10   91.37    7.69
  -6  -7 -11 1584.21   32.42
  -6  -7 -11 1628.54   33.02
  -6  -7 -12  337.44   15.34
  -6  -7 -12  335.84   15.28
  -6  -7 -13  402.53   16.90
  -6  -7 -14  305.61   14.87
  -6  -7 -15  655.09   21.77
  -6  -7 -16   29.55    4.71
  -6  -7 -17  525.02   18.46
  -6  -7 -18  182.78   10.49
   6  -8 -20  134.03    9.14
  -6  -8  20  113.10    7.22
  -6  -8  19    5.05    2.05
  -6  -8  18   14.06    3.00
  -6  -8  17   86.78    7.40
  -6  -8  16   47.05    5.48
  -6  -8  15    7.13    2.72
   6  -8 -15   11.78    3.94
   6  -8 -14    2.00    2.01
  -6  -8  14    1.83    1.86
   6  -8 -13   25.76    5.17
  -6  -8  13   26.97    4.21
  -6  -8  12    6.03    1.64
  -6   8  12    8.21    3.13
   6  -8 -12   13.93    3.74
  -6  -8  11  800.36   21.93
   6  -8 -11  851.58   28.27
   6  -8 -10  292.77   16.25
  -6   8  10  232.72   17.43
  -6   8   9 1018.79   35.44
   6  -8  -9 1239.29   33.13
  -6  -8   8  386.58   14.82
   6  -8  -8  360.92   17.73
   6  -8  -7 2848.14   49.55
  -6  -8   7 3039.06   41.35
   6  -8  -6  473.50   19.74
   6   8  -6  416.21   23.55
  -6   8   6  468.46   22.58
  -6   8   5 1105.47   33.71
  -6  -8   5 1062.20   25.47
   6   8  -4  322.09   19.83
  -6  -8   4  351.45   14.21
   6   8  -3 2876.57   57.85
  -6   8   3 2759.90   40.77
   6   8  -2  100.98   10.76
  -6   8   2  128.91   11.21
  -6  -8   2  121.12    7.93
   6   8  -1 2455.40   52.33
  -6  -8   1 2537.70   35.05
  -6  -8   0  240.27   11.64
   6   8   0  262.28   17.13
  -6   8   0  279.53   15.84
  -6   8   0  236.28   14.87
  -6  -8   0  264.71   11.17
  -6  -8  -1 2662.08   35.00
  -6  -8  -1 2501.47   36.45
   6   8   1 2577.41   53.67
  -6   8  -1 2528.09   49.10
  -6  -8  -2   46.83    5.05
  -6  -8  -2   60.12    5.42
   6   8   2   52.81    7.80
  -6   8  -2   53.32    6.89
  -6   8  -2   47.16    6.72
  -6   8  -3  719.16   27.16
  -6  -8  -3  700.42   19.11
   6   8   3  738.94   29.22
  -6  -8  -3  744.43   18.81
  -6  -8  -4   26.30    3.83
   6   8   4   28.19    5.77
  -6  -8  -4   25.79    3.57
   6   8   5  684.84   28.85
  -6  -8  -5  716.16   19.68
  -6  -8  -5  697.24   18.84
  -6  -8  -6   57.66    5.65
  -6  -8  -6   50.08    5.22
   6   8   6   51.48    7.90
  -6  -8  -7 1169.96   26.04
  -6  -8  -7 1130.32   25.14
  -6  -8  -8   13.77    3.06
   6   8   8   13.51    4.99
  -6  -8  -8    8.43    2.50
  -6  -8  -9  749.55   21.91
   6   8   9  688.39   32.90
  -6  -8  -9  760.06   21.66
  -6  -8 -10  601.00   20.08
   6   8  10  553.76   30.60
  -6  -8 -10  603.97   19.77
  -6  -8 -11   40.11    5.45
  -6  -8 -11   49.13    5.89
  -6  -8 -12  588.95   20.51
  -6  -8 -12  624.62   20.86
  -6  -8 -13   14.36    3.54
  -6  -8 -13   12.55    3.17
  -6  -8 -14   85.46    7.99
  -6  -8 -15   41.72    5.67
  -6  -8 -16  187.91   11.51
  -6  -8 -17    4.15    2.01
  -6  -8 -18  177.43   10.26
   6  -9 -20   18.86    3.47
  -6  -9  20   14.91    2.64
  -6  -9  19  585.35   16.79
  -6  -9  18    3.83    1.72
  -6  -9  17  726.05   20.30
  -6  -9  16   53.29    5.75
  -6  -9  15  571.59   18.55
   6  -9 -14   26.67    5.33
  -6  -9  14   22.12    3.91
  -6  -9  13  477.65   17.13
   6  -9 -13  507.53   22.05
  -6  -9  12  118.31    8.51
   6  -9 -12  135.79   11.38
  -6   9  11  213.01   17.72
   6  -9 -11  268.05   15.95
  -6   9  10   22.39    5.91
   6   9 -10   23.04    4.67
   6  -9 -10   34.11    5.89
  -6  -9   9  673.61   20.07
   6  -9  -9  643.35   24.35
   6  -9  -8   17.87    4.20
  -6   9   8   13.75    4.57
  -6  -9   8   17.35    3.40
  -6  -9   7  186.09   10.57
  -6   9   7  165.61   14.10
   6  -9  -7  187.80   12.97
  -6   9   6    5.67    3.40
   6  -9  -6    6.69    2.27
  -6  -9   6    6.53    2.23
   6   9  -5   67.95    9.71
  -6   9   5   75.71    9.55
  -6  -9   5   76.39    7.08
   6   9  -4   19.67    4.94
  -6   9   4   22.11    5.17
  -6  -9   4   20.01    3.50
  -6   9   3  912.01   31.15
  -6  -9   3  875.42   22.14
  -6  -9   2   42.00    4.82
   6   9  -2   49.76    7.77
  -6   9   2   52.82    7.43
  -6  -9   1   29.90    4.02
   6   9  -1   25.13    5.44
  -6   9   1   39.96    6.23
  -6   9   1   24.11    5.32
  -6   9   0  398.07   19.54
   6   9   0  332.06   19.63
  -6   9   0  341.48   19.02
  -6  -9   0  373.33   13.55
  -6  -9  -1   64.95    6.16
  -6   9  -1   67.65    8.24
   6   9   1   66.40    9.10
  -6   9  -1   64.92    8.47
  -6  -9  -1   71.99    5.95
  -6  -9  -2    3.68    1.52
   6   9   2    4.89    3.18
  -6   9  -2    2.47    1.77
  -6  -9  -2    6.94    1.95
  -6  -9  -3   47.41    5.21
  -6   9  -3   50.56    7.78
   6   9   3   63.20    8.89
  -6  -9  -3   47.88    4.83
   6   9   4  239.84   17.29
  -6  -9  -4  236.99   11.52
  -6  -9  -4  233.55   10.88
  -6  -9  -5   57.83    5.79
  -6  -9  -5   63.52    5.84
   6   9   5   57.64    8.91
  -6  -9  -6  257.48   12.26
  -6  -9  -6  236.98   11.43
  -6  -9  -7  957.36   24.04
  -6  -9  -7  932.04   23.14
   6   9   8   52.79    9.26
  -6  -9  -8   56.33    6.08
  -6  -9  -8   58.33    5.98
  -6  -9  -9 1174.37   27.84
   6   9   9 1127.56   43.12
  -6  -9  -9 1185.53   27.36
  -6  -9 -10  357.31   15.76
  -6  -9 -10  348.97   15.24
  -6  -9 -11 1222.83   29.49
  -6  -9 -11 1204.11   28.57
  -6  -9 -12    8.68    2.98
  -6  -9 -12   11.47    3.01
  -6  -9 -13 1647.11   35.08
  -6  -9 -13 1801.65   36.03
  -6  -9 -14   14.29    3.48
  -6  -9 -14   16.29    3.61
  -6  -9 -15 1349.77   31.26
  -6  -9 -16   58.21    6.44
  -6  -9 -17 1028.05   25.57
  -6  -9 -18    4.43    1.90
  -6 -10  19   46.84    4.76
  -6 -10  18   27.36    3.75
  -6 -10  17    3.10    1.97
  -6 -10  16   58.52    5.96
  -6 -10  15    9.87    2.64
  -6 -10  14   -2.58    2.54
   6 -10 -14    2.17    2.15
  -6 -10  13    1.93    1.87
   6 -10 -13    7.34    2.83
  -6 -10  12    6.33    2.24
   6 -10 -12    7.06    2.79
   6  10 -11  168.98   12.37
   6 -10 -11  185.54   13.41
  -6  10  10   52.63    8.88
   6  10 -10   61.08    7.61
   6 -10 -10   69.62    8.38
   6 -10  -9 1391.34   36.21
  -6 -10   9 1513.46   30.53
  -6 -10   8   93.22    7.61
  -6  10   8   79.58   10.33
   6 -10  -8   91.42    9.35
   6 -10  -7 1384.48   35.75
  -6 -10   7 1496.53   30.27
  -6  10   6   50.88    8.28
   6 -10  -6   63.67    7.76
  -6 -10   6   53.41    6.00
   6 -10  -5  408.83   19.23
  -6 -10   5  462.02   17.47
  -6  10   5  450.09   23.18
  -6 -10   4  236.97   12.14
  -6  10   4  251.74   17.18
  -6  10   3 1395.87   39.92
  -6 -10   3 1332.50   27.90
  -6  10   2   83.66    9.90
   6  10  -2   71.35    9.66
  -6 -10   2   78.76    6.72
  -6 -10   1 1323.12   26.47
  -6  10   1 1358.08   38.29
   6  10  -1 1147.41   37.96
  -6  10   1 1204.49   36.97
  -6 -10   0   41.82    4.71
  -6  10   0   33.12    5.96
   6  10   0   41.08    7.68
  -6  10   0   26.43    5.55
   6  10   1 2300.69   54.10
  -6 -10  -1 2298.91   33.95
   6  10   2   79.26   10.16
  -6  10  -2   80.25    9.87
  -6 -10  -2   97.08    7.10
   6  10   3 1273.81   41.04
  -6 -10  -3 1225.01   27.04
  -6  10  -3 1240.17   39.08
  -6 -10  -3 1302.65   25.70
  -6 -10  -4   89.87    7.40
  -6 -10  -4   91.12    6.92
   6  10   4   79.91   10.45
  -6 -10  -5  598.46   19.13
  -6 -10  -5  611.14   18.28
  -6 -10  -6   22.50    3.92
   6  10   6   22.75    5.87
  -6 -10  -6   21.19    3.58
   6  10   7  323.00   22.50
  -6 -10  -7  371.21   15.40
  -6 -10  -7  348.56   14.47
  -6 -10  -8  100.10    8.23
   6  10   8  112.90   13.91
  -6 -10  -8  103.12    8.10
  -6 -10  -9   11.59    2.94
  -6 -10  -9   16.55    3.37
   6  10   9   16.05    4.97
  -6 -10 -10    9.41    2.90
  -6 -10 -10   11.16    2.97
  -6 -10 -11  134.11    9.95
  -6 -10 -11  135.46    9.71
  -6 -10 -12  117.84    9.43
  -6 -10 -12  113.44    9.03
  -6 -10 -13   23.52    4.38
  -6 -10 -13   17.02    3.80
  -6 -10 -14   40.48    5.64
  -6 -10 -14   39.84    5.46
  -6 -10 -15   34.45    5.13
  -6 -10 -15   22.28    4.06
  -6 -10 -16   31.41    4.81
  -6 -10 -17  222.01   11.79
   6 -11 -19  677.52   20.50
  -6 -11  19  635.12   16.66
  -6 -11  18   75.26    6.16
  -6 -11  17 1070.28   23.76
  -6 -11  16    4.08    1.91
  -6 -11  15  646.90   19.47
  -6 -11  14   13.71    2.98
  -6 -11  13  686.53   20.45
   6 -11 -13  791.25   28.16
  -6 -11  12    5.65    2.08
   6 -11 -12   10.60    3.97
   6  11 -11  432.07   19.89
   6 -11 -11  516.86   22.41
  -6  11  10    9.90    4.49
   6  11 -10    5.57    2.61
   6 -11 -10    7.91    2.81
   6 -11  -9  117.74   10.93
  -6  11   9   90.79   11.96
   6  11  -9   79.26    8.98
  -6 -11   9  109.38    8.30
  -6  11   8   25.65    6.50
  -6 -11   8   20.45    3.81
   6 -11  -8   22.64    4.92
  -6  11   7   13.20    5.16
   6 -11  -7   17.03    4.12
  -6 -11   7   13.20    3.05
   6 -11  -6   38.57    6.16
  -6 -11   6   37.47    5.20
  -6  11   6   43.64    7.93
  -6  11   5  204.81   16.42
   6 -11  -5  178.88   13.07
  -6 -11   5  203.10   11.87
  -6  11   4   45.55    8.08
  -6 -11   4   35.36    4.88
   6 -11  -4   39.12    6.22
  -6  11   3   42.70    7.46
  -6 -11   3   40.54    5.00
  -6  11   2  111.94   11.82
   6  11  -2   84.60   10.93
  -6 -11   2  103.72    7.88
  -6  11   1   53.70    8.18
   6  11  -1   56.98    9.30
  -6  11   1   48.66    8.20
  -6  11   0   10.41    4.33
  -6 -11   0    8.27    2.23
   6  11   0    9.63    3.54
   6  11   1   93.86   11.34
  -6  11  -1   86.68   10.63
  -6 -11  -1  103.61    7.46
   6  11   2    6.59    3.07
  -6  11  -2    6.28    2.66
  -6 -11  -2   11.67    2.73
  -6  11  -3  368.35   22.41
  -6 -11  -3  385.98   14.43
   6  11   3  390.43   23.50
   6  11   4   23.65    6.01
  -6 -11  -4   26.16    4.22
  -6 -11  -4   18.45    3.30
  -6 -11  -5   29.67    4.57
   6  11   5   24.95    6.25
  -6 -11  -5   24.38    3.77
   6  11   6  540.40   29.66
  -6 -11  -6  570.07   19.43
  -6 -11  -6  555.73   18.23
  -6 -11  -7  639.36   20.75
   6  11   7  569.83   31.36
  -6 -11  -7  617.94   19.52
  -6 -11  -8   46.33    5.81
  -6 -11  -8   48.35    5.82
   6  11   8   52.85   10.09
  -6 -11  -9 1269.90   30.10
  -6 -11  -9 1309.89   29.67
  -6 -11 -10  286.80   14.48
  -6 -11 -10  281.57   13.96
  -6 -11 -11  546.59   20.28
  -6 -11 -11  534.48   19.43
  -6 -11 -12  109.86    9.23
  -6 -11 -12  112.02    9.04
  -6 -11 -13 2260.44   41.42
  -6 -11 -13 2344.16   41.07
  -6 -11 -14   51.45    6.36
  -6 -11 -14   57.68    6.49
  -6 -11 -15 1490.50   32.60
  -6 -11 -15 1314.86   29.89
  -6 -11 -16  168.87   10.63
  -6 -11 -17 1063.19   25.25
  -6 -12  18   74.52    5.89
  -6 -12  17   23.34    3.63
  -6 -12  16   13.16    2.89
  -6 -12  15   20.02    3.70
  -6 -12  14   41.61    5.01
  -6 -12  13    4.32    1.95
   6 -12 -13    9.19    3.16
  -6 -12  12  107.72    8.23
   6 -12 -12  115.23   10.89
   6  12 -11  171.05   12.74
   6 -12 -11  189.32   13.77
   6  12 -10   68.88    8.27
   6 -12 -10   71.33    8.44
  -6  12   9   29.30    7.60
   6  12  -9   44.47    6.85
   6 -12  -9   44.44    6.81
  -6 -12   8  309.55   14.17
  -6  12   8  256.30   20.50
   6  12  -8  246.04   16.04
   6 -12  -8  271.09   16.52
  -6 -12   7  485.08   17.98
  -6  12   7  423.26   25.43
   6 -12  -7  426.90   20.49
  -6  12   6  363.48   23.05
  -6 -12   6  412.99   17.02
   6 -12  -6  367.58   19.06
   6 -12  -5  110.98   10.46
  -6  12   5  137.38   14.13
  -6 -12   5  136.66   10.03
  -6 -12   4  237.85   12.75
  -6  12   4  245.30   18.55
  -6  12   3 1086.10   38.63
  -6 -12   3 1179.36   27.52
  -6  12   2  317.60   20.52
  -6  12   2  313.64   21.05
  -6 -12   2  322.41   14.25
   6  12  -1  515.90   27.57
  -6  12   1  587.78   28.80
   6  12   0   48.61    8.60
  -6  12   0   56.25    9.30
  -6 -12   0   64.14    6.20
  -6  12  -1  777.23   33.21
  -6 -12  -1  817.55   21.71
   6  12   1  726.65   33.03
  -6  12  -2  307.17   21.30
  -6 -12  -2  324.94   13.59
   6  12   3  570.26   29.56
  -6  12  -3  613.86   30.51
  -6 -12  -3  636.03   19.29
   6  12   4   41.51    8.26
  -6 -12  -4   51.92    5.64
   6  12   5  810.79   37.31
  -6 -12  -5  899.50   23.11
  -6 -12  -6   51.93    6.12
   6  12   6   52.44    9.77
  -6 -12  -6   47.05    5.60
  -6 -12  -7 1214.37   29.50
  -6 -12  -7 1228.26   28.14
  -6 -12  -8  104.29    8.74
  -6 -12  -8   98.59    8.15
  -6 -12  -9  227.19   12.92
  -6 -12  -9  201.43   11.76
  -6 -12 -10    1.14    1.70
  -6 -12 -10    0.80    1.83
  -6 -12 -11  186.08   11.89
  -6 -12 -11  187.66   11.71
  -6 -12 -12   22.73    4.34
  -6 -12 -12   27.83    4.71
  -6 -12 -13   55.37    6.59
  -6 -12 -13   56.24    6.49
  -6 -12 -14   26.53    4.52
  -6 -12 -14   27.19    4.49
  -6 -12 -15  149.04    9.87
  -6 -12 -15  163.31   10.66
  -6 -12 -16  129.18    9.15
  -6 -13  18  391.53   12.96
  -6 -13  17  719.65   18.67
  -6 -13  16  807.39   20.59
  -6 -13  15  903.53   22.48
  -6 -13  14  193.06   10.69
  -6 -13  13  691.12   20.45
   6  13 -12  348.74   17.77
  -6 -13  12  358.64   14.92
   6 -13 -12  393.21   19.90
   6  13 -11  153.25   12.17
   6 -13 -11  187.09   13.74
   6  13 -10  295.41   16.92
   6 -13 -10  312.19   17.66
   6  13  -9  931.62   30.78
   6 -13  -9  952.98   30.60
  -6  13   8  143.07   15.76
   6  13  -8  159.62   13.16
   6 -13  -8  156.00   12.56
   6 -13  -7  331.64   18.59
  -6  13   7  322.50   23.07
   6 -13  -6  113.22   10.74
  -6  13   6  118.96   13.84
  -6 -13   6  142.66   10.20
  -6  13   5   58.81   10.16
  -6 -13   5   60.47    6.95
  -6  13   4  118.33   13.81
  -6 -13   4  134.32    9.95
  -6  13   3    5.55    3.47
  -6 -13   3   12.89    2.98
  -6  13   2    9.78    4.20
  -6 -13   2    8.75    2.60
  -6  13   1   33.62    7.56
  -6 -13   1   36.59    4.96
  -6  13   0  224.16   19.03
  -6 -13   0  242.18   12.42
   6  13   1    7.95    2.74
  -6 -13  -1   21.44    3.81
  -6  13  -1   20.78    6.38
  -6  13  -2  416.65   26.10
  -6 -13  -2  438.25   16.44
   6  13   3   62.18   10.38
  -6  13  -3   72.56   11.35
  -6 -13  -3   75.02    6.90
   6  13   4  140.97   16.19
  -6 -13  -4  165.81   10.20
   6  13   5  576.72   33.09
  -6 -13  -5  691.92   21.02
   6  13   6  298.16   24.52
  -6 -13  -6  363.91   15.33
  -6 -13  -7  362.55   15.63
  -6 -13  -8  601.22   21.29
  -6 -13  -8  618.92   20.52
  -6 -13  -9  471.55   18.88
  -6 -13  -9  460.71   17.98
  -6 -13 -10  559.39   20.66
  -6 -13 -10  569.54   20.23
  -6 -13 -11 1271.73   31.37
  -6 -13 -11 1365.08   31.52
  -6 -13 -12  200.47   12.42
  -6 -13 -12  200.86   12.15
  -6 -13 -13  721.13   23.14
  -6 -13 -13  738.65   22.96
  -6 -13 -14  192.11   11.68
  -6 -13 -14  216.80   12.15
  -6 -13 -15  638.85   20.40
  -6 -13 -15  697.01   20.81
  -6 -14  17   95.82    6.63
  -6 -14  16    8.39    2.41
  -6 -14  15   77.86    6.55
  -6 -14  14    2.43    1.68
  -6 -14  13    6.12    2.13
   6  14 -12    8.97    3.22
  -6 -14  12    8.08    2.68
   6 -14 -11   21.86    4.52
   6  14 -11   38.01    6.14
   6  14 -10  127.30   11.28
   6 -14 -10  124.13   11.23
   6  14  -9  279.32   16.79
   6 -14  -9  274.97   16.43
   6  14  -8  320.79   18.46
   6 -14  -8  281.34   16.67
  -6  14   7  969.51   41.47
   6  14  -7 1174.32   35.84
  -6  14   6  971.61   41.19
  -6 -14   6 1227.97   30.06
  -6  14   5  408.27   26.87
  -6 -14   5  519.76   20.45
  -6 -14   4  921.11   26.58
  -6  14   3  861.40   39.22
  -6 -14   3  917.94   25.87
  -6  14   2  331.27   24.21
  -6 -14   2  355.61   15.87
  -6  14   1  612.70   32.82
  -6 -14   1  694.29   21.88
  -6  14   0  541.97   30.87
  -6 -14   0  619.22   20.45
  -6 -14  -1  678.95   21.34
  -6  14  -1  597.79   32.47
  -6 -14  -2  565.93   19.36
  -6  14  -2  533.84   30.97
  -6 -14  -3  454.04   17.32
  -6  14  -3  423.48   28.10
   6  14   4   92.58   13.52
  -6 -14  -4  127.24    9.31
   6  14   5  430.01   29.63
  -6 -14  -5  532.55   18.92
  -6 -14  -6   95.73    8.14
  -6 -14  -7  965.97   25.60
  -6 -14  -8    5.93    2.43
  -6 -14  -9  317.66   15.10
  -6 -14 -10   10.11    2.83
  -6 -14 -11  235.45   13.18
  -6 -14 -12   19.33    4.06
  -6 -14 -12   20.82    4.01
  -6 -14 -13  110.07    8.93
  -6 -14 -13  135.90    9.71
  -6 -14 -14    5.22    2.18
  -6 -14 -14    8.65    2.64
  -6 -15  16 1254.18   24.21
  -6 -15  15  374.62   13.84
  -6 -15  14  718.71   19.96
  -6 -15  13  453.02   16.23
   6  15 -12  821.81   27.05
  -6 -15  12  768.29   21.60
   6  15 -11  528.69   22.46
   6  15 -10  389.42   19.85
   6  15  -9   32.98    6.11
   6  15  -8  307.70   17.86
   6  15  -7    5.38    3.07
  -6 -15   6  259.19   13.84
   6  15  -6  237.85   16.21
  -6 -15   5  139.20   10.59
  -6 -15   4    4.92    2.30
  -6  15   4    9.42    4.61
  -6 -15   3   95.98    8.72
  -6  15   3   74.86   12.52
  -6  15   2   31.59    8.25
  -6 -15   2   34.21    5.19
  -6  15   1    1.37    5.09
  -6 -15   1   10.10    2.81
  -6 -15   0  199.04   12.10
  -6  15   0  158.04   17.79
  -6 -15  -1   58.06    6.60
  -6  15  -1   48.94   10.03
  -6 -15  -2 1130.42   28.26
  -6  15  -2 1007.96   44.45
  -6 -15  -3  187.34   11.49
  -6 -15  -4  855.98   24.36
  -6 -15  -5    7.44    2.84
  -6 -15  -6  385.70   16.59
  -6 -15  -7  489.56   18.63
  -6 -15  -8  408.21   17.02
  -6 -15  -9  314.04   15.03
  -6 -15 -10 1198.52   29.51
  -6 -15 -11  553.11   19.92
  -6 -15 -12  508.59   18.85
  -6 -15 -13  253.63   12.92
  -6 -15 -14  226.62   11.84
  -6 -16  15   22.46    3.42
  -6 -16  14   40.32    4.69
  -6 -16  13  160.02    9.53
   6  16 -12  203.32   13.31
  -6 -16  12  184.08   10.58
   6  16 -11  526.34   22.13
   6  16 -10  511.52   22.58
   6  16  -9  438.50   21.33
   6  16  -8  753.59   28.01
   6  16  -7  219.24   15.16
   6  16  -6 1660.70   42.05
   6  16  -5  607.50   25.94
  -6 -16   5  633.92   22.27
   6  16  -4  852.93   30.36
  -6 -16   4  930.80   27.89
  -6 -16   3  951.59   27.90
  -6 -16   2  653.07   22.71
  -6 -16   1  491.22   19.64
  -6 -16   0 1309.64   31.63
  -6 -16  -1 1150.91   29.39
  -6 -16  -2 1553.34   33.97
  -6 -16  -3  141.86   10.31
  -6 -16  -4 1703.64   35.14
  -6 -16  -5   44.45    5.91
  -6 -16  -6  440.28   18.10
  -6 -16  -7  369.83   16.50
  -6 -16  -8  103.03    8.73
  -6 -16  -9  282.75   14.33
  -6 -16 -10   86.82    7.95
  -6 -16 -11    5.31    2.28
  -6 -16 -12   30.25    4.61
  -6 -16 -13    0.88    1.57
  -6 -17  15   33.47    3.99
  -6 -17  14  837.87   20.34
  -6 -17  13  119.98    7.98
   6  17 -12  577.41   21.91
  -6 -17  12  542.34   17.64
   6  17 -11   15.86    4.24
   6  17 -10 1046.22   31.64
   6  17  -9   93.10    9.86
   6  17  -8  354.97   19.30
   6  17  -7  125.51   11.50
   6  17  -6  526.90   23.57
   6  17  -5   39.26    6.71
   6  17  -4  251.16   16.47
  -6 -17   4  258.24   14.76
   6  17  -3    9.66    3.90
  -6 -17   3    5.84    2.41
  -6 -17   2  132.78   10.57
   6  17  -2  122.68   11.59
  -6 -17   1    4.17    2.29
  -6 -17   0  213.11   13.13
  -6 -17  -1  171.09   11.72
  -6 -17  -2  240.00   13.77
  -6 -17  -3   24.28    4.53
  -6 -17  -4  270.18   14.46
  -6 -17  -5   22.12    4.39
  -6 -17  -6  236.97   13.37
  -6 -17  -7  256.67   13.84
  -6 -17  -8  403.33   17.22
  -6 -17  -9   66.52    6.96
  -6 -17 -10  717.57   22.12
  -6 -17 -11  120.25    8.97
  -6 -17 -12  371.91   15.36
  -6 -18  14  305.90   11.79
  -6 -18  13    5.33    1.85
   6  18 -12  374.12   17.04
  -6 -18  12  356.52   13.86
   6  18 -11  139.38   11.01
   6  18 -10 1249.67   33.68
   6  18  -9   59.69    7.73
   6  18  -8  920.97   30.52
   6  18  -7   89.85    9.88
   6  18  -6 1030.42   32.33
   6  18  -5   26.70    5.30
   6  18  -4 1714.27   43.93
   6  18  -4 1792.21   42.95
   6  18  -3  386.06   20.24
  -6 -18   3  384.03   18.32
  -6 -18   2 1367.60   34.27
   6  18  -2 1316.92   37.60
   6  18  -1  375.04   20.19
  -6 -18   1  381.35   17.86
   6  18   0 1663.54   42.40
  -6 -18   0 1627.92   36.74
   6  18   1  114.14   11.09
  -6 -18  -1  114.38    9.75
  -6 -18  -2 1091.61   29.89
   6  18   2 1059.98   33.06
  -6 -18  -3   39.24    5.79
   6  18   3   39.78    6.60
   6  18   4 1526.44   37.97
  -6 -18  -4 1639.28   36.11
  -6 -18  -5    3.41    2.29
  -6 -18  -6  562.40   20.85
  -6 -18  -7  108.44    9.06
  -6 -18  -8  351.17   15.98
  -6 -18  -9   21.81    3.92
  -6 -18 -10  136.12    9.59
  -6 -18 -11   28.04    4.35
  -6 -18 -12   28.67    4.29
   6  19 -12  372.09   16.20
  -6 -19  12  374.32   13.67
   6  19 -11   22.26    4.46
  -6 -19  11   17.83    3.23
   6  19 -10  615.19   22.86
   6  19  -9    2.55    2.11
   6  19  -8  462.78   20.78
   6  19  -7    2.63    1.80
   6  19  -6  232.61   15.17
   6  19  -5    0.93    1.89
   6  19  -4   36.09    6.47
   6  19  -4   34.76    6.06
   6  19  -3   96.25   10.63
   6  19  -3   91.34    9.64
   6  19  -2   66.26    8.35
  -6 -19   1  153.92   11.62
   6  19  -1  154.13   12.51
   6  19   0    3.54    2.27
  -6 -19   0    4.05    2.45
   6  19   1   21.23    4.50
  -6 -19  -1   20.81    4.51
   6  19   2   93.88    9.51
  -6 -19  -2  105.93    9.50
   6  19   3  150.11   11.70
  -6 -19  -3  170.13   11.94
  -6 -19  -4  134.90   10.56
  -6 -19  -5  174.52   11.78
  -6 -19  -6  363.19   16.82
  -6 -19  -7  252.97   13.81
  -6 -19  -8  451.08   18.02
  -6 -19  -9  320.81   14.89
  -6 -19 -10  366.69   15.40
   6  20 -11   43.33    5.77
  -6 -20  11   38.40    4.38
   6  20 -10  355.48   16.71
   6  20  -9   26.19    4.87
   6  20  -8  307.18   16.37
   6  20  -7   37.98    5.98
   6  20  -6  436.65   19.92
   6  20  -5   12.54    3.79
   6  20  -4  541.09   23.93
   6  20  -4  627.41   24.69
   6  20  -3   37.58    6.63
   6  20  -3   39.35    6.34
   6  20  -2  486.83   23.50
   6  20  -2  482.45   21.62
   6  20  -1   97.69    9.71
   6  20   0  859.80   28.28
  -6 -20   0  797.08   26.03
   6  20   1    7.36    2.89
  -6 -20  -1    2.77    1.76
   6  20   2  641.39   23.72
  -6 -20  -2  689.79   23.97
   6  20   3   12.84    3.48
  -6 -20  -3   13.68    3.60
  -6 -20  -4  864.45   26.40
  -6 -20  -5  243.53   13.86
  -6 -20  -6  180.15   11.72
  -6 -20  -7   46.27    5.91
  -6 -20  -8  374.62   16.17
  -6 -20  -9  139.59    9.59
   6  21  -9   28.99    4.86
   6  21  -8  344.93   16.49
   6  21  -7   56.88    6.70
   6  21  -6   95.84    8.96
   6  21  -5   63.24    7.39
   6  21  -4   22.98    4.53
   6  21  -3  120.41   11.16
   6  21  -3  132.92   10.96
   6  21  -2   46.54    7.06
   6  21  -2   30.98    5.37
   6  21  -1   25.74    5.49
   6  21  -1   26.51    5.04
   6  21   0  174.85   14.06
   6  21   0  165.45   11.99
   6  21   1   27.57    4.97
  -6 -21  -1   21.10    4.32
  -6 -21  -2  195.58   12.60
   6  21   2  194.64   12.42
  -6 -21  -3   26.75    4.68
  -6 -21  -4  113.62    9.49
  -6 -21  -5   41.22    5.65
  -6 -21  -6  544.28   19.84
  -6 -21  -7    3.54    1.83
   6  22  -7    2.62    1.77
   6  22  -6  103.82    8.84
   6  22  -5   19.68    3.81
   6  22  -4  179.71   11.95
   6  22  -3    3.50    1.75
   6  22  -3    6.62    2.57
   6  22  -2  340.83   18.14
   6  22  -2  398.11   17.87
   6  22  -1   16.22    4.17
   6  22  -1   14.69    3.74
   6  22   0  200.46   14.17
   6  22   0  183.01   11.80
   6  22   1  188.03   13.79
   6  22   1  149.12   10.40
   6  22   2  226.25   14.96
   6  22   3   89.85    9.37
  -7   0  20    0.48    1.42
  -7   0  19    5.38    2.31
  -7   0  18   -0.17    1.76
  -7   0  17  115.13    8.81
  -7   0  16    4.01    2.29
  -7   0  15  323.46   14.61
   7   0 -15  318.65   17.45
  -7   0  14    2.19    1.82
[truncated: 514,808 more chars]
